# Supplementary material for: A fluorescent sensor for real-time monitoring of DPP8/9 reveals crucial roles in immunity and cancer
Source: Life Sci Alliance. 2025 May 12;8(8):e202403076. doi: 10.26508/lsa.202403076 (PMC12069513; doi:10.26508/lsa.202403076)
Supplement: Supplementary file 1 [file LSA-2024-03076_SdataF1_F2_F3_F4_F5_F6_FS1_FS2_FS3_FS4_FS5_FS6_FS7_FS8_FS9.zip]

Archive with 68 entries (52 files):
- Source Data/
- Source Data/Fig1/
- Source Data/Fig1/KW_DiPAK_Fig1-1_Source-data.pdf
- Source Data/Fig2/
- Source Data/Fig2/Fig2B_source-data.xlsx
- Source Data/Fig2/Fig2C_source-data.xlsx
- Source Data/Fig2/Fig2_source-data.xlsx
- Source Data/Fig2/KW_DiPAK_Fig2-3_Source-data.pdf
- Source Data/Fig3/
- Source Data/Fig3/Fig3B_source-data.xlsx
- Source Data/Fig3/Fig3C_Source-data.xlsx
- Source Data/Fig3/Fig3D_Source-data.xlsx
- Source Data/Fig3/Fig3_Source-data.xlsx
- Source Data/Fig4/
- Source Data/Fig4/Fig4_Source-data.xlsx
- Source Data/Fig5/
- Source Data/Fig5/Fig5A_source-data.xlsx
- Source Data/Fig5/Fig5C_source-data.xlsx
- Source Data/Fig5/Fig5_source-data.xlsx
- Source Data/Fig6/
- Source Data/Fig6/Fig6B_source-data.xlsx
- Source Data/Fig6/Fig6C_Source-data.xlsx
- Source Data/Fig6/Fig6D_Source-data.xlsx
- Source Data/Fig6/Fig6E_Source-data.xlsx
- Source Data/Fig6/Fig6_Source-data.xlsx
- Source Data/FigS1/
- Source Data/FigS1/FigS1A_source-data.xlsx
- Source Data/FigS1/FigS1B_source-data.xlsx
- Source Data/FigS1/FigS1C_Source_data.xlsx
- Source Data/FigS1/FigS1D_Source-data_short.xlsx
- Source Data/FigS1/FigS1_source-data.xlsx
- Source Data/FigS2/
- Source Data/FigS2/FigS2A_source-data.xlsx
- Source Data/FigS2/FigS2B_Source-data.pdf
- Source Data/FigS2/FigS2B_source-data.xlsx
- Source Data/FigS2/FigS2_source-data.xlsx
- Source Data/FigS3/
- Source Data/FigS3/FigS3A_source-data.xlsx
- Source Data/FigS3/FigS3B_Source-data.xlsx
- Source Data/FigS3/FigS3C_Source-data.xlsx
- Source Data/FigS3/FigS3D_source-data.xlsx
- Source Data/FigS3/FigS3_Source-data.xlsx
- Source Data/FigS4/
- Source Data/FigS4/FigS4B_source-data.xlsx
- Source Data/FigS4/FigS4C_source-data.xlsx
- Source Data/FigS4/FigS4D_source-data.xlsx
- Source Data/FigS4/FigS4_source-data.xlsx
- Source Data/FigS5/
- Source Data/FigS5/FigS5_Source-data.xlsx
- Source Data/FigS5/FigS5C_Source_data.xlsx
- Source Data/FigS5/FigS5D-E_source-data.xlsx
- Source Data/FigS6/
- Source Data/FigS6/FigS6B_Source-data.pdf
- Source Data/FigS6/FigS6B_source-data.xlsx
- Source Data/FigS6/FigS6C_source-data.xlsx
- Source Data/FigS6/FigS6_source-data.xlsx
- Source Data/FigS7/
- Source Data/FigS7/FigS7A_Source-data.xlsx
- Source Data/FigS7/FigS7B_Source-data.xlsx
- Source Data/FigS7/FigS7_Source-data.xlsx
- Source Data/FigS8/
- Source Data/FigS8/FigS8B_C_Source-data.xlsx
- Source Data/FigS8/FigS8E_F_Source-data.xlsx
- Source Data/FigS8/FigS8_Source-data.xlsx
- Source Data/FigS9/
- Source Data/FigS9/FigS9A_Source-data.xlsx
- Source Data/FigS9/FigS9B_Source-data.xlsx
- Source Data/FigS9/FigS9_Source-data.xlsx
