# Supplementary material for: A fluorescent sensor for real-time monitoring of DPP8/9 reveals crucial roles in immunity and cancer
Source: Life Sci Alliance. 2025 May 12;8(8):e202403076. doi: 10.26508/lsa.202403076 (PMC12069513; doi:10.26508/lsa.202403076)
Supplement: Supplementary file 1 [file LSA-2024-03076_SdataF1_F2_F3_F4_F5_F6_FS1_FS2_FS3_FS4_FS5_FS6_FS7_FS8_FS9.zip › Source Data/Fig2/Fig2B_source-data.xlsx]

## Sheet: Sheet1
The Western Blot shown in Figure 2B represents Replicate 1 (highlighted in yellow)
Strep signal, HA signal and DiPAK ratio normalized to TCE
		Emetine [h]
		-	2		t-Test: Two-Sample Assuming Unequal Variances					t-Test: Two-Sample Assuming Unequal Variances
Strep	Mean	1	0.15575			Strep -	Strep 2h				HA -	HA 2h
	Replicate 1	1	0.131426			Variable 1	Variable 2				Variable 1	Variable 2
	Replicate 2	1	0.262098		Mean	1	0.15575			Mean	1	1.06638
	Replicate 3	1	0.0737252		Variance	0	0.00931479			Variance	0	0.123231
HA	Mean	1	1.06638		Observations	3	3			Observations	3	3
	Replicate 1	1	1.46257		Hypothesized Mean Difference	0				Hypothesized Mean Difference	0
	Replicate 2	1	0.794084		df	2				df	2
	Replicate 3	1	0.942481		t Stat	15.1511				t Stat	-0.32751
DiPAK ratio	Mean	1	0.166049		P(T<=t) one-tail	0.00216398				P(T<=t) one-tail	0.387193
	Replicate 1	1	0.0898595		t Critical one-tail	2.91999				t Critical one-tail	2.91999
	Replicate 2	1	0.330063		P(T<=t) two-tail	0.00432795				P(T<=t) two-tail	0.774386
	Replicate 3	1	0.0782245		t Critical two-tail	4.30265				t Critical two-tail	4.30265
					t-Test: Two-Sample Assuming Unequal Variances
						DiPAK ratio -	DiPAK ratio 2h
						Variable 1	Variable 2
					Mean	1	0.166049
					Variance	0	0.0202093
					Observations	3	3
					Hypothesized Mean Difference	0
					df	2
					t Stat	10.1607
					P(T<=t) one-tail	0.0047738
					t Critical one-tail	2.91999
					P(T<=t) two-tail	0.0095476
					t Critical two-tail	4.30265
