# Supplementary material for: A fluorescent sensor for real-time monitoring of DPP8/9 reveals crucial roles in immunity and cancer
Source: Life Sci Alliance. 2025 May 12;8(8):e202403076. doi: 10.26508/lsa.202403076 (PMC12069513; doi:10.26508/lsa.202403076)
Supplement: Supplementary file 1 [file LSA-2024-03076_SdataF1_F2_F3_F4_F5_F6_FS1_FS2_FS3_FS4_FS5_FS6_FS7_FS8_FS9.zip › Source Data/Fig2/Fig2C_source-data.xlsx]

## Sheet: Sheet1
The Western Blot shown in Figure 2C represents Replicate 4 (highlighted in yellow)
DiPAK ratio normalized to WT
		WT	DPP9 KO		t-Test: Two-Sample Assuming Unequal Variances
Ratio	Mean	1	61.1119			WT	DPP9 KO
	Replicate 1	1	114.55			Variable 1	Variable 2
	Replicate 2	1	54.6901		Mean	1	61.1119
	Replicate 3	1	26.3749		Variance	0	1418.08
	Replicate 4	1	48.8332		Observations	4	4
					Hypothesized Mean Difference	0
					df	3
					t Stat	-3.19256
					P(T<=t) one-tail	0.0248067
					t Critical one-tail	2.35336
					P(T<=t) two-tail	0.0496135
					t Critical two-tail	3.18245
DiPAK ratio fold change normalized to DMSO
		WT			KO				t-Test: Two-Sample Assuming Unequal Variances					t-Test: Two-Sample Assuming Unequal Variances					t-Test: Two-Sample Assuming Unequal Variances					t-Test: Two-Sample Assuming Unequal Variances
		DMSO	1G244	MG132	DMSO	1G244	MG132			WT DMSO	WT 1G244				WT DMSO	WT MG132				KO DMSO	KO 1G244				KO DMSO	KO MG132
Ratio	Mean	1	44.0816	25.1085	1	3.31298	1.99058			Variable 1	Variable 2				Variable 1	Variable 2				Variable 1	Variable 2				Variable 1	Variable 2
	Replicate 1	1	40.9926	16.5115	1	1.60557	0.997948		Mean	1	44.0816			Mean	1	25.1085			Mean	1	3.31298			Mean	1	1.99058
	Replicate 2	1	41.6477	48.4453	1	7.69263	3.96291		Variance	0	126.514			Variance	0	274.695			Variance	0	8.56097			Variance	0	1.87242
	Replicate 3	1	33.6365	10.7765	1	2.06596	1.86263		Observations	4	4			Observations	4	4			Observations	4	4			Observations	4	4
	Replicate 4	1	60.0496	24.7007	1	1.88775	1.13883		Hypothesized Mean Difference	0				Hypothesized Mean Difference	0				Hypothesized Mean Difference	0				Hypothesized Mean Difference	0
									df	3				df	3				df	3				df	3
									t Stat	-7.66041				t Stat	-2.90921				t Stat	-1.58103				t Stat	-1.44783
									P(T<=t) one-tail	0.00231027				P(T<=t) one-tail	0.0310183				P(T<=t) one-tail	0.106005				P(T<=t) one-tail	0.121744
									t Critical one-tail	2.35336				t Critical one-tail	2.35336				t Critical one-tail	2.35336				t Critical one-tail	2.35336
									P(T<=t) two-tail	0.00462054				P(T<=t) two-tail	0.0620366				P(T<=t) two-tail	0.212009				P(T<=t) two-tail	0.243487
									t Critical two-tail	3.18245				t Critical two-tail	3.18245				t Critical two-tail	3.18245				t Critical two-tail	3.18245
