# Supplementary material for: A fluorescent sensor for real-time monitoring of DPP8/9 reveals crucial roles in immunity and cancer
Source: Life Sci Alliance. 2025 May 12;8(8):e202403076. doi: 10.26508/lsa.202403076 (PMC12069513; doi:10.26508/lsa.202403076)
Supplement: Supplementary file 1 [file LSA-2024-03076_SdataF1_F2_F3_F4_F5_F6_FS1_FS2_FS3_FS4_FS5_FS6_FS7_FS8_FS9.zip › Source Data/Fig3/Fig3B_source-data.xlsx]

## Sheet: Sheet1
Mean values and n numbers								Individual replicates
								WT												DPP9 KO
WT GFP				DPP9 KO GFP				WT mEGFP				WT mKate2				WT DiPAK ratio				DPP9 KO mEGFP				DPP9 KO mKate2				DPP9 KO DiPAK ratio
	Mean	n			Mean	n		ID	ROI	fluorescence intensity		ID	ROI	fluorescence intensity		ID	ROI	DiPAK ratio		ID	ROI	fluorescence intensity		ID	ROI	fluorescence intensity		ID	ROI	DiPAK ratio
DMSO	396.543	50		DMSO	4038.71	66		DMSO	ROI.1.x	225.85		DMSO	ROI.1.x	1470.24		DMSO	ROI.1.x	0.153736		DMSO	ROI.1.x	3445.68		DMSO	ROI.1.x	3370.78		DMSO	ROI.1.x	1.02234
1G244	3680.75	75		1G244	6726.87	66		DMSO	ROI.2.x	235.641		DMSO	ROI.2.x	1174.59		DMSO	ROI.2.x	0.200793		DMSO	ROI.2.x	3273.63		DMSO	ROI.2.x	3043.76		DMSO	ROI.2.x	1.07507
MG132	5650.72	64		MG132	6523.35	42		DMSO	ROI.3.x	241.449		DMSO	ROI.3.x	1894.35		DMSO	ROI.3.x	0.127457		DMSO	ROI.3.x	5666.01		DMSO	ROI.3.x	5070.56		DMSO	ROI.3.x	1.11737
								DMSO	ROI.4.x	329.76		DMSO	ROI.4.x	2802.65		DMSO	ROI.4.x	0.117665		DMSO	ROI.4.x	2678.32		DMSO	ROI.4.x	3232.4		DMSO	ROI.4.x	0.828584
WT mKate2				DPP9 KO mKate2				DMSO	ROI.5.x	296.923		DMSO	ROI.5.x	2543.65		DMSO	ROI.5.x	0.116735		DMSO	ROI.5.x	5322.17		DMSO	ROI.5.x	8435.32		DMSO	ROI.5.x	0.63087
	Mean	n			Mean	n		DMSO	ROI.6.x	182.34		DMSO	ROI.6.x	1643		DMSO	ROI.6.x	0.111036		DMSO	ROI.6.x	3262.77		DMSO	ROI.6.x	2944.82		DMSO	ROI.6.x	1.10797
DMSO	2763.54	50		DMSO	4185.63	66		DMSO	ROI.7.x	254.859		DMSO	ROI.7.x	2098.02		DMSO	ROI.7.x	0.121514		DMSO	ROI.7.x	3012.94		DMSO	ROI.7.x	3246.74		DMSO	ROI.7.x	0.927985
1G244	1482.57	75		1G244	3231	66		DMSO	ROI.8.x	363.632		DMSO	ROI.8.x	1526.06		DMSO	ROI.8.x	0.238456		DMSO	ROI.8.x	2774.69		DMSO	ROI.8.x	3557.23		DMSO	ROI.8.x	0.780064
MG132	3017.8	64		MG132	4258.11	42		DMSO	ROI.9.x	268.729		DMSO	ROI.9.x	1653.42		DMSO	ROI.9.x	0.16244		DMSO	ROI.9.x	3595.79		DMSO	ROI.9.x	5002.52		DMSO	ROI.9.x	0.718895
								DMSO	ROI.10.x	377.538		DMSO	ROI.10.x	1860.16		DMSO	ROI.10.x	0.203012		DMSO	ROI.10.x	2121.33		DMSO	ROI.10.x	2741.21		DMSO	ROI.10.x	0.773963
WT ratio				DPP9 KO ratio				DMSO	ROI.11.x	474.71		DMSO	ROI.11.x	3270.56		DMSO	ROI.11.x	0.145173		DMSO	ROI.11.x	2251.03		DMSO	ROI.11.x	2597.08		DMSO	ROI.11.x	0.866884
	Mean	n			Mean	n		DMSO	ROI.12.x	737.614		DMSO	ROI.12.x	6891.07		DMSO	ROI.12.x	0.107096		DMSO	ROI.12.x	2501.25		DMSO	ROI.12.x	2326.45		DMSO	ROI.12.x	1.07533
DMSO	0.156295	50		DMSO	1.02534	66		DMSO	ROI.14.x	546.533		DMSO	ROI.14.x	2470.99		DMSO	ROI.14.x	0.2212		DMSO	ROI.13.x	6161.94		DMSO	ROI.13.x	4829.82		DMSO	ROI.13.x	1.27569
1G244	2.82293	75		1G244	2.24844	66		DMSO	ROI.15.x	292.159		DMSO	ROI.15.x	2540.92		DMSO	ROI.15.x	0.114963		DMSO	ROI.14.x	3207.18		DMSO	ROI.14.x	2544.52		DMSO	ROI.14.x	1.25992
MG132	1.98332	64		MG132	1.57348	42		DMSO	ROI.16.x	284.023		DMSO	ROI.16.x	1275.28		DMSO	ROI.16.x	0.222791		DMSO	ROI.15.x	5762.53		DMSO	ROI.15.x	5884.37		DMSO	ROI.15.x	0.978899
								DMSO	ROI.17.x	225.809		DMSO	ROI.17.x	1339		DMSO	ROI.17.x	0.168618		DMSO	ROI.16	7407.91		DMSO	ROI.16	6969.19		DMSO	ROI.16	1.06254
								DMSO	ROI.18	126.278		DMSO	ROI.18	785.106		DMSO	ROI.18	0.161004		DMSO	ROI.17.x	4183.54		DMSO	ROI.17.x	3251.58		DMSO	ROI.17.x	1.28738
								DMSO	ROI.19	394.017		DMSO	ROI.19	1432.31		DMSO	ROI.19	0.27509		DMSO	ROI.18.x	3322.94		DMSO	ROI.18.x	4209.16		DMSO	ROI.18.x	0.789477
								DMSO	ROI.20	298.945		DMSO	ROI.20	2469.88		DMSO	ROI.20	0.121007		DMSO	ROI.19.x	1796.22		DMSO	ROI.19.x	1906.68		DMSO	ROI.19.x	0.942302
								DMSO	ROI.21	246.415		DMSO	ROI.21	872.808		DMSO	ROI.21	0.282257		DMSO	ROI.20.x	5942.36		DMSO	ROI.20.x	6059.46		DMSO	ROI.20.x	0.980383
								DMSO	ROI.22	197.39		DMSO	ROI.22	1169.85		DMSO	ROI.22	0.168604		DMSO	ROI.21.x	7068.13		DMSO	ROI.21.x	6985.88		DMSO	ROI.21.x	1.01185
								DMSO	ROI.1.y	394.051		DMSO	ROI.1.y	4037.93		DMSO	ROI.1.y	0.0976057		DMSO	ROI.22.x	2434.66		DMSO	ROI.22.x	3080.83		DMSO	ROI.22.x	0.790364
								DMSO	ROI.2.y	239.721		DMSO	ROI.2.y	1421.26		DMSO	ROI.2.y	0.168724		DMSO	ROI.23.x	952.655		DMSO	ROI.23.x	775.853		DMSO	ROI.23.x	1.22864
								DMSO	ROI.3.y	319.496		DMSO	ROI.3.y	2227.36		DMSO	ROI.3.y	0.143481		DMSO	ROI.24	5813.89		DMSO	ROI.24	7055.24		DMSO	ROI.24	0.823962
								DMSO	ROI.4.y	291.169		DMSO	ROI.4.y	3104.68		DMSO	ROI.4.y	0.0937361		DMSO	ROI.25	5777.8		DMSO	ROI.25	4748.61		DMSO	ROI.25	1.21687
								DMSO	ROI.5.y	401.771		DMSO	ROI.5.y	3819.66		DMSO	ROI.5.y	0.103867		DMSO	ROI.26	2025.12		DMSO	ROI.26	1243.2		DMSO	ROI.26	1.6298
								DMSO	ROI.6.y	386.392		DMSO	ROI.6.y	2641.5		DMSO	ROI.6.y	0.146247		DMSO	ROI.27	9068.89		DMSO	ROI.27	10182.2		DMSO	ROI.27	0.890653
								DMSO	ROI.7.y	315.375		DMSO	ROI.7.y	1771.16		DMSO	ROI.7.y	0.178128		DMSO	ROI.28	4704.11		DMSO	ROI.28	4824.35		DMSO	ROI.28	0.973926
								DMSO	ROI.8.y	362.289		DMSO	ROI.8.y	2257.84		DMSO	ROI.8.y	0.160523		DMSO	ROI.29	3404.6		DMSO	ROI.29	2424.24		DMSO	ROI.29	1.40523
								DMSO	ROI.9.y	293.647		DMSO	ROI.9.y	2131.08		DMSO	ROI.9.y	0.13786		DMSO	ROI.1.y	4104.79		DMSO	ROI.1.y	3817.68		DMSO	ROI.1.y	1.07518
								DMSO	ROI.10.y	387.226		DMSO	ROI.10.y	2675.65		DMSO	ROI.10.y	0.144678		DMSO	ROI.2.y	2261.82		DMSO	ROI.2.y	3092.78		DMSO	ROI.2.y	0.731334
								DMSO	ROI.12.y	233.403		DMSO	ROI.12.y	1342.07		DMSO	ROI.12.y	0.173996		DMSO	ROI.3.y	3279.05		DMSO	ROI.3.y	3443.98		DMSO	ROI.3.y	0.952122
								DMSO	ROI.13.x	431.401		DMSO	ROI.13.x	3195.07		DMSO	ROI.13.x	0.134993		DMSO	ROI.4.y	3036.62		DMSO	ROI.4.y	3230.79		DMSO	ROI.4.y	0.939894
								DMSO	ROI.14.y	1005.37		DMSO	ROI.14.y	6202.79		DMSO	ROI.14.y	0.16189		DMSO	ROI.5.y	4034.62		DMSO	ROI.5.y	4011.4		DMSO	ROI.5.y	1.00727
								DMSO	ROI.15.y	1124.63		DMSO	ROI.15.y	7696.31		DMSO	ROI.15.y	0.146103		DMSO	ROI.6.y	7217.2		DMSO	ROI.6.y	5784.54		DMSO	ROI.6.y	1.24777
								DMSO	ROI.16.y	589.507		DMSO	ROI.16.y	3484.98		DMSO	ROI.16.y	0.169541		DMSO	ROI.7.y	3373.43		DMSO	ROI.7.y	4510.88		DMSO	ROI.7.y	0.748058
								DMSO	ROI.17.y	195.399		DMSO	ROI.17.y	975.833		DMSO	ROI.17.y	0.200285		DMSO	ROI.8.y	3711.71		DMSO	ROI.8.y	4457.85		DMSO	ROI.8.y	0.832701
								DMSO	ROI.5	664.459		DMSO	ROI.5	5893.16		DMSO	ROI.5	0.112912		DMSO	ROI.9.y	2805.98		DMSO	ROI.9.y	2986.82		DMSO	ROI.9.y	0.939521
								DMSO	ROI.6	623.368		DMSO	ROI.6	3641.13		DMSO	ROI.6	0.171201		DMSO	ROI.10.y	2728.54		DMSO	ROI.10.y	2367.26		DMSO	ROI.10.y	1.15268
								DMSO	ROI.7	620.006		DMSO	ROI.7	5571.1		DMSO	ROI.7	0.111291		DMSO	ROI.11.y	1208.06		DMSO	ROI.11.y	893.423		DMSO	ROI.11.y	1.35269
								DMSO	ROI.8	241.165		DMSO	ROI.8	1538.94		DMSO	ROI.8	0.156657		DMSO	ROI.12.y	4623.61		DMSO	ROI.12.y	4548.77		DMSO	ROI.12.y	1.0165
								DMSO	ROI.9	328.035		DMSO	ROI.9	2159.61		DMSO	ROI.9	0.152107		DMSO	ROI.13.y	4338.8		DMSO	ROI.13.y	3356.9		DMSO	ROI.13.y	1.29326
								DMSO	ROI.10	279.695		DMSO	ROI.10	1362.04		DMSO	ROI.10	0.205401		DMSO	ROI.14.y	3708.03		DMSO	ROI.14.y	3797.86		DMSO	ROI.14.y	0.976358
								DMSO	ROI.11.y	196.273		DMSO	ROI.11.y	964.056		DMSO	ROI.11.y	0.203592		DMSO	ROI.15.y	4403.16		DMSO	ROI.15.y	5567.17		DMSO	ROI.15.y	0.79093
								DMSO	ROI.12	1064		DMSO	ROI.12	7147.61		DMSO	ROI.12	0.148862		DMSO	ROI.17.y	2760.92		DMSO	ROI.17.y	2481.1		DMSO	ROI.17.y	1.11289
								DMSO	ROI.13.y	682.879		DMSO	ROI.13.y	5942.08		DMSO	ROI.13.y	0.114889		DMSO	ROI.18.y	3613.92		DMSO	ROI.18.y	3146.22		DMSO	ROI.18.y	1.14872
								DMSO	ROI.14	382.002		DMSO	ROI.14	2374.84		DMSO	ROI.14	0.160742		DMSO	ROI.19.y	5188.82		DMSO	ROI.19.y	6843.69		DMSO	ROI.19.y	0.757947
								DMSO	ROI.15	211.484		DMSO	ROI.15	1502.69		DMSO	ROI.15	0.140828		DMSO	ROI.20.y	1499.22		DMSO	ROI.20.y	1265.26		DMSO	ROI.20.y	1.18487
								DMSO	ROI.16	666.675		DMSO	ROI.16	4896.86		DMSO	ROI.16	0.136002		DMSO	ROI.21.y	1502.98		DMSO	ROI.21.y	1349.84		DMSO	ROI.21.y	1.11378
								DMSO	ROI.17	295.632		DMSO	ROI.17	3013.9		DMSO	ROI.17	0.0979806		DMSO	ROI.22.y	2151.66		DMSO	ROI.22.y	1666.53		DMSO	ROI.22.y	1.29117
								1G244	ROI.1.x	6285.82		1G244	ROI.1.x	2171.35		1G244	ROI.1.x	2.89553		DMSO	ROI.23.y	6480.06		DMSO	ROI.23.y	6681.8		DMSO	ROI.23.y	0.969848
								1G244	ROI.3.x	2154.63		1G244	ROI.3.x	719.458		1G244	ROI.3.x	2.99916		DMSO	ROI.1	2930.25		DMSO	ROI.1	3511.16		DMSO	ROI.1	0.834603
								1G244	ROI.4.x	2334.8		1G244	ROI.4.x	629.723		1G244	ROI.4.x	3.71151		DMSO	ROI.2	2816.99		DMSO	ROI.2	3092.86		DMSO	ROI.2	0.911037
								1G244	ROI.5.x	2262.07		1G244	ROI.5.x	796.421		1G244	ROI.5.x	2.84141		DMSO	ROI.3	2482.1		DMSO	ROI.3	2063.34		DMSO	ROI.3	1.20315
								1G244	ROI.6.x	3784.61		1G244	ROI.6.x	647.452		1G244	ROI.6.x	5.84626		DMSO	ROI.4	2922.17		DMSO	ROI.4	5337.05		DMSO	ROI.4	0.547537
								1G244	ROI.7.x	2766.61		1G244	ROI.7.x	778.545		1G244	ROI.7.x	3.55883		DMSO	ROI.5	3905.02		DMSO	ROI.5	2471.64		DMSO	ROI.5	1.58149
								1G244	ROI.8.x	3213.15		1G244	ROI.8.x	912.851		1G244	ROI.8.x	3.52509		DMSO	ROI.6	2761.75		DMSO	ROI.6	1081.31		DMSO	ROI.6	2.556
								1G244	ROI.9.x	4045.67		1G244	ROI.9.x	1193.96		1G244	ROI.9.x	3.38862		DMSO	ROI.7	4664.46		DMSO	ROI.7	4476.3		DMSO	ROI.7	1.04212
								1G244	ROI.10.x	3318.03		1G244	ROI.10.x	945.088		1G244	ROI.10.x	3.51166		DMSO	ROI.8	13410.9		DMSO	ROI.8	10568.8		DMSO	ROI.8	1.26905
								1G244	ROI.11.x	3245.02		1G244	ROI.11.x	1384.92		1G244	ROI.11.x	2.34331		DMSO	ROI.9	10324.1		DMSO	ROI.9	14102		DMSO	ROI.9	0.731293
								1G244	ROI.12.x	2762.19		1G244	ROI.12.x	1061.23		1G244	ROI.12.x	2.60551		DMSO	ROI.10	2216.02		DMSO	ROI.10	3334.98		DMSO	ROI.10	0.664493
								1G244	ROI.13.x	3874.81		1G244	ROI.13.x	2790.2		1G244	ROI.13.x	1.389		DMSO	ROI.11	2227.82		DMSO	ROI.11	3093.2		DMSO	ROI.11	0.720165
								1G244	ROI.14.x	6054.17		1G244	ROI.14.x	3787.63		1G244	ROI.14.x	1.59847		DMSO	ROI.12	3036.93		DMSO	ROI.12	3977.77		DMSO	ROI.12	0.763545
								1G244	ROI.15.x	6742.49		1G244	ROI.15.x	3840.14		1G244	ROI.15.x	1.75586		DMSO	ROI.13	4150.68		DMSO	ROI.13	5228.88		DMSO	ROI.13	0.793934
								1G244	ROI.16.x	5897.51		1G244	ROI.16.x	1024.45		1G244	ROI.16.x	5.75688		DMSO	ROI.14	6079.09		DMSO	ROI.14	6274.08		DMSO	ROI.14	0.96913
								1G244	ROI.17.x	1430		1G244	ROI.17.x	271.779		1G244	ROI.17.x	5.28282		DMSO	ROI.15	5653.3		DMSO	ROI.15	5791.86		DMSO	ROI.15	0.976062
								1G244	ROI.18.x	1755.67		1G244	ROI.18.x	348.96		1G244	ROI.18.x	5.00997		1G244	ROI.1.x	6900.06		1G244	ROI.1.x	3970.69		1G244	ROI.1.x	1.73765
								1G244	ROI.19.x	5453.28		1G244	ROI.19.x	3201.99		1G244	ROI.19.x	1.70406		1G244	ROI.2.x	3468.1		1G244	ROI.2.x	1884.29		1G244	ROI.2.x	1.84119
								1G244	ROI.20.x	9088.5		1G244	ROI.20.x	6198.32		1G244	ROI.20.x	1.46654		1G244	ROI.3.x	14778.9		1G244	ROI.3.x	8554.41		1G244	ROI.3.x	1.72759
								1G244	ROI.21.x	2379.87		1G244	ROI.21.x	749.199		1G244	ROI.21.x	3.18288		1G244	ROI.4.x	17239.3		1G244	ROI.4.x	7883.08		1G244	ROI.4.x	2.18689
								1G244	ROI.22.x	1057.16		1G244	ROI.22.x	435.654		1G244	ROI.22.x	2.40543		1G244	ROI.5.x	6543.96		1G244	ROI.5.x	2573.3		1G244	ROI.5.x	2.54341
								1G244	ROI.23.x	1265.98		1G244	ROI.23.x	318.344		1G244	ROI.23.x	4.00108		1G244	ROI.6.x	7638.33		1G244	ROI.6.x	2984.34		1G244	ROI.6.x	2.55966
								1G244	ROI.1.y	6079.6		1G244	ROI.1.y	1938.94		1G244	ROI.1.y	3.13711		1G244	ROI.7.x	9067.55		1G244	ROI.7.x	5885.28		1G244	ROI.7.x	1.54075
								1G244	ROI.2.x	4442.58		1G244	ROI.2.x	1600.01		1G244	ROI.2.x	2.77695		1G244	ROI.8.x	3872.87		1G244	ROI.8.x	1574.32		1G244	ROI.8.x	2.4605
								1G244	ROI.3.y	1554.17		1G244	ROI.3.y	765.739		1G244	ROI.3.y	2.03051		1G244	ROI.9.x	5458.19		1G244	ROI.9.x	2684.45		1G244	ROI.9.x	2.03367
								1G244	ROI.4.y	4119.46		1G244	ROI.4.y	1991.21		1G244	ROI.4.y	2.06995		1G244	ROI.10.x	13117.8		1G244	ROI.10.x	7928.49		1G244	ROI.10.x	1.65497
								1G244	ROI.5.y	4311.25		1G244	ROI.5.y	2056.1		1G244	ROI.5.y	2.09741		1G244	ROI.11.x	5492.9		1G244	ROI.11.x	1660.1		1G244	ROI.11.x	3.31034
								1G244	ROI.6.y	3918.95		1G244	ROI.6.y	2024.93		1G244	ROI.6.y	1.93566		1G244	ROI.12.x	6799.54		1G244	ROI.12.x	2331.72		1G244	ROI.12.x	2.92734
								1G244	ROI.7.y	4405.31		1G244	ROI.7.y	849.211		1G244	ROI.7.y	5.18918		1G244	ROI.13.x	15205.3		1G244	ROI.13.x	9947.98		1G244	ROI.13.x	1.52841
								1G244	ROI.8.y	2645.88		1G244	ROI.8.y	957.911		1G244	ROI.8.y	2.76277		1G244	ROI.14.x	14811.8		1G244	ROI.14.x	5750.59		1G244	ROI.14.x	2.57632
								1G244	ROI.9.y	4260.91		1G244	ROI.9.y	1886.85		1G244	ROI.9.y	2.25829		1G244	ROI.15.x	4464		1G244	ROI.15.x	1496.15		1G244	ROI.15.x	2.98464
								1G244	ROI.10.y	3024.57		1G244	ROI.10.y	748.226		1G244	ROI.10.y	4.0565		1G244	ROI.16.x	2698.47		1G244	ROI.16.x	1075.99		1G244	ROI.16.x	2.5106
								1G244	ROI.11.y	2262.79		1G244	ROI.11.y	982.181		1G244	ROI.11.y	2.30446		1G244	ROI.17.x	6681.06		1G244	ROI.17.x	3040.64		1G244	ROI.17.x	2.19725
								1G244	ROI.12.y	1555.02		1G244	ROI.12.y	712.533		1G244	ROI.12.y	2.18486		1G244	ROI.18.x	7536.5		1G244	ROI.18.x	3704.75		1G244	ROI.18.x	2.03493
								1G244	ROI.13.y	4291.34		1G244	ROI.13.y	1204.2		1G244	ROI.13.y	3.56469		1G244	ROI.19.x	3451.29		1G244	ROI.19.x	1440.02		1G244	ROI.19.x	2.3986
								1G244	ROI.14.y	3203.98		1G244	ROI.14.y	1478.61		1G244	ROI.14.y	2.16939		1G244	ROI.20.x	10116.8		1G244	ROI.20.x	4553.93		1G244	ROI.20.x	2.22136
								1G244	ROI.15.y	1105.6		1G244	ROI.15.y	1002.92		1G244	ROI.15.y	1.10251		1G244	ROI.21.x	2079.8		1G244	ROI.21.x	606.473		1G244	ROI.21.x	3.43028
								1G244	ROI.16.y	2200.85		1G244	ROI.16.y	790.801		1G244	ROI.16.y	2.78275		1G244	ROI.22.x	2541.84		1G244	ROI.22.x	736.521		1G244	ROI.22.x	3.45551
								1G244	ROI.17.y	960.402		1G244	ROI.17.y	389.967		1G244	ROI.17.y	2.46463		1G244	ROI.23.x	6435.23		1G244	ROI.23.x	2490.24		1G244	ROI.23.x	2.58406
								1G244	ROI.18.y	1221.88		1G244	ROI.18.y	408.611		1G244	ROI.18.y	2.99161		1G244	ROI.24	4323.56		1G244	ROI.24	1480.57		1G244	ROI.24	2.92037
								1G244	ROI.19.y	2753.88		1G244	ROI.19.y	715.118		1G244	ROI.19.y	3.84967		1G244	ROI.25	4108.09		1G244	ROI.25	2517.73		1G244	ROI.25	1.63181
								1G244	ROI.20.y	3598.09		1G244	ROI.20.y	1670.14		1G244	ROI.20.y	2.15295		1G244	ROI.26	2330		1G244	ROI.26	1227.24		1G244	ROI.26	1.90476
								1G244	ROI.21.y	9279.63		1G244	ROI.21.y	3778.23		1G244	ROI.21.y	2.45594		1G244	ROI.27	7983.85		1G244	ROI.27	4661.25		1G244	ROI.27	1.71277
								1G244	ROI.22.y	6771.5		1G244	ROI.22.y	2672.86		1G244	ROI.22.y	2.53253		1G244	ROI.28	6646.3		1G244	ROI.28	2681.13		1G244	ROI.28	2.4816
								1G244	ROI.23.y	4730.85		1G244	ROI.23.y	1599.16		1G244	ROI.23.y	2.95845		1G244	ROI.29	9003.5		1G244	ROI.29	4014.85		1G244	ROI.29	2.24238
								1G244	ROI.1	3202.38		1G244	ROI.1	1514.74		1G244	ROI.1	2.11424		1G244	ROI.30	10097		1G244	ROI.30	3854.18		1G244	ROI.30	2.66268
								1G244	ROI.2.y	2519.51		1G244	ROI.2.y	1185.67		1G244	ROI.2.y	2.12546		1G244	ROI.31	2312.38		1G244	ROI.31	900.083		1G244	ROI.31	2.57034
								1G244	ROI.3	1345.33		1G244	ROI.3	433.191		1G244	ROI.3	3.10757		1G244	ROI.32	3437.82		1G244	ROI.32	1164.47		1G244	ROI.32	2.95224
								1G244	ROI.4	2244.3		1G244	ROI.4	882.041		1G244	ROI.4	2.54526		1G244	ROI.33	10832		1G244	ROI.33	6013.82		1G244	ROI.33	1.80126
								1G244	ROI.5	5060.48		1G244	ROI.5	1533.59		1G244	ROI.5	3.2999		1G244	ROI.1.y	4605.02		1G244	ROI.1.y	2097.63		1G244	ROI.1.y	2.19563
								1G244	ROI.6	6637.85		1G244	ROI.6	2765.44		1G244	ROI.6	2.40696		1G244	ROI.2.y	5971.45		1G244	ROI.2.y	3763.22		1G244	ROI.2.y	1.58685
								1G244	ROI.7	8451.3		1G244	ROI.7	3877.94		1G244	ROI.7	2.18035		1G244	ROI.3.y	3578.63		1G244	ROI.3.y	2490.91		1G244	ROI.3.y	1.43702
								1G244	ROI.8	2714.92		1G244	ROI.8	1674.59		1G244	ROI.8	1.62143		1G244	ROI.4.y	4607		1G244	ROI.4.y	1988.58		1G244	ROI.4.y	2.31708
								1G244	ROI.9	2864		1G244	ROI.9	1151.2		1G244	ROI.9	2.48946		1G244	ROI.5.y	6011.56		1G244	ROI.5.y	2913.29		1G244	ROI.5.y	2.06351
								1G244	ROI.10	4433.07		1G244	ROI.10	1238.97		1G244	ROI.10	3.57812		1G244	ROI.6.y	4004.88		1G244	ROI.6.y	2122.84		1G244	ROI.6.y	1.88614
								1G244	ROI.11	10640.9		1G244	ROI.11	4076.56		1G244	ROI.11	2.60993		1G244	ROI.7.y	3660.4		1G244	ROI.7.y	1876.47		1G244	ROI.7.y	1.95252
								1G244	ROI.12	10268.3		1G244	ROI.12	3727.48		1G244	ROI.12	2.76012		1G244	ROI.8.y	4959.92		1G244	ROI.8.y	2362.71		1G244	ROI.8.y	2.09956
								1G244	ROI.13	2237.01		1G244	ROI.13	1315.33		1G244	ROI.13	1.70126		1G244	ROI.9.y	9556.61		1G244	ROI.9.y	5221.46		1G244	ROI.9.y	1.83034
								1G244	ROI.14	2831.79		1G244	ROI.14	816.476		1G244	ROI.14	3.47196		1G244	ROI.10.y	4476.94		1G244	ROI.10.y	1952.05		1G244	ROI.10.y	2.29337
								1G244	ROI.15	3403.33		1G244	ROI.15	968.291		1G244	ROI.15	3.51693		1G244	ROI.11.y	4811.49		1G244	ROI.11.y	1968.89		1G244	ROI.11.y	2.44452
								1G244	ROI.16	2278.8		1G244	ROI.16	1041.8		1G244	ROI.16	2.18773		1G244	ROI.12.y	4066.03		1G244	ROI.12.y	1484.87		1G244	ROI.12.y	2.74109
								1G244	ROI.17	3350.98		1G244	ROI.17	2083.36		1G244	ROI.17	1.6084		1G244	ROI.13.y	8183.11		1G244	ROI.13.y	4407.13		1G244	ROI.13.y	1.85699
								1G244	ROI.18	3972.81		1G244	ROI.18	1915.08		1G244	ROI.18	2.0752		1G244	ROI.14.y	6514.45		1G244	ROI.14.y	3080.91		1G244	ROI.14.y	2.11465
								1G244	ROI.19	2115.9		1G244	ROI.19	1282.69		1G244	ROI.19	1.65034		1G244	ROI.15.y	2880.74		1G244	ROI.15.y	1332.39		1G244	ROI.15.y	2.16212
								1G244	ROI.21	5275.95		1G244	ROI.21	1324.54		1G244	ROI.21	3.98271		1G244	ROI.16.y	4388.3		1G244	ROI.16.y	2182.38		1G244	ROI.16.y	2.01094
								1G244	ROI.22	2910.11		1G244	ROI.22	528.096		1G244	ROI.22	5.54262		1G244	ROI.17.y	2747.76		1G244	ROI.17.y	1390.44		1G244	ROI.17.y	1.97652
								1G244	ROI.23	3105.8		1G244	ROI.23	1155.16		1G244	ROI.23	2.69189		1G244	ROI.18.y	2914.87		1G244	ROI.18.y	837.861		1G244	ROI.18.y	3.47948
								1G244	ROI.24	2711.21		1G244	ROI.24	570.375		1G244	ROI.24	4.7548		1G244	ROI.19.y	4651.14		1G244	ROI.19.y	2412.41		1G244	ROI.19.y	1.9283
								1G244	ROI.25	3664.24		1G244	ROI.25	1632		1G244	ROI.25	2.24529		1G244	ROI.20.y	3367.61		1G244	ROI.20.y	1415.77		1G244	ROI.20.y	2.37915
								1G244	ROI.26	4842.74		1G244	ROI.26	1492.59		1G244	ROI.26	3.24564		1G244	ROI.21.y	7541.25		1G244	ROI.21.y	5682.56		1G244	ROI.21.y	1.32712
								1G244	ROI.27	4371.39		1G244	ROI.27	1898.6		1G244	ROI.27	2.303		1G244	ROI.22.y	5413.61		1G244	ROI.22.y	2000.8		1G244	ROI.22.y	2.70621
								1G244	ROI.28	745.763		1G244	ROI.28	828.441		1G244	ROI.28	0.895317		1G244	ROI.23.y	11247.6		1G244	ROI.23.y	4505.04		1G244	ROI.23.y	2.49664
								1G244	ROI.29	1300.8		1G244	ROI.29	637.576		1G244	ROI.29	2.04035		1G244	ROI.1	15750.7		1G244	ROI.1	5287.09		1G244	ROI.1	2.97955
								1G244	ROI.30	958.465		1G244	ROI.30	518.186		1G244	ROI.30	1.85473		1G244	ROI.3	5711.32		1G244	ROI.3	2601.55		1G244	ROI.3	2.19544
								1G244	ROI.31	1726.23		1G244	ROI.31	690.782		1G244	ROI.31	2.5043		1G244	ROI.4	2135.19		1G244	ROI.4	1106.81		1G244	ROI.4	1.92944
								MG132	ROI.1.x	7011.96		MG132	ROI.1.x	4214.14		MG132	ROI.1.x	1.6639		1G244	ROI.5	6094.56		1G244	ROI.5	2587.46		1G244	ROI.5	2.35534
								MG132	ROI.2.x	5238.35		MG132	ROI.2.x	2506.88		MG132	ROI.2.x	2.09172		1G244	ROI.6	15229.7		1G244	ROI.6	8742.49		1G244	ROI.6	1.74202
								MG132	ROI.3.x	4732.5		MG132	ROI.3.x	2385.61		MG132	ROI.3.x	1.98417		1G244	ROI.7	6399.49		1G244	ROI.7	2930.13		1G244	ROI.7	2.18388
								MG132	ROI.4.x	10104.7		MG132	ROI.4.x	6096.39		MG132	ROI.4.x	1.65742		1G244	ROI.9	9851.69		1G244	ROI.9	4791.75		1G244	ROI.9	2.11403
								MG132	ROI.5.x	3547.54		MG132	ROI.5.x	1400.79		MG132	ROI.5.x	2.53489		1G244	ROI.10	8896.07		1G244	ROI.10	5558.4		1G244	ROI.10	1.60902
								MG132	ROI.6.x	7199.76		MG132	ROI.6.x	2246.6		MG132	ROI.6.x	3.20636		1G244	ROI.11	1948.39		1G244	ROI.11	846.608		1G244	ROI.11	2.30169
								MG132	ROI.7.x	5791.97		MG132	ROI.7.x	2361.71		MG132	ROI.7.x	2.45262		1G244	ROI.12	14321.7		1G244	ROI.12	6030.28		1G244	ROI.12	2.37446
								MG132	ROI.8.x	4524.4		MG132	ROI.8.x	5081.07		MG132	ROI.8.x	0.890589		MG132	ROI.1.x	5705.91		MG132	ROI.1.x	3769.21		MG132	ROI.1.x	1.51401
								MG132	ROI.10.x	1954.46		MG132	ROI.10.x	1603.55		MG132	ROI.10.x	1.21934		MG132	ROI.2.x	7766.19		MG132	ROI.2.x	4323.76		MG132	ROI.2.x	1.79626
								MG132	ROI.11.x	7941.34		MG132	ROI.11.x	5813.97		MG132	ROI.11.x	1.36594		MG132	ROI.3.x	14510.8		MG132	ROI.3.x	7717.66		MG132	ROI.3.x	1.88021
								MG132	ROI.12.x	15802		MG132	ROI.12.x	7767.38		MG132	ROI.12.x	2.03488		MG132	ROI.4.x	7992.77		MG132	ROI.4.x	4228.52		MG132	ROI.4.x	1.89031
								MG132	ROI.13.x	11500.4		MG132	ROI.13.x	4789.07		MG132	ROI.13.x	2.4016		MG132	ROI.5.x	11676.6		MG132	ROI.5.x	7522.56		MG132	ROI.5.x	1.55231
								MG132	ROI.14.x	2168.93		MG132	ROI.14.x	1727.33		MG132	ROI.14.x	1.25603		MG132	ROI.7.x	9663.31		MG132	ROI.7.x	7709.72		MG132	ROI.7.x	1.25341
								MG132	ROI.16.x	4526.72		MG132	ROI.16.x	1897.67		MG132	ROI.16.x	2.38564		MG132	ROI.8.x	5611.31		MG132	ROI.8.x	3423.92		MG132	ROI.8.x	1.54034
								MG132	ROI.17.x	3535.14		MG132	ROI.17.x	2562.33		MG132	ROI.17.x	1.37965		MG132	ROI.9.x	4532.69		MG132	ROI.9.x	2360.09		MG132	ROI.9.x	1.92063
								MG132	ROI.18.x	2036.64		MG132	ROI.18.x	1214.54		MG132	ROI.18.x	1.67933		MG132	ROI.10.x	4406.22		MG132	ROI.10.x	3488.09		MG132	ROI.10.x	1.31901
								MG132	ROI.19.x	1474.17		MG132	ROI.19.x	834.814		MG132	ROI.19.x	1.76612		MG132	ROI.12.x	7055.75		MG132	ROI.12.x	4739.19		MG132	ROI.12.x	1.48878
								MG132	ROI.20.x	6739.59		MG132	ROI.20.x	3098.72		MG132	ROI.20.x	2.17517		MG132	ROI.13.x	2776.42		MG132	ROI.13.x	1917.33		MG132	ROI.13.x	1.44835
								MG132	ROI.21.x	4465.45		MG132	ROI.21.x	2018.37		MG132	ROI.21.x	2.21303		MG132	ROI.14.x	5676.78		MG132	ROI.14.x	4773.03		MG132	ROI.14.x	1.18961
								MG132	ROI.22	11350.8		MG132	ROI.22	6749.08		MG132	ROI.22	1.68174		MG132	ROI.1.y	5631.02		MG132	ROI.1.y	3103.83		MG132	ROI.1.y	1.81418
								MG132	ROI.23.x	4874.41		MG132	ROI.23.x	2405.56		MG132	ROI.23.x	2.02643		MG132	ROI.2.y	4757.85		MG132	ROI.2.y	3188.71		MG132	ROI.2.y	1.49223
								MG132	ROI.24.x	8433.93		MG132	ROI.24.x	3673.26		MG132	ROI.24.x	2.29617		MG132	ROI.3.y	4361.94		MG132	ROI.3.y	2668.67		MG132	ROI.3.y	1.63474
								MG132	ROI.25.x	10174.6		MG132	ROI.25.x	6855.07		MG132	ROI.25.x	1.48429		MG132	ROI.4.y	3059.81		MG132	ROI.4.y	3664.71		MG132	ROI.4.y	0.834924
								MG132	ROI.1.y	2082.57		MG132	ROI.1.y	1249.51		MG132	ROI.1.y	1.66691		MG132	ROI.5.y	5546.93		MG132	ROI.5.y	3083.37		MG132	ROI.5.y	1.8
								MG132	ROI.3.y	13347.7		MG132	ROI.3.y	5814.11		MG132	ROI.3.y	2.29666		MG132	ROI.6.x	4747.59		MG132	ROI.6.x	3727.22		MG132	ROI.6.x	1.27381
								MG132	ROI.4.y	4734.07		MG132	ROI.4.y	1962.17		MG132	ROI.4.y	2.41268		MG132	ROI.7.y	6938.16		MG132	ROI.7.y	4261.19		MG132	ROI.7.y	1.62859
								MG132	ROI.5.y	8212.21		MG132	ROI.5.y	3511.16		MG132	ROI.5.y	2.33894		MG132	ROI.8.y	5740.43		MG132	ROI.8.y	3779.39		MG132	ROI.8.y	1.51823
								MG132	ROI.6.y	2329.19		MG132	ROI.6.y	830.677		MG132	ROI.6.y	2.80472		MG132	ROI.10.y	5884.66		MG132	ROI.10.y	3311.41		MG132	ROI.10.y	1.77722
								MG132	ROI.7.y	1450.38		MG132	ROI.7.y	1102.08		MG132	ROI.7.y	1.37185		MG132	ROI.11	3264.33		MG132	ROI.11	1512.72		MG132	ROI.11	2.15795
								MG132	ROI.8.y	2353.76		MG132	ROI.8.y	888.338		MG132	ROI.8.y	2.6508		MG132	ROI.12.y	4314.09		MG132	ROI.12.y	4240.94		MG132	ROI.12.y	1.01738
								MG132	ROI.9	3102.34		MG132	ROI.9	1610.78		MG132	ROI.9	1.92612		MG132	ROI.1	5299.71		MG132	ROI.1	3356.19		MG132	ROI.1	1.57968
								MG132	ROI.10.y	3238.98		MG132	ROI.10.y	1429		MG132	ROI.10.y	2.26998		MG132	ROI.2	7028.72		MG132	ROI.2	4300.94		MG132	ROI.2	1.63423
								MG132	ROI.11.y	5818.19		MG132	ROI.11.y	3252.97		MG132	ROI.11.y	1.78831		MG132	ROI.3	3226.75		MG132	ROI.3	2376.14		MG132	ROI.3	1.35801
								MG132	ROI.12.y	9576.96		MG132	ROI.12.y	4557.36		MG132	ROI.12.y	2.10189		MG132	ROI.5	4482.88		MG132	ROI.5	2161.91		MG132	ROI.5	2.07381
								MG132	ROI.13.y	3905.13		MG132	ROI.13.y	2452		MG132	ROI.13.y	1.5927		MG132	ROI.6.y	3979.74		MG132	ROI.6.y	1893.13		MG132	ROI.6.y	2.10258
								MG132	ROI.14.y	1681.46		MG132	ROI.14.y	909.371		MG132	ROI.14.y	1.8496		MG132	ROI.7	4009.95		MG132	ROI.7	2209.95		MG132	ROI.7	1.81451
								MG132	ROI.15.x	5193.96		MG132	ROI.15.x	2131.83		MG132	ROI.15.x	2.43663		MG132	ROI.8	4670.58		MG132	ROI.8	2186.91		MG132	ROI.8	2.1358
								MG132	ROI.16.y	1867.82		MG132	ROI.16.y	1644.7		MG132	ROI.16.y	1.13635		MG132	ROI.9.y	3004.58		MG132	ROI.9.y	2236.51		MG132	ROI.9.y	1.34351
								MG132	ROI.17.y	5919.15		MG132	ROI.17.y	2211.32		MG132	ROI.17.y	2.67712		MG132	ROI.10	6233.26		MG132	ROI.10	4006		MG132	ROI.10	1.5558
								MG132	ROI.18.y	11079.9		MG132	ROI.18.y	4197.04		MG132	ROI.18.y	2.64005		MG132	ROI.12	8141.67		MG132	ROI.12	5396.14		MG132	ROI.12	1.50937
								MG132	ROI.19.y	10068.6		MG132	ROI.19.y	7417.1		MG132	ROI.19.y	1.35776		MG132	ROI.13.y	14234.9		MG132	ROI.13.y	8017.08		MG132	ROI.13.y	1.77566
								MG132	ROI.20.y	6897.94		MG132	ROI.20.y	3306.44		MG132	ROI.20.y	2.08628		MG132	ROI.14.y	2240.05		MG132	ROI.14.y	1584.16		MG132	ROI.14.y	1.41462
								MG132	ROI.21.y	5016.26		MG132	ROI.21.y	2087.82		MG132	ROI.21.y	2.40209		MG132	ROI.15	10972.1		MG132	ROI.15	7126.34		MG132	ROI.15	1.53971
								MG132	ROI.23.y	3395.55		MG132	ROI.23.y	1206.82		MG132	ROI.23.y	2.8139		MG132	ROI.16	9398.45		MG132	ROI.16	7830.38		MG132	ROI.16	1.20027
								MG132	ROI.24.y	2035.76		MG132	ROI.24.y	715.29		MG132	ROI.24.y	2.84725		MG132	ROI.17	3689.09		MG132	ROI.17	2230.44		MG132	ROI.17	1.65401
								MG132	ROI.25.y	4284.58		MG132	ROI.25.y	2827.06		MG132	ROI.25.y	1.51558		MG132	ROI.18	7860.25		MG132	ROI.18	5664.74		MG132	ROI.18	1.38766
								MG132	ROI.26	1611.71		MG132	ROI.26	787.388		MG132	ROI.26	2.04811		MG132	ROI.19	11342.2		MG132	ROI.19	7440.17		MG132	ROI.19	1.52446
								MG132	ROI.27	2791.83		MG132	ROI.27	809.195		MG132	ROI.27	3.45094		MG132	ROI.20	9107.76		MG132	ROI.20	7426.73		MG132	ROI.20	1.22713
								MG132	ROI.28	3207.82		MG132	ROI.28	1781.34		MG132	ROI.28	1.80228		MG132	ROI.22	13436.6		MG132	ROI.22	8881.59		MG132	ROI.22	1.51287
								MG132	ROI.1	4598.63		MG132	ROI.1	1855.6		MG132	ROI.1	2.47888
								MG132	ROI.2.y	6057.86		MG132	ROI.2.y	2239.62		MG132	ROI.2.y	2.70512
								MG132	ROI.3	7375.77		MG132	ROI.3	3600.49		MG132	ROI.3	2.04863
								MG132	ROI.4	3590.91		MG132	ROI.4	2036.06		MG132	ROI.4	1.76364
								MG132	ROI.6	6845.66		MG132	ROI.6	4300.33		MG132	ROI.6	1.59231
								MG132	ROI.7	10840		MG132	ROI.7	5682.89		MG132	ROI.7	1.90965
								MG132	ROI.8	4840.61		MG132	ROI.8	3902.03		MG132	ROI.8	1.24065
								MG132	ROI.10	6321.64		MG132	ROI.10	4384.2		MG132	ROI.10	1.442
								MG132	ROI.11	2121.72		MG132	ROI.11	1363.32		MG132	ROI.11	1.55636
								MG132	ROI.12	13213.5		MG132	ROI.12	4191.92		MG132	ROI.12	3.15123
								MG132	ROI.13	8463.9		MG132	ROI.13	4994.58		MG132	ROI.13	1.69524
								MG132	ROI.14	3571.23		MG132	ROI.14	2497.54		MG132	ROI.14	1.43015
								MG132	ROI.15.y	1835.51		MG132	ROI.15.y	1340.18		MG132	ROI.15.y	1.36977
								MG132	ROI.16	1809.71		MG132	ROI.16	1316.91		MG132	ROI.16	1.3747
								MG132	ROI.17	9826.2		MG132	ROI.17	9436.85		MG132	ROI.17	1.04127
