# Supplementary material for: A fluorescent sensor for real-time monitoring of DPP8/9 reveals crucial roles in immunity and cancer
Source: Life Sci Alliance. 2025 May 12;8(8):e202403076. doi: 10.26508/lsa.202403076 (PMC12069513; doi:10.26508/lsa.202403076)
Supplement: Supplementary file 1 [file LSA-2024-03076_SdataF1_F2_F3_F4_F5_F6_FS1_FS2_FS3_FS4_FS5_FS6_FS7_FS8_FS9.zip › Source Data/Fig3/Fig3D_Source-data.xlsx]

## Sheet: Sheet1
		Replicates
	mEGFP	1	2	3	4	5	6	7	8	9	10	11	12	13	14	Mean
DMSO	WT	5066.12	5526.12	5726.12	5051.12	5656.12	4440.12	5378.12	5224.12	4373.17	4208.17	3907.17	4153.17	4323.17	4069.17	4793
	DPP9 KO	80119.1	82283.1	83082.1	80993.1	83370.1	86092.1	83643.1	83209.1	59553.2	55327.2	69630.2	67554.2	66376.2	66062.2	74806.8
1G244	WT	43345.1	45439.1	42158.1	41187.1	44023.1	43874.1	47096.1	44546.1	60037.2	62145.2	65784.2	64865.2	64034.2	64315.2	52346.4
	DPP9 KO	139414	140918	140023	134482	140591	150236	144609	142299	128456	135037	139213	139125	132564	130541	138394
MG132	WT	42146.1	44292.1	42951.1	43673.1	43976.1	44930.1	44621.1	45670.1	54318.2	55309.2	50883.2	46980.2	54824.2	49788.2	47454.5
	DPP9 KO	82201.1	84079.1	83508.1	77969.1	86940.1	88791.1	87861.1	86853.1	83255.2	87936.2	85351.2	88262.2	86167.2	85882.2	85361.2
		Replicates
	mKate2	1	2	3	4	5	6	7	8	9	10	11	12	13	14	Mean
DMSO	WT	48232.8	52525.8	47401.8	41825.8	40729.8	40435.8	40816.8	39975.8	36035.8	38735.8	29335.8	22851.8	21881.8	26160.8	37639
	DPP9 KO	156547	161764	163196	157123	159863	172138	156421	150356	90826.8	111324	127261	134803	132812	115848	142163
1G244	WT	29248.8	38771.8	33508.8	34527.8	36335.8	31751.8	35006.8	30883.8	34471.8	42671.8	47876.8	35035.8	50295.8	40670.8	37218.4
	DPP9 KO	115037	130082	120629	121456	122445	125504	123591	130520	91800.8	108747	120670	115027	113011	108325	117632
MG132	WT	44706.8	53337.8	43830.8	50425.8	47421.8	43081.8	46329.8	41211.8	64695.8	58440.8	60539.8	53457.8	64635.8	74517.8	53331
	DPP9 KO	104964	106517	117341	102484	117629	112946	125130	105458	111201	112073	105282	106657	109981	122258	111423
		Replicates
	DiPAK ratio	1	2	3	4	5	6	7	8	9	10	11	12	13	14	Mean
DMSO	WT	0.105035	0.105208	0.1208	0.120766	0.13887	0.109807	0.131763	0.130682	0.121356	0.108638	0.133188	0.181743	0.197569	0.155544	0.132926
	DPP9 KO	0.51179	0.508662	0.509095	0.515477	0.521511	0.500135	0.534732	0.553415	0.655678	0.496993	0.547145	0.501133	0.499776	0.570249	0.530414
1G244	WT	1.48195	1.17196	1.25812	1.19287	1.21157	1.38179	1.34534	1.44238	1.74163	1.45635	1.37403	1.8514	1.27315	1.58136	1.41171
	DPP9 KO	1.21191	1.0833	1.16078	1.10725	1.1482	1.19706	1.17006	1.09025	1.39929	1.24176	1.15367	1.2095	1.17302	1.20509	1.18223
MG132	WT	0.942724	0.830409	0.979931	0.866088	0.927341	1.0429	0.96312	1.10818	0.839593	0.946413	0.840491	0.878827	0.848201	0.668138	0.905883
	DPP9 KO	0.783138	0.789351	0.711672	0.760795	0.739106	0.78614	0.70216	0.823582	0.748692	0.784634	0.810692	0.827534	0.783474	0.702468	0.768103
