# Supplementary material for: A fluorescent sensor for real-time monitoring of DPP8/9 reveals crucial roles in immunity and cancer
Source: Life Sci Alliance. 2025 May 12;8(8):e202403076. doi: 10.26508/lsa.202403076 (PMC12069513; doi:10.26508/lsa.202403076)
Supplement: Supplementary file 1 [file LSA-2024-03076_SdataF1_F2_F3_F4_F5_F6_FS1_FS2_FS3_FS4_FS5_FS6_FS7_FS8_FS9.zip › Source Data/Fig3/Fig3_Source-data.xlsx]

## Sheet: Fig3B
Mean values and n numbers								Individual replicates
								WT												DPP9 KO
WT GFP				DPP9 KO GFP				WT mEGFP				WT mKate2				WT DiPAK ratio				DPP9 KO mEGFP				DPP9 KO mKate2				DPP9 KO DiPAK ratio
	Mean	n			Mean	n		ID	ROI	fluorescence intensity		ID	ROI	fluorescence intensity		ID	ROI	DiPAK ratio		ID	ROI	fluorescence intensity		ID	ROI	fluorescence intensity		ID	ROI	DiPAK ratio
DMSO	396.543	50		DMSO	4038.71	66		DMSO	ROI.1.x	225.85		DMSO	ROI.1.x	1470.24		DMSO	ROI.1.x	0.153736		DMSO	ROI.1.x	3445.68		DMSO	ROI.1.x	3370.78		DMSO	ROI.1.x	1.02234
1G244	3680.75	75		1G244	6726.87	66		DMSO	ROI.2.x	235.641		DMSO	ROI.2.x	1174.59		DMSO	ROI.2.x	0.200793		DMSO	ROI.2.x	3273.63		DMSO	ROI.2.x	3043.76		DMSO	ROI.2.x	1.07507
MG132	5650.72	64		MG132	6523.35	42		DMSO	ROI.3.x	241.449		DMSO	ROI.3.x	1894.35		DMSO	ROI.3.x	0.127457		DMSO	ROI.3.x	5666.01		DMSO	ROI.3.x	5070.56		DMSO	ROI.3.x	1.11737
								DMSO	ROI.4.x	329.76		DMSO	ROI.4.x	2802.65		DMSO	ROI.4.x	0.117665		DMSO	ROI.4.x	2678.32		DMSO	ROI.4.x	3232.4		DMSO	ROI.4.x	0.828584
WT mKate2				DPP9 KO mKate2				DMSO	ROI.5.x	296.923		DMSO	ROI.5.x	2543.65		DMSO	ROI.5.x	0.116735		DMSO	ROI.5.x	5322.17		DMSO	ROI.5.x	8435.32		DMSO	ROI.5.x	0.63087
	Mean	n			Mean	n		DMSO	ROI.6.x	182.34		DMSO	ROI.6.x	1643		DMSO	ROI.6.x	0.111036		DMSO	ROI.6.x	3262.77		DMSO	ROI.6.x	2944.82		DMSO	ROI.6.x	1.10797
DMSO	2763.54	50		DMSO	4185.63	66		DMSO	ROI.7.x	254.859		DMSO	ROI.7.x	2098.02		DMSO	ROI.7.x	0.121514		DMSO	ROI.7.x	3012.94		DMSO	ROI.7.x	3246.74		DMSO	ROI.7.x	0.927985
1G244	1482.57	75		1G244	3231	66		DMSO	ROI.8.x	363.632		DMSO	ROI.8.x	1526.06		DMSO	ROI.8.x	0.238456		DMSO	ROI.8.x	2774.69		DMSO	ROI.8.x	3557.23		DMSO	ROI.8.x	0.780064
MG132	3017.8	64		MG132	4258.11	42		DMSO	ROI.9.x	268.729		DMSO	ROI.9.x	1653.42		DMSO	ROI.9.x	0.16244		DMSO	ROI.9.x	3595.79		DMSO	ROI.9.x	5002.52		DMSO	ROI.9.x	0.718895
								DMSO	ROI.10.x	377.538		DMSO	ROI.10.x	1860.16		DMSO	ROI.10.x	0.203012		DMSO	ROI.10.x	2121.33		DMSO	ROI.10.x	2741.21		DMSO	ROI.10.x	0.773963
WT ratio				DPP9 KO ratio				DMSO	ROI.11.x	474.71		DMSO	ROI.11.x	3270.56		DMSO	ROI.11.x	0.145173		DMSO	ROI.11.x	2251.03		DMSO	ROI.11.x	2597.08		DMSO	ROI.11.x	0.866884
	Mean	n			Mean	n		DMSO	ROI.12.x	737.614		DMSO	ROI.12.x	6891.07		DMSO	ROI.12.x	0.107096		DMSO	ROI.12.x	2501.25		DMSO	ROI.12.x	2326.45		DMSO	ROI.12.x	1.07533
DMSO	0.156295	50		DMSO	1.02534	66		DMSO	ROI.14.x	546.533		DMSO	ROI.14.x	2470.99		DMSO	ROI.14.x	0.2212		DMSO	ROI.13.x	6161.94		DMSO	ROI.13.x	4829.82		DMSO	ROI.13.x	1.27569
1G244	2.82293	75		1G244	2.24844	66		DMSO	ROI.15.x	292.159		DMSO	ROI.15.x	2540.92		DMSO	ROI.15.x	0.114963		DMSO	ROI.14.x	3207.18		DMSO	ROI.14.x	2544.52		DMSO	ROI.14.x	1.25992
MG132	1.98332	64		MG132	1.57348	42		DMSO	ROI.16.x	284.023		DMSO	ROI.16.x	1275.28		DMSO	ROI.16.x	0.222791		DMSO	ROI.15.x	5762.53		DMSO	ROI.15.x	5884.37		DMSO	ROI.15.x	0.978899
								DMSO	ROI.17.x	225.809		DMSO	ROI.17.x	1339		DMSO	ROI.17.x	0.168618		DMSO	ROI.16	7407.91		DMSO	ROI.16	6969.19		DMSO	ROI.16	1.06254
								DMSO	ROI.18	126.278		DMSO	ROI.18	785.106		DMSO	ROI.18	0.161004		DMSO	ROI.17.x	4183.54		DMSO	ROI.17.x	3251.58		DMSO	ROI.17.x	1.28738
								DMSO	ROI.19	394.017		DMSO	ROI.19	1432.31		DMSO	ROI.19	0.27509		DMSO	ROI.18.x	3322.94		DMSO	ROI.18.x	4209.16		DMSO	ROI.18.x	0.789477
								DMSO	ROI.20	298.945		DMSO	ROI.20	2469.88		DMSO	ROI.20	0.121007		DMSO	ROI.19.x	1796.22		DMSO	ROI.19.x	1906.68		DMSO	ROI.19.x	0.942302
								DMSO	ROI.21	246.415		DMSO	ROI.21	872.808		DMSO	ROI.21	0.282257		DMSO	ROI.20.x	5942.36		DMSO	ROI.20.x	6059.46		DMSO	ROI.20.x	0.980383
								DMSO	ROI.22	197.39		DMSO	ROI.22	1169.85		DMSO	ROI.22	0.168604		DMSO	ROI.21.x	7068.13		DMSO	ROI.21.x	6985.88		DMSO	ROI.21.x	1.01185
								DMSO	ROI.1.y	394.051		DMSO	ROI.1.y	4037.93		DMSO	ROI.1.y	0.0976057		DMSO	ROI.22.x	2434.66		DMSO	ROI.22.x	3080.83		DMSO	ROI.22.x	0.790364
								DMSO	ROI.2.y	239.721		DMSO	ROI.2.y	1421.26		DMSO	ROI.2.y	0.168724		DMSO	ROI.23.x	952.655		DMSO	ROI.23.x	775.853		DMSO	ROI.23.x	1.22864
								DMSO	ROI.3.y	319.496		DMSO	ROI.3.y	2227.36		DMSO	ROI.3.y	0.143481		DMSO	ROI.24	5813.89		DMSO	ROI.24	7055.24		DMSO	ROI.24	0.823962
								DMSO	ROI.4.y	291.169		DMSO	ROI.4.y	3104.68		DMSO	ROI.4.y	0.0937361		DMSO	ROI.25	5777.8		DMSO	ROI.25	4748.61		DMSO	ROI.25	1.21687
								DMSO	ROI.5.y	401.771		DMSO	ROI.5.y	3819.66		DMSO	ROI.5.y	0.103867		DMSO	ROI.26	2025.12		DMSO	ROI.26	1243.2		DMSO	ROI.26	1.6298
								DMSO	ROI.6.y	386.392		DMSO	ROI.6.y	2641.5		DMSO	ROI.6.y	0.146247		DMSO	ROI.27	9068.89		DMSO	ROI.27	10182.2		DMSO	ROI.27	0.890653
								DMSO	ROI.7.y	315.375		DMSO	ROI.7.y	1771.16		DMSO	ROI.7.y	0.178128		DMSO	ROI.28	4704.11		DMSO	ROI.28	4824.35		DMSO	ROI.28	0.973926
								DMSO	ROI.8.y	362.289		DMSO	ROI.8.y	2257.84		DMSO	ROI.8.y	0.160523		DMSO	ROI.29	3404.6		DMSO	ROI.29	2424.24		DMSO	ROI.29	1.40523
								DMSO	ROI.9.y	293.647		DMSO	ROI.9.y	2131.08		DMSO	ROI.9.y	0.13786		DMSO	ROI.1.y	4104.79		DMSO	ROI.1.y	3817.68		DMSO	ROI.1.y	1.07518
								DMSO	ROI.10.y	387.226		DMSO	ROI.10.y	2675.65		DMSO	ROI.10.y	0.144678		DMSO	ROI.2.y	2261.82		DMSO	ROI.2.y	3092.78		DMSO	ROI.2.y	0.731334
								DMSO	ROI.12.y	233.403		DMSO	ROI.12.y	1342.07		DMSO	ROI.12.y	0.173996		DMSO	ROI.3.y	3279.05		DMSO	ROI.3.y	3443.98		DMSO	ROI.3.y	0.952122
								DMSO	ROI.13.x	431.401		DMSO	ROI.13.x	3195.07		DMSO	ROI.13.x	0.134993		DMSO	ROI.4.y	3036.62		DMSO	ROI.4.y	3230.79		DMSO	ROI.4.y	0.939894
								DMSO	ROI.14.y	1005.37		DMSO	ROI.14.y	6202.79		DMSO	ROI.14.y	0.16189		DMSO	ROI.5.y	4034.62		DMSO	ROI.5.y	4011.4		DMSO	ROI.5.y	1.00727
								DMSO	ROI.15.y	1124.63		DMSO	ROI.15.y	7696.31		DMSO	ROI.15.y	0.146103		DMSO	ROI.6.y	7217.2		DMSO	ROI.6.y	5784.54		DMSO	ROI.6.y	1.24777
								DMSO	ROI.16.y	589.507		DMSO	ROI.16.y	3484.98		DMSO	ROI.16.y	0.169541		DMSO	ROI.7.y	3373.43		DMSO	ROI.7.y	4510.88		DMSO	ROI.7.y	0.748058
								DMSO	ROI.17.y	195.399		DMSO	ROI.17.y	975.833		DMSO	ROI.17.y	0.200285		DMSO	ROI.8.y	3711.71		DMSO	ROI.8.y	4457.85		DMSO	ROI.8.y	0.832701
								DMSO	ROI.5	664.459		DMSO	ROI.5	5893.16		DMSO	ROI.5	0.112912		DMSO	ROI.9.y	2805.98		DMSO	ROI.9.y	2986.82		DMSO	ROI.9.y	0.939521
								DMSO	ROI.6	623.368		DMSO	ROI.6	3641.13		DMSO	ROI.6	0.171201		DMSO	ROI.10.y	2728.54		DMSO	ROI.10.y	2367.26		DMSO	ROI.10.y	1.15268
								DMSO	ROI.7	620.006		DMSO	ROI.7	5571.1		DMSO	ROI.7	0.111291		DMSO	ROI.11.y	1208.06		DMSO	ROI.11.y	893.423		DMSO	ROI.11.y	1.35269
								DMSO	ROI.8	241.165		DMSO	ROI.8	1538.94		DMSO	ROI.8	0.156657		DMSO	ROI.12.y	4623.61		DMSO	ROI.12.y	4548.77		DMSO	ROI.12.y	1.0165
								DMSO	ROI.9	328.035		DMSO	ROI.9	2159.61		DMSO	ROI.9	0.152107		DMSO	ROI.13.y	4338.8		DMSO	ROI.13.y	3356.9		DMSO	ROI.13.y	1.29326
								DMSO	ROI.10	279.695		DMSO	ROI.10	1362.04		DMSO	ROI.10	0.205401		DMSO	ROI.14.y	3708.03		DMSO	ROI.14.y	3797.86		DMSO	ROI.14.y	0.976358
								DMSO	ROI.11.y	196.273		DMSO	ROI.11.y	964.056		DMSO	ROI.11.y	0.203592		DMSO	ROI.15.y	4403.16		DMSO	ROI.15.y	5567.17		DMSO	ROI.15.y	0.79093
								DMSO	ROI.12	1064		DMSO	ROI.12	7147.61		DMSO	ROI.12	0.148862		DMSO	ROI.17.y	2760.92		DMSO	ROI.17.y	2481.1		DMSO	ROI.17.y	1.11289
								DMSO	ROI.13.y	682.879		DMSO	ROI.13.y	5942.08		DMSO	ROI.13.y	0.114889		DMSO	ROI.18.y	3613.92		DMSO	ROI.18.y	3146.22		DMSO	ROI.18.y	1.14872
								DMSO	ROI.14	382.002		DMSO	ROI.14	2374.84		DMSO	ROI.14	0.160742		DMSO	ROI.19.y	5188.82		DMSO	ROI.19.y	6843.69		DMSO	ROI.19.y	0.757947
								DMSO	ROI.15	211.484		DMSO	ROI.15	1502.69		DMSO	ROI.15	0.140828		DMSO	ROI.20.y	1499.22		DMSO	ROI.20.y	1265.26		DMSO	ROI.20.y	1.18487
								DMSO	ROI.16	666.675		DMSO	ROI.16	4896.86		DMSO	ROI.16	0.136002		DMSO	ROI.21.y	1502.98		DMSO	ROI.21.y	1349.84		DMSO	ROI.21.y	1.11378
								DMSO	ROI.17	295.632		DMSO	ROI.17	3013.9		DMSO	ROI.17	0.0979806		DMSO	ROI.22.y	2151.66		DMSO	ROI.22.y	1666.53		DMSO	ROI.22.y	1.29117
								1G244	ROI.1.x	6285.82		1G244	ROI.1.x	2171.35		1G244	ROI.1.x	2.89553		DMSO	ROI.23.y	6480.06		DMSO	ROI.23.y	6681.8		DMSO	ROI.23.y	0.969848
								1G244	ROI.3.x	2154.63		1G244	ROI.3.x	719.458		1G244	ROI.3.x	2.99916		DMSO	ROI.1	2930.25		DMSO	ROI.1	3511.16		DMSO	ROI.1	0.834603
								1G244	ROI.4.x	2334.8		1G244	ROI.4.x	629.723		1G244	ROI.4.x	3.71151		DMSO	ROI.2	2816.99		DMSO	ROI.2	3092.86		DMSO	ROI.2	0.911037
								1G244	ROI.5.x	2262.07		1G244	ROI.5.x	796.421		1G244	ROI.5.x	2.84141		DMSO	ROI.3	2482.1		DMSO	ROI.3	2063.34		DMSO	ROI.3	1.20315
								1G244	ROI.6.x	3784.61		1G244	ROI.6.x	647.452		1G244	ROI.6.x	5.84626		DMSO	ROI.4	2922.17		DMSO	ROI.4	5337.05		DMSO	ROI.4	0.547537
								1G244	ROI.7.x	2766.61		1G244	ROI.7.x	778.545		1G244	ROI.7.x	3.55883		DMSO	ROI.5	3905.02		DMSO	ROI.5	2471.64		DMSO	ROI.5	1.58149
								1G244	ROI.8.x	3213.15		1G244	ROI.8.x	912.851		1G244	ROI.8.x	3.52509		DMSO	ROI.6	2761.75		DMSO	ROI.6	1081.31		DMSO	ROI.6	2.556
								1G244	ROI.9.x	4045.67		1G244	ROI.9.x	1193.96		1G244	ROI.9.x	3.38862		DMSO	ROI.7	4664.46		DMSO	ROI.7	4476.3		DMSO	ROI.7	1.04212
								1G244	ROI.10.x	3318.03		1G244	ROI.10.x	945.088		1G244	ROI.10.x	3.51166		DMSO	ROI.8	13410.9		DMSO	ROI.8	10568.8		DMSO	ROI.8	1.26905
								1G244	ROI.11.x	3245.02		1G244	ROI.11.x	1384.92		1G244	ROI.11.x	2.34331		DMSO	ROI.9	10324.1		DMSO	ROI.9	14102		DMSO	ROI.9	0.731293
								1G244	ROI.12.x	2762.19		1G244	ROI.12.x	1061.23		1G244	ROI.12.x	2.60551		DMSO	ROI.10	2216.02		DMSO	ROI.10	3334.98		DMSO	ROI.10	0.664493
								1G244	ROI.13.x	3874.81		1G244	ROI.13.x	2790.2		1G244	ROI.13.x	1.389		DMSO	ROI.11	2227.82		DMSO	ROI.11	3093.2		DMSO	ROI.11	0.720165
								1G244	ROI.14.x	6054.17		1G244	ROI.14.x	3787.63		1G244	ROI.14.x	1.59847		DMSO	ROI.12	3036.93		DMSO	ROI.12	3977.77		DMSO	ROI.12	0.763545
								1G244	ROI.15.x	6742.49		1G244	ROI.15.x	3840.14		1G244	ROI.15.x	1.75586		DMSO	ROI.13	4150.68		DMSO	ROI.13	5228.88		DMSO	ROI.13	0.793934
								1G244	ROI.16.x	5897.51		1G244	ROI.16.x	1024.45		1G244	ROI.16.x	5.75688		DMSO	ROI.14	6079.09		DMSO	ROI.14	6274.08		DMSO	ROI.14	0.96913
								1G244	ROI.17.x	1430		1G244	ROI.17.x	271.779		1G244	ROI.17.x	5.28282		DMSO	ROI.15	5653.3		DMSO	ROI.15	5791.86		DMSO	ROI.15	0.976062
								1G244	ROI.18.x	1755.67		1G244	ROI.18.x	348.96		1G244	ROI.18.x	5.00997		1G244	ROI.1.x	6900.06		1G244	ROI.1.x	3970.69		1G244	ROI.1.x	1.73765
								1G244	ROI.19.x	5453.28		1G244	ROI.19.x	3201.99		1G244	ROI.19.x	1.70406		1G244	ROI.2.x	3468.1		1G244	ROI.2.x	1884.29		1G244	ROI.2.x	1.84119
								1G244	ROI.20.x	9088.5		1G244	ROI.20.x	6198.32		1G244	ROI.20.x	1.46654		1G244	ROI.3.x	14778.9		1G244	ROI.3.x	8554.41		1G244	ROI.3.x	1.72759
								1G244	ROI.21.x	2379.87		1G244	ROI.21.x	749.199		1G244	ROI.21.x	3.18288		1G244	ROI.4.x	17239.3		1G244	ROI.4.x	7883.08		1G244	ROI.4.x	2.18689
								1G244	ROI.22.x	1057.16		1G244	ROI.22.x	435.654		1G244	ROI.22.x	2.40543		1G244	ROI.5.x	6543.96		1G244	ROI.5.x	2573.3		1G244	ROI.5.x	2.54341
								1G244	ROI.23.x	1265.98		1G244	ROI.23.x	318.344		1G244	ROI.23.x	4.00108		1G244	ROI.6.x	7638.33		1G244	ROI.6.x	2984.34		1G244	ROI.6.x	2.55966
								1G244	ROI.1.y	6079.6		1G244	ROI.1.y	1938.94		1G244	ROI.1.y	3.13711		1G244	ROI.7.x	9067.55		1G244	ROI.7.x	5885.28		1G244	ROI.7.x	1.54075
								1G244	ROI.2.x	4442.58		1G244	ROI.2.x	1600.01		1G244	ROI.2.x	2.77695		1G244	ROI.8.x	3872.87		1G244	ROI.8.x	1574.32		1G244	ROI.8.x	2.4605
								1G244	ROI.3.y	1554.17		1G244	ROI.3.y	765.739		1G244	ROI.3.y	2.03051		1G244	ROI.9.x	5458.19		1G244	ROI.9.x	2684.45		1G244	ROI.9.x	2.03367
								1G244	ROI.4.y	4119.46		1G244	ROI.4.y	1991.21		1G244	ROI.4.y	2.06995		1G244	ROI.10.x	13117.8		1G244	ROI.10.x	7928.49		1G244	ROI.10.x	1.65497
								1G244	ROI.5.y	4311.25		1G244	ROI.5.y	2056.1		1G244	ROI.5.y	2.09741		1G244	ROI.11.x	5492.9		1G244	ROI.11.x	1660.1		1G244	ROI.11.x	3.31034
								1G244	ROI.6.y	3918.95		1G244	ROI.6.y	2024.93		1G244	ROI.6.y	1.93566		1G244	ROI.12.x	6799.54		1G244	ROI.12.x	2331.72		1G244	ROI.12.x	2.92734
								1G244	ROI.7.y	4405.31		1G244	ROI.7.y	849.211		1G244	ROI.7.y	5.18918		1G244	ROI.13.x	15205.3		1G244	ROI.13.x	9947.98		1G244	ROI.13.x	1.52841
								1G244	ROI.8.y	2645.88		1G244	ROI.8.y	957.911		1G244	ROI.8.y	2.76277		1G244	ROI.14.x	14811.8		1G244	ROI.14.x	5750.59		1G244	ROI.14.x	2.57632
								1G244	ROI.9.y	4260.91		1G244	ROI.9.y	1886.85		1G244	ROI.9.y	2.25829		1G244	ROI.15.x	4464		1G244	ROI.15.x	1496.15		1G244	ROI.15.x	2.98464
								1G244	ROI.10.y	3024.57		1G244	ROI.10.y	748.226		1G244	ROI.10.y	4.0565		1G244	ROI.16.x	2698.47		1G244	ROI.16.x	1075.99		1G244	ROI.16.x	2.5106
								1G244	ROI.11.y	2262.79		1G244	ROI.11.y	982.181		1G244	ROI.11.y	2.30446		1G244	ROI.17.x	6681.06		1G244	ROI.17.x	3040.64		1G244	ROI.17.x	2.19725
								1G244	ROI.12.y	1555.02		1G244	ROI.12.y	712.533		1G244	ROI.12.y	2.18486		1G244	ROI.18.x	7536.5		1G244	ROI.18.x	3704.75		1G244	ROI.18.x	2.03493
								1G244	ROI.13.y	4291.34		1G244	ROI.13.y	1204.2		1G244	ROI.13.y	3.56469		1G244	ROI.19.x	3451.29		1G244	ROI.19.x	1440.02		1G244	ROI.19.x	2.3986
								1G244	ROI.14.y	3203.98		1G244	ROI.14.y	1478.61		1G244	ROI.14.y	2.16939		1G244	ROI.20.x	10116.8		1G244	ROI.20.x	4553.93		1G244	ROI.20.x	2.22136
								1G244	ROI.15.y	1105.6		1G244	ROI.15.y	1002.92		1G244	ROI.15.y	1.10251		1G244	ROI.21.x	2079.8		1G244	ROI.21.x	606.473		1G244	ROI.21.x	3.43028
								1G244	ROI.16.y	2200.85		1G244	ROI.16.y	790.801		1G244	ROI.16.y	2.78275		1G244	ROI.22.x	2541.84		1G244	ROI.22.x	736.521		1G244	ROI.22.x	3.45551
								1G244	ROI.17.y	960.402		1G244	ROI.17.y	389.967		1G244	ROI.17.y	2.46463		1G244	ROI.23.x	6435.23		1G244	ROI.23.x	2490.24		1G244	ROI.23.x	2.58406
								1G244	ROI.18.y	1221.88		1G244	ROI.18.y	408.611		1G244	ROI.18.y	2.99161		1G244	ROI.24	4323.56		1G244	ROI.24	1480.57		1G244	ROI.24	2.92037
								1G244	ROI.19.y	2753.88		1G244	ROI.19.y	715.118		1G244	ROI.19.y	3.84967		1G244	ROI.25	4108.09		1G244	ROI.25	2517.73		1G244	ROI.25	1.63181
								1G244	ROI.20.y	3598.09		1G244	ROI.20.y	1670.14		1G244	ROI.20.y	2.15295		1G244	ROI.26	2330		1G244	ROI.26	1227.24		1G244	ROI.26	1.90476
								1G244	ROI.21.y	9279.63		1G244	ROI.21.y	3778.23		1G244	ROI.21.y	2.45594		1G244	ROI.27	7983.85		1G244	ROI.27	4661.25		1G244	ROI.27	1.71277
								1G244	ROI.22.y	6771.5		1G244	ROI.22.y	2672.86		1G244	ROI.22.y	2.53253		1G244	ROI.28	6646.3		1G244	ROI.28	2681.13		1G244	ROI.28	2.4816
								1G244	ROI.23.y	4730.85		1G244	ROI.23.y	1599.16		1G244	ROI.23.y	2.95845		1G244	ROI.29	9003.5		1G244	ROI.29	4014.85		1G244	ROI.29	2.24238
								1G244	ROI.1	3202.38		1G244	ROI.1	1514.74		1G244	ROI.1	2.11424		1G244	ROI.30	10097		1G244	ROI.30	3854.18		1G244	ROI.30	2.66268
								1G244	ROI.2.y	2519.51		1G244	ROI.2.y	1185.67		1G244	ROI.2.y	2.12546		1G244	ROI.31	2312.38		1G244	ROI.31	900.083		1G244	ROI.31	2.57034
								1G244	ROI.3	1345.33		1G244	ROI.3	433.191		1G244	ROI.3	3.10757		1G244	ROI.32	3437.82		1G244	ROI.32	1164.47		1G244	ROI.32	2.95224
								1G244	ROI.4	2244.3		1G244	ROI.4	882.041		1G244	ROI.4	2.54526		1G244	ROI.33	10832		1G244	ROI.33	6013.82		1G244	ROI.33	1.80126
								1G244	ROI.5	5060.48		1G244	ROI.5	1533.59		1G244	ROI.5	3.2999		1G244	ROI.1.y	4605.02		1G244	ROI.1.y	2097.63		1G244	ROI.1.y	2.19563
								1G244	ROI.6	6637.85		1G244	ROI.6	2765.44		1G244	ROI.6	2.40696		1G244	ROI.2.y	5971.45		1G244	ROI.2.y	3763.22		1G244	ROI.2.y	1.58685
								1G244	ROI.7	8451.3		1G244	ROI.7	3877.94		1G244	ROI.7	2.18035		1G244	ROI.3.y	3578.63		1G244	ROI.3.y	2490.91		1G244	ROI.3.y	1.43702
								1G244	ROI.8	2714.92		1G244	ROI.8	1674.59		1G244	ROI.8	1.62143		1G244	ROI.4.y	4607		1G244	ROI.4.y	1988.58		1G244	ROI.4.y	2.31708
								1G244	ROI.9	2864		1G244	ROI.9	1151.2		1G244	ROI.9	2.48946		1G244	ROI.5.y	6011.56		1G244	ROI.5.y	2913.29		1G244	ROI.5.y	2.06351
								1G244	ROI.10	4433.07		1G244	ROI.10	1238.97		1G244	ROI.10	3.57812		1G244	ROI.6.y	4004.88		1G244	ROI.6.y	2122.84		1G244	ROI.6.y	1.88614
								1G244	ROI.11	10640.9		1G244	ROI.11	4076.56		1G244	ROI.11	2.60993		1G244	ROI.7.y	3660.4		1G244	ROI.7.y	1876.47		1G244	ROI.7.y	1.95252
								1G244	ROI.12	10268.3		1G244	ROI.12	3727.48		1G244	ROI.12	2.76012		1G244	ROI.8.y	4959.92		1G244	ROI.8.y	2362.71		1G244	ROI.8.y	2.09956
								1G244	ROI.13	2237.01		1G244	ROI.13	1315.33		1G244	ROI.13	1.70126		1G244	ROI.9.y	9556.61		1G244	ROI.9.y	5221.46		1G244	ROI.9.y	1.83034
								1G244	ROI.14	2831.79		1G244	ROI.14	816.476		1G244	ROI.14	3.47196		1G244	ROI.10.y	4476.94		1G244	ROI.10.y	1952.05		1G244	ROI.10.y	2.29337
								1G244	ROI.15	3403.33		1G244	ROI.15	968.291		1G244	ROI.15	3.51693		1G244	ROI.11.y	4811.49		1G244	ROI.11.y	1968.89		1G244	ROI.11.y	2.44452
								1G244	ROI.16	2278.8		1G244	ROI.16	1041.8		1G244	ROI.16	2.18773		1G244	ROI.12.y	4066.03		1G244	ROI.12.y	1484.87		1G244	ROI.12.y	2.74109
								1G244	ROI.17	3350.98		1G244	ROI.17	2083.36		1G244	ROI.17	1.6084		1G244	ROI.13.y	8183.11		1G244	ROI.13.y	4407.13		1G244	ROI.13.y	1.85699
								1G244	ROI.18	3972.81		1G244	ROI.18	1915.08		1G244	ROI.18	2.0752		1G244	ROI.14.y	6514.45		1G244	ROI.14.y	3080.91		1G244	ROI.14.y	2.11465
								1G244	ROI.19	2115.9		1G244	ROI.19	1282.69		1G244	ROI.19	1.65034		1G244	ROI.15.y	2880.74		1G244	ROI.15.y	1332.39		1G244	ROI.15.y	2.16212
								1G244	ROI.21	5275.95		1G244	ROI.21	1324.54		1G244	ROI.21	3.98271		1G244	ROI.16.y	4388.3		1G244	ROI.16.y	2182.38		1G244	ROI.16.y	2.01094
								1G244	ROI.22	2910.11		1G244	ROI.22	528.096		1G244	ROI.22	5.54262		1G244	ROI.17.y	2747.76		1G244	ROI.17.y	1390.44		1G244	ROI.17.y	1.97652
								1G244	ROI.23	3105.8		1G244	ROI.23	1155.16		1G244	ROI.23	2.69189		1G244	ROI.18.y	2914.87		1G244	ROI.18.y	837.861		1G244	ROI.18.y	3.47948
								1G244	ROI.24	2711.21		1G244	ROI.24	570.375		1G244	ROI.24	4.7548		1G244	ROI.19.y	4651.14		1G244	ROI.19.y	2412.41		1G244	ROI.19.y	1.9283
								1G244	ROI.25	3664.24		1G244	ROI.25	1632		1G244	ROI.25	2.24529		1G244	ROI.20.y	3367.61		1G244	ROI.20.y	1415.77		1G244	ROI.20.y	2.37915
								1G244	ROI.26	4842.74		1G244	ROI.26	1492.59		1G244	ROI.26	3.24564		1G244	ROI.21.y	7541.25		1G244	ROI.21.y	5682.56		1G244	ROI.21.y	1.32712
								1G244	ROI.27	4371.39		1G244	ROI.27	1898.6		1G244	ROI.27	2.303		1G244	ROI.22.y	5413.61		1G244	ROI.22.y	2000.8		1G244	ROI.22.y	2.70621
								1G244	ROI.28	745.763		1G244	ROI.28	828.441		1G244	ROI.28	0.895317		1G244	ROI.23.y	11247.6		1G244	ROI.23.y	4505.04		1G244	ROI.23.y	2.49664
								1G244	ROI.29	1300.8		1G244	ROI.29	637.576		1G244	ROI.29	2.04035		1G244	ROI.1	15750.7		1G244	ROI.1	5287.09		1G244	ROI.1	2.97955
								1G244	ROI.30	958.465		1G244	ROI.30	518.186		1G244	ROI.30	1.85473		1G244	ROI.3	5711.32		1G244	ROI.3	2601.55		1G244	ROI.3	2.19544
								1G244	ROI.31	1726.23		1G244	ROI.31	690.782		1G244	ROI.31	2.5043		1G244	ROI.4	2135.19		1G244	ROI.4	1106.81		1G244	ROI.4	1.92944
								MG132	ROI.1.x	7011.96		MG132	ROI.1.x	4214.14		MG132	ROI.1.x	1.6639		1G244	ROI.5	6094.56		1G244	ROI.5	2587.46		1G244	ROI.5	2.35534
								MG132	ROI.2.x	5238.35		MG132	ROI.2.x	2506.88		MG132	ROI.2.x	2.09172		1G244	ROI.6	15229.7		1G244	ROI.6	8742.49		1G244	ROI.6	1.74202
								MG132	ROI.3.x	4732.5		MG132	ROI.3.x	2385.61		MG132	ROI.3.x	1.98417		1G244	ROI.7	6399.49		1G244	ROI.7	2930.13		1G244	ROI.7	2.18388
								MG132	ROI.4.x	10104.7		MG132	ROI.4.x	6096.39		MG132	ROI.4.x	1.65742		1G244	ROI.9	9851.69		1G244	ROI.9	4791.75		1G244	ROI.9	2.11403
								MG132	ROI.5.x	3547.54		MG132	ROI.5.x	1400.79		MG132	ROI.5.x	2.53489		1G244	ROI.10	8896.07		1G244	ROI.10	5558.4		1G244	ROI.10	1.60902
								MG132	ROI.6.x	7199.76		MG132	ROI.6.x	2246.6		MG132	ROI.6.x	3.20636		1G244	ROI.11	1948.39		1G244	ROI.11	846.608		1G244	ROI.11	2.30169
								MG132	ROI.7.x	5791.97		MG132	ROI.7.x	2361.71		MG132	ROI.7.x	2.45262		1G244	ROI.12	14321.7		1G244	ROI.12	6030.28		1G244	ROI.12	2.37446
								MG132	ROI.8.x	4524.4		MG132	ROI.8.x	5081.07		MG132	ROI.8.x	0.890589		MG132	ROI.1.x	5705.91		MG132	ROI.1.x	3769.21		MG132	ROI.1.x	1.51401
								MG132	ROI.10.x	1954.46		MG132	ROI.10.x	1603.55		MG132	ROI.10.x	1.21934		MG132	ROI.2.x	7766.19		MG132	ROI.2.x	4323.76		MG132	ROI.2.x	1.79626
								MG132	ROI.11.x	7941.34		MG132	ROI.11.x	5813.97		MG132	ROI.11.x	1.36594		MG132	ROI.3.x	14510.8		MG132	ROI.3.x	7717.66		MG132	ROI.3.x	1.88021
								MG132	ROI.12.x	15802		MG132	ROI.12.x	7767.38		MG132	ROI.12.x	2.03488		MG132	ROI.4.x	7992.77		MG132	ROI.4.x	4228.52		MG132	ROI.4.x	1.89031
								MG132	ROI.13.x	11500.4		MG132	ROI.13.x	4789.07		MG132	ROI.13.x	2.4016		MG132	ROI.5.x	11676.6		MG132	ROI.5.x	7522.56		MG132	ROI.5.x	1.55231
								MG132	ROI.14.x	2168.93		MG132	ROI.14.x	1727.33		MG132	ROI.14.x	1.25603		MG132	ROI.7.x	9663.31		MG132	ROI.7.x	7709.72		MG132	ROI.7.x	1.25341
								MG132	ROI.16.x	4526.72		MG132	ROI.16.x	1897.67		MG132	ROI.16.x	2.38564		MG132	ROI.8.x	5611.31		MG132	ROI.8.x	3423.92		MG132	ROI.8.x	1.54034
								MG132	ROI.17.x	3535.14		MG132	ROI.17.x	2562.33		MG132	ROI.17.x	1.37965		MG132	ROI.9.x	4532.69		MG132	ROI.9.x	2360.09		MG132	ROI.9.x	1.92063
								MG132	ROI.18.x	2036.64		MG132	ROI.18.x	1214.54		MG132	ROI.18.x	1.67933		MG132	ROI.10.x	4406.22		MG132	ROI.10.x	3488.09		MG132	ROI.10.x	1.31901
								MG132	ROI.19.x	1474.17		MG132	ROI.19.x	834.814		MG132	ROI.19.x	1.76612		MG132	ROI.12.x	7055.75		MG132	ROI.12.x	4739.19		MG132	ROI.12.x	1.48878
								MG132	ROI.20.x	6739.59		MG132	ROI.20.x	3098.72		MG132	ROI.20.x	2.17517		MG132	ROI.13.x	2776.42		MG132	ROI.13.x	1917.33		MG132	ROI.13.x	1.44835
								MG132	ROI.21.x	4465.45		MG132	ROI.21.x	2018.37		MG132	ROI.21.x	2.21303		MG132	ROI.14.x	5676.78		MG132	ROI.14.x	4773.03		MG132	ROI.14.x	1.18961
								MG132	ROI.22	11350.8		MG132	ROI.22	6749.08		MG132	ROI.22	1.68174		MG132	ROI.1.y	5631.02		MG132	ROI.1.y	3103.83		MG132	ROI.1.y	1.81418
								MG132	ROI.23.x	4874.41		MG132	ROI.23.x	2405.56		MG132	ROI.23.x	2.02643		MG132	ROI.2.y	4757.85		MG132	ROI.2.y	3188.71		MG132	ROI.2.y	1.49223
								MG132	ROI.24.x	8433.93		MG132	ROI.24.x	3673.26		MG132	ROI.24.x	2.29617		MG132	ROI.3.y	4361.94		MG132	ROI.3.y	2668.67		MG132	ROI.3.y	1.63474
								MG132	ROI.25.x	10174.6		MG132	ROI.25.x	6855.07		MG132	ROI.25.x	1.48429		MG132	ROI.4.y	3059.81		MG132	ROI.4.y	3664.71		MG132	ROI.4.y	0.834924
								MG132	ROI.1.y	2082.57		MG132	ROI.1.y	1249.51		MG132	ROI.1.y	1.66691		MG132	ROI.5.y	5546.93		MG132	ROI.5.y	3083.37		MG132	ROI.5.y	1.8
								MG132	ROI.3.y	13347.7		MG132	ROI.3.y	5814.11		MG132	ROI.3.y	2.29666		MG132	ROI.6.x	4747.59		MG132	ROI.6.x	3727.22		MG132	ROI.6.x	1.27381
								MG132	ROI.4.y	4734.07		MG132	ROI.4.y	1962.17		MG132	ROI.4.y	2.41268		MG132	ROI.7.y	6938.16		MG132	ROI.7.y	4261.19		MG132	ROI.7.y	1.62859
								MG132	ROI.5.y	8212.21		MG132	ROI.5.y	3511.16		MG132	ROI.5.y	2.33894		MG132	ROI.8.y	5740.43		MG132	ROI.8.y	3779.39		MG132	ROI.8.y	1.51823
								MG132	ROI.6.y	2329.19		MG132	ROI.6.y	830.677		MG132	ROI.6.y	2.80472		MG132	ROI.10.y	5884.66		MG132	ROI.10.y	3311.41		MG132	ROI.10.y	1.77722
								MG132	ROI.7.y	1450.38		MG132	ROI.7.y	1102.08		MG132	ROI.7.y	1.37185		MG132	ROI.11	3264.33		MG132	ROI.11	1512.72		MG132	ROI.11	2.15795
								MG132	ROI.8.y	2353.76		MG132	ROI.8.y	888.338		MG132	ROI.8.y	2.6508		MG132	ROI.12.y	4314.09		MG132	ROI.12.y	4240.94		MG132	ROI.12.y	1.01738
								MG132	ROI.9	3102.34		MG132	ROI.9	1610.78		MG132	ROI.9	1.92612		MG132	ROI.1	5299.71		MG132	ROI.1	3356.19		MG132	ROI.1	1.57968
								MG132	ROI.10.y	3238.98		MG132	ROI.10.y	1429		MG132	ROI.10.y	2.26998		MG132	ROI.2	7028.72		MG132	ROI.2	4300.94		MG132	ROI.2	1.63423
								MG132	ROI.11.y	5818.19		MG132	ROI.11.y	3252.97		MG132	ROI.11.y	1.78831		MG132	ROI.3	3226.75		MG132	ROI.3	2376.14		MG132	ROI.3	1.35801
								MG132	ROI.12.y	9576.96		MG132	ROI.12.y	4557.36		MG132	ROI.12.y	2.10189		MG132	ROI.5	4482.88		MG132	ROI.5	2161.91		MG132	ROI.5	2.07381
								MG132	ROI.13.y	3905.13		MG132	ROI.13.y	2452		MG132	ROI.13.y	1.5927		MG132	ROI.6.y	3979.74		MG132	ROI.6.y	1893.13		MG132	ROI.6.y	2.10258
								MG132	ROI.14.y	1681.46		MG132	ROI.14.y	909.371		MG132	ROI.14.y	1.8496		MG132	ROI.7	4009.95		MG132	ROI.7	2209.95		MG132	ROI.7	1.81451
								MG132	ROI.15.x	5193.96		MG132	ROI.15.x	2131.83		MG132	ROI.15.x	2.43663		MG132	ROI.8	4670.58		MG132	ROI.8	2186.91		MG132	ROI.8	2.1358
								MG132	ROI.16.y	1867.82		MG132	ROI.16.y	1644.7		MG132	ROI.16.y	1.13635		MG132	ROI.9.y	3004.58		MG132	ROI.9.y	2236.51		MG132	ROI.9.y	1.34351
								MG132	ROI.17.y	5919.15		MG132	ROI.17.y	2211.32		MG132	ROI.17.y	2.67712		MG132	ROI.10	6233.26		MG132	ROI.10	4006		MG132	ROI.10	1.5558
								MG132	ROI.18.y	11079.9		MG132	ROI.18.y	4197.04		MG132	ROI.18.y	2.64005		MG132	ROI.12	8141.67		MG132	ROI.12	5396.14		MG132	ROI.12	1.50937
								MG132	ROI.19.y	10068.6		MG132	ROI.19.y	7417.1		MG132	ROI.19.y	1.35776		MG132	ROI.13.y	14234.9		MG132	ROI.13.y	8017.08		MG132	ROI.13.y	1.77566
								MG132	ROI.20.y	6897.94		MG132	ROI.20.y	3306.44		MG132	ROI.20.y	2.08628		MG132	ROI.14.y	2240.05		MG132	ROI.14.y	1584.16		MG132	ROI.14.y	1.41462
								MG132	ROI.21.y	5016.26		MG132	ROI.21.y	2087.82		MG132	ROI.21.y	2.40209		MG132	ROI.15	10972.1		MG132	ROI.15	7126.34		MG132	ROI.15	1.53971
								MG132	ROI.23.y	3395.55		MG132	ROI.23.y	1206.82		MG132	ROI.23.y	2.8139		MG132	ROI.16	9398.45		MG132	ROI.16	7830.38		MG132	ROI.16	1.20027
								MG132	ROI.24.y	2035.76		MG132	ROI.24.y	715.29		MG132	ROI.24.y	2.84725		MG132	ROI.17	3689.09		MG132	ROI.17	2230.44		MG132	ROI.17	1.65401
								MG132	ROI.25.y	4284.58		MG132	ROI.25.y	2827.06		MG132	ROI.25.y	1.51558		MG132	ROI.18	7860.25		MG132	ROI.18	5664.74		MG132	ROI.18	1.38766
								MG132	ROI.26	1611.71		MG132	ROI.26	787.388		MG132	ROI.26	2.04811		MG132	ROI.19	11342.2		MG132	ROI.19	7440.17		MG132	ROI.19	1.52446
								MG132	ROI.27	2791.83		MG132	ROI.27	809.195		MG132	ROI.27	3.45094		MG132	ROI.20	9107.76		MG132	ROI.20	7426.73		MG132	ROI.20	1.22713
								MG132	ROI.28	3207.82		MG132	ROI.28	1781.34		MG132	ROI.28	1.80228		MG132	ROI.22	13436.6		MG132	ROI.22	8881.59		MG132	ROI.22	1.51287
								MG132	ROI.1	4598.63		MG132	ROI.1	1855.6		MG132	ROI.1	2.47888
								MG132	ROI.2.y	6057.86		MG132	ROI.2.y	2239.62		MG132	ROI.2.y	2.70512
								MG132	ROI.3	7375.77		MG132	ROI.3	3600.49		MG132	ROI.3	2.04863
								MG132	ROI.4	3590.91		MG132	ROI.4	2036.06		MG132	ROI.4	1.76364
								MG132	ROI.6	6845.66		MG132	ROI.6	4300.33		MG132	ROI.6	1.59231
								MG132	ROI.7	10840		MG132	ROI.7	5682.89		MG132	ROI.7	1.90965
								MG132	ROI.8	4840.61		MG132	ROI.8	3902.03		MG132	ROI.8	1.24065
								MG132	ROI.10	6321.64		MG132	ROI.10	4384.2		MG132	ROI.10	1.442
								MG132	ROI.11	2121.72		MG132	ROI.11	1363.32		MG132	ROI.11	1.55636
								MG132	ROI.12	13213.5		MG132	ROI.12	4191.92		MG132	ROI.12	3.15123
								MG132	ROI.13	8463.9		MG132	ROI.13	4994.58		MG132	ROI.13	1.69524
								MG132	ROI.14	3571.23		MG132	ROI.14	2497.54		MG132	ROI.14	1.43015
								MG132	ROI.15.y	1835.51		MG132	ROI.15.y	1340.18		MG132	ROI.15.y	1.36977
								MG132	ROI.16	1809.71		MG132	ROI.16	1316.91		MG132	ROI.16	1.3747
								MG132	ROI.17	9826.2		MG132	ROI.17	9436.85		MG132	ROI.17	1.04127

## Sheet: Fig3C_WT_DMSO
FSC-A	"SSC-A"	"FITC-A"	"PE-A"	"PerCP-Cy5-5-A"	"PE-Cy7-A"	"APC-A"	"APC-Cy7-A"	"Pacific Blue-A"	"AmCyan-A"	"Time"	"Event #"	DiPAK ratio = ratio FITC/PerCP		Mean DiPAK ratio
439	268	35.5452	1.58204	39.5964	1	3.95964	1	12.864	11.9709	0	0	0.897688		0.545493
439	262	29.4273	1	54.737	5.67422	10.3663	10.0904	11.6522	10.9411	0	1	0.537613
398	253	30.5053	5.04807	83.5363	4.53158	3.16228	7.2993	12.7488	13.3352	0	2	0.365174
352	331	15.9634	1	38.1972	1.64	3.61904	1	12.4094	8.89649	0	3	0.417921
556	350	10.0904	3.07809	30.7809	3.27812	2.99614	1	12.5215	6.43567	0	6	0.327814
396	273	41.047	1.91095	30.7809	1	5.09368	2.73842	8.73788	10.1815	0	7	1.33352
403	249	10.5545	3.19085	22.4679	1	3.85423	1	9.2224	5.98885	0	8	0.469759
452	359	40.6794	3.45989	62.0824	1	8.05842	1	13.9486	16.8485	0	9	0.655249
422	216	14.9893	3.42891	62.0824	1.86008	7.98627	1.82692	6.37804	7.5667	0	10	0.241442
336	287	37.5162	1.36999	62.0824	7.84389	9.91046	4.41094	13.0975	12.079	0	12	0.604297
362	323	12.2983	2.12875	22.2667	2.7139	2.59455	1	10.46	7.4318	0	13	0.552318
469	414	25.7132	2.12875	50.4807	2.3291	3.39821	2.99614	19.8096	11.4444	0	14	0.509367
343	225	33.3762	1.44596	48.6968	4.74003	4.82607	6.32093	10.0904	10.46	0	15	0.685388
337	391	11.5478	1.99885	25.2548	4.53158	3.65174	1.06499	37.5162	15.6788	0	16	0.457252
358	260	4.78286	1	9.56024	1	2.73842	1	10.2735	3.33762	0	17	0.500287
411	265	30.7809	1.42018	39.9542	6.67143	7.2993	7.84389	12.1881	13.3352	0	19	0.770405
470	283	50.4807	4.65553	98.2172	1.01815	9.64662	8.05842	12.4094	16.1076	0	20	0.51397
466	333	36.1904	3.02321	57.7722	1.13419	10	7.10497	10.1815	11.3419	0	21	0.626433
508	382	18.2692	4.17921	43.7144	3.21968	4.82607	4.1047	19.2822	10.8432	0	23	0.417922
359	229	23.7137	1.02735	30.5053	1.81056	3.39821	1	7.36525	6.79253	0	24	0.777363
481	313	52.3299	4.74003	126.346	7.04136	15.1247	5.88208	13.2158	17.1544	0	27	0.414179
502	319	12.9802	1	39.2419	8.35363	5.98885	1	15.5384	11.8637	0	28	0.330774
410	323	9.30572	1.79435	25.0287	1	1	5.77722	9.56024	4.74003	0	29	0.371802
479	314	9.91046	2.01691	20.908	2.48045	3.24877	1	15.9634	6.79253	0	30	0.474003
407	207	9.56024	2.89026	12.4094	1	4.53158	1	10.3663	4.53158	0	32	0.770403
423	343	13.5773	2.45824	35.2269	1	1	1	11.8637	8.97687	0	33	0.385424
465	300	29.1638	4.14178	42.9351	1	8.73788	5.23299	15.5384	11.7574	0	36	0.679253
303	274	5.98885	1.74658	14.8551	3.45989	1.27488	1	12.2983	3.58664	0	37	0.403151
460	401	54.2469	9.64662	212.875	17.9435	20.7208	9.64662	23.928	23.928	0	38	0.25483
414	390	36.1904	3.30774	37.8552	3.52269	5.57306	18.7688	12.864	12.1881	0	40	0.956022
333	182	8.50526	3.30774	20.1691	1	1.42018	5.1397	4.3323	5.18613	0	41	0.421698
394	244	26.6552	1.51247	70.4136	3.68473	7.2993	3.36778	7.98627	11.2404	0	42	0.378552
518	416	37.5162	1	50.4807	2.94273	3.61904	4.69759	17.0008	13.3352	0	43	0.743179
365	252	47.8286	4.3323	63.2093	6.49382	11.4444	2.6896	15.9634	14.9893	0	45	0.75667
596	325	90.5798	5.28027	187.688	11.4444	22.8757	13.8237	13.6999	22.8757	0	46	0.482608
478	458	4.3323	4.74003	29.6931	2.14799	4.41094	1	20.908	11.04	0	47	0.145903
418	422	33.6778	5.18613	72.993	7.10497	11.1397	1	13.5773	11.2404	0	48	0.461384
661	671	20.5353	1.36999	35.5452	2.48045	6.91582	5.98885	22.2667	16.4	0	49	0.577724
420	222	25.9455	2.24679	39.5964	3.21968	2.64165	5.57306	7.98627	7.5667	0	50	0.655249
411	389	50.9368	6.32093	69.7831	3.85423	7.5667	8.27883	21.0969	17.4658	0	51	0.72993
394	245	23.5014	2.76316	64.3567	3.95964	8.97687	10	11.9709	12.864	0	53	0.365174
444	322	72.993	6.43567	165.482	10	15.9634	1.47221	14.5902	21.0969	0	54	0.441093
492	242	24.8045	1.07461	16.8485	5.37612	2.64165	1	8.65964	10.0904	0	56	1.47221
428	298	28.6438	3.55452	67.317	7.77365	6.43567	8.97687	12.9802	13.3352	0	57	0.425506
316	234	14.0746	2.81332	32.1968	1.58204	3.36778	1	13.3352	6.67143	0	58	0.437143
383	191	36.5174	2.99614	61.5265	3.78552	9.47464	5.00286	4.25507	12.7488	0	59	0.593523
433	197	50.0286	1	41.047	4.74003	9.30572	1	8.05842	11.9709	0	60	1.21881
392	186	27.6316	3.68473	80.5842	4.06794	9.91046	1	9.56024	9.73377	0	62	0.342891
346	291	17.4658	2.28757	36.8473	2.89026	4.69759	1	14.8551	7.23394	0	63	0.474005
365	290	13.8237	1.2864	26.896	4.17921	5.93523	1.06499	13.9486	8.65964	0	66	0.513969
351	282	21.6739	3.05053	42.5507	5.28027	6.43567	1	10.0904	8.35363	0	69	0.509366
339	185	25.7132	2.73842	49.5807	3.55452	5.82942	1.62531	14.2018	10.46	0	70	0.518613
373	229	35.8664	2.5483	71.0497	9.3898	10.8432	11.8637	7.70404	9.82172	0	71	0.504807
410	379	8.89649	1	31.9085	1	3.05053	6.49382	14.8551	7.91476	0	72	0.278813
426	334	56.2341	1.74658	72.3394	9.13982	9.91046	3.85423	10.6499	16.5482	0	73	0.777365
361	313	25.2548	2.76316	66.7143	1.64	7.91476	5.00286	11.04	8.5821	0	75	0.378552
329	359	23.7137	3.81972	67.317	4.06794	6.43567	1	11.9709	11.9709	0	76	0.352269
443	396	93.898	4.91367	143.301	14.2018	21.2875	3.30774	15.5384	27.139	0	77	0.65525
372	224	27.139	2.24679	29.1638	7.49894	4.82607	1	9.73377	8.65964	0	78	0.930571
408	434	49.5807	3.88905	42.1697	2.99614	5.72549	4.37144	17.3094	17.3094	0	79	1.17574
400	189	14.7221	1	34.2891	3.61904	5.28027	1	4.53158	6.20824	0	80	0.429352
411	328	1.91095	3.49115	34.2891	2.5483	5.93523	2.5483	10.6499	5.98885	0	81	0.0557305
382	418	21.0969	2.91638	46.1384	6.43567	6.79253	1.01815	15.8204	11.2404	0	82	0.457253
496	325	93.0572	5.18613	166.977	13.0975	22.6709	5.04807	10.3663	23.928	0	83	0.557305
400	423	15.6788	2.22667	25.2548	1.74658	2.78813	1	11.8637	6.8539	0	84	0.620825
466	504	12.9802	5.28027	34.2891	1.92822	9.47464	1	19.9885	12.2983	0	85	0.378552
357	219	20.3514	2.41442	41.047	4.37144	1.77828	5.32798	7.70404	8.2047	0	86	0.495807
416	308	21.6739	2.94273	44.9101	5.4737	3.45989	8.73788	14.0746	8.97687	0	87	0.482606
359	158	1.27488	1.68485	5.28027	1.29802	1	5.37612	4.74003	3.78552	0	88	0.241442
459	289	40.6794	1.86008	82.7883	5.72549	12.5215	1	10.3663	12.9802	0	89	0.491367
403	209	12.5215	3.65174	45.3158	2.48045	3.45989	1	11.1397	6.8539	0	91	0.276316
412	239	12.7488	1.71544	25.0287	2.66552	3.61904	2.59455	11.4444	8.97687	0	92	0.509367
540	325	50.0286	7.84389	125.215	9.82172	18.7688	3.71803	17.9435	18.6008	0	94	0.399542
493	440	47.4003	3.02321	91.3982	6.91582	10.5545	1	19.4564	17.7828	0	95	0.518613
569	443	14.4596	3.42891	32.1968	3.27812	7.10497	1	23.0824	12.7488	0	96	0.449101
371	277	22.4679	1.03663	48.6968	5.4737	7.23394	1	11.8637	7.5667	0	98	0.461383
487	392	28.6438	1	40.6794	4.45079	10.6499	1	43.7144	21.2875	0	102	0.704135
368	365	76.3506	7.49894	214.799	15.1247	32.7812	6.79253	12.7488	21.2875	0	103	0.355451
652	520	16.1076	3.05053	23.928	4.82607	8.5821	3.71803	12.4094	9.47464	0	104	0.67317
400	393	56.7422	3.85423	117.574	3.39821	8.73788	1	12.9802	22.4679	0	105	0.482608
523	369	26.1799	1	51.397	6.09756	10.8432	4.06794	24.8045	11.9709	0	106	0.509366
487	468	7.2993	1	26.6552	6.15265	7.84389	5.82942	14.9893	7.49894	0	107	0.273842
482	304	29.4273	1.15478	25.483	1.81056	5.98885	2.03514	9.30572	10.2735	0	108	1.15478
407	431	70.4136	10.3663	194.564	12.7488	12.7488	17.1544	17.9435	23.0824	0	109	0.361905
357	214	11.7574	1	21.0969	4.53158	1	1	5.77722	5.93523	0	112	0.557305
418	267	24.1442	3.02321	63.2093	2.66552	5.32798	4.37144	20.7208	12.7488	0	113	0.381972
325	180	10.8432	1	15.1247	1	3.30774	1	4.53158	7.84389	0	114	0.71692
493	456	43.7144	6.32093	129.802	8.4291	15.5384	7.04136	12.9802	15.2614	0	115	0.336778
355	235	25.9455	2.3291	78.4389	3.21968	9.91046	5.28027	11.4444	9.30572	0	116	0.330773
450	362	25.2548	4.45079	17.7828	1	6.8539	1	11.9709	9.82172	0	117	1.42018
472	330	14.9893	3.19085	47.8286	2.5483	5.62341	1	14.5902	8.35363	0	118	0.313396
439	257	19.4564	3.92419	71.0497	3.68473	11.4444	1	23.5014	12.7488	0	120	0.273842
423	247	28.6438	2.07208	79.1476	2.89026	10.7461	1.42018	10.0904	9.05798	0	121	0.361904
452	279	36.5174	4.78286	71.6917	6.15265	10.46	4.86968	11.2404	10.2735	0	125	0.509367
340	358	8.97687	1.96322	36.1904	1.98096	7.10497	7.49894	11.7574	6.49382	0	126	0.248046
383	327	34.2891	1.38237	74.9894	6.97831	9.91046	3.52269	9.91046	11.4444	0	127	0.457253
505	344	2.14799	3.05053	33.0774	1.74658	6.67143	7.23394	9.47464	5.4737	0	128	0.0649383
381	350	47.8286	4.95807	121.881	4.65553	13.9486	4.3323	11.7574	12.864	0	129	0.39242
433	266	38.1972	1	38.1972	2.66552	5.93523	1.16522	13.2158	13.3352	0	133	1
401	356	20.908	2.94273	58.2942	1.92822	3.1059	6.09756	18.7688	9.13982	0	134	0.358663
314	205	28.1332	1	45.3158	4.45079	5.77722	1	8.89649	9.73377	0	135	0.620825
394	204	24.8045	1	46.9759	6.61169	7.36525	1	7.49894	8.13123	0	137	0.528026
385	262	82.047	4.25507	155.384	10.6499	16.6977	5.67422	16.2531	23.928	0	139	0.528027
345	236	17.4658	1.59634	30.5053	1	2.03514	1	7.63506	7.70404	0	140	0.57255
374	420	8.97687	1	25.2548	3.71803	5.09368	1	16.1076	8.73788	0	141	0.355452
547	408	47.8286	2.91638	69.1582	1.86008	7.5667	7.2993	19.9885	17.9435	0	142	0.691582
369	437	16.1076	3.55452	70.4136	1	10.5545	1	17.3094	5.93523	0	143	0.228757
348	311	46.1384	1	22.0673	4.37144	6.37804	1.42018	11.9709	13.5773	0	144	2.0908
457	258	23.0824	3.78552	44.5079	1.35773	5.93523	1	15.5384	12.5215	0	145	0.518614
330	341	41.4178	4.1047	89.7687	6.04296	9.3898	2.89026	16.1076	13.5773	0	146	0.461384
439	378	13.2158	1.16522	28.1332	2.37137	6.09756	1	17.4658	8.65964	0	147	0.469758
456	318	5.98885	2.30824	14.5902	1.58204	1.92822	1	8.4291	6.67143	0	149	0.410471
431	208	55.2316	5.77722	126.346	6.26434	15.9634	1.21881	11.9709	17.0008	0	150	0.437146
458	500	36.5174	4.25507	102.735	4.06794	11.6522	4.95807	18.2692	14.8551	0	151	0.355452
426	283	2.3291	3.33762	13.6999	1.01815	1	1	9.91046	5.04807	0	153	0.170009
398	261	12.4094	2.16739	50.4807	3.61904	6.79253	5.32798	9.56024	7.04136	0	155	0.245825
360	357	22.2667	2.96931	46.9759	3.61904	4.86968	3.30774	31.6228	16.6977	0	156	0.474003
416	289	36.1904	3.13396	75.667	9.13982	6.91582	4.69759	23.291	13.5773	0	158	0.478285
434	264	37.1803	5.88208	76.3506	2.5483	7.23394	5.00286	11.1397	11.7574	0	159	0.486968
421	275	37.1803	4.21697	69.7831	4.29351	7.49894	8.4291	12.864	10.9411	0	160	0.532798
342	291	44.9101	4.65553	100	8.4291	12.2983	6.67143	13.9486	12.9802	0	161	0.449101
392	353	2.14799	3.78552	12.9802	1	1	1.58204	9.30572	4.3323	0	165	0.165482
321	305	12.6346	1	25.483	1	2.73842	5.82942	12.9802	7.98627	0	166	0.495805
583	410	39.5964	2.30824	60.4296	3.85423	10.5545	1	14.2018	18.2692	0	168	0.655248
484	336	46.9759	3.36778	77.7365	2.66552	8.97687	5.18613	10.3663	13.4557	0	169	0.604297
305	420	57.2549	3.45989	57.2549	4.69759	11.8637	1	12.6346	17.6236	0	171	1
427	357	15.1247	2.57132	38.1972	1	10	1	14.3301	10.0904	0	172	0.395964
420	223	22.2667	1	37.1803	2.20673	4.57253	3.1059	9.30572	8.05842	0	173	0.598884
410	251	9.73377	1	16.6977	1	3.36778	2.78813	9.64662	2.83874	0	174	0.582941
423	389	12.7488	1.02735	21.2875	3.68473	9.05798	3.52269	17.6236	7.49894	0	175	0.598887
422	383	23.5014	1.40746	56.7422	4.82607	4.21697	1	13.5773	11.1397	0	178	0.414179
366	320	21.6739	3.65174	38.8905	2.7139	3.16228	1	10.46	10.46	0	179	0.557306
424	228	31.059	1	18.7688	1.86008	3.61904	1.36999	5.09368	9.82172	0	180	1.65482
376	281	13.0975	4.06794	18.1056	1.42018	2.73842	1	12.4094	8.05842	0	181	0.723395
534	347	62.0824	5.62341	95.6024	8.13123	13.0975	3.55452	15.5384	18.9384	0	182	0.649381
409	246	12.2983	2.07208	28.1332	4.45079	3.52269	2.73842	7.91476	5.98885	0	183	0.437145
455	420	26.4165	3.39821	37.5162	4.86968	6.67143	2.03514	13.4557	9.73377	0	184	0.704136
349	189	8.2047	1.94564	25.2548	2.26709	3.24877	1	10.46	5.62341	0	185	0.324877
337	258	44.9101	3.92419	127.488	11.1397	15.8204	10.2735	13.9486	13.8237	0	186	0.352269
425	527	69.7831	5.82942	97.3377	8.97687	8.97687	1	23.7137	20.7208	0	188	0.716917
421	239	21.6739	1	50.4807	1	4.78286	3.71803	7.91476	6.79253	0	190	0.42935
332	198	16.8485	1	35.5452	1.18637	4.69759	1	6.61169	4.65553	0	191	0.474002
380	228	55.2316	2.81332	83.5363	4.17921	16.2531	4.49101	12.864	13.6999	0	192	0.661169
411	242	31.3396	4.86968	70.4136	2.66552	9.2224	2.89026	13.6999	12.5215	0	193	0.445079
387	214	10.3663	3.07809	13.9486	1.74658	1.98096	5.18613	8.4291	6.37804	0	197	0.743179
389	198	31.059	3.92419	40.6794	2.43623	6.32093	1	14.0746	12.4094	0	198	0.763507
362	159	6.7317	1.2079	21.4799	4.41094	1.77828	6.20824	3.39821	4.45079	0	199	0.313395
345	317	12.7488	1.94564	44.5079	5.18613	3.71803	1	11.1397	6.91582	0	200	0.286439
380	260	24.5824	1.49893	18.1056	1	4.49101	1	10.0904	8.5821	0	201	1.35772
478	260	34.2891	4.37144	80.5842	6.61169	14.9893	4.57253	9.56024	11.7574	0	202	0.425506
564	430	127.488	14.5902	307.809	21.8697	39.2419	10.0904	20.5353	33.3762	0	203	0.414179
393	338	72.993	3.75162	117.574	7.04136	15.6788	3.24877	12.4094	19.2822	0	204	0.620826
365	236	1	1	13.9486	6.09756	4.61384	1.12404	9.2224	5.57306	0	205	0.0716918
326	366	53.7612	3.42891	98.2172	11.04	12.1881	1	17.1544	16.8485	0	206	0.547371
427	255	19.9885	1	14.4596	1	1.32158	1	12.5215	8.81683	0	207	1.38237
363	369	21.4799	1.45902	40.6794	2.20673	6.26434	1	14.2018	8.81683	0	208	0.528029
379	208	11.4444	1	26.896	2.94273	4.95807	8.81683	13.2158	5.72549	0	209	0.425506
347	194	14.7221	1	17.7828	2.7139	4.49101	2.43623	6.26434	6.15265	0	212	0.827884
412	343	23.928	1.55384	39.5964	2.3291	3.16228	4.57253	11.7574	10.5545	0	213	0.604297
426	294	45.3158	2.66552	83.5363	8.97687	12.5215	1	11.8637	15.2614	0	214	0.542468
468	300	15.2614	1	32.7812	2.7139	1	1	11.2404	9.05798	0	215	0.465553
445	228	70.4136	4.37144	136.999	13.4557	12.7488	2.50287	9.73377	20.5353	0	216	0.513972
220	354	30.2321	1.53993	23.291	1	3.45989	1	13.6999	12.1881	0	217	1.29802
449	330	7.23394	1	14.0746	1	3.16228	5.57306	12.1881	4.91367	0	218	0.513971
335	132	10.3663	2.99614	24.5824	3.61904	2.50287	1	5.67422	4.49101	0	220	0.421696
332	284	17.3094	2.12875	48.6968	4.86968	8.4291	8.73788	33.9821	15.5384	0	222	0.355453
441	458	27.139	2.6896	47.4003	5.18613	4.3323	6.8539	26.1799	17.3094	0	223	0.572549
393	253	13.0975	1	24.1442	1.92822	1.06499	1.62531	10.0904	5.37612	0	224	0.54247
394	179	21.0969	2.10969	48.6968	7.16917	4.37144	1	7.49894	6.15265	0	226	0.43323
358	304	10.7461	4.61384	29.4273	3.78552	3.61904	1	14.2018	8.4291	0	227	0.365175
360	241	15.8204	1	24.8045	1	5.62341	1.42018	10.1815	6.55249	0	228	0.637804
371	230	37.1803	1.34557	74.9894	5.67422	9.73377	1	6.20824	9.91046	0	229	0.495807
425	299	25.7132	3.68473	74.9894	1.58204	5.42469	2.59455	11.4444	13.2158	0	231	0.342891
464	354	14.5902	2.43623	39.9542	1	2.18697	7.10497	17.7828	10.2735	0	232	0.365173
669	640	22.4679	5.04807	86.5964	3.16228	5.67422	1	23.5014	18.1056	0	233	0.259455
522	346	84.291	8.4291	159.634	13.0975	17.9435	7.77365	15.1247	22.0673	0	235	0.528027
359	235	17.7828	2.37137	39.2419	4.29351	5.00286	6.49382	11.1397	7.84389	0	236	0.453158
393	221	23.291	4.21697	37.8552	1.74658	3.71803	1	9.56024	7.84389	0	237	0.615266
355	338	7.5667	1.68485	15.9634	1	2.35014	1.68485	17.1544	7.70404	0	239	0.474003
294	222	60.9756	12.2983	361.904	27.3842	51.8613	15.2614	10.46	18.9384	0	241	0.168486
366	242	10.5545	1	27.3842	4.06794	7.2993	1	13.4557	6.79253	0	242	0.385423
321	349	56.2341	2.61799	105.545	10.9411	17.6236	2.73842	18.2692	20.5353	0	243	0.532797
401	303	11.2404	2.50287	22.0673	1	5.23299	2.43623	10.46	8.73788	0	244	0.509369
474	365	76.3506	3.75162	112.404	7.2993	13.6999	9.3898	18.4342	23.291	0	249	0.679252
408	259	35.5452	2.41442	62.6434	1	5.1397	1	10.9411	14.4596	0	250	0.567421
393	234	28.3874	1.89384	57.2549	7.04136	9.64662	1	10.9411	8.2047	0	251	0.495807
345	333	11.6522	4.37144	22.4679	3.71803	2.6896	1	13.3352	8.05842	0	252	0.518615
380	230	14.5902	2.43623	43.323	3.71803	7.10497	5.18613	13.4557	7.04136	0	253	0.336777
410	270	46.5553	4.65553	136.999	8.73788	13.3352	6.43567	11.8637	18.2692	0	256	0.339822
345	384	16.5482	1.09411	46.9759	2.94273	5.00286	1.73094	13.6999	8.97687	0	257	0.35227
435	371	23.291	1	33.9821	1	4.1047	1	14.8551	9.64662	0	260	0.68539
371	206	15.3993	1.104	33.0774	2.59455	5.18613	2.94273	8.81683	4.95807	0	263	0.465554
356	461	11.7574	2.6896	36.1904	10.0904	5.28027	1	23.928	12.1881	0	264	0.324876
370	190	6.15265	1.43301	13.9486	1.92822	3.05053	1	8.73788	4.91367	0	266	0.441094
402	288	34.9115	3.30774	55.2316	2.3291	9.64662	1	12.079	13.5773	0	267	0.632093
367	227	1.94564	1	16.5482	1	1	1	11.1397	7.77365	0	271	0.117574
477	351	4.91367	2.41442	31.6228	1.01815	1.06499	1	17.6236	8.81683	0	272	0.155384
409	261	34.9115	2.81332	79.1476	5.32798	10.2735	5.4737	7.91476	9.82172	0	274	0.441094
387	251	39.2419	3.99542	72.3394	4.57253	9.2224	2.18697	10.46	8.81683	0	275	0.542469
431	296	27.3842	3.75162	86.5964	4.06794	11.5478	7.63506	10.6499	9.47464	0	276	0.316228
460	446	26.6552	4.14178	50.4807	8.35363	3.92419	1.92822	16.6977	12.4094	0	277	0.528028
499	363	18.1056	4.45079	67.9253	4.45079	9.56024	3.45989	13.9486	11.9709	0	279	0.266552
443	628	21.0969	3.13396	57.2549	5.77722	8.5821	1	17.6236	11.9709	0	281	0.368473
425	303	13.3352	1	29.6931	3.27812	4.37144	1	9.13982	8.35363	0	285	0.449101
393	178	6.61169	2.64165	38.5423	5.28027	2.50287	3.30774	11.2404	6.79253	0	288	0.171544
352	358	26.4165	4.1047	63.2093	3.78552	8.73788	1	16.4	13.3352	0	289	0.417921
318	124	40.6794	3.71803	50.0286	1.58204	7.04136	1.77828	3.78552	9.56024	0	290	0.813123
414	278	46.9759	3.24877	35.8664	1	2.73842	3.65174	9.56024	14.8551	0	291	1.30975
415	263	21.2875	3.99542	54.737	2.76316	6.91582	1	13.6999	12.864	0	292	0.388905
344	274	3.88905	1.86008	16.2531	1.47221	3.75162	3.65174	9.05798	3.39821	0	293	0.239281
359	209	38.5423	5.62341	55.7306	1	4.06794	1	7.49894	9.56024	0	294	0.691582
431	374	37.5162	1.18637	97.3377	4.69759	12.1881	4.29351	15.3993	12.9802	0	295	0.385423
335	184	25.7132	1	23.5014	1.24094	1.42018	5.28027	7.23394	5.98885	0	296	1.09411
509	660	108.432	14.0746	333.762	12.7488	36.1904	12.9802	30.2321	34.9115	0	297	0.324878
443	297	12.5215	2.81332	41.047	4.57253	7.23394	4.82607	14.2018	7.77365	0	298	0.305053
386	453	3.61904	2.94273	31.3396	3.39821	3.75162	2.28757	14.2018	7.16917	0	299	0.115478
377	190	19.6322	1.56788	28.6438	1	3.16228	1.58204	6.55249	7.63506	0	301	0.685391
349	251	74.9894	6.7317	164	17.4658	20.7208	13.3352	13.8237	20.3514	0	302	0.457252
438	338	27.6316	1.34557	62.0824	5.1397	11.5478	3.95964	7.98627	10.7461	0	303	0.445079
375	357	20.908	2.3291	37.8552	4.91367	5.1397	2.3928	15.8204	12.2983	0	304	0.552315
421	253	21.0969	3.85423	38.1972	2.7139	7.4318	1	12.5215	9.91046	0	306	0.552315
372	234	52.3299	3.33762	111.397	9.30572	16.1076	4.03152	13.9486	18.4342	0	307	0.46976
383	260	9.2224	1	42.1697	1	5.93523	3.24877	10.8432	8.05842	0	308	0.218697
364	255	55.7306	2.89026	95.6024	2.43623	11.8637	6.26434	9.73377	17.9435	0	309	0.582941
546	389	77.0404	5.37612	128.64	14.3301	16.6977	9.64662	20.5353	27.6316	0	310	0.598884
465	267	19.4564	2.01691	36.5174	4.69759	4.37144	1.77828	11.9709	11.3419	0	312	0.532798
452	252	31.3396	2.20673	57.2549	2.7139	6.7317	1.98096	8.81683	8.4291	0	313	0.54737
436	407	65.5249	5.00286	73.6525	2.5483	13.5773	2.78813	16.4	18.9384	0	314	0.889649
456	292	32.4877	2.99614	47.4003	2.7139	4.57253	2.12875	10.9411	12.9802	0	317	0.68539
383	270	43.323	1.58204	55.7306	6.8539	7.36525	4.3323	10.46	12.5215	0	318	0.777365
418	305	11.5478	1.76236	21.2875	2.5483	3.55452	7.16917	12.079	8.50526	0	319	0.542469
347	270	1.47221	1.98096	13.8237	1	1	1	7.98627	5.82942	0	321	0.106499
387	187	6.09756	1	17.4658	2.94273	2.28757	4.82607	9.3898	6.91582	0	322	0.349114
412	384	41.4178	1.33352	25.9455	1	6.09756	1	15.6788	14.4596	0	323	1.59634
386	276	23.5014	3.21968	78.4389	3.27812	8.97687	1	7.16917	12.864	0	324	0.299614
386	366	8.81683	1	27.139	2.20673	2.83874	1	9.3898	6.04296	0	326	0.324877
341	207	21.0969	1.87688	20.908	2.37137	6.09756	1	7.04136	9.91046	0	327	1.00903
465	335	61.5265	4.21697	126.346	6.67143	11.8637	7.10497	13.5773	18.6008	0	328	0.486968
434	354	33.0774	2.07208	39.9542	1.24094	4.69759	1	14.8551	10.6499	0	332	0.827883
262	172	4.78286	2.37137	26.1799	1	1	5.18613	10.2735	7.16917	0	334	0.182692
504	270	4.49101	1	18.9384	1.13419	1	5.09368	9.73377	5.23299	0	335	0.237138
474	416	63.7804	5.23299	115.478	4.74003	10.6499	9.30572	19.4564	20.5353	0	336	0.552316
359	344	26.6552	2.50287	58.2942	1.81056	7.16917	1	11.5478	10.9411	0	337	0.457253
434	377	37.8552	5.72549	51.397	3.16228	5.57306	5.23299	16.2531	15.5384	0	338	0.736525
425	280	19.6322	3.85423	20.7208	1.92822	4.03152	1	6.8539	9.2224	0	341	0.947463
350	143	15.2614	1.77828	43.7144	6.15265	7.23394	4.95807	7.16917	4.45079	0	342	0.349116
381	276	29.1638	2.99614	40.3152	6.37804	5.28027	6.97831	12.4094	9.82172	0	343	0.723395
426	277	11.3419	1	29.4273	2.66552	1	4.1047	10.46	7.36525	0	344	0.385421
424	292	21.6739	2.22667	42.9351	1	1.73094	1	12.079	8.97687	0	345	0.504806
517	354	18.1056	3.61904	29.6931	3.52269	2.12875	3.30774	12.5215	12.2983	0	346	0.609758
421	234	26.6552	1.27488	31.9085	4.29351	5.23299	3.45989	8.27883	11.3419	0	347	0.835364
381	377	19.2822	1.82692	52.3299	4.03152	5.82942	1	16.6977	14.3301	0	349	0.368474
403	388	48.6968	2.43623	37.1803	1.58204	10	7.5667	16.4	18.2692	0	352	1.30975
364	213	28.9026	1	46.9759	5.18613	9.2224	1.06499	7.16917	7.70404	0	353	0.615264
458	421	29.4273	3.65174	41.047	7.91476	3.24877	1	15.5384	7.70404	0	355	0.716917
415	261	21.2875	1.65482	21.8697	1	3.45989	1	10.2735	6.97831	0	356	0.973379
422	196	9.47464	1.03663	14.5902	1	2.0908	1	7.16917	5.23299	0	358	0.649384
456	282	177.828	5.28027	145.902	11.9709	18.6008	4.21697	15.3993	42.5507	0	359	1.21882
391	247	14.0746	2.91638	47.4003	2.83874	4.3323	1	12.9802	10.2735	0	362	0.296931
437	363	26.896	4.78286	43.323	2.48045	7.49894	2.5483	11.3419	10.7461	0	363	0.620825
368	209	8.4291	1	13.4557	1	1.16522	1	5.37612	4.69759	0	364	0.626433
413	441	59.8885	5.1397	93.898	4.91367	18.2692	7.2993	18.1056	17.4658	0	365	0.637804
359	383	14.5902	3.05053	32.7812	2.14799	5.67422	1	14.4596	8.81683	0	367	0.445078
239	338	31.3396	2.81332	51.8613	4.82607	7.04136	9.82172	13.8237	11.4444	0	368	0.604296
250	340	11.04	2.48045	36.5174	4.06794	7.2993	4.57253	15.3993	8.97687	0	369	0.302322
394	201	33.6778	3.42891	76.3506	6.8539	17.3094	2.94273	7.63506	9.05798	0	374	0.441094
344	258	50.4807	6.20824	87.3788	6.79253	9.2224	3.39821	9.47464	15.9634	0	375	0.577723
409	274	8.05842	1.91095	55.2316	4.37144	3.52269	1.47221	19.9885	10.7461	0	376	0.145902
464	262	44.1094	2.83874	83.5363	5.52316	13.3352	1.98096	7.91476	10.8432	0	377	0.528027
431	395	60.4296	1.62531	86.5964	6.09756	11.04	14.9893	12.9802	18.7688	0	379	0.69783
335	241	12.6346	1.046	54.737	2.89026	4.41094	6.7317	7.77365	9.73377	0	382	0.230824
394	290	14.4596	3.81972	29.9614	3.61904	4.1047	3.1059	14.5902	7.4318	0	384	0.482608
294	408	8.81683	1	35.8664	1.98096	1.52614	5.28027	20.5353	8.81683	0	386	0.245824
436	237	24.8045	1.44596	27.6316	1.52614	5.28027	5.72549	8.97687	11.4444	0	387	0.897686
280	396	1.13419	1.30975	15.3993	1	1	1	6.15265	5.04807	0	388	0.073652
448	277	17.0008	2.66552	18.1056	1.01815	4.86968	9.56024	11.2404	9.30572	0	390	0.93898
429	416	64.3567	3.92419	164	5.28027	21.4799	5.98885	16.8485	20.908	0	391	0.392419
396	256	15.2614	1	24.3623	1.58204	4.78286	1	8.50526	8.2047	0	392	0.626435
446	290	43.7144	5.82942	88.1683	7.23394	6.43567	9.2224	25.0287	19.2822	0	393	0.495806
430	254	11.6522	1	15.2614	1	1.52614	1	10.9411	7.36525	0	395	0.763508
602	337	50.9368	5.93523	120.79	3.95964	19.1095	13.3352	21.2875	20.5353	0	396	0.421697
356	280	24.3623	3.65174	38.1972	4.41094	3.39821	2.5483	24.3623	13.5773	0	397	0.637803
392	256	26.6552	1	40.3152	3.88905	7.10497	2.3928	10.1815	9.56024	0	398	0.66117
463	348	57.2549	1.44596	59.3523	3.55452	13.3352	1.87688	20.1691	19.1095	0	399	0.964662
583	486	19.1095	1.91095	35.5452	3.55452	5.57306	4.17921	19.1095	12.6346	0	400	0.537611
358	313	37.1803	1	88.1683	4.29351	6.67143	1.52614	9.82172	14.4596	0	403	0.421697
350	314	9.82172	2.5483	20.7208	1	1.12404	6.61169	11.2404	7.04136	0	404	0.474003
380	256	23.291	3.1059	39.5964	3.52269	3.05053	5.04807	12.2983	8.4291	0	405	0.58821
395	214	30.7809	2.0908	60.9756	3.16228	11.6522	1	9.82172	12.9802	0	407	0.504807
369	365	77.0404	4.69759	158.204	8.73788	25.7132	13.3352	29.6931	25.0287	0	409	0.486969
441	300	37.5162	1.046	59.3523	9.30572	12.5215	1	15.9634	15.9634	0	410	0.632093
365	251	15.5384	4.65553	25.0287	4.17921	5.67422	4.21697	11.2404	9.05798	0	411	0.620823
395	311	10	2.45824	42.5507	3.85423	3.16228	4.61384	15.9634	7.4318	0	414	0.235014
468	428	12.5215	2.89026	26.1799	4.03152	4.3323	2.5483	15.9634	9.47464	0	415	0.478287
423	360	101.815	5.1397	194.564	17.9435	23.0824	5.4737	45.3158	39.5964	0	416	0.523298
373	291	39.5964	2.35014	67.317	6.37804	8.50526	1	11.3419	11.04	0	417	0.588208
388	364	39.2419	2.59455	78.4389	4.41094	8.89649	3.55452	14.5902	11.3419	0	418	0.500286
397	229	3.92419	2.18697	14.0746	1	3.55452	1	8.27883	3.07809	0	419	0.278814
371	277	20.5353	3.95964	50.4807	1.86008	7.70404	2.50287	15.3993	8.81683	0	421	0.406795
356	317	37.8552	4.1047	81.3123	6.97831	13.3352	3.1059	15.1247	14.2018	0	422	0.465553
404	293	17.1544	1.89384	34.9115	2.83874	5.52316	3.45989	8.35363	7.5667	0	423	0.491368
327	267	23.291	3.1059	61.5265	4.53158	7.49894	6.20824	11.4444	8.35363	0	424	0.378552
511	427	42.5507	5.98885	49.1367	5.93523	11.4444	1	18.6008	17.1544	0	425	0.865966
583	360	50.9368	5.18613	101.815	8.65964	13.6999	1	22.4679	22.0673	0	426	0.500288
357	220	9.91046	1	21.2875	1.18637	1.77828	1	10.0904	6.37804	0	427	0.465553
449	438	41.047	4.86968	84.291	2.99614	11.5478	8.81683	14.5902	13.0975	0	428	0.486968
381	284	19.8096	1.89384	23.5014	3.61904	4.17921	1	9.82172	9.05798	0	430	0.842911
400	259	26.6552	1	44.5079	1	3.85423	5.09368	11.2404	11.1397	0	431	0.598887
261	285	21.0969	2.14799	42.1697	3.27812	11.6522	4.49101	10.1815	10.3663	0	432	0.500286
424	408	42.9351	4.29351	81.3123	6.20824	9.13982	9.30572	15.6788	16.8485	0	433	0.528027
404	240	86.5964	2.43623	29.9614	3.68473	6.8539	2.6896	11.04	19.4564	0	434	2.89027
408	356	5.62341	2.16739	33.9821	3.16228	1	4.86968	12.5215	8.2047	0	436	0.165482
465	375	2.18697	1.84342	30.2321	4.17921	6.97831	1.32158	23.291	10.8432	0	437	0.0723393
396	257	28.9026	2.89026	82.7883	2.94273	9.64662	2.6896	7.63506	12.4094	0	438	0.349115
398	322	56.7422	8.97687	210.969	12.079	22.4679	7.4318	10.7461	16.1076	0	439	0.26896
332	421	19.2822	1.52614	30.5053	1.64	9.13982	2.94273	14.8551	10.9411	0	441	0.632093
495	304	12.079	2.61799	42.5507	1	6.8539	2.43623	14.5902	9.56024	0	442	0.283873
468	373	32.7812	4.82607	89.7687	2.94273	14.2018	4.17921	14.0746	14.0746	0	443	0.365174
443	494	105.545	2.12875	77.0404	6.55249	9.64662	1.27488	19.1095	27.8813	0	445	1.37
399	222	36.8473	1.58204	103.663	8.35363	9.47464	3.65174	5.88208	11.6522	0	446	0.355453
392	311	20.5353	2.5483	31.6228	1	5.23299	4.06794	10.2735	7.10497	0	447	0.649383
372	320	40.3152	1	59.8885	5.82942	7.98627	1.32158	10.0904	10.8432	0	448	0.673171
364	229	24.5824	1.65482	37.1803	3.52269	4.69759	3.1059	6.91582	6.79253	0	449	0.661167
430	326	27.3842	4.29351	59.3523	3.05053	3.75162	3.71803	17.9435	12.5215	0	450	0.461384
361	224	17.9435	2.0908	46.9759	2.43623	4.29351	3.24877	7.63506	5.62341	0	453	0.381972
410	181	10.7461	1.74658	15.5384	1.81056	4.21697	2.03514	7.36525	5.93523	0	456	0.691583
287	288	12.7488	1	21.8697	2.26709	1.52614	1	7.16917	6.09756	0	460	0.582944
403	319	32.1968	3.85423	41.047	6.43567	8.4291	5.00286	14.0746	12.2983	0	461	0.784389
380	362	46.5553	3.75162	45.3158	6.04296	10.0904	3.92419	24.3623	14.9893	0	462	1.02735
401	369	29.1638	3.61904	52.3299	2.37137	10	1	15.3993	12.864	0	465	0.557307
406	388	72.3394	5.37612	127.488	13.2158	17.7828	7.10497	13.3352	22.6709	0	466	0.567421
396	314	38.1972	3.45989	69.1582	7.10497	10.3663	2.99614	8.4291	9.05798	0	467	0.552316
429	265	17.9435	1	39.9542	7.84389	2.35014	1.27488	8.50526	7.98627	0	468	0.449102
433	486	33.3762	3.02321	51.397	1.64	9.13982	1.21881	17.4658	9.73377	0	469	0.64938
395	286	45.3158	3.39821	92.224	3.95964	8.97687	3.05053	13.3352	14.8551	0	470	0.491367
355	231	7.4318	1	7.84389	1.13419	4.17921	1	7.49894	4.25507	0	473	0.947464
274	141	4.78286	2.26709	20.7208	7.77365	1	1	9.91046	5.77722	0	475	0.230824
432	364	21.0969	2.14799	29.6931	1.52614	3.24877	2.50287	14.5902	9.56024	0	476	0.710498
245	248	1.62531	2.01691	12.4094	1.24094	6.43567	1	6.55249	2.83874	0	479	0.130974
380	218	44.1094	2.7139	145.902	8.35363	14.9893	1.06499	9.30572	17.4658	0	480	0.302322
452	276	11.8637	1.61076	17.9435	1	3.24877	3.45989	13.9486	5.04807	0	481	0.66117
443	406	9.73377	1.36999	17.3094	1	2.64165	12.864	13.9486	6.55249	0	482	0.56234
354	199	2.37137	2.20673	8.27883	3.33762	1	6.26434	5.93523	2.73842	0	483	0.286438
387	233	22.4679	1.91095	21.8697	6.04296	1	5.42469	10.1815	7.5667	0	485	1.02735
385	379	17.1544	2.43623	71.6917	5.52316	8.13123	1.16522	22.6709	11.6522	0	488	0.23928
380	180	8.65964	1.34557	30.2321	1	3.71803	1.12404	8.89649	6.8539	0	489	0.286439
384	278	1.34557	2.01691	17.1544	2.37137	4.82607	1	9.30572	4.49101	0	490	0.0784388
404	274	28.1332	1.77828	33.6778	2.94273	2.83874	7.63506	9.82172	7.36525	0	491	0.835363
440	243	19.6322	3.55452	35.8664	2.43623	5.4737	1	11.04	10.7461	0	492	0.54737
389	328	15.5384	2.18697	51.397	6.55249	1.73094	1	15.1247	10.6499	0	494	0.302321
401	491	52.3299	3.71803	54.2469	4.03152	9.13982	8.50526	17.4658	17.4658	0	495	0.964662
402	376	57.7722	5.57306	88.1683	7.2993	10.6499	7.70404	10.6499	18.4342	0	496	0.655249
383	253	12.7488	1.77828	24.8045	3.39821	1.87688	3.75162	12.079	4.3323	0	498	0.513971
388	434	21.6739	1.76236	36.8473	2.3291	4.41094	1	15.5384	10.46	0	499	0.588209
444	379	8.81683	1.77828	23.291	1	3.61904	7.70404	14.5902	8.35363	0	500	0.378551
382	192	26.896	1.27488	39.9542	5.09368	2.89026	3.05053	9.64662	9.82172	0	501	0.673171
432	276	27.3842	1.26346	33.6778	4.91367	5.67422	2.5483	9.47464	6.79253	0	502	0.813123
318	291	53.7612	3.65174	87.3788	5.09368	7.49894	3.85423	12.864	15.8204	0	505	0.615266
402	375	2.83874	3.49115	20.908	2.14799	4.78286	1	14.9893	5.1397	0	506	0.135773
399	299	27.139	1.73094	54.2469	2.14799	6.61169	7.91476	19.6322	12.4094	0	507	0.500287
406	214	30.7809	1.44596	54.2469	4.29351	4.21697	5.82942	9.30572	9.91046	0	508	0.567422
252	131	3.85423	1.64	17.4658	1.64	2.24679	1.27488	8.35363	2.89026	0	509	0.220673
395	273	20.5353	2.22667	32.4877	1.52614	9.47464	3.36778	17.6236	9.47464	0	511	0.632095
365	193	24.5824	2.81332	55.2316	5.28027	10	1	8.97687	8.5821	0	513	0.445079
443	210	15.5384	1.92822	11.6522	1	6.20824	1	8.05842	3.68473	0	514	1.33352
476	301	40.6794	1.47221	41.047	6.43567	8.13123	8.4291	16.6977	16.8485	0	515	0.991044
364	246	10.3663	1	18.7688	1.64	5.32798	1	10.7461	4.78286	0	516	0.552316
377	277	10.6499	1.14444	22.2667	1.98096	1	1.73094	11.7574	8.27883	0	518	0.478288
408	216	23.5014	1.26346	27.139	4.57253	4.21697	1	8.05842	8.4291	0	520	0.865964
387	197	11.8637	1	18.6008	1	5.28027	1	8.05842	7.10497	0	521	0.637806
502	374	63.2093	9.30572	194.564	14.4596	22.2667	2.24679	14.5902	24.5824	0	522	0.324877
448	284	25.9455	2.07208	54.2469	1.86008	6.26434	1.42018	13.5773	10	0	523	0.478285
584	393	57.7722	2.6896	78.4389	8.05842	7.2993	7.49894	20.908	20.908	0	525	0.736525
452	428	17.9435	2.24679	35.2269	2.66552	11.4444	1	14.2018	12.5215	0	526	0.509369
462	337	22.6709	4.3323	50.4807	1.64	2.64165	1	11.9709	10.2735	0	527	0.4491
221	151	1.82692	1	15.9634	1	1.82692	1	4.95807	2.57132	0	528	0.114444
387	219	14.7221	1.99885	20.5353	1	2.83874	1	7.98627	6.32093	0	529	0.716917
422	320	5.67422	3.1059	22.0673	1	4.61384	1	7.98627	2.57132	0	530	0.257132
377	269	44.5079	4.41094	58.2942	3.16228	10.46	1	8.5821	13.4557	0	531	0.763505
396	236	24.5824	1	34.2891	2.5483	5.4737	1	6.20824	9.64662	0	532	0.716916
393	285	33.3762	3.88905	63.7804	1.70008	8.81683	3.65174	13.5773	13.3352	0	533	0.523299
371	225	38.1972	7.91476	148.551	10.8432	11.9709	3.75162	9.56024	14.5902	0	534	0.257132
402	239	12.9802	1	17.6236	1.29802	1.68485	1.87688	6.7317	5.93523	0	535	0.736524
417	268	17.4658	3.36778	51.8613	7.63506	5.82942	4.17921	10.5545	10.0904	0	536	0.336779
358	358	33.9821	4.65553	86.5964	6.55249	7.2993	3.61904	13.9486	15.8204	0	537	0.392419
409	255	31.9085	1.79435	79.1476	5.52316	9.13982	4.82607	9.56024	9.3898	0	538	0.403152
484	386	58.8208	5.4737	88.9649	5.4737	6.91582	4.17921	28.9026	21.8697	0	539	0.661169
351	373	716.917	8.4291	196.322	21.0969	23.0824	10.2735	23.7137	142.018	0	540	3.65174
336	283	38.1972	5.28027	66.1169	3.33762	10.0904	3.36778	11.6522	12.5215	0	542	0.577722
452	253	39.9542	3.13396	65.5249	1.74658	8.13123	7.84389	12.6346	12.079	0	543	0.609756
347	199	5.23299	2.61799	28.3874	1	1	1	11.04	7.70404	0	544	0.184342
365	375	92.224	3.30774	100	8.89649	17.1544	1.73094	17.6236	26.4165	0	545	0.92224
421	247	25.2548	1.44596	54.2469	3.68473	7.77365	1	14.7221	12.2983	0	546	0.465553
362	255	7.98627	1	24.1442	4.82607	1.06499	1	10.2735	5.28027	0	547	0.330774
336	243	10.8432	3.30774	41.047	2.59455	3.24877	1	20.3514	7.77365	0	548	0.264165
390	276	20.908	2.35014	31.6228	8.2047	7.23394	1	11.6522	9.3898	0	550	0.661169
357	225	11.7574	1	23.928	2.89026	5.72549	1	6.8539	5.72549	0	551	0.491366
445	230	85.0526	11.04	235.014	17.9435	26.4165	12.864	9.30572	26.1799	0	552	0.361904
368	343	34.2891	2.89026	86.5964	4.45079	11.9709	1.98096	16.5482	11.9709	0	554	0.395964
428	250	125.215	7.04136	224.679	11.9709	22.4679	1	10.7461	30.7809	0	555	0.557306
428	301	13.5773	1.09411	26.6552	2.43623	5.77722	3.1059	10.3663	7.10497	0	557	0.509368
403	223	30.2321	2.14799	28.6438	1	1.16522	1	9.91046	9.30572	0	558	1.05545
388	200	13.8237	2.01691	21.4799	2.26709	4.37144	1	10.1815	5.23299	0	560	0.643564
627	529	21.4799	2.07208	39.2419	1	1	9.3898	17.3094	13.9486	0	561	0.547372
403	269	19.9885	3.61904	57.7722	4.06794	6.04296	8.05842	7.49894	8.97687	0	562	0.345988
379	412	9.05798	2.61799	25.2548	5.88208	1.12404	3.36778	16.4	10.3663	0	564	0.358664
400	292	8.35363	3.45989	27.6316	4.37144	5.00286	1	11.9709	9.2224	0	568	0.302322
263	187	37.1803	3.92419	91.3982	2.89026	10	4.74003	5.52316	10.3663	0	569	0.406795
376	285	2.6896	1	13.4557	1	1	1	4.78286	3.42891	0	570	0.199886
435	283	31.059	3.05053	57.7722	5.93523	7.5667	1.82692	19.4564	15.8204	0	571	0.537612
322	497	22.4679	3.81972	34.2891	2.7139	4.41094	1	17.0008	9.91046	0	572	0.655249
332	271	88.9649	10.6499	302.321	19.4564	30.7809	10.9411	13.8237	29.6931	0	576	0.294273
422	347	50.9368	2.28757	98.2172	4.82607	12.2983	1	14.5902	17.4658	0	577	0.518614
398	221	11.04	1.70008	25.9455	1	2.78813	3.30774	7.04136	5.67422	0	578	0.425507
420	310	21.8697	2.35014	49.1367	6.67143	9.2224	3.85423	10.0904	7.36525	0	579	0.445079
381	186	13.4557	1	24.1442	1	3.55452	1	9.82172	7.70404	0	580	0.557306
511	351	27.3842	2.30824	41.4178	5.04807	6.7317	1	14.5902	11.4444	0	581	0.66117
364	281	30.7809	1.94564	67.317	4.06794	7.5667	8.73788	17.0008	10.7461	0	583	0.457253
394	429	14.0746	1	22.2667	1.86008	1	2.59455	14.5902	11.5478	0	584	0.632092
369	380	22.2667	1	23.0824	3.1059	8.13123	1	15.9634	11.6522	0	586	0.964661
421	385	48.6968	1.38237	107.461	6.8539	15.6788	2.18697	15.9634	17.3094	0	587	0.453158
227	258	1.52614	1.91095	24.3623	3.52269	2.99614	1	24.8045	8.2047	0	588	0.0626435
485	430	82.047	8.65964	237.137	19.4564	22.6709	12.9802	19.6322	30.2321	0	589	0.34599
451	364	9.47464	1	30.5053	1	4.61384	1	13.9486	8.89649	0	590	0.31059
413	255	15.5384	1.07461	25.7132	1	1	1.87688	11.9709	9.05798	0	592	0.604297
454	243	118.637	6.26434	214.799	11.8637	28.6438	5.82942	12.7488	33.3762	0	594	0.552316
418	259	20.908	1.74658	27.139	1	8.73788	2.43623	13.5773	9.47464	0	596	0.770404
398	338	28.9026	2.7139	49.1367	3.55452	6.49382	4.41094	11.1397	11.5478	0	597	0.588208
283	306	38.8905	5.4737	84.291	6.37804	4.57253	1	21.2875	18.1056	0	598	0.461384
337	169	17.4658	1	25.9455	1.70008	5.42469	2.99614	9.82172	8.05842	0	599	0.673173
400	354	83.5363	5.72549	126.346	9.47464	16.6977	8.4291	15.6788	21.0969	0	600	0.661171
455	396	52.8027	2.3928	73.6525	6.91582	13.2158	3.71803	11.4444	18.4342	0	602	0.716917
389	253	12.2983	2.6896	46.1384	3.95964	1.27488	1	11.4444	7.70404	0	603	0.266552
507	311	42.9351	2.66552	77.0404	11.4444	10.5545	4.57253	30.2321	17.9435	0	604	0.557306
478	430	25.9455	4.57253	59.3523	6.37804	4.29351	4.49101	15.9634	9.82172	0	605	0.437144
420	219	13.9486	3.36778	26.1799	1.01815	2.64165	1	9.3898	8.27883	0	609	0.532798
390	254	20.1691	1.19709	16.6977	3.85423	2.89026	9.30572	13.4557	7.70404	0	612	1.2079
345	252	2.89026	2.73842	13.5773	1	2.59455	3.75162	6.49382	3.99542	0	613	0.212874
484	353	19.1095	2.43623	40.3152	1.29802	5.82942	5.82942	11.6522	10.2735	0	614	0.474002
441	236	30.2321	1.84342	60.4296	3.39821	6.61169	1	7.49894	10.3663	0	615	0.500286
338	214	4.65553	2.3928	23.5014	1	2.6896	1	11.04	8.2047	0	617	0.198096
370	212	41.047	1	64.3567	1	6.26434	3.81972	11.6522	12.864	0	618	0.637805
387	547	28.9026	1.87688	67.317	8.4291	11.8637	1	20.908	15.3993	0	619	0.429351
639	551	3.65174	4.45079	51.397	2.83874	5.42469	4.82607	23.5014	14.4596	0	620	0.0710497
385	256	11.1397	1.56788	44.1094	6.09756	6.79253	1	10.5545	8.50526	0	622	0.252547
377	376	26.4165	2.78813	37.8552	4.06794	4.41094	3.65174	12.864	12.079	0	625	0.69783
326	282	32.1968	1.18637	51.8613	1.86008	6.79253	1	15.3993	12.2983	0	626	0.620825
366	382	15.9634	2.22667	44.1094	3.1059	4.69759	4.17921	14.8551	9.91046	0	627	0.361905
458	536	7.98627	4.82607	44.1094	6.20824	8.65964	1	14.2018	12.7488	0	629	0.181056
371	338	16.1076	2.50287	26.6552	2.5483	10	3.30774	14.9893	8.50526	0	631	0.604295
515	280	10.1815	1	21.4799	3.05053	8.27883	4.82607	15.6788	8.50526	0	632	0.474001
486	359	64.3567	2.3291	67.317	6.09756	6.8539	2.24679	20.1691	19.2822	0	636	0.956024
420	288	39.2419	3.33762	97.3377	9.30572	13.0975	2.5483	13.9486	15.3993	0	638	0.403152
491	306	17.3094	1.86008	21.2875	1.74658	4.53158	5.18613	12.2983	6.7317	0	639	0.813125
552	672	71.6917	7.91476	170.008	10.5545	19.4564	8.13123	25.7132	25.9455	0	640	0.421696
364	401	30.5053	3.95964	82.047	8.73788	8.5821	1	15.3993	12.4094	0	641	0.371803
395	294	7.16917	2.43623	23.0824	1	1	2.35014	21.6739	7.70404	0	642	0.31059
418	247	46.1384	5.09368	55.7306	3.78552	7.63506	1	5.4737	10.9411	0	643	0.827883
354	302	7.63506	2.96931	29.6931	1	1.12404	3.85423	15.6788	7.84389	0	644	0.257132
420	402	11.2404	3.65174	31.9085	1.13419	7.77365	1	18.6008	11.9709	0	646	0.35227
365	294	23.7137	3.61904	69.7831	4.25507	14.0746	7.77365	13.9486	8.81683	0	647	0.33982
400	216	59.8885	5.57306	158.204	11.4444	17.6236	1.92822	9.56024	18.6008	0	649	0.378552
440	562	118.637	5.00286	155.384	11.1397	23.5014	1	24.5824	35.5452	0	650	0.763508
417	350	38.8905	5.93523	111.397	6.67143	16.1076	1	15.9634	14.3301	0	651	0.349116
390	339	63.7804	6.37804	88.9649	6.32093	5.57306	1	7.98627	13.8237	0	652	0.716916
427	462	41.047	3.42891	59.8885	8.89649	9.56024	1.52614	18.1056	14.0746	0	653	0.68539
379	281	29.1638	3.21968	92.224	5.4737	8.81683	1	10.7461	11.8637	0	654	0.316228
427	278	24.1442	3.24877	42.1697	2.7139	4.49101	1.06499	11.4444	8.35363	0	655	0.572549
434	648	53.7612	8.65964	103.663	8.13123	18.6008	10.0904	28.9026	25.7132	0	656	0.518615
393	259	8.65964	1	22.2667	3.88905	1.01815	9.3898	13.5773	8.2047	0	657	0.388905
369	364	13.0975	3.85423	36.1904	4.25507	3.16228	1.36999	15.6788	8.81683	0	658	0.361905
358	345	58.8208	1	72.993	8.5821	12.7488	1.62531	13.9486	19.4564	0	659	0.805842
483	364	8.50526	2.86438	13.5773	2.03514	1	1	12.5215	7.04136	0	662	0.626432
421	278	37.5162	4.82607	59.8885	5.93523	10.6499	2.3928	12.5215	12.4094	0	663	0.626434
364	318	30.7809	3.07809	29.4273	5.4737	4.3323	1	12.6346	11.1397	0	664	1.046
324	282	4.53158	2.12875	10.2735	1	2.24679	1	11.04	4.95807	0	667	0.441094
457	323	33.3762	1	46.5553	1.42018	6.43567	1	13.9486	12.079	0	669	0.716915
362	338	17.0008	1.24094	35.2269	1	7.04136	6.04296	12.5215	8.81683	0	671	0.482608
463	269	23.928	2.6896	55.7306	1	8.5821	4.17921	10.3663	10.8432	0	673	0.429351
439	297	19.2822	2.78813	26.6552	1	8.27883	1	15.2614	9.05798	0	674	0.723394
406	280	10.0904	1.47221	34.2891	3.78552	3.16228	1	8.27883	5.18613	0	675	0.294274
400	369	32.1968	3.07809	64.3567	2.89026	7.49894	1	12.7488	12.5215	0	677	0.500287
425	614	7.10497	5.57306	23.5014	1.07461	7.23394	9.73377	22.8757	11.9709	0	678	0.302321
355	515	64.3567	7.49894	118.637	14.2018	12.7488	1	16.6977	19.2822	0	682	0.542467
413	247	17.7828	1.38237	30.7809	1.64	2.12875	1	10.1815	9.2224	0	683	0.577722
356	206	23.7137	1.94564	29.1638	2.26709	4.49101	1	6.55249	8.97687	0	684	0.813121
429	348	27.8813	2.37137	62.6434	1.13419	9.64662	1.21881	11.5478	14.9893	0	685	0.44508
366	297	18.2692	1	69.1582	1.07461	6.32093	10.3663	15.9634	10.46	0	686	0.264165
423	430	38.5423	4.29351	56.2341	1.47221	10.7461	1	15.8204	14.5902	0	687	0.68539
342	277	26.4165	3.58664	57.2549	1	6.79253	2.59455	10.2735	10.0904	0	688	0.461384
392	267	12.5215	1	15.6788	2.48045	1	4.3323	10.8432	8.13123	0	690	0.798626
416	461	24.5824	1.15478	39.2419	1	5.32798	1.62531	19.1095	13.6999	0	691	0.626432
379	225	13.6999	2.20673	28.1332	6.15265	5.32798	1	14.9893	9.56024	0	693	0.486966
311	160	18.6008	1.36999	30.7809	1.52614	2.83874	3.65174	10.1815	5.1397	0	695	0.604297
331	273	28.1332	1	79.8627	2.37137	6.49382	4.37144	10.3663	9.05798	0	696	0.35227
404	428	28.9026	3.88905	41.047	4.91367	6.09756	2.35014	27.6316	16.1076	0	699	0.704134
381	320	6.97831	3.13396	23.5014	2.0908	3.71803	2.94273	13.0975	7.04136	0	701	0.296932
414	288	32.7812	4.53158	68.539	6.61169	6.09756	4.21697	12.5215	13.5773	0	702	0.478285
430	248	12.7488	4.49101	17.0008	1.86008	1.32158	1	11.5478	5.77722	0	703	0.749894
392	195	9.64662	2.76316	25.9455	1.13419	1	1	6.55249	6.26434	0	704	0.371803
424	255	29.6931	1.73094	60.4296	2.3291	4.06794	1.77828	11.7574	10.8432	0	705	0.491367
348	275	27.6316	1.55384	42.1697	2.03514	8.97687	3.85423	11.9709	12.1881	0	706	0.655248
372	278	18.6008	2.3928	33.9821	2.43623	6.15265	1	10.8432	7.77365	0	707	0.547371
460	333	20.7208	3.45989	33.6778	4.37144	2.64165	1	15.3993	11.1397	0	708	0.615266
404	229	36.8473	4.95807	47.8286	1	2.03514	2.83874	8.2047	9.82172	0	710	0.770403
493	410	50.0286	2.81332	92.224	6.37804	9.91046	10.2735	17.9435	15.8204	0	711	0.542468
496	541	22.8757	4.74003	51.8613	4.53158	9.3898	1	48.6968	26.4165	0	713	0.441094
418	376	34.9115	2.14799	50.4807	3.88905	6.26434	1	8.97687	12.1881	0	714	0.691581
462	400	27.3842	2.3291	32.4877	1.01815	10.2735	2.94273	12.9802	8.81683	0	715	0.84291
301	295	6.43567	3.19085	21.0969	1	1	5.57306	11.9709	5.52316	0	716	0.305053
392	275	48.6968	2.3291	52.8027	8.27883	5.23299	10	12.5215	15.1247	0	717	0.922241
504	289	64.9382	2.10969	57.7722	9.82172	7.49894	16.6977	11.9709	17.3094	0	720	1.12404
379	279	8.50526	1	28.9026	5.04807	1.52614	1	11.1397	6.55249	0	721	0.294273
408	234	16.2531	1.046	16.8485	1.01815	1	7.70404	9.47464	8.97687	0	723	0.964662
433	326	17.1544	5.57306	51.397	4.25507	3.55452	6.43567	15.5384	13.2158	0	724	0.333763
468	256	23.0824	3.19085	52.8027	1	6.09756	1	8.35363	10.6499	0	725	0.437144
370	170	6.43567	1	10.8432	1	2.64165	1	3.99542	4.41094	0	726	0.593521
312	336	17.6236	3.39821	40.6794	2.48045	4.1047	1	13.4557	9.56024	0	727	0.433232
456	407	28.9026	1.40746	42.1697	2.76316	5.18613	6.43567	14.9893	11.3419	0	729	0.685388
531	384	69.7831	5.37612	72.3394	4.57253	8.5821	4.21697	15.2614	19.9885	0	730	0.964662
445	335	94.7464	10.9411	294.273	24.8045	29.1638	14.2018	12.079	28.6438	0	731	0.321968
350	318	42.9351	5.37612	111.397	5.93523	15.9634	1	13.5773	15.8204	0	732	0.385424
347	232	34.5989	3.1059	49.1367	2.99614	8.27883	1.87688	11.1397	11.7574	0	733	0.704136
375	246	21.6739	1	41.7921	2.48045	9.2224	1	6.79253	10.8432	0	735	0.518612
439	347	29.9614	2.96931	58.2942	5.4737	4.82607	1	13.6999	12.5215	0	736	0.513969
388	219	8.05842	1.76236	4.95807	1.70008	1	1	5.62341	6.49382	0	737	1.62531
379	246	36.1904	1.32158	46.5553	4.03152	7.91476	7.49894	7.36525	12.2983	0	738	0.777364
370	377	38.1972	2.86438	99.1046	11.6522	12.5215	1.87688	15.3993	11.6522	0	739	0.385423
415	291	25.7132	1.99885	40.6794	3.45989	4.41094	1.21881	11.7574	11.7574	0	741	0.632094
532	493	22.4679	1.81056	66.1169	9.64662	9.91046	5.93523	25.7132	15.2614	0	742	0.339821
320	185	27.139	1	40.3152	1.81056	4.17921	4.3323	11.8637	11.8637	0	744	0.67317
475	325	42.1697	4.03152	88.1683	6.67143	10.1815	7.91476	12.7488	15.3993	0	745	0.478286
251	168	29.9614	3.13396	111.397	9.2224	14.4596	1	6.04296	10.46	0	747	0.268961
521	385	19.1095	3.68473	39.2419	3.45989	1	4.17921	16.1076	8.2047	0	749	0.486967
385	303	54.2469	4.57253	98.2172	5.72549	8.50526	5.09368	12.1881	16.2531	0	750	0.552316
438	263	12.5215	1	26.1799	1	2.73842	1	13.6999	7.84389	0	751	0.478287
491	374	17.0008	2.03514	47.8286	3.33762	8.05842	5.42469	16.1076	8.81683	0	752	0.355453
456	308	57.7722	1.89384	71.0497	2.20673	13.9486	1	21.4799	16.1076	0	753	0.813124
377	293	6.91582	1	12.5215	1.07461	1	6.8539	11.3419	6.32093	0	754	0.552316
378	404	59.8885	2.5483	79.1476	5.18613	16.5482	6.8539	13.8237	17.9435	0	755	0.756669
427	240	3.52269	2.66552	14.4596	3.39821	1.82692	1	10.46	2.96931	0	756	0.243623
188	247	1	1.64	17.6236	2.94273	3.55452	6.43567	10.0904	2.12875	0	757	0.0567421
458	263	31.9085	1	32.1968	1.64	5.98885	1.92822	12.864	9.73377	0	758	0.991046
440	260	35.5452	4.1047	69.1582	4.37144	13.3352	1	8.65964	10.5545	0	759	0.513969
344	330	27.3842	2.50287	38.5423	1.86008	8.81683	1.98096	11.9709	10.0904	0	760	0.710497
344	372	17.4658	1	26.1799	1	5.4737	1	11.1397	7.04136	0	761	0.667145
390	303	18.4342	2.05353	19.9885	1	5.1397	4.29351	11.4444	8.81683	0	762	0.92224
496	392	48.6968	3.71803	98.2172	9.47464	17.9435	3.36778	11.9709	14.5902	0	763	0.495807
357	328	16.2531	1.55384	32.7812	4.82607	5.09368	1	8.97687	7.49894	0	764	0.495806
409	246	18.1056	1	29.9614	2.14799	4.1047	1	8.65964	7.4318	0	765	0.604298
459	571	27.139	6.26434	75.667	5.52316	8.27883	4.53158	17.6236	13.3352	0	766	0.358664
420	434	26.896	2.57132	38.5423	3.27812	2.5483	1	15.9634	13.0975	0	767	0.697831
377	326	4.03152	2.28757	24.5824	4.25507	4.37144	6.26434	11.3419	7.77365	0	768	0.164
410	283	21.8697	3.36778	38.5423	1	4.95807	3.05053	12.4094	11.9709	0	769	0.567421
280	358	67.317	6.97831	144.596	8.5821	20.908	1	14.0746	18.6008	0	770	0.465552
435	442	33.9821	5.4737	51.397	4.74003	5.42469	1.87688	16.8485	12.7488	0	771	0.661169
529	447	118.637	10.6499	291.638	19.1095	36.5174	8.73788	22.2667	33.6778	0	772	0.406795
373	154	4.65553	1	4.53158	1	1	2.24679	5.23299	4.14178	0	773	1.02735
619	379	32.4877	6.37804	105.545	5.77722	10.2735	3.71803	20.1691	15.8204	0	774	0.307809
387	375	10.1815	2.94273	27.3842	1	4.41094	1.36999	13.3352	7.77365	0	775	0.371802
406	309	30.2321	4.41094	61.5265	1	7.2993	2.99614	10.1815	11.04	0	777	0.491367
369	273	13.6999	2.0908	22.6709	5.98885	1.87688	1.47221	16.6977	9.91046	0	778	0.604294
423	287	66.1169	5.00286	159.634	10.46	21.4799	2.5483	11.1397	20.5353	0	779	0.414178
335	205	34.5989	1.43301	38.1972	1	5.57306	1	7.04136	8.05842	0	780	0.905797
388	302	2.3928	1	11.9709	1.35773	2.3928	5.18613	9.82172	3.75162	0	782	0.199885
381	251	36.5174	3.52269	50.9368	1	11.04	9.05798	9.73377	11.4444	0	783	0.716916
399	268	10.1815	3.55452	34.9115	1.18637	5.28027	1	13.5773	6.79253	0	784	0.291637
510	344	52.8027	2.20673	74.9894	3.55452	12.7488	3.95964	19.6322	20.7208	0	785	0.704136
482	654	75.667	6.97831	155.384	8.81683	13.3352	5.52316	26.896	27.6316	0	786	0.486968
414	246	27.8813	3.71803	74.9894	3.05053	9.13982	3.55452	14.2018	13.9486	0	787	0.371803
331	330	46.9759	1	77.0404	3.1059	11.3419	11.04	20.5353	16.2531	0	788	0.609757
359	218	18.2692	2.41442	67.9253	6.43567	2.89026	1	8.97687	7.2993	0	789	0.26896
298	296	7.49894	4.61384	53.7612	10.0904	3.24877	1.01815	18.1056	11.04	0	791	0.139486
374	315	29.6931	3.36778	40.3152	3.78552	2.12875	1.16522	12.7488	10.1815	0	792	0.736524
406	329	17.7828	1	41.047	2.48045	4.69759	1.68485	14.2018	8.50526	0	794	0.43323
343	373	24.1442	1	47.4003	1.58204	5.52316	1	17.6236	14.4596	0	795	0.509368
489	332	45.7253	3.19085	107.461	10.8432	12.7488	1	10.9411	18.2692	0	796	0.425506
558	379	77.0404	7.91476	237.137	17.7828	33.6778	1	13.4557	23.928	0	797	0.324877
414	266	12.4094	1	16.1076	4.37144	3.52269	3.52269	11.5478	7.4318	0	799	0.770407
378	310	17.3094	2.81332	30.2321	1	7.98627	7.04136	11.3419	9.56024	0	800	0.57255
620	514	33.6778	2.96931	72.993	7.84389	12.4094	12.9802	21.2875	17.0008	0	801	0.461384
364	207	6.8539	1.58204	16.5482	1	2.12875	1.92822	8.2047	5.98885	0	802	0.414178
396	223	19.2822	1	25.7132	1	1.68485	8.27883	7.5667	6.49382	0	803	0.749895
368	246	17.0008	1.2864	19.1095	5.37612	2.0908	1	10.3663	8.97687	0	804	0.889652
411	222	16.4	3.05053	57.7722	7.63506	8.2047	1	8.05842	8.50526	0	806	0.283874
379	396	11.9709	2.30824	37.1803	3.68473	5.72549	9.13982	17.1544	9.91046	0	807	0.321969
369	389	6.67143	1.49893	30.5053	6.37804	3.55452	1	15.6788	9.05798	0	808	0.218697
423	204	27.6316	1	49.1367	2.48045	7.70404	4.1047	5.23299	9.05798	0	809	0.562341
441	317	10.5545	4.95807	49.5807	1.98096	5.57306	1	19.1095	9.05798	0	810	0.212875
538	483	51.397	1.74658	74.9894	6.09756	13.6999	5.09368	17.7828	16.6977	0	811	0.68539
556	457	135.773	9.91046	149.893	10.5545	19.2822	3.55452	27.3842	39.2419	0	812	0.905799
374	312	9.47464	1.02735	17.4658	2.43623	2.73842	1	25.2548	10.9411	0	813	0.542468
282	258	32.4877	3.24877	73.6525	4.14178	8.4291	1	6.67143	8.50526	0	814	0.441094
318	193	32.4877	2.59455	66.7143	1.86008	6.43567	4.03152	8.05842	7.84389	0	815	0.486968
328	218	31.3396	3.39821	80.5842	6.37804	7.2993	1.36999	11.1397	7.84389	0	816	0.388905
445	329	13.3352	1.26346	31.059	1.13419	3.55452	1	12.864	6.7317	0	819	0.429351
412	440	40.3152	3.85423	70.4136	1	5.98885	1	16.2531	14.4596	0	820	0.572548
514	346	25.9455	1.29802	44.5079	3.1059	2.89026	1	15.2614	11.4444	0	821	0.582941
277	370	17.9435	1	36.5174	4.06794	5.93523	6.55249	10.46	10.46	0	822	0.491368
340	220	33.0774	1.52614	50.4807	1.74658	9.64662	6.20824	7.2993	8.65964	0	823	0.655248
410	441	41.047	4.78286	82.047	6.15265	10.0904	5.82942	22.0673	16.5482	0	824	0.500286
396	433	17.1544	1	29.1638	3.27812	3.71803	4.74003	13.2158	12.5215	0	827	0.588209
323	329	44.5079	4.21697	64.3567	6.20824	7.10497	1.36999	12.079	12.864	0	828	0.691581
285	268	1.56788	1.39486	18.9384	1.01815	5.62341	1.77828	12.079	5.57306	0	830	0.0827884
413	434	19.2822	1	45.7253	1	3.1059	10.46	16.1076	9.82172	0	831	0.421697
357	287	28.1332	3.95964	54.737	5.93523	4.95807	4.69759	25.2548	15.8204	0	832	0.51397
414	315	33.6778	4.49101	54.2469	1.42018	11.04	1.73094	12.7488	13.9486	0	833	0.620824
434	278	18.7688	1.82692	33.6778	2.20673	5.32798	1	7.63506	8.2047	0	834	0.557305
439	341	23.0824	1	58.2942	6.20824	7.49894	3.65174	10.3663	7.49894	0	836	0.395964
394	336	8.27883	3.30774	23.291	2.76316	2.35014	7.16917	11.8637	6.55249	0	837	0.355452
503	600	83.5363	4.95807	101.815	6.37804	15.3993	8.2047	26.4165	25.2548	0	838	0.820471
519	445	20.7208	2.89026	45.3158	1.18637	2.5483	5.00286	21.2875	10.6499	0	839	0.457253
368	237	19.6322	2.78813	35.2269	1.98096	3.05053	1	10.0904	8.05842	0	840	0.557307
328	299	15.9634	1	46.1384	1.07461	3.36778	1	11.9709	6.09756	0	841	0.345989
398	257	8.89649	2.61799	22.6709	2.99614	2.43623	1	8.35363	4.78286	0	842	0.392419
339	191	1.70008	1	14.4596	4.17921	3.75162	1.52614	7.23394	2.41442	0	843	0.117574
477	329	15.3993	2.91638	29.1638	2.14799	1.36999	3.65174	8.97687	8.50526	0	845	0.528028
410	426	18.4342	2.3291	39.5964	6.04296	4.49101	1	21.6739	10.8432	0	846	0.465552
382	351	32.1968	2.94273	45.7253	1.07461	3.30774	1.27488	12.7488	13.8237	0	849	0.704135
409	182	42.1697	4.45079	97.3377	8.2047	9.73377	3.92419	8.97687	13.0975	0	850	0.433231
373	188	96.4662	6.55249	210.969	9.73377	31.059	2.24679	7.70404	23.7137	0	851	0.457253
400	277	15.2614	1	24.8045	1.42018	3.21968	2.3928	11.2404	6.55249	0	852	0.615267
462	499	27.3842	3.95964	56.2341	1	5.00286	9.73377	17.9435	13.0975	0	853	0.486968
359	197	90.5798	7.63506	352.269	19.4564	48.6968	12.9802	9.2224	23.7137	0	854	0.257132
371	362	34.2891	4.41094	69.1582	5.52316	7.63506	1	19.6322	14.7221	0	855	0.495807
348	201	34.9115	3.58664	49.1367	5.98885	11.9709	4.69759	8.73788	12.2983	0	856	0.710497
389	304	32.7812	3.07809	74.318	3.88905	6.20824	1.68485	12.2983	13.4557	0	857	0.441094
463	286	21.2875	2.78813	34.9115	1	11.1397	5.52316	11.04	10.8432	0	858	0.609756
475	399	31.059	3.30774	69.7831	10.0904	9.64662	4.41094	15.3993	12.5215	0	859	0.445079
411	212	6.61169	1.98096	26.4165	2.48045	3.81972	2.78813	9.47464	1.96322	0	860	0.250286
422	248	13.5773	1	32.4877	1.35773	2.28757	1.16522	13.6999	11.9709	0	861	0.417921
339	147	43.7144	2.89026	124.094	8.73788	16.8485	1	4.65553	10.6499	0	862	0.352268
404	239	13.3352	2.43623	36.8473	2.48045	3.71803	3.95964	8.97687	7.2993	0	863	0.361904
414	215	6.32093	2.99614	9.73377	2.99614	4.29351	1	7.16917	5.62341	0	864	0.649381
306	264	29.6931	2.78813	71.0497	1.07461	8.27883	1.62531	10.8432	12.079	0	867	0.41792
379	223	52.8027	2.99614	138.237	10.9411	24.1442	9.82172	7.84389	16.5482	0	870	0.381972
347	277	41.047	2.41442	76.3506	7.04136	8.35363	2.3928	10.2735	11.04	0	873	0.537612
371	344	22.4679	3.30774	46.1384	1.24094	4.06794	1	9.73377	8.13123	0	874	0.486967
348	344	77.0404	11.3419	395.964	20.1691	38.1972	15.1247	11.1397	26.896	0	876	0.194564
394	259	11.1397	2.22667	31.059	1.13419	6.32093	7.2993	11.9709	5.52316	0	877	0.358663
454	292	48.2607	5.18613	128.64	9.2224	18.4342	1	14.5902	17.3094	0	878	0.375161
337	527	46.1384	3.05053	69.7831	1	13.4557	8.97687	18.1056	15.5384	0	880	0.661169
375	245	12.864	1	13.6999	3.68473	2.18697	1.68485	12.5215	3.52269	0	881	0.938985
441	225	7.84389	3.05053	16.1076	1	3.85423	4.41094	12.5215	7.10497	0	882	0.486968
381	263	35.5452	3.27812	44.5079	5.88208	4.95807	2.59455	9.64662	12.864	0	883	0.798627
385	310	17.7828	1	45.3158	2.48045	1.82692	1.68485	13.9486	10.0904	0	884	0.392419
373	401	8.97687	4.3323	40.3152	9.13982	2.64165	1	26.1799	16.1076	0	886	0.222667
377	234	17.4658	1	57.7722	5.82942	6.49382	4.49101	11.1397	8.5821	0	887	0.302322
379	408	81.3123	7.5667	152.614	5.67422	17.4658	1	17.9435	24.1442	0	888	0.532797
349	274	3.99542	3.13396	22.8757	1.35773	5.82942	1	18.4342	9.91046	0	889	0.174658
386	287	22.0673	4.06794	60.4296	1.92822	10.7461	1.62531	16.8485	10.8432	0	891	0.365174
425	402	39.9542	1.59634	42.1697	3.71803	2.35014	3.71803	14.5902	13.6999	0	893	0.947462
394	333	33.3762	1	58.8208	2.99614	4.78286	5.88208	17.3094	12.7488	0	894	0.567422
331	196	5.32798	1	20.7208	2.89026	1.47221	10.6499	7.2993	3.68473	0	895	0.257132
428	251	342.891	23.0824	777.365	38.1972	96.4662	20.5353	12.1881	88.9649	0	896	0.441094
445	329	59.3523	4.41094	127.488	5.93523	8.97687	8.4291	11.4444	17.3094	0	897	0.465552
340	352	17.0008	1.70008	25.9455	3.95964	2.99614	1	13.5773	6.37804	0	898	0.65525
333	200	10.7461	1	31.9085	1	1.21881	1.36999	8.35363	5.37612	0	899	0.336779
367	323	33.0774	1.76236	37.5162	2.43623	4.61384	1.36999	16.1076	12.4094	0	902	0.881683
446	359	36.5174	4.21697	76.3506	9.05798	7.70404	8.2047	19.6322	17.7828	0	904	0.478286
488	300	24.5824	2.28757	60.4296	3.61904	8.5821	5.32798	11.4444	9.47464	0	907	0.406794
408	300	21.4799	4.17921	58.2942	2.37137	5.62341	1	10.1815	10	0	908	0.368474
344	194	6.49382	1.70008	15.3993	1.07461	3.95964	6.26434	9.64662	5.57306	0	909	0.421696
357	185	19.6322	1.13419	27.6316	3.05053	5.23299	2.5483	6.97831	5.28027	0	910	0.710498
416	259	85.0526	5.72549	161.076	10.5545	21.2875	15.3993	14.5902	26.1799	0	911	0.528028
460	259	9.13982	1.36999	23.291	4.14178	5.57306	2.50287	10.8432	5.28027	0	912	0.392419
435	263	8.81683	1	16.5482	4.17921	3.85423	1	8.50526	3.78552	0	914	0.532797
392	221	11.2404	2.14799	18.9384	5.18613	3.81972	1	9.82172	6.15265	0	915	0.593524
416	313	17.4658	3.88905	45.3158	2.5483	5.1397	1	9.91046	6.79253	0	916	0.385424
344	438	25.0287	2.96931	34.5989	1	5.98885	2.78813	18.7688	12.7488	0	917	0.723396
357	261	10.7461	3.55452	31.3396	2.03514	2.43623	1.98096	10.7461	7.84389	0	918	0.342892
459	319	66.1169	6.7317	174.658	11.1397	27.8813	9.13982	19.1095	23.0824	0	919	0.378551
368	272	23.5014	2.28757	60.9756	7.2993	8.73788	8.05842	8.89649	9.82172	0	920	0.385423
425	504	45.3158	5.93523	96.4662	2.37137	14.8551	4.95807	24.3623	22.2667	0	921	0.469758
364	214	26.1799	3.39821	37.5162	3.21968	4.78286	4.03152	10.6499	7.04136	0	923	0.697829
396	203	32.4877	3.42891	96.4662	6.37804	8.05842	4.95807	9.91046	11.2404	0	924	0.336778
437	275	27.139	2.7139	39.9542	5.4737	6.37804	1.42018	11.6522	8.35363	0	926	0.679253
370	207	13.5773	1	21.0969	1.58204	1.16522	7.84389	6.8539	4.69759	0	927	0.643568
389	370	8.65964	3.39821	21.2875	1	3.92419	1.68485	15.5384	4.17921	0	928	0.406795
419	298	41.4178	2.94273	63.7804	1.07461	10.2735	1	12.864	13.4557	0	929	0.649381
358	266	38.8905	3.85423	42.9351	3.33762	12.9802	11.4444	9.13982	9.2224	0	930	0.905797
341	315	18.7688	4.41094	36.1904	3.85423	3.75162	1	22.0673	12.6346	0	931	0.518613
392	193	10.1815	2.37137	20.7208	2.48045	5.32798	1	8.4291	4.61384	0	932	0.491366
419	237	13.5773	3.30774	34.5989	4.14178	5.18613	3.75162	7.70404	8.73788	0	933	0.39242
378	211	24.1442	1	42.9351	1	6.26434	3.16228	13.2158	9.13982	0	934	0.562342
442	232	3.52269	2.83874	12.7488	1.24094	1	5.82942	8.50526	5.72549	0	935	0.276315
359	299	14.9893	2.5483	14.5902	1	2.73842	1.06499	12.5215	5.42469	0	936	1.02735
382	326	43.323	4.65553	74.318	2.5483	7.4318	4.06794	15.2614	14.8551	0	937	0.582941
341	209	92.224	5.88208	210.969	8.4291	26.896	2.24679	9.73377	22.4679	0	938	0.437145
447	307	17.0008	2.37137	31.6228	3.71803	4.21697	7.91476	14.9893	8.2047	0	939	0.537612
429	214	5.32798	1.42018	9.30572	1	3.39821	1	9.05798	5.00286	0	940	0.572549
508	279	47.4003	3.88905	133.352	12.6346	16.2531	7.91476	13.5773	15.9634	0	941	0.355452
339	244	14.7221	1	15.9634	1.98096	3.92419	1	8.89649	9.82172	0	943	0.922241
374	207	13.4557	4.17921	21.8697	1.42018	3.61904	1	8.2047	6.91582	0	944	0.615267
362	230	32.7812	2.83874	31.3396	4.91367	5.1397	1.82692	8.50526	11.7574	0	946	1.046
489	424	41.047	1	74.9894	2.26709	9.47464	6.49382	19.1095	14.2018	0	947	0.547371
633	626	42.1697	6.49382	95.6024	2.48045	17.7828	6.49382	25.2548	21.0969	0	948	0.441095
366	273	25.2548	2.66552	58.8208	2.76316	8.81683	1	10.5545	9.82172	0	949	0.429352
447	379	41.047	2.45824	54.2469	2.66552	10.46	5.57306	14.9893	15.5384	0	950	0.75667
365	275	23.0824	1.79435	69.7831	2.99614	9.47464	3.85423	13.8237	7.63506	0	951	0.330773
352	260	18.9384	5.42469	36.8473	1.64	7.63506	4.03152	13.4557	9.56024	0	953	0.51397
399	233	57.2549	6.37804	250.287	16.6977	27.8813	1	16.2531	23.928	0	955	0.228757
386	223	7.2993	1	16.5482	1.81056	1.77828	1	8.2047	4.86968	0	956	0.441093
379	393	24.8045	1	63.7804	1	6.91582	4.06794	14.9893	11.2404	0	958	0.388905
418	223	2.10969	1.12404	12.7488	2.3291	1	1	8.81683	3.65174	0	959	0.165481
310	265	36.8473	3.88905	115.478	4.95807	16.2531	9.91046	13.3352	13.4557	0	960	0.319085
362	357	22.6709	2.76316	71.6917	6.97831	10.8432	1.73094	13.8237	7.49894	0	964	0.316228
600	512	41.4178	5.18613	79.1476	6.15265	6.43567	1	20.7208	21.6739	0	965	0.523298
460	517	38.5423	4.95807	66.7143	4.91367	6.32093	3.92419	36.5174	19.9885	0	966	0.577722
390	221	5.37612	1	10.46	2.66552	4.78286	6.61169	9.73377	3.27812	0	967	0.513969
406	311	33.9821	2.81332	44.5079	6.55249	5.72549	1.92822	14.0746	15.2614	0	968	0.763507
337	358	21.0969	2.99614	57.7722	1	4.86968	3.21968	15.3993	11.2404	0	969	0.365174
422	381	29.9614	3.75162	53.7612	1.81056	9.3898	9.73377	17.6236	10.46	0	970	0.557305
442	286	26.896	3.33762	68.539	5.42469	4.82607	3.36778	11.3419	10	0	972	0.392419
407	260	41.7921	2.94273	71.0497	3.55452	8.73788	4.37144	7.91476	14.8551	0	973	0.588209
285	399	42.5507	3.55452	101.815	4.86968	7.91476	1	22.4679	17.6236	0	974	0.417922
439	282	47.8286	2.6896	34.5989	6.61169	5.52316	5.67422	12.4094	15.3993	0	975	1.38237
467	382	24.3623	7.04136	65.5249	6.20824	9.30572	1	19.2822	16.5482	0	976	0.371802
362	218	22.6709	2.0908	30.7809	4.03152	3.71803	6.67143	10.9411	6.8539	0	977	0.736525
365	269	9.47464	2.10969	27.6316	4.03152	1.98096	1	12.1881	7.10497	0	978	0.342891
404	265	22.8757	2.61799	46.1384	2.37137	3.24877	3.05053	9.56024	8.89649	0	979	0.495806
316	318	10	1	28.1332	2.14799	4.61384	8.05842	11.9709	8.2047	0	980	0.355452
319	189	31.6228	1.34557	63.7804	7.04136	7.10497	8.05842	7.4318	6.8539	0	981	0.495807
402	224	3.81972	2.83874	14.7221	3.45989	3.30774	3.39821	9.2224	5.88208	0	982	0.259455
462	323	10.46	1	33.0774	5.09368	6.79253	5.37612	8.65964	7.2993	0	983	0.316228
380	245	22.2667	1.66977	29.6931	2.48045	3.24877	6.37804	7.2993	10.7461	0	985	0.749895
499	533	17.1544	3.24877	62.0824	3.78552	6.32093	5.93523	23.291	14.9893	0	986	0.276317
352	237	19.4564	5.1397	52.8027	2.83874	5.42469	1.42018	8.5821	8.50526	0	987	0.368474
447	233	10.0904	1	19.2822	1	1	1	9.91046	5.77722	0	989	0.523301
498	483	46.5553	6.43567	140.746	4.06794	14.0746	5.28027	16.2531	19.1095	0	990	0.330775
624	429	65.5249	6.7317	170.008	11.4444	15.1247	6.43567	18.4342	20.7208	0	991	0.385422
477	623	17.6236	4.1047	31.9085	3.78552	2.89026	1.27488	23.928	14.5902	0	993	0.552317
383	271	16.4	3.39821	40.3152	4.65553	4.53158	1.36999	14.7221	7.04136	0	994	0.406794
382	287	25.2548	2.3291	37.8552	1.29802	3.55452	5.00286	10.9411	10.7461	0	995	0.667142
411	280	2.28757	1	20.7208	3.33762	4.1047	2.5483	12.4094	4.74003	0	996	0.1104
407	217	15.5384	4.95807	44.5079	4.74003	11.3419	5.4737	11.2404	7.04136	0	997	0.349116
507	280	23.291	2.86438	54.737	2.26709	10.46	1	13.5773	8.89649	0	998	0.425507
509	306	14.9893	3.42891	48.2607	2.37137	3.81972	1	15.2614	9.13982	0	999	0.31059
371	281	26.1799	2.61799	46.5553	6.79253	7.70404	1.06499	9.91046	12.079	0	1000	0.56234
372	284	31.6228	1	49.1367	6.43567	5.28027	6.37804	8.89649	10.5545	0	1001	0.643568
411	225	20.908	4.45079	130.975	7.36525	7.91476	1	11.04	9.05798	0	1002	0.159634
386	179	21.2875	2.50287	26.4165	2.83874	3.36778	3.39821	6.32093	6.43567	0	1003	0.805841
529	286	45.3158	4.82607	103.663	8.81683	13.5773	6.61169	12.2983	15.2614	0	1004	0.437145
380	388	60.4296	3.24877	59.8885	4.74003	8.5821	1	14.9893	17.6236	0	1005	1.00904
495	278	91.3982	6.09756	148.551	14.7221	19.1095	1.42018	15.2614	24.1442	0	1006	0.615265
329	294	5.00286	2.16739	17.4658	2.48045	1	1.16522	13.9486	5.00286	0	1008	0.286437
516	495	15.1247	6.7317	52.3299	4.86968	2.78813	3.24877	36.8473	22.8757	0	1009	0.289026
568	348	14.7221	1.73094	34.2891	8.2047	1.06499	1	18.4342	8.89649	0	1011	0.429352
356	274	44.1094	1	72.3394	9.82172	8.81683	1	7.49894	12.1881	0	1013	0.609756
420	310	10.2735	1	28.1332	1	1.47221	4.21697	10.9411	7.49894	0	1014	0.365174
415	237	23.291	1	36.8473	3.61904	7.10497	1	7.36525	7.84389	0	1015	0.632095
391	282	58.8208	4.41094	147.221	16.2531	19.1095	9.73377	8.65964	15.6788	0	1018	0.399541
401	206	8.5821	1	13.2158	1	5.72549	2.94273	6.20824	6.61169	0	1021	0.649382
490	401	14.4596	1	44.9101	1.70008	8.5821	4.53158	15.9634	8.97687	0	1022	0.321968
425	323	25.2548	4.78286	28.3874	4.17921	3.75162	3.75162	12.079	8.81683	0	1025	0.889648
415	347	130.975	8.05842	266.552	16.4	34.9115	6.67143	13.0975	36.1904	0	1026	0.491368
442	364	14.3301	3.55452	27.8813	5.37612	5.67422	6.43567	15.1247	7.70404	0	1027	0.513968
343	326	16.5482	3.75162	34.9115	1	10.6499	12.5215	12.5215	8.65964	0	1029	0.474004
391	361	13.4557	1	19.6322	5.88208	4.41094	1	17.3094	9.3898	0	1030	0.685389
484	645	97.3377	7.84389	209.08	16.2531	23.0824	8.65964	28.9026	31.9085	0	1031	0.465552
558	371	19.9885	4.65553	32.7812	1	5.18613	1	14.2018	10.0904	0	1032	0.609755
361	248	19.1095	2.41442	19.4564	1	3.39821	1.16522	8.65964	8.5821	0	1033	0.98217
423	270	30.7809	2.66552	67.9253	5.82942	12.079	2.24679	10.9411	10.1815	0	1035	0.453158
365	304	40.6794	2.16739	74.9894	3.33762	10.8432	1	10.46	15.8204	0	1037	0.542469
440	247	37.1803	2.50287	77.0404	2.0908	9.05798	5.93523	10.1815	12.079	0	1038	0.482608
461	240	12.9802	2.41442	46.1384	4.91367	4.86968	1	11.5478	8.05842	0	1039	0.281332
220	234	1.66977	1	11.04	3.55452	6.43567	8.05842	10.2735	6.67143	2.56	1041	0.151247
411	368	17.7828	1	31.3396	1.29802	4.21697	1	11.8637	10.0904	2.56	1042	0.567423
415	319	29.9614	1.03663	33.0774	1.47221	7.5667	5.42469	14.4596	10	2.56	1043	0.905797
382	226	103.663	6.97831	226.709	14.3301	35.2269	5.00286	10.1815	26.4165	2.56	1044	0.457251
429	438	34.5989	1.38237	74.9894	6.09756	10.6499	1	17.9435	16.4	2.56	1045	0.461384
423	329	19.8096	1.22983	37.5162	5.1397	3.81972	1	11.2404	9.56024	2.56	1046	0.528028
491	325	25.9455	2.14799	54.737	1	8.5821	4.78286	14.3301	10.2735	2.56	1048	0.474003
405	187	31.9085	3.1059	30.7809	1.86008	2.03514	1.82692	5.42469	8.97687	2.56	1049	1.03663
377	243	49.1367	2.48045	41.7921	3.16228	8.81683	1	9.47464	13.8237	2.56	1050	1.17574
391	246	53.7612	4.86968	77.0404	6.8539	12.7488	6.26434	11.9709	16.1076	2.56	1054	0.697831
347	205	26.4165	1.48551	44.9101	1	7.2993	1	7.49894	7.70404	2.56	1055	0.588208
425	283	51.8613	4.25507	37.8552	2.3291	3.45989	1	11.9709	15.3993	2.56	1056	1.36999
371	180	16.4	1	34.9115	1	1	4.37144	5.93523	5.52316	2.56	1057	0.469759
346	284	4.17921	1.01815	6.8539	1	1.58204	1	8.4291	3.85423	2.56	1058	0.609756
415	334	77.0404	7.5667	276.316	19.4564	39.5964	6.26434	15.2614	24.1442	2.56	1059	0.278813
427	305	12.079	1	23.928	4.53158	4.53158	1	6.79253	6.91582	2.56	1060	0.504806
424	387	30.7809	3.52269	60.4296	3.78552	9.73377	1	16.1076	11.4444	2.56	1063	0.509368
426	183	2.83874	1	15.2614	1.42018	6.37804	1	8.97687	4.29351	2.56	1064	0.186008
360	480	48.6968	5.28027	113.419	8.97687	18.1056	3.52269	14.4596	15.8204	2.56	1065	0.429353
389	243	24.3623	1.26346	31.3396	1	4.1047	1	11.1397	9.73377	2.56	1067	0.777365
447	368	76.3506	8.2047	291.638	16.5482	29.9614	13.5773	17.0008	26.896	2.56	1068	0.261799
391	432	18.4342	1	27.8813	4.86968	5.04807	1	18.4342	8.81683	2.56	1070	0.661167
345	295	11.2404	1.25215	42.5507	1.29802	4.86968	1.92822	12.2983	7.77365	2.56	1071	0.264165
433	347	24.8045	2.30824	47.4003	3.88905	7.98627	5.4737	12.864	10.7461	2.56	1073	0.523298
322	129	16.8485	3.36778	32.7812	1	2.89026	1	5.98885	7.49894	2.56	1074	0.513968
273	289	8.4291	1	32.4877	3.52269	1	5.52316	9.56024	7.4318	2.56	1075	0.259455
425	253	21.4799	1.07461	29.6931	2.37137	3.71803	1	11.7574	10.1815	2.56	1076	0.723397
378	277	15.6788	1	28.6438	1.18637	5.67422	1.32158	13.0975	9.56024	2.56	1077	0.547372
433	417	35.2269	4.29351	63.2093	3.39821	9.30572	2.18697	15.8204	13.4557	2.56	1078	0.557306
288	285	10.2735	1.96322	20.7208	1	4.61384	6.79253	13.6999	7.23394	2.56	1079	0.495806
374	242	14.8551	1.64	25.483	1.07461	1.77828	1	8.65964	5.23299	2.56	1083	0.582942
446	263	31.6228	3.19085	62.0824	5.32798	11.9709	1	16.5482	11.6522	2.56	1085	0.509368
398	260	9.73377	1.94564	10.2735	4.74003	2.12875	1.47221	9.30572	6.20824	2.56	1087	0.947464
331	247	10.7461	1	14.3301	2.20673	6.8539	4.61384	8.13123	5.57306	2.56	1090	0.749897
443	275	6.61169	1.68485	14.8551	2.99614	8.4291	1	9.91046	6.91582	2.56	1091	0.445079
479	311	35.5452	3.55452	93.898	8.35363	6.61169	1.52614	11.4444	13.5773	2.56	1096	0.378551
411	363	10.6499	1	37.8552	2.89026	7.36525	1.32158	14.5902	10.46	2.56	1097	0.281333
417	221	22.0673	4.03152	26.4165	1	1.73094	4.53158	8.2047	5.67422	2.56	1098	0.83536
381	373	58.8208	7.77365	201.691	11.9709	22.4679	6.04296	16.5482	17.1544	2.56	1101	0.291638
384	253	59.3523	3.27812	134.557	4.82607	19.4564	2.3928	8.5821	15.5384	2.56	1102	0.441094
501	299	19.9885	1	48.2607	2.99614	5.88208	1	14.0746	10.46	2.56	1104	0.414178
382	363	36.8473	5.09368	56.7422	6.20824	5.1397	2.64165	20.1691	14.4596	2.56	1106	0.649381
428	295	35.8664	2.12875	56.7422	2.14799	10.5545	1.47221	11.7574	10.46	2.56	1109	0.632094
417	418	28.6438	3.16228	44.1094	2.20673	10.1815	1	18.2692	10.8432	2.56	1110	0.649381
365	410	11.4444	4.29351	43.323	4.06794	2.59455	3.55452	14.8551	8.50526	2.56	1111	0.264165
371	346	29.4273	3.19085	49.1367	6.20824	8.97687	10.8432	13.4557	10.3663	2.56	1112	0.598886
375	215	19.6322	1	16.1076	1	4.37144	1	8.50526	7.4318	2.56	1113	1.21882
398	287	15.2614	4.03152	37.5162	4.41094	4.53158	5.18613	15.8204	9.47464	2.56	1114	0.406795
350	215	6.55249	1	9.56024	1	1	1	6.8539	3.92419	2.56	1115	0.68539
356	228	36.1904	5.4737	79.1476	6.37804	11.6522	1	8.2047	8.73788	2.56	1116	0.457252
411	229	10.3663	2.16739	22.8757	2.94273	2.59455	1	8.13123	5.72549	2.56	1117	0.453158
369	215	41.047	4.25507	98.2172	4.57253	6.91582	14.8551	9.47464	11.9709	2.56	1119	0.417921
396	263	82.7883	7.2993	212.875	14.5902	22.8757	6.97831	7.84389	19.6322	2.56	1120	0.388906
364	387	11.8637	2.94273	25.2548	2.89026	1.82692	1	12.2983	6.49382	2.56	1121	0.46976
471	495	15.3993	1.82692	78.4389	7.5667	5.98885	4.95807	25.0287	14.4596	2.56	1122	0.196322
481	346	2.76316	1	10.46	2.5483	1.73094	3.30774	11.4444	5.57306	2.56	1123	0.264164
459	646	58.2942	8.35363	144.596	12.864	17.0008	2.99614	20.5353	20.908	2.56	1124	0.403152
362	216	18.1056	2.7139	29.6931	4.17921	4.29351	1	8.65964	6.55249	2.56	1128	0.609758
391	276	14.2018	4.61384	32.1968	2.89026	5.23299	1	12.864	7.91476	2.56	1130	0.441094
479	397	29.9614	2.73842	27.8813	2.14799	7.49894	2.6896	14.5902	12.2983	2.56	1131	1.07461
391	230	14.8551	3.05053	34.9115	1	1.82692	1	7.49894	5.18613	2.56	1132	0.425507
430	262	60.9756	5.42469	127.488	4.06794	11.7574	1.82692	9.91046	15.3993	2.56	1134	0.478285
322	325	39.2419	3.27812	35.8664	2.59455	7.2993	1.98096	9.30572	13.3352	2.56	1136	1.09411
418	270	4.61384	2.01691	17.4658	1	7.2993	1	8.50526	5.42469	2.56	1137	0.264164
381	208	13.8237	1	19.8096	2.5483	4.74003	1	8.73788	7.49894	2.56	1138	0.697828
484	275	4.29351	2.45824	25.2548	2.94273	2.18697	3.52269	12.2983	8.13123	2.56	1142	0.170008
376	191	18.6008	1	28.9026	4.82607	1	3.1059	6.7317	6.09756	2.56	1143	0.643568
459	307	66.7143	7.4318	191.095	18.7688	28.1332	8.97687	15.3993	23.291	2.56	1145	0.349116
397	388	22.0673	1.65482	37.5162	5.82942	4.53158	1	18.1056	12.5215	2.56	1147	0.588207
403	353	21.4799	1.92822	38.5423	2.26709	1	10.0904	17.7828	11.5478	2.56	1148	0.557307
309	409	26.4165	2.73842	50.9368	4.65553	7.23394	3.05053	13.3352	10.2735	2.56	1150	0.518613
236	153	5.4737	2.73842	24.1442	1	1	2.03514	7.2993	1	2.56	1151	0.226709
485	461	47.8286	4.53158	97.3377	8.05842	13.4557	1	16.1076	18.4342	2.56	1152	0.491368
441	335	24.5824	4.78286	46.1384	2.37137	6.43567	1	17.0008	12.1881	2.56	1153	0.532797
437	285	24.5824	6.04296	96.4662	4.86968	9.13982	10.3663	8.97687	10.0904	2.56	1154	0.254829
435	254	24.1442	1.86008	52.8027	3.1059	5.23299	1.58204	13.0975	11.5478	2.56	1155	0.457253
434	251	11.1397	1.00904	20.1691	4.14178	1.73094	1.58204	10.7461	8.35363	2.56	1158	0.552315
506	369	25.2548	8.13123	81.3123	7.2993	8.27883	3.65174	12.2983	15.6788	2.56	1159	0.31059
380	244	96.4662	3.49115	127.488	5.72549	18.4342	1	9.47464	25.2548	2.56	1160	0.756669
461	391	44.5079	3.95964	76.3506	3.61904	7.10497	1.47221	19.1095	17.9435	2.56	1161	0.582941
446	313	63.2093	3.19085	82.7883	5.77722	11.04	1	15.5384	18.9384	2.56	1162	0.763505
426	382	37.5162	3.39821	103.663	11.4444	8.65964	3.85423	13.9486	14.4596	2.56	1164	0.361905
449	413	80.5842	5.62341	142.018	7.84389	16.4	1	14.5902	23.7137	2.56	1165	0.567422
405	328	47.8286	7.16917	128.64	6.32093	24.5824	9.91046	11.3419	13.4557	2.56	1166	0.371802
413	397	69.1582	1.22983	87.3788	2.66552	16.8485	3.65174	17.6236	21.2875	2.56	1167	0.791476
510	333	91.3982	11.9709	264.165	15.3993	35.8664	8.13123	18.7688	25.0287	2.56	1168	0.345989
448	401	24.3623	3.78552	55.7306	2.66552	7.70404	8.35363	12.9802	11.04	2.56	1169	0.437144
349	341	31.9085	3.81972	55.7306	2.5483	6.67143	5.04807	16.8485	10.8432	2.56	1172	0.572549
458	303	25.0287	2.73842	52.8027	4.95807	5.09368	1	11.9709	11.7574	2.56	1173	0.474004
301	355	117.574	5.98885	149.893	3.85423	12.1881	5.09368	10.7461	28.3874	2.56	1174	0.784386
385	329	44.1094	3.71803	87.3788	5.32798	11.8637	1	14.5902	14.9893	2.56	1176	0.504807
395	252	4.21697	1	25.9455	1	2.35014	1.68485	6.15265	6.04296	2.56	1177	0.162532
406	426	39.5964	2.78813	70.4136	4.14178	9.64662	6.79253	17.0008	13.0975	2.56	1179	0.56234
418	295	56.2341	2.18697	114.444	5.72549	19.1095	5.18613	10.5545	15.3993	2.56	1180	0.491368
405	222	13.6999	1.64	19.9885	1	1.42018	2.94273	6.37804	5.00286	2.56	1182	0.685389
436	239	25.2548	1.86008	40.6794	3.16228	8.27883	1	8.5821	10.0904	2.56	1183	0.620825
406	372	31.059	2.61799	55.7306	3.85423	13.6999	11.3419	17.0008	13.3352	2.56	1184	0.557306
411	413	8.65964	3.85423	46.1384	1	3.85423	1.47221	16.4	9.3898	2.56	1187	0.187688
410	358	11.04	3.71803	33.9821	2.48045	2.94273	1.58204	9.73377	7.36525	2.56	1188	0.324877
387	328	26.1799	3.85423	62.0824	4.45079	6.49382	3.85423	17.7828	12.5215	2.56	1190	0.421696
459	401	36.1904	5.09368	79.8627	8.2047	10.7461	1	21.4799	15.1247	2.56	1191	0.453158
478	275	37.1803	4.29351	117.574	4.06794	14.7221	5.00286	12.864	13.2158	2.56	1192	0.316229
315	423	32.1968	3.16228	65.5249	3.61904	8.5821	6.20824	25.483	19.9885	2.56	1193	0.491367
537	361	16.2531	3.75162	25.9455	1	7.04136	5.09368	9.47464	7.63506	2.56	1194	0.626432
501	371	27.139	3.21968	55.2316	4.37144	9.13982	4.74003	12.5215	11.6522	2.56	1195	0.491367
481	482	63.7804	5.42469	133.352	9.30572	17.7828	7.10497	23.7137	24.5824	2.56	1197	0.478286
389	344	31.3396	1.82692	113.419	12.079	13.3352	1	11.4444	13.4557	2.56	1198	0.276317
406	272	23.0824	1	42.9351	4.06794	5.28027	1	9.64662	7.4318	2.56	1199	0.537611
388	365	105.545	5.4737	210.969	15.3993	26.4165	9.13982	20.3514	29.9614	2.56	1201	0.500287
385	209	25.9455	1	24.3623	4.57253	3.30774	4.03152	9.30572	7.5667	2.56	1202	1.06499
553	560	95.6024	5.23299	181.056	8.05842	24.5824	1	22.4679	30.5053	2.56	1204	0.528027
397	193	20.7208	1.21881	40.3152	3.27812	5.4737	1.87688	10	4.14178	2.56	1205	0.51397
398	279	56.2341	5.23299	71.6917	1.42018	7.10497	1	11.7574	14.8551	2.56	1206	0.784388
354	353	17.1544	2.81332	40.3152	4.74003	3.24877	1	16.2531	11.5478	2.56	1207	0.425507
412	263	13.5773	4.14178	24.1442	1	1.58204	2.64165	10	5.88208	2.56	1208	0.562342
415	629	26.6552	1.86008	77.0404	5.67422	5.88208	3.24877	25.7132	16.2531	2.56	1209	0.34599
460	381	20.7208	5.93523	42.5507	2.26709	6.04296	6.37804	13.5773	12.5215	2.56	1210	0.486967
416	229	11.8637	1	27.139	2.5483	4.41094	6.37804	7.98627	7.84389	2.56	1211	0.437146
465	357	18.9384	1.87688	31.6228	2.7139	2.83874	1	10.1815	6.97831	2.56	1212	0.598884
378	289	45.7253	1	62.0824	5.67422	9.3898	2.0908	10.6499	13.5773	2.56	1213	0.736526
273	169	1	1.03663	8.97687	1.13419	1	1	5.1397	3.58664	2.56	1214	0.111397
375	237	4.61384	1	15.5384	1	1.21881	1	7.36525	4.41094	2.56	1215	0.296931
425	276	15.6788	2.16739	42.5507	4.69759	3.16228	4.06794	12.5215	9.91046	2.56	1216	0.368473
394	258	77.7365	9.05798	352.269	20.5353	41.047	13.5773	10.8432	24.1442	2.56	1217	0.220674
496	365	20.5353	2.43623	60.9756	8.27883	11.4444	1.58204	16.5482	9.73377	2.56	1218	0.336779
441	387	90.5798	1.73094	92.224	5.72549	13.6999	5.82942	14.2018	26.1799	2.56	1219	0.982172
387	236	5.82942	1.49893	21.8697	1.74658	5.67422	3.71803	10.1815	4.65553	2.56	1225	0.266552
468	265	14.7221	2.01691	27.3842	3.27812	1	1	10.1815	7.5667	2.56	1226	0.537613
426	356	18.6008	1.68485	39.2419	1.81056	5.67422	1	15.2614	7.98627	2.56	1227	0.474004
375	257	85.0526	3.1059	149.893	11.7574	22.6709	1	10.8432	22.4679	2.56	1228	0.567422
370	237	27.6316	3.33762	58.8208	3.45989	9.73377	4.03152	7.77365	9.05798	2.56	1229	0.469759
230	160	17.9435	3.16228	35.2269	3.21968	1.16522	1	12.9802	5.82942	2.56	1230	0.509369
420	275	18.2692	2.28757	27.3842	3.95964	3.75162	1	9.56024	8.65964	2.56	1231	0.667144
449	236	35.8664	3.88905	67.317	6.20824	6.61169	1	8.4291	13.0975	2.56	1232	0.532799
493	408	15.5384	1.47221	27.3842	4.41094	3.30774	4.03152	15.2614	9.82172	2.56	1233	0.567422
428	242	53.7612	1.25215	56.7422	9.56024	8.97687	5.72549	6.49382	15.8204	2.56	1234	0.947464
528	403	48.2607	3.81972	106.499	8.4291	19.2822	9.3898	11.1397	15.6788	2.56	1235	0.453156
417	432	81.3123	8.35363	291.638	19.1095	34.9115	8.05842	19.4564	26.6552	2.56	1236	0.278812
431	287	72.3394	3.42891	108.432	5.4737	16.2531	2.78813	13.0975	20.3514	2.56	1238	0.667141
406	248	40.3152	3.71803	58.2942	8.89649	7.98627	6.97831	5.57306	11.9709	2.56	1240	0.691582
441	352	40.3152	2.89026	41.047	2.83874	5.93523	1	14.0746	13.2158	2.56	1242	0.982172
361	340	28.9026	1	47.8286	5.4737	8.4291	2.59455	14.0746	12.5215	2.56	1243	0.604295
320	249	25.7132	1	38.8905	2.26709	7.16917	3.30774	12.9802	11.4444	2.56	1244	0.661169
434	278	22.0673	4.29351	44.9101	7.77365	5.82942	9.2224	9.2224	8.35363	2.56	1245	0.491366
551	365	37.8552	5.62341	82.7883	4.74003	5.28027	1.77828	17.6236	17.1544	2.56	1246	0.457253
404	357	27.139	3.21968	47.4003	1.86008	4.3323	4.78286	13.4557	9.56024	2.56	1247	0.572549
371	489	52.3299	3.49115	57.2549	8.73788	11.6522	1	19.6322	16.6977	2.56	1248	0.913981
395	325	4.78286	2.24679	21.0969	1	3.45989	7.4318	13.3352	7.36525	2.56	1249	0.226709
359	384	10.7461	2.3291	23.928	1.86008	5.57306	5.09368	17.0008	8.35363	2.56	1250	0.449101
604	395	32.4877	2.6896	92.224	6.67143	8.13123	1	25.0287	20.3514	2.56	1252	0.352269
405	318	52.3299	5.18613	132.158	9.3898	11.9709	3.92419	12.079	13.2158	2.56	1254	0.395965
341	252	49.5807	1.38237	97.3377	7.63506	12.1881	4.53158	10.2735	11.6522	2.56	1255	0.509368
404	349	28.6438	4.06794	105.545	3.71803	13.8237	7.2993	14.0746	9.64662	2.56	1256	0.271389
468	312	43.323	4.14178	100	7.4318	7.84389	1.36999	10.9411	12.9802	2.56	1257	0.43323
444	277	17.0008	1.45902	33.9821	3.05053	2.99614	3.81972	10.7461	8.05842	2.56	1258	0.500287
397	269	18.7688	2.89026	49.5807	1	5.18613	3.21968	15.2614	9.73377	2.56	1259	0.378551
490	347	100	3.07809	79.1476	4.06794	12.5215	3.95964	12.5215	23.7137	2.56	1260	1.26346
395	320	59.3523	5.23299	186.008	8.27883	17.0008	10.9411	11.9709	15.1247	2.56	1261	0.319085
311	336	11.4444	2.35014	23.928	2.48045	1.77828	2.28757	14.2018	11.4444	2.56	1262	0.478285
406	247	10.5545	1	17.0008	1.42018	5.77722	1	13.6999	5.82942	2.56	1263	0.620824
382	194	51.8613	6.67143	171.544	5.72549	21.0969	3.21968	8.97687	14.4596	2.56	1264	0.302321
399	309	19.9885	4.21697	82.047	4.65553	13.4557	2.78813	13.3352	10.0904	2.56	1265	0.243623
343	197	14.9893	3.1059	39.5964	2.99614	4.3323	1.32158	12.6346	9.05798	2.56	1267	0.378552
345	183	24.1442	1	44.1094	5.09368	6.09756	8.4291	10.1815	7.10497	2.56	1268	0.547371
568	642	15.8204	3.05053	43.7144	4.03152	6.79253	1	23.7137	14.2018	2.56	1270	0.361904
439	289	42.1697	3.52269	78.4389	7.5667	9.73377	3.16228	8.35363	11.7574	2.56	1271	0.537612
430	380	24.3623	3.13396	52.8027	6.49382	8.81683	1	14.8551	9.73377	2.56	1272	0.461384
361	260	24.5824	2.81332	55.2316	7.16917	5.32798	8.5821	17.3094	11.9709	2.56	1273	0.445079
382	503	49.5807	4.17921	79.8627	5.37612	9.3898	5.93523	36.5174	24.8045	2.56	1277	0.620824
483	261	1	3.1059	16.5482	1	2.89026	1	12.2983	6.43567	2.56	1278	0.0604295
419	338	28.9026	3.71803	23.5014	1.98096	2.0908	1	11.1397	8.73788	2.56	1281	1.22982
367	353	4.57253	3.27812	17.3094	1.74658	2.35014	1.06499	11.4444	6.43567	2.56	1282	0.264165
479	409	18.7688	1.91095	54.2469	3.68473	12.1881	1	20.1691	11.7574	2.56	1284	0.345988
521	372	38.5423	2.01691	60.4296	10.2735	5.88208	1.58204	13.6999	13.3352	2.56	1285	0.637805
424	323	33.0774	1	35.2269	3.95964	7.2993	1	10.9411	12.079	2.56	1287	0.938981
402	192	20.908	1	38.8905	5.52316	1	1	6.91582	8.50526	2.56	1288	0.537612
480	252	11.7574	1.27488	25.7132	3.61904	1	1.21881	11.4444	6.43567	2.56	1289	0.457252
362	379	8.4291	3.99542	21.4799	1	3.36778	1.62531	14.7221	8.65964	2.56	1290	0.392418
372	217	9.56024	1	19.4564	1.70008	2.03514	1	10.46	5.77722	2.56	1291	0.491367
433	230	2.59455	1	16.4	1	2.5483	8.27883	6.09756	5.28027	2.56	1292	0.158204
412	272	22.0673	1	31.059	2.14799	6.43567	1	11.1397	10.46	2.56	1294	0.710496
471	300	41.047	2.86438	116.522	6.91582	13.3352	1	9.82172	13.0975	2.56	1297	0.352268
318	366	5.98885	1.68485	14.5902	1.86008	5.09368	1	11.7574	7.2993	2.56	1299	0.410471
374	207	4.3323	1	12.6346	1.29802	1	5.98885	9.73377	6.55249	2.56	1301	0.342892
361	365	39.9542	4.06794	39.2419	2.37137	5.4737	2.59455	12.4094	14.0746	2.56	1302	1.01815
289	313	39.5964	1	54.737	1.98096	6.67143	1	10.3663	13.6999	2.56	1303	0.723394
401	190	13.9486	2.22667	26.4165	1.58204	5.42469	1	10.3663	7.04136	2.56	1304	0.528026
456	478	45.3158	4.78286	82.047	3.71803	13.2158	7.49894	22.4679	16.6977	2.56	1305	0.552315
377	320	34.5989	4.03152	83.5363	6.37804	8.05842	1	15.6788	12.9802	2.56	1306	0.414178
350	173	3.05053	1.17574	8.97687	3.16228	1.36999	4.86968	8.73788	3.92419	2.56	1307	0.339821
421	425	63.2093	1.87688	133.352	9.05798	16.8485	8.73788	22.4679	20.3514	2.56	1308	0.474003
409	308	23.5014	1.94564	39.2419	4.37144	4.03152	1	28.1332	16.8485	2.56	1309	0.598885
356	224	15.3993	1	18.4342	1	2.0908	8.27883	9.05798	5.93523	2.56	1311	0.835366
374	317	65.5249	6.61169	189.384	18.2692	26.4165	5.32798	10.7461	18.7688	2.56	1312	0.34599
420	227	41.7921	1.07461	92.224	5.1397	9.13982	1	4.78286	11.9709	2.56	1313	0.453159
358	235	7.10497	2.43623	24.5824	1	1	1	7.5667	5.23299	2.56	1315	0.289027
367	227	96.4662	6.15265	138.237	7.77365	21.0969	1	9.56024	21.8697	2.56	1316	0.697832
522	330	218.697	3.13396	67.9253	5.93523	10.46	4.3323	18.1056	49.1367	2.56	1317	3.21967
442	284	1.34557	2.07208	18.7688	1	4.17921	1	8.65964	3.21968	2.56	1319	0.0716919
411	280	13.4557	3.1059	32.7812	4.91367	3.71803	4.57253	12.079	9.47464	2.56	1320	0.41047
412	224	11.9709	1	11.5478	1.74658	1	6.8539	7.77365	5.98885	2.56	1321	1.03664
458	388	69.1582	2.50287	65.5249	1.74658	12.6346	7.49894	14.2018	21.4799	2.56	1322	1.05545
480	264	27.8813	3.68473	74.318	2.5483	13.3352	9.91046	9.2224	11.5478	2.56	1323	0.375162
426	325	38.1972	3.52269	79.1476	3.78552	4.49101	5.18613	15.2614	15.1247	2.56	1324	0.482607
379	211	11.7574	1	11.6522	1.42018	1	1	4.41094	6.20824	2.56	1325	1.00903
450	327	34.9115	6.04296	108.432	8.81683	15.6788	1	12.4094	12.6346	2.56	1326	0.321967
364	200	12.864	1.51247	22.4679	2.7139	1.27488	1	8.35363	6.43567	2.56	1327	0.57255
411	329	24.5824	1	18.1056	1	2.6896	1	11.8637	12.5215	2.56	1329	1.35772
356	280	60.4296	2.37137	91.3982	4.06794	8.27883	1	15.2614	17.1544	2.56	1331	0.661168
311	287	20.1691	1.2079	42.1697	3.68473	8.89649	6.37804	15.1247	8.35363	2.56	1333	0.478284
409	273	15.2614	1.39486	47.8286	3.95964	6.55249	1	11.7574	9.13982	2.56	1334	0.319085
391	244	33.9821	4.37144	53.7612	3.16228	6.8539	7.70404	7.91476	9.73377	2.56	1335	0.632093
355	416	22.6709	4.86968	56.7422	9.64662	11.2404	1.16522	24.1442	13.5773	2.56	1336	0.399542
412	258	7.63506	2.28757	24.5824	1	1.92822	5.67422	10.6499	5.52316	2.56	1337	0.310591
413	404	72.993	3.55452	128.64	6.67143	13.5773	9.56024	17.6236	19.9885	2.56	1338	0.567421
283	240	12.1881	3.19085	38.8905	1	6.91582	2.35014	8.4291	7.5667	2.56	1340	0.313395
425	290	36.5174	5.18613	82.047	5.1397	15.9634	1.16522	14.3301	15.9634	2.56	1341	0.445079
454	312	10.0904	2.94273	39.5964	6.97831	5.32798	3.16228	11.3419	7.36525	2.56	1342	0.254831
386	313	16.8485	1.77828	24.8045	1	7.10497	1	10.8432	7.84389	2.56	1344	0.679252
404	274	28.3874	2.28757	44.9101	3.27812	8.73788	8.97687	9.05798	9.56024	2.56	1346	0.632094
406	384	51.8613	3.36778	118.637	8.13123	8.4291	7.91476	19.8096	16.2531	2.56	1347	0.437143
425	262	30.5053	3.75162	37.5162	2.26709	8.89649	1	10.3663	10.1815	2.56	1348	0.813123
499	276	23.5014	1.47221	17.6236	1.24094	3.81972	3.75162	9.91046	6.91582	2.56	1350	1.33352
328	317	36.5174	2.45824	28.9026	4.53158	6.20824	1	12.5215	14.8551	2.56	1351	1.26346
421	327	19.9885	1.11397	44.9101	3.21968	5.18613	1	13.3352	8.50526	2.56	1352	0.445078
351	284	19.1095	1.24094	19.1095	2.20673	3.45989	1	9.47464	7.70404	2.56	1353	1
338	159	12.7488	2.10969	37.1803	5.04807	5.67422	1	5.1397	5.23299	2.56	1354	0.342891
426	302	13.0975	3.68473	41.4178	4.65553	4.86968	2.18697	11.4444	6.49382	2.56	1355	0.316229
388	264	1	2.0908	21.2875	1.47221	1.58204	1.32158	10.0904	3.27812	2.56	1356	0.0469759
489	476	52.3299	3.33762	72.993	2.43623	8.97687	6.67143	22.8757	22.0673	2.56	1358	0.716917
568	530	44.9101	5.23299	89.7687	7.36525	19.1095	3.39821	22.6709	18.2692	2.56	1359	0.500287
536	369	17.1544	1	27.6316	2.5483	1.58204	2.73842	14.5902	9.05798	2.56	1361	0.620825
324	335	55.7306	1	87.3788	7.16917	10.6499	5.62341	12.9802	18.6008	2.56	1362	0.637805
359	277	17.4658	1	30.7809	3.05053	7.04136	3.16228	5.82942	6.09756	2.56	1364	0.567423
354	275	7.98627	1.42018	26.4165	1	3.95964	2.43623	10.2735	6.67143	2.56	1365	0.302321
387	326	18.2692	4.91367	60.4296	1	1.77828	2.89026	10.7461	11.04	2.56	1366	0.302322
420	303	14.7221	1.77828	13.4557	1	2.94273	1	13.0975	6.37804	2.56	1368	1.09412
401	208	25.0287	1	31.9085	5.52316	1.52614	1	7.77365	8.81683	2.56	1369	0.78439
408	338	44.1094	1.65482	57.2549	5.62341	10.2735	1	11.2404	15.3993	2.56	1371	0.770404
467	302	27.3842	1.38237	44.5079	5.52316	7.23394	8.4291	8.05842	11.1397	2.56	1372	0.615266
344	218	19.1095	1	18.4342	1	5.67422	1	11.9709	7.70404	2.56	1373	1.03663
390	295	25.483	2.18697	44.9101	4.03152	4.61384	1	14.7221	9.82172	2.56	1375	0.567422
371	257	26.1799	1	41.047	1.58204	5.67422	9.82172	11.4444	10.2735	2.56	1377	0.637803
374	170	29.4273	3.39821	30.5053	2.0908	5.04807	1	7.63506	10.5545	2.56	1378	0.964662
372	253	20.908	2.20673	47.8286	1	3.24877	2.59455	9.47464	8.2047	2.56	1379	0.437144
468	271	8.81683	3.07809	29.4273	1	2.73842	2.59455	8.05842	5.82942	2.56	1384	0.299614
499	452	8.2047	4.1047	20.3514	3.05053	5.67422	2.83874	16.1076	6.79253	2.56	1386	0.403152
337	172	11.1397	3.65174	18.1056	1	4.17921	9.64662	9.2224	6.37804	2.56	1387	0.615263
473	396	28.6438	6.43567	49.1367	4.82607	6.79253	7.36525	11.6522	17.6236	2.56	1389	0.582941
415	328	41.7921	4.74003	96.4662	1.58204	12.5215	1.62531	14.7221	12.079	2.56	1393	0.43323
335	297	27.8813	3.61904	53.2798	3.85423	5.52316	2.94273	14.5902	11.1397	2.56	1394	0.5233
396	264	20.5353	1.35773	39.2419	3.85423	5.88208	1	9.47464	9.2224	2.56	1396	0.5233
362	240	14.0746	1.24094	19.6322	2.66552	1.73094	1	11.9709	6.49382	2.56	1397	0.716914
354	205	33.6778	3.99542	60.9756	1.42018	7.49894	1	4.29351	8.65964	2.56	1398	0.552316
351	141	22.0673	4.45079	66.1169	2.0908	8.65964	2.94273	4.41094	6.67143	2.56	1399	0.333762
401	250	22.0673	4.14178	24.5824	2.43623	4.3323	1	7.63506	8.50526	2.56	1400	0.897687
432	364	41.4178	6.91582	100.904	6.91582	10.1815	1.73094	12.5215	12.7488	2.56	1401	0.410467
392	365	51.8613	8.13123	153.993	12.1881	24.8045	2.43623	17.6236	19.6322	2.56	1402	0.336777
345	241	9.2224	1	17.3094	2.5483	1	1	3.92419	4.49101	2.56	1403	0.532797
427	260	41.047	5.57306	70.4136	6.20824	5.77722	1	11.1397	12.9802	2.56	1404	0.582941
364	305	3.58664	4.74003	33.0774	2.66552	2.3928	1.73094	10.7461	5.72549	2.56	1405	0.108432
459	511	47.8286	3.95964	74.318	4.14178	11.1397	3.52269	16.8485	18.2692	2.56	1406	0.643567
468	295	25.0287	1.70008	47.4003	1.42018	5.09368	3.39821	11.5478	7.10497	2.56	1407	0.528028
402	273	13.4557	4.17921	25.9455	2.3291	4.29351	1	16.8485	9.2224	2.56	1408	0.518614
408	291	8.35363	3.33762	18.2692	1	1	1.47221	10	8.13123	2.56	1409	0.457252
459	332	37.1803	3.95964	58.8208	1	3.81972	1	15.8204	10.3663	2.56	1410	0.632094
458	400	51.397	5.04807	127.488	3.78552	12.5215	5.1397	21.6739	20.5353	2.56	1411	0.403152
341	274	23.7137	1	36.1904	3.45989	8.97687	9.64662	11.4444	8.97687	2.56	1412	0.655248
352	342	20.5353	2.89026	22.8757	2.14799	3.95964	1	14.7221	9.82172	2.56	1413	0.897691
351	328	42.5507	6.8539	108.432	10.3663	15.2614	6.55249	13.9486	12.1881	2.56	1414	0.392418
401	288	24.5824	1.89384	57.7722	2.59455	6.43567	1	9.2224	9.47464	2.56	1415	0.425506
388	273	6.7317	1.89384	19.9885	1	3.65174	2.0908	12.9802	8.05842	2.56	1416	0.336779
472	325	12.1881	2.20673	14.2018	2.03514	3.55452	2.35014	7.70404	8.35363	2.56	1419	0.858208
334	354	8.13123	4.06794	25.2548	4.41094	6.49382	1.52614	15.9634	10.46	2.56	1420	0.321968
416	405	88.1683	3.75162	161.076	10.9411	19.9885	15.9634	19.6322	23.291	2.56	1423	0.547371
386	310	23.291	2.0908	46.1384	1	3.52269	1	12.4094	8.65964	2.56	1424	0.504807
378	279	31.6228	1	36.5174	1.92822	5.1397	5.04807	12.6346	12.079	2.56	1425	0.865965
508	345	10.8432	1.73094	33.6778	2.3291	3.16228	7.10497	15.6788	10.0904	2.56	1428	0.321969
508	313	31.059	2.3928	64.3567	5.04807	9.64662	3.1059	12.9802	13.0975	2.56	1429	0.482607
449	386	42.5507	4.03152	112.404	7.2993	9.73377	8.81683	18.1056	18.9384	2.56	1430	0.378551
329	195	18.9384	2.5483	28.9026	3.68473	4.06794	1	8.13123	6.61169	2.56	1432	0.655249
403	317	71.6917	6.20824	147.221	9.64662	19.4564	3.16228	14.3301	19.6322	2.56	1433	0.486967
441	287	30.2321	1	64.3567	4.82607	11.4444	1	11.9709	10.7461	2.56	1436	0.469758
366	210	24.5824	1.86008	67.9253	6.49382	9.56024	3.52269	5.93523	6.37804	2.56	1437	0.361903
415	371	13.4557	1.98096	22.6709	1	5.93523	6.15265	10.46	8.2047	2.56	1438	0.593523
419	409	26.896	4.41094	44.5079	1	5.98885	4.41094	17.6236	9.3898	2.56	1440	0.604297
347	172	31.9085	3.07809	72.3394	9.82172	9.05798	1.82692	9.3898	10.0904	2.56	1441	0.441094
429	319	10.5545	3.55452	27.139	2.43623	4.53158	1	15.2614	9.30572	2.56	1442	0.388905
425	293	6.09756	2.45824	31.6228	1	3.52269	2.50287	14.3301	5.77722	2.56	1443	0.192822
372	567	69.7831	4.95807	138.237	12.6346	21.8697	6.32093	23.0824	21.0969	2.56	1445	0.504808
494	319	16.6977	2.26709	34.5989	1	5.09368	1	12.9802	9.13982	2.56	1446	0.482608
490	353	54.737	5.18613	58.2942	3.88905	6.20824	4.3323	28.9026	20.1691	2.56	1447	0.938978
431	226	20.3514	1.82692	25.9455	1	4.21697	1	13.4557	7.10497	2.56	1449	0.78439
457	414	9.3898	4.3323	22.0673	4.06794	5.32798	3.45989	19.1095	6.79253	2.56	1452	0.425507
413	271	30.7809	4.3323	82.047	7.91476	11.6522	1	11.04	13.3352	2.56	1454	0.375162
375	261	324.877	13.6999	358.664	23.291	31.6228	9.91046	14.3301	67.9253	2.56	1455	0.905798
391	246	5.32798	1	9.82172	1	1	1	10.1815	4.1047	2.56	1456	0.542469
396	170	50.9368	4.74003	59.8885	1.24094	8.73788	4.21697	10.3663	14.7221	2.56	1457	0.850527
403	335	31.3396	1	31.3396	8.50526	4.53158	1	15.3993	12.2983	2.56	1458	1
401	265	19.4564	1.45902	26.4165	1.86008	4.1047	1	11.5478	6.91582	2.56	1460	0.736525
412	257	41.4178	4.78286	101.815	2.43623	10.8432	1	14.8551	14.0746	2.56	1461	0.406795
444	303	24.1442	2.43623	33.6778	2.3291	3.95964	3.1059	13.5773	9.91046	2.56	1462	0.716917
454	333	15.8204	4.17921	31.9085	2.48045	5.28027	1.92822	11.2404	9.2224	2.56	1463	0.495805
360	184	23.0824	1.92822	37.8552	2.7139	5.52316	1	9.05798	5.93523	2.56	1464	0.609755
339	240	37.1803	2.66552	67.317	4.25507	9.05798	5.04807	8.97687	14.2018	2.56	1465	0.552317
395	298	26.1799	4.95807	89.7687	1.81056	12.7488	2.43623	12.1881	14.0746	2.56	1466	0.291637
332	202	4.49101	1	28.9026	2.43623	1.98096	1	6.97831	3.88905	2.56	1467	0.155384
365	261	10.8432	3.07809	22.0673	1.64	2.94273	2.12875	10.7461	7.91476	2.56	1468	0.49137
328	404	110.4	7.91476	241.442	27.6316	25.9455	10.46	13.3352	29.1638	2.56	1470	0.457253
441	291	16.1076	2.14799	30.7809	4.65553	4.53158	1	12.5215	8.81683	2.56	1471	0.523299
429	241	24.1442	2.81332	53.2798	2.76316	9.64662	2.94273	9.64662	8.89649	2.56	1472	0.453159
419	273	67.317	6.97831	147.221	6.91582	14.3301	12.5215	21.6739	25.0287	2.56	1473	0.457251
320	360	13.2158	1.2864	17.4658	1.29802	2.50287	9.3898	12.1881	4.78286	2.56	1475	0.756667
429	381	25.483	3.75162	105.545	4.53158	8.4291	2.43623	15.8204	10.6499	2.56	1476	0.241442
393	248	14.8551	2.43623	31.9085	1.92822	1.82692	6.37804	10.8432	8.89649	2.56	1477	0.465553
389	323	49.5807	4.86968	110.4	6.26434	11.7574	6.20824	11.1397	19.1095	2.56	1478	0.449101
494	339	11.7574	1	20.1691	1	2.50287	1	5.4737	4.61384	2.56	1479	0.582941
359	191	25.483	1.89384	29.4273	1	5.82942	4.57253	6.8539	7.98627	2.56	1483	0.865965
344	202	24.3623	1	45.3158	3.16228	1.92822	4.21697	6.67143	8.4291	2.56	1484	0.537612
414	271	7.91476	4.45079	34.9115	5.82942	3.52269	1	12.079	9.05798	2.56	1485	0.226709
351	296	38.1972	3.61904	91.3982	5.28027	14.8551	1	12.5215	10.7461	2.56	1486	0.417921
496	444	10.0904	1	21.4799	3.05053	5.04807	1	16.1076	9.30572	2.56	1487	0.46976
431	261	33.9821	3.78552	68.539	3.78552	11.3419	1	10.6499	11.3419	2.56	1488	0.495807
373	274	36.1904	1	71.6917	3.33762	10.3663	7.49894	11.4444	10	2.56	1489	0.504806
318	355	12.6346	3.19085	30.5053	1	3.30774	1	12.864	7.49894	2.56	1490	0.414177
368	261	46.5553	3.02321	76.3506	7.2993	9.64662	3.1059	11.6522	11.1397	2.56	1491	0.609757
488	422	118.637	9.3898	286.438	14.2018	38.8905	12.7488	20.7208	37.5162	2.56	1492	0.41418
433	260	4.49101	3.68473	23.0824	1.70008	3.52269	3.39821	7.63506	5.00286	2.56	1493	0.194564
457	299	107.461	6.55249	138.237	7.36525	20.1691	1.77828	19.2822	28.6438	2.56	1494	0.777368
405	265	1	1	15.1247	1	2.83874	9.73377	8.97687	4.3323	2.56	1495	0.066117
352	290	23.7137	1	33.3762	3.52269	4.29351	1	12.9802	11.1397	2.56	1496	0.710497
525	340	27.8813	3.1059	85.821	2.03514	8.27883	4.57253	15.5384	11.9709	2.56	1501	0.324877
389	222	26.1799	1.98096	34.2891	4.03152	2.28757	7.4318	7.04136	8.05842	2.56	1502	0.763505
356	344	56.2341	5.23299	104.6	4.14178	13.2158	1.01815	12.2983	18.1056	2.56	1503	0.537611
321	231	22.2667	1	20.1691	4.82607	4.69759	1	9.73377	8.50526	2.56	1504	1.104
571	415	39.2419	8.2047	165.482	14.7221	14.8551	7.2993	23.5014	21.8697	2.56	1505	0.237137
411	331	37.8552	3.42891	128.64	8.4291	14.2018	6.32093	17.0008	13.5773	2.56	1506	0.294272
420	356	61.5265	6.55249	151.247	16.5482	18.6008	7.63506	13.0975	19.9885	2.56	1509	0.406795
458	354	39.2419	3.13396	86.5964	5.52316	11.3419	2.50287	15.1247	15.2614	2.56	1510	0.453159
487	337	26.4165	4.78286	54.737	1.01815	7.70404	9.73377	16.4	11.1397	2.56	1512	0.482608
422	251	27.6316	1.29802	88.1683	8.35363	13.5773	10	10.3663	9.73377	2.56	1513	0.313396
370	195	9.2224	1	22.2667	2.59455	2.35014	1	8.97687	5.62341	2.56	1514	0.414179
359	252	9.05798	1	16.1076	1	1	3.95964	9.05798	5.09368	2.56	1516	0.562342
428	300	32.7812	4.1047	74.318	1	7.91476	3.45989	11.5478	13.2158	2.56	1517	0.441094
467	293	27.8813	2.96931	60.4296	4.95807	7.77365	1	13.3352	11.7574	2.56	1520	0.461385
379	198	44.5079	3.55452	100.904	4.91367	10.0904	6.7317	5.98885	14.7221	2.56	1522	0.441092
476	267	17.9435	2.52548	40.3152	4.29351	3.71803	2.35014	7.77365	7.70404	2.56	1523	0.44508
408	235	44.5079	2.76316	48.6968	4.41094	7.70404	3.1059	12.5215	14.4596	2.56	1524	0.91398
395	303	39.2419	3.02321	103.663	3.52269	8.5821	1	13.9486	14.2018	2.56	1525	0.378553
522	322	27.3842	1.17574	45.3158	1.47221	5.62341	1	15.5384	10.7461	2.56	1527	0.604297
459	574	101.815	6.7317	199.885	14.5902	32.1968	13.6999	24.1442	33.9821	2.56	1528	0.509368
470	425	53.7612	4.1047	82.7883	6.67143	14.4596	7.16917	17.1544	21.6739	2.56	1530	0.649382
348	375	22.6709	1.19709	43.7144	2.37137	5.23299	1.73094	16.5482	9.73377	2.56	1532	0.518614
329	401	31.3396	4.3323	101.815	6.67143	13.9486	3.81972	12.2983	14.0746	2.56	1534	0.307809
395	319	29.4273	4.61384	63.2093	3.05053	11.3419	2.35014	11.9709	11.9709	2.56	1535	0.465553
330	235	7.5667	2.64165	17.3094	2.7139	3.24877	2.0908	6.61169	5.67422	2.56	1536	0.437144
446	392	13.5773	1.89384	21.4799	3.85423	6.8539	1	16.4	11.04	2.56	1537	0.632093
450	546	21.4799	4.25507	59.3523	3.52269	6.26434	4.49101	26.896	14.3301	2.56	1538	0.361905
426	293	18.7688	1.42018	25.0287	3.21968	9.13982	3.45989	10.8432	9.30572	2.56	1539	0.749891
366	360	23.5014	3.81972	44.5079	4.29351	8.2047	1	15.5384	11.5478	2.56	1540	0.528028
392	247	17.3094	2.99614	42.9351	3.52269	4.06794	6.7317	9.73377	6.09756	2.56	1541	0.403153
520	358	23.7137	4.29351	45.7253	1	3.05053	1	12.7488	8.2047	2.56	1542	0.518612
414	276	16.8485	1	31.6228	3.61904	2.99614	1.32158	6.04296	7.49894	2.56	1543	0.532796
392	261	49.1367	2.86438	133.352	5.4737	17.0008	8.5821	10.9411	16.6977	2.56	1544	0.368474
379	215	42.9351	1	107.461	6.67143	7.5667	5.52316	8.13123	11.5478	2.56	1545	0.399541
400	228	20.5353	2.26709	58.8208	2.43623	11.3419	2.59455	6.15265	6.97831	2.56	1547	0.349116
380	207	10.3663	1.26346	26.896	4.03152	3.75162	1	8.81683	2.89026	2.56	1548	0.385422
489	254	27.6316	4.14178	39.9542	2.99614	4.41094	1	4.95807	8.65964	2.56	1549	0.691582
457	422	42.1697	6.55249	138.237	10.2735	15.9634	7.23394	17.4658	17.0008	2.56	1550	0.305054
392	264	18.2692	4.21697	54.737	2.7139	5.72549	1	14.0746	9.2224	2.56	1551	0.333763
416	478	117.574	6.8539	245.824	16.6977	29.9614	2.3928	17.7828	31.059	2.56	1552	0.478285
455	335	60.4296	3.81972	101.815	5.09368	10	1	16.8485	21.0969	2.56	1553	0.593524
399	218	21.8697	3.21968	29.1638	2.43623	1	4.21697	8.05842	9.30572	2.56	1554	0.749892
269	229	3.99542	1.89384	9.30572	1.24094	1	1.62531	8.5821	5.77722	2.56	1557	0.429351
560	450	49.1367	3.19085	104.6	9.64662	8.05842	2.73842	16.2531	23.0824	2.56	1559	0.469758
296	232	45.7253	1.36999	51.8613	2.14799	10.0904	4.74003	5.42469	11.8637	2.56	1560	0.881684
529	412	46.5553	4.49101	100	6.49382	12.1881	1	17.6236	19.8096	2.56	1562	0.465553
349	362	36.8473	2.43623	135.773	11.4444	21.2875	1	12.5215	15.5384	2.56	1563	0.271389
332	153	12.9802	1.61076	34.5989	1	4.41094	1	5.67422	3.33762	2.56	1565	0.375162
377	326	17.6236	2.03514	36.8473	1	3.75162	4.17921	12.5215	7.2993	2.56	1566	0.478287
328	264	13.4557	2.76316	60.9756	3.85423	3.45989	1	10.8432	5.62341	2.56	1567	0.220674
404	313	49.5807	1.44596	37.8552	1.18637	6.79253	4.86968	11.4444	15.9634	2.56	1568	1.30975
367	226	18.9384	1	28.3874	1.86008	3.1059	5.04807	9.05798	7.2993	2.56	1569	0.667141
387	283	12.079	1	26.6552	3.88905	7.77365	3.21968	10.9411	7.70404	2.56	1573	0.453157
466	357	31.059	3.36778	67.317	1.52614	7.63506	1.42018	13.2158	12.1881	2.56	1574	0.461384
327	247	20.5353	1	24.5824	1	2.43623	1	8.2047	7.98627	2.56	1575	0.835366
449	433	52.3299	4.69759	48.6968	2.37137	9.64662	9.56024	18.2692	18.2692	2.56	1578	1.07461
358	225	33.0774	1.2864	39.5964	3.27812	5.82942	1	9.64662	8.50526	2.56	1580	0.835364
447	275	36.1904	2.94273	56.2341	1	5.32798	1	16.1076	12.5215	2.56	1582	0.643567
415	498	109.411	6.79253	171.544	21.8697	16.4	11.9709	23.7137	33.3762	2.56	1583	0.637801
622	500	5.28027	3.45989	31.3396	1.70008	4.3323	1.52614	32.4877	11.9709	2.56	1585	0.168486
375	283	25.9455	1.2864	33.9821	2.99614	5.67422	1	14.2018	10.8432	2.56	1587	0.763505
334	293	18.9384	4.61384	31.3396	1	4.03152	7.84389	11.9709	7.49894	2.56	1588	0.604296
393	236	21.4799	1	23.7137	1	1	1	7.77365	7.98627	2.56	1590	0.905801
496	356	24.1442	6.67143	38.1972	5.88208	3.30774	5.52316	13.3352	8.89649	2.56	1593	0.632093
382	340	18.4342	5.77722	37.5162	1	1.92822	1	9.73377	8.2047	2.56	1594	0.491366
450	306	9.13982	1	28.9026	1.07461	2.5483	1.01815	14.4596	10	2.56	1595	0.316228
367	271	29.1638	3.27812	52.3299	4.45079	8.5821	1.12404	8.50526	12.1881	2.56	1596	0.557307
421	397	25.2548	1.81056	51.8613	3.16228	14.5902	6.26434	13.2158	13.0975	2.56	1597	0.486968
426	329	10.6499	1.36999	38.1972	3.78552	2.99614	1	12.6346	9.91046	2.56	1598	0.278814
359	219	19.4564	3.1059	29.9614	1.01815	2.59455	1	8.73788	9.64662	2.56	1599	0.649382
549	380	8.81683	4.82607	40.3152	1.64	5.42469	12.6346	21.0969	13.9486	2.56	1600	0.218697
413	268	32.7812	2.64165	39.2419	3.33762	5.42469	1	7.49894	10.3663	2.56	1601	0.835362
414	281	25.483	2.50287	37.8552	4.53158	7.49894	1	10.0904	9.82172	2.56	1602	0.67317
415	544	87.3788	10.2735	228.757	15.6788	36.8473	10.1815	24.5824	29.1638	2.56	1604	0.381972
387	288	1.22983	1	24.5824	3.71803	5.37612	1.87688	12.9802	7.70404	2.56	1606	0.0500289
404	266	3.36778	1	16.6977	1	2.0908	6.79253	6.09756	4.74003	2.56	1607	0.201691
351	381	17.3094	1.25215	15.5384	1	4.29351	7.91476	18.6008	9.56024	2.56	1608	1.11398
461	315	7.91476	1	27.8813	6.43567	6.67143	7.91476	12.864	6.67143	2.56	1609	0.283873
357	349	26.6552	2.64165	49.1367	2.43623	5.09368	4.61384	12.1881	11.4444	2.56	1610	0.54247
381	295	28.6438	2.66552	51.397	7.04136	9.3898	6.91582	10.9411	10.46	2.56	1611	0.557305
394	194	11.6522	1	27.6316	1.47221	1	4.49101	8.73788	6.37804	2.56	1612	0.421698
391	240	13.9486	1	27.8813	1	7.49894	1	9.91046	7.2993	2.56	1613	0.500285
351	326	25.7132	1	39.9542	2.83874	1.27488	2.24679	9.05798	8.81683	2.56	1614	0.643567
475	289	10.6499	1.99885	14.7221	2.26709	1.87688	1	15.2614	7.84389	2.56	1615	0.723395
472	350	132.158	8.50526	232.91	17.1544	28.3874	8.89649	16.2531	34.9115	2.56	1616	0.567421
436	276	56.2341	7.84389	278.813	13.2158	31.6228	4.06794	13.6999	16.8485	2.56	1617	0.201691
445	343	40.6794	5.77722	72.3394	4.03152	8.2047	1.47221	10.2735	15.9634	2.56	1618	0.562341
463	384	114.444	4.14178	133.352	9.64662	15.1247	10.3663	12.5215	26.6552	2.56	1619	0.85821
524	360	81.3123	8.27883	286.438	16.2531	29.1638	4.78286	22.4679	27.139	2.56	1620	0.283874
338	235	57.2549	7.77365	222.667	13.8237	24.5824	3.75162	10.9411	18.4342	2.56	1623	0.257132
296	243	10.7461	1	25.483	1	1.12404	1	9.56024	8.50526	2.56	1624	0.421697
387	257	39.9542	1	48.6968	6.49382	4.29351	10.0904	6.8539	13.2158	2.56	1625	0.820469
358	211	41.7921	2.83874	117.574	9.56024	14.0746	6.09756	5.98885	12.9802	2.56	1626	0.355454
440	409	14.4596	4.49101	31.9085	4.69759	12.5215	1.12404	14.3301	11.04	2.56	1627	0.453158
371	397	24.1442	1.86008	52.8027	4.14178	6.55249	3.21968	10.5545	11.1397	2.56	1628	0.457253
495	382	48.2607	5.77722	91.3982	6.32093	5.67422	1.47221	15.2614	18.6008	2.56	1629	0.528027
522	329	67.9253	3.95964	84.291	6.09756	10.46	1.77828	14.5902	19.9885	2.56	1630	0.805843
434	238	29.4273	1	46.1384	1.81056	5.52316	1	6.49382	9.2224	2.56	1631	0.637805
647	516	38.8905	2.81332	44.1094	1.29802	4.3323	14.5902	17.1544	15.5384	2.56	1632	0.881683
388	287	25.483	1.96322	40.6794	2.03514	4.49101	3.39821	8.81683	9.47464	2.56	1634	0.626435
360	273	46.5553	5.18613	85.821	7.77365	11.8637	4.82607	10.1815	14.5902	2.56	1635	0.54247
466	479	74.9894	4.29351	81.3123	5.88208	12.7488	1.68485	18.7688	23.5014	2.56	1637	0.922239
384	195	17.7828	2.16739	49.1367	1	2.43623	1	9.47464	8.4291	2.56	1638	0.361905
247	316	7.04136	1	23.0824	1	2.43623	1	16.4	9.64662	2.56	1639	0.305053
365	253	27.139	3.61904	40.3152	2.26709	3.05053	1	12.7488	11.4444	2.56	1640	0.67317
375	252	15.1247	1.36999	28.6438	2.66552	1	8.5821	9.56024	8.35363	2.56	1641	0.528027
361	276	16.2531	2.81332	16.2531	1.47221	6.04296	1	14.4596	10.1815	2.56	1643	1
435	422	46.5553	1	54.737	4.06794	9.73377	7.10497	15.1247	15.9634	2.56	1645	0.850527
491	334	25.0287	1	41.4178	3.61904	6.67143	1	18.7688	12.9802	2.56	1647	0.604298
403	311	37.1803	1.94564	65.5249	2.37137	7.98627	5.4737	15.9634	11.04	2.56	1649	0.567422
412	310	50.0286	1	66.7143	2.37137	8.81683	1	11.6522	14.0746	2.56	1650	0.749893
378	413	9.13982	1.32158	13.2158	4.14178	3.71803	5.62341	15.1247	6.04296	2.56	1651	0.691583
291	201	16.5482	1	31.6228	1	4.03152	4.49101	10.3663	7.04136	2.56	1653	0.5233
623	643	189.384	11.3419	316.228	18.1056	49.1367	20.7208	27.3842	50.4807	2.56	1654	0.598884
380	357	17.6236	2.76316	39.2419	3.85423	7.91476	9.56024	14.9893	10.9411	2.56	1655	0.449102
406	224	6.79253	1.08432	19.4564	5.1397	1.87688	4.3323	8.81683	4.3323	2.56	1656	0.349115
341	262	26.6552	2.59455	76.3506	1.13419	6.79253	4.57253	9.2224	12.1881	2.56	1657	0.349116
400	227	27.8813	2.5483	42.5507	6.20824	4.61384	1	8.65964	9.73377	2.56	1660	0.655249
466	410	35.8664	3.33762	39.9542	1	5.67422	6.7317	14.7221	15.3993	2.56	1661	0.897688
471	367	14.3301	2.94273	63.2093	4.74003	7.91476	17.4658	14.9893	12.9802	2.56	1662	0.226709
301	230	41.7921	1.92822	95.6024	4.37144	15.9634	1	11.6522	11.7574	2.56	1663	0.437145
394	463	35.5452	5.62341	67.317	8.4291	7.84389	1	17.1544	15.9634	2.56	1664	0.528027
426	479	28.3874	5.4737	102.735	5.93523	13.0975	1.68485	17.0008	14.2018	2.56	1665	0.276317
446	441	23.291	4.45079	34.5989	3.05053	9.3898	7.49894	21.4799	11.04	2.56	1668	0.673172
478	232	37.1803	4.61384	85.821	3.68473	9.30572	6.32093	10.8432	11.1397	2.56	1670	0.433231
384	270	24.8045	3.33762	56.7422	3.39821	7.49894	1.16522	8.73788	10	2.56	1671	0.437144
356	249	13.5773	3.75162	20.3514	1.18637	5.23299	2.43623	8.2047	8.50526	2.56	1673	0.667143
503	420	26.6552	2.05353	40.6794	1.58204	3.55452	4.3323	19.9885	13.5773	2.56	1674	0.655251
351	186	4.86968	1	8.73788	1	1	2.5483	7.10497	5.23299	2.56	1675	0.557307
474	288	127.488	6.32093	129.802	7.98627	13.4557	1	18.2692	32.1968	2.56	1676	0.982173
412	214	72.993	4.06794	181.056	6.09756	18.9384	4.74003	7.2993	17.7828	2.56	1678	0.403152
422	439	113.419	5.77722	216.739	13.6999	23.7137	6.8539	18.9384	29.1638	2.56	1679	0.523298
367	245	4.06794	2.45824	16.8485	1	4.41094	1.98096	11.2404	7.63506	2.56	1680	0.241442
376	309	31.3396	4.1047	48.6968	3.78552	6.04296	6.97831	16.2531	11.7574	2.56	1681	0.643566
370	252	42.5507	3.85423	62.6434	4.74003	10	2.50287	12.6346	10.8432	2.56	1683	0.679253
403	255	10.5545	1	21.8697	4.25507	1	2.18697	8.97687	4.86968	2.56	1684	0.482608
420	265	19.9885	1.40746	26.6552	1	1	1	9.3898	10.3663	2.56	1686	0.749891
593	349	34.9115	5.1397	101.815	3.39821	11.3419	1	15.8204	12.5215	2.56	1688	0.342892
401	321	11.5478	2.89026	25.9455	1	1.06499	15.5384	23.5014	9.56024	2.56	1692	0.445079
355	368	33.9821	2.83874	59.3523	5.28027	6.32093	1	14.5902	12.5215	2.56	1694	0.572549
376	351	44.1094	1.21881	67.317	12.079	14.7221	8.89649	15.6788	15.5384	2.56	1695	0.655249
509	387	60.4296	8.4291	155.384	10.46	20.1691	2.0908	15.2614	19.8096	2.56	1696	0.388905
428	259	22.4679	5.32798	69.7831	5.1397	6.79253	7.70404	17.1544	12.1881	2.56	1697	0.321968
476	388	16.4	3.85423	43.323	1.81056	4.29351	1	10.2735	10.7461	2.56	1698	0.378552
483	308	55.2316	6.61169	129.802	8.97687	9.91046	3.61904	15.5384	16.6977	2.56	1699	0.425507
420	279	20.3514	2.24679	19.8096	1.81056	4.21697	1	11.2404	8.97687	2.56	1700	1.02735
418	197	9.82172	1	4.86968	1	2.03514	1	4.95807	4.86968	2.56	1703	2.01691
403	364	8.65964	4.91367	44.5079	1	4.21697	1	29.9614	17.1544	2.56	1704	0.194564
512	663	32.4877	7.16917	133.352	9.82172	10.9411	1	28.6438	20.5353	2.56	1705	0.243624
332	193	19.2822	1.87688	19.1095	4.69759	2.59455	5.42469	7.49894	5.77722	2.56	1707	1.00904
399	352	9.91046	4.17921	20.3514	1	1.01815	1	11.8637	6.09756	2.56	1708	0.486967
394	318	39.9542	4.03152	40.3152	4.74003	8.97687	6.67143	10.8432	13.9486	2.56	1709	0.991046
363	308	27.3842	2.94273	50.4807	1	6.04296	1	14.8551	12.1881	2.56	1710	0.542469
346	274	3.95964	1.34557	25.0287	1.70008	2.89026	2.35014	7.16917	8.35363	2.56	1711	0.158204
407	195	16.6977	1	34.2891	1	4.86968	8.05842	7.77365	7.49894	2.56	1712	0.486968
401	192	21.6739	3.92419	59.3523	2.59455	8.35363	1	8.97687	8.27883	2.56	1715	0.365174
420	299	27.8813	2.45824	42.1697	3.71803	5.18613	1	12.6346	9.82172	2.56	1716	0.661169
354	310	58.8208	3.07809	100.904	5.18613	12.1881	3.45989	10.3663	17.6236	2.56	1717	0.582938
418	505	46.9759	4.78286	125.215	10	13.6999	4.78286	22.2667	20.5353	2.56	1718	0.375162
358	220	8.97687	1	36.1904	1.64	2.83874	1.98096	7.84389	6.20824	2.56	1719	0.248046
467	295	16.6977	1.39486	23.291	1	4.53158	1	14.0746	9.56024	2.56	1720	0.716916
395	306	69.1582	9.2224	205.353	15.5384	22.6709	5.72549	9.82172	17.1544	2.56	1721	0.336777
424	295	14.9893	1	41.047	7.49894	2.78813	4.03152	7.23394	6.79253	2.56	1723	0.365174
355	275	50.9368	2.22667	71.0497	4.45079	8.89649	1	9.13982	14.5902	2.56	1724	0.716918
349	207	4.29351	3.81972	21.2875	3.71803	6.97831	1	7.2993	4.03152	2.56	1725	0.201692
395	278	26.4165	2.76316	45.7253	1	3.55452	2.03514	11.5478	9.2224	2.56	1726	0.577722
366	335	16.2531	3.30774	49.1367	4.53158	5.23299	1	20.1691	10.7461	2.56	1727	0.330773
358	224	9.30572	1.06499	24.1442	4.57253	5.04807	3.55452	9.56024	5.62341	2.56	1729	0.385423
406	236	25.9455	1.08432	56.7422	2.14799	6.8539	1.62531	6.79253	10.7461	2.56	1730	0.457252
430	261	15.9634	1.61076	24.8045	1.07461	2.94273	1	6.7317	8.65964	2.56	1732	0.643569
415	285	15.9634	3.24877	29.9614	1	6.26434	5.88208	11.1397	9.47464	2.56	1733	0.532799
405	180	13.3352	1.03663	8.97687	1	1.32158	1.68485	8.27883	5.04807	2.56	1736	1.48551
416	188	13.6999	1	18.2692	1.18637	4.21697	2.3928	7.91476	5.98885	2.56	1740	0.749891
353	279	15.3993	2.43623	26.1799	5.32798	7.04136	1	5.93523	5.42469	2.56	1741	0.588211
478	570	70.4136	8.05842	104.6	4.74003	14.4596	4.57253	21.4799	22.8757	2.56	1742	0.67317
642	452	7.70404	2.66552	41.047	1.29802	6.43567	1	20.1691	8.2047	2.56	1744	0.187688
426	573	27.6316	5.88208	46.5553	4.17921	5.77722	12.079	22.0673	15.5384	2.56	1745	0.593522
376	256	32.4877	8.2047	156.788	9.91046	20.1691	3.85423	6.32093	12.5215	2.56	1747	0.207208
255	310	25.2548	1.89384	77.0404	1	8.27883	3.65174	15.8204	10.9411	2.56	1748	0.327812
369	250	26.4165	3.65174	44.1094	4.74003	6.97831	7.10497	7.77365	9.56024	2.56	1749	0.598886
380	289	84.291	3.42891	125.215	9.64662	13.0975	14.3301	10.1815	19.6322	2.56	1750	0.67317
428	307	57.7722	6.79253	147.221	8.97687	19.9885	11.04	11.5478	16.2531	2.56	1752	0.392418
353	452	47.8286	1.56788	74.9894	8.73788	8.73788	1.82692	16.6977	15.2614	2.56	1753	0.637805
443	309	66.1169	3.16228	117.574	7.84389	16.2531	4.74003	13.5773	20.7208	2.56	1755	0.562343
330	286	6.7317	1.55384	42.1697	4.06794	5.82942	10.2735	10.6499	6.37804	2.56	1756	0.159634
396	252	22.2667	1	47.8286	1.29802	5.72549	2.03514	9.3898	8.5821	2.56	1758	0.465552
399	213	73.6525	7.5667	281.332	16.1076	32.1968	7.63506	10.3663	24.5824	2.56	1759	0.261799
450	280	10.2735	1.65482	23.291	4.03152	1.58204	1	8.65964	6.20824	2.56	1760	0.441093
410	226	9.82172	1	23.291	1	5.09368	1	9.47464	7.5667	2.56	1761	0.421696
420	377	34.2891	3.58664	94.7464	8.73788	12.2983	3.21968	13.8237	13.3352	2.56	1762	0.361904
325	302	28.9026	1	46.9759	2.76316	7.70404	5.72549	9.3898	12.4094	2.56	1763	0.615264
533	311	41.7921	4.03152	98.2172	4.25507	11.1397	5.1397	11.9709	16.2531	2.56	1764	0.425507
375	248	6.7317	1.26346	27.6316	1.24094	3.21968	2.3928	7.91476	6.26434	2.56	1765	0.243623
443	412	46.1384	6.04296	117.574	11.3419	14.3301	5.09368	31.9085	23.928	2.56	1766	0.39242
384	286	17.1544	4.61384	42.5507	1.58204	6.79253	1	12.4094	7.84389	2.56	1768	0.403152
461	243	19.1095	2.89026	44.1094	2.43623	4.3323	2.59455	9.56024	9.13982	2.56	1769	0.43323
497	366	25.2548	2.73842	25.7132	2.99614	2.03514	1	17.6236	13.3352	2.56	1770	0.982173
448	268	7.4318	1	22.6709	4.74003	2.43623	1	8.05842	6.15265	2.56	1771	0.327812
353	221	17.0008	1.62531	26.4165	1	5.62341	1	7.10497	6.8539	2.56	1772	0.643567
323	336	12.864	2.43623	36.5174	3.39821	3.92419	1	9.47464	8.81683	2.56	1773	0.35227
425	311	50.9368	4.95807	122.983	1.86008	14.0746	8.50526	14.0746	17.6236	2.56	1774	0.414178
468	287	33.3762	5.62341	98.2172	7.36525	7.70404	7.49894	12.1881	12.9802	2.56	1776	0.33982
342	242	42.5507	4.03152	140.746	7.10497	13.6999	4.41094	11.5478	9.30572	2.56	1777	0.302323
353	234	18.9384	1	21.0969	2.0908	2.94273	6.61169	10.0904	7.16917	2.56	1780	0.897686
405	356	46.1384	1	66.1169	4.14178	9.2224	1	13.2158	15.6788	2.56	1781	0.697831
461	306	23.928	1.32158	55.7306	1	9.64662	1	11.2404	10.8432	2.56	1783	0.429351
381	349	20.3514	1.45902	67.9253	4.37144	8.27883	1	13.2158	11.04	2.56	1786	0.299614
357	305	35.2269	4.61384	72.993	6.20824	9.05798	10.2735	11.5478	9.91046	2.56	1787	0.482607
449	376	23.291	7.4318	79.8627	3.95964	11.7574	3.36778	12.1881	14.5902	2.56	1788	0.291638
434	319	30.5053	1.52614	51.397	2.59455	5.28027	1	15.9634	11.2404	2.56	1789	0.593523
340	280	33.6778	2.6896	64.3567	2.83874	6.97831	2.6896	10.7461	11.9709	2.56	1790	0.523299
376	189	27.8813	1	42.9351	1	4.74003	1.82692	8.5821	9.13982	2.56	1791	0.649382
324	157	29.9614	1	43.323	1	5.09368	5.18613	7.2993	8.2047	2.56	1792	0.691582
469	271	31.9085	6.15265	71.6917	4.65553	5.67422	4.82607	16.2531	13.4557	2.56	1793	0.445079
400	224	35.5452	2.61799	107.461	1.74658	11.6522	5.4737	8.05842	10.8432	2.56	1795	0.330773
332	179	23.7137	2.05353	33.9821	2.48045	6.97831	1.58204	14.8551	10.0904	2.56	1797	0.697829
403	238	9.91046	1	17.1544	3.05053	2.5483	1	11.6522	5.28027	2.56	1799	0.577721
411	421	45.3158	4.53158	133.352	8.35363	19.4564	7.36525	16.5482	17.3094	2.56	1800	0.339821
404	260	4.25507	1	13.0975	1	4.57253	3.95964	11.9709	4.29351	2.56	1801	0.324877
444	272	33.0774	5.28027	103.663	3.61904	18.7688	1.98096	11.4444	10.6499	2.56	1802	0.319086
399	288	33.3762	4.37144	48.6968	2.94273	7.4318	1	11.6522	10.46	2.56	1803	0.685388
367	253	29.1638	1.22983	41.047	1.18637	4.3323	4.53158	9.30572	7.70404	2.56	1804	0.710498
384	303	18.9384	2.57132	38.1972	3.85423	3.92419	1	13.9486	10.5545	2.56	1805	0.495806
451	303	11.04	4.91367	33.6778	1	3.85423	2.99614	9.13982	8.81683	2.56	1806	0.327812
416	373	71.6917	3.02321	114.444	9.13982	17.4658	1	22.6709	23.5014	2.56	1807	0.626435
378	205	13.2158	1	25.2548	1.92822	2.5483	4.17921	6.7317	6.15265	2.56	1808	0.523299
405	299	31.059	2.61799	22.2667	1	3.81972	4.1047	10.2735	11.3419	2.56	1809	1.39486
390	420	13.9486	1.01815	31.3396	1.92822	4.61384	1	15.2614	7.49894	2.56	1810	0.445079
418	342	8.65964	1.91095	29.4273	2.59455	6.43567	2.18697	9.30572	6.43567	2.56	1812	0.294272
250	213	28.6438	1.66977	84.291	4.95807	12.2983	4.1047	5.57306	8.65964	2.56	1815	0.33982
345	305	16.2531	1	23.7137	2.43623	1.32158	3.21968	10.7461	6.91582	2.56	1816	0.685389
518	416	43.7144	3.36778	73.6525	7.10497	8.27883	1	14.5902	14.8551	2.56	1817	0.593522
379	275	28.1332	2.35014	59.8885	2.14799	7.84389	3.92419	10.9411	8.4291	2.56	1818	0.46976
387	239	38.1972	5.62341	108.432	3.95964	12.2983	12.4094	18.7688	15.2614	2.56	1823	0.352269
390	219	48.6968	2.20673	143.301	8.27883	18.6008	1	10.0904	16.1076	2.56	1824	0.339822
404	252	33.0774	1.76236	78.4389	6.32093	10.9411	3.81972	9.64662	10.2735	2.56	1826	0.421696
416	285	21.0969	3.13396	30.5053	3.95964	3.52269	1	11.3419	10.0904	2.56	1827	0.691581
416	368	5.37612	2.94273	33.6778	3.52269	2.73842	1	14.5902	5.98885	2.56	1829	0.159634
393	320	23.928	4.82607	52.3299	1.81056	14.3301	1.36999	14.5902	10.3663	2.56	1830	0.457253
356	566	25.483	4.61384	81.3123	6.8539	12.7488	4.53158	22.6709	14.4596	2.56	1831	0.313397
468	343	29.4273	1.02735	33.0774	4.06794	9.30572	1	10.46	10.6499	2.56	1832	0.88965
380	338	8.50526	3.75162	16.6977	1.24094	1.87688	1	14.7221	6.15265	2.56	1833	0.509367
382	208	26.4165	1.38237	60.9756	2.83874	8.05842	1	9.56024	8.81683	2.56	1834	0.433231
358	224	10.2735	1	17.4658	1	2.89026	3.05053	8.2047	4.86968	2.56	1835	0.588207
371	363	50.4807	4.78286	95.6024	2.5483	9.47464	2.18697	18.1056	18.6008	2.56	1837	0.528028
391	306	19.6322	2.94273	35.2269	4.03152	7.2993	7.2993	12.6346	11.04	2.56	1839	0.557307
541	540	25.0287	5.37612	122.983	5.28027	14.5902	7.70404	17.4658	19.4564	2.56	1840	0.203513
348	200	1.55384	4.29351	11.7574	1.13419	1	6.97831	5.18613	5.98885	2.56	1843	0.132158
409	361	38.1972	1	47.8286	1.52614	7.04136	7.16917	23.0824	15.9634	2.56	1845	0.798627
406	276	54.2469	3.27812	136.999	14.4596	18.6008	1	8.65964	13.9486	2.56	1847	0.395966
451	384	44.9101	3.88905	100.904	4.17921	10.7461	1	17.9435	15.8204	2.56	1848	0.445077
401	243	27.6316	2.0908	51.397	2.89026	5.62341	3.36778	10.0904	10.0904	2.56	1849	0.537611
347	253	14.2018	4.25507	29.9614	4.03152	5.62341	3.85423	8.2047	5.4737	2.56	1850	0.474003
394	232	39.9542	3.27812	61.5265	2.99614	6.26434	3.52269	6.97831	10.2735	2.56	1851	0.649382
354	333	26.896	2.6896	35.8664	1.29802	8.27883	9.91046	12.9802	12.6346	2.56	1853	0.749894
436	533	21.4799	2.7139	53.7612	5.52316	9.91046	8.97687	17.6236	11.5478	2.56	1854	0.399543
436	296	42.1697	4.95807	95.6024	6.79253	8.73788	12.864	12.6346	14.3301	2.56	1855	0.441095
573	403	16.8485	2.50287	56.7422	7.04136	7.10497	1.32158	17.6236	13.4557	2.56	1857	0.296931
380	216	16.5482	1.53993	32.1968	1	3.30774	1.73094	6.8539	6.49382	2.56	1858	0.51397
352	343	69.1582	5.23299	91.3982	4.45079	15.1247	10.46	14.3301	19.6322	2.56	1859	0.756669
393	214	8.73788	2.12875	9.56024	1	1	1	8.81683	7.10497	2.56	1861	0.913981
494	412	39.9542	5.77722	67.9253	9.64662	9.3898	7.23394	17.9435	15.1247	2.56	1862	0.588208
474	345	26.1799	2.64165	50.9368	1.24094	7.77365	6.55249	12.7488	10.6499	2.56	1863	0.513968
389	223	46.1384	2.94273	88.9649	3.78552	14.9893	1	10.0904	12.9802	2.56	1864	0.518614
371	194	50.4807	6.09756	148.551	5.98885	14.4596	1	8.89649	18.4342	2.56	1865	0.339821
457	318	75.667	2.96931	122.983	12.4094	10.6499	6.79253	11.3419	20.3514	2.56	1867	0.615264
550	381	21.8697	1.68485	21.2875	2.94273	3.21968	6.55249	17.6236	11.9709	2.56	1869	1.02735
415	332	11.9709	2.86438	44.1094	3.55452	7.49894	1	14.3301	9.56024	2.56	1870	0.271391
403	231	17.9435	1.17574	43.7144	1.81056	3.1059	3.81972	12.9802	9.91046	2.56	1872	0.410471
372	215	55.7306	5.18613	191.095	12.2983	21.4799	4.95807	9.47464	17.0008	2.56	1873	0.291638
349	401	43.7144	7.10497	113.419	9.64662	14.8551	10.5545	22.4679	16.5482	2.56	1874	0.385424
569	695	59.3523	6.91582	112.404	5.18613	11.1397	1.92822	32.7812	25.483	2.56	1875	0.528027
570	514	16.5482	3.99542	27.6316	3.45989	5.32798	1	19.1095	10.8432	2.56	1876	0.598887
560	388	17.3094	5.98885	80.5842	4.82607	9.73377	1	14.3301	12.079	2.56	1877	0.214799
406	245	5.82942	1.82692	9.47464	1	1.58204	3.16228	8.81683	4.45079	2.56	1878	0.615266
416	469	40.6794	4.69759	85.0526	4.65553	14.9893	10	16.4	13.6999	2.56	1882	0.478285
371	261	33.0774	10.5545	168.485	13.5773	14.5902	6.8539	16.6977	15.6788	2.56	1885	0.196323
446	253	36.5174	3.61904	22.2667	1	6.43567	5.4737	9.73377	8.2047	2.56	1886	1.64
334	294	34.5989	5.67422	114.444	3.45989	13.8237	7.2993	9.64662	13.6999	2.56	1887	0.302322
443	371	21.2875	1.15478	33.0774	2.43623	1.87688	1	16.6977	8.35363	2.56	1888	0.643566
417	247	29.4273	1	44.9101	3.05053	5.28027	1	13.3352	10.7461	2.56	1889	0.655249
414	293	19.4564	1.84342	30.5053	4.53158	8.05842	1	11.9709	8.65964	2.56	1891	0.637804
358	382	13.6999	2.14799	26.4165	2.14799	2.28757	1	16.1076	9.73377	2.56	1892	0.518611
348	313	46.9759	2.89026	87.3788	6.04296	11.3419	6.37804	12.6346	15.6788	2.56	1893	0.537612
395	417	22.6709	2.94273	25.7132	1	3.92419	1	16.8485	13.0975	2.56	1898	0.881683
321	181	10	1	8.65964	2.83874	3.24877	6.79253	6.49382	6.49382	2.56	1899	1.15478
429	355	23.0824	4.14178	39.5964	3.27812	6.32093	1	14.2018	11.7574	2.56	1902	0.582942
352	439	44.9101	4.91367	90.5798	9.05798	11.04	1	14.2018	17.3094	2.56	1903	0.495807
388	384	33.6778	5.32798	74.9894	6.26434	13.2158	7.23394	12.6346	14.2018	2.56	1904	0.449101
366	243	54.737	1.87688	109.411	6.97831	18.1056	1	10	14.2018	2.56	1907	0.500288
344	299	46.9759	3.68473	102.735	10.0904	11.9709	7.91476	16.4	16.5482	2.56	1908	0.457253
464	263	17.1544	1.77828	58.8208	4.95807	4.95807	1	12.4094	7.23394	2.56	1909	0.291638
338	284	5.04807	1.98096	17.0008	3.45989	2.0908	4.03152	12.6346	7.36525	2.56	1910	0.296931
461	484	43.323	3.13396	86.5964	1.70008	4.95807	1	19.6322	17.9435	2.56	1911	0.500286
389	298	10.7461	3.75162	43.323	1.52614	4.29351	1.73094	15.2614	7.98627	2.56	1914	0.248046
553	410	111.397	6.79253	161.076	8.35363	24.5824	5.93523	13.0975	24.8045	2.56	1915	0.69158
378	203	22.8757	3.71803	62.6434	5.1397	8.35363	1	5.57306	9.47464	2.56	1917	0.365173
440	509	56.7422	7.91476	103.663	4.91367	14.4596	8.73788	27.139	19.9885	2.56	1918	0.547372
347	226	16.8485	2.78813	21.8697	4.14178	4.29351	5.42469	7.5667	3.42891	2.56	1919	0.770404
361	379	2.50287	1.05545	14.3301	3.85423	2.0908	1	10.9411	5.62341	2.56	1920	0.174658
384	364	22.4679	2.41442	34.9115	2.94273	8.73788	1.27488	12.864	10.8432	2.56	1921	0.643567
452	360	17.1544	2.83874	55.2316	6.91582	6.20824	1	12.079	11.3419	2.56	1922	0.31059
420	393	13.5773	2.64165	23.928	3.27812	1	3.21968	17.0008	10.0904	2.56	1923	0.567423
341	207	57.2549	4.37144	122.983	5.37612	10.3663	1	6.49382	15.3993	2.56	1924	0.465551
343	380	54.2469	1.79435	90.5798	2.48045	17.0008	3.45989	15.2614	14.7221	2.56	1925	0.598885
478	495	63.7804	2.22667	127.488	8.97687	16.2531	1.58204	21.4799	22.8757	2.56	1926	0.500286
355	330	64.9382	2.94273	85.0526	6.55249	11.8637	6.43567	12.4094	19.1095	2.56	1927	0.763506
385	351	6.79253	1	20.3514	3.1059	1.73094	1	13.0975	9.73377	2.56	1928	0.333762
364	242	13.9486	4.57253	31.059	1	3.92419	4.03152	9.91046	9.05798	2.56	1929	0.4491
359	335	60.9756	4.61384	134.557	8.73788	11.5478	5.77722	14.5902	20.5353	2.56	1932	0.453158
473	302	45.7253	1.15478	88.1683	5.42469	8.73788	1	9.30572	14.2018	2.56	1933	0.518614
419	330	53.2798	5.88208	151.247	9.47464	17.4658	2.3928	15.9634	16.6977	2.56	1934	0.35227
372	277	52.3299	4.82607	107.461	4.45079	17.0008	5.42469	12.9802	18.4342	2.56	1935	0.486966
317	243	10	1.09411	21.0969	1	5.23299	2.89026	16.8485	6.43567	2.56	1936	0.474003
461	235	27.6316	2.12875	39.5964	2.83874	3.81972	1	11.5478	9.56024	2.56	1937	0.697831
396	257	22.0673	2.94273	55.7306	6.32093	4.86968	7.10497	10.2735	5.52316	2.56	1938	0.395964
420	411	40.6794	2.41442	59.3523	4.69759	6.7317	7.63506	17.4658	14.2018	2.56	1939	0.685389
267	228	21.8697	1.26346	45.7253	3.05053	1.87688	3.95964	5.93523	7.84389	2.56	1940	0.478284
527	401	13.2158	3.88905	40.3152	5.62341	1.58204	1.73094	17.1544	11.1397	2.56	1941	0.327812
476	473	39.9542	4.1047	55.7306	2.14799	10.46	1	19.1095	17.7828	2.56	1944	0.716917
443	256	30.7809	1.48551	74.318	6.49382	2.99614	4.17921	13.4557	11.7574	2.56	1945	0.414178
402	300	1	1	12.1881	1.18637	2.64165	2.64165	10	6.79253	2.56	1946	0.0820472
411	264	50.0286	5.62341	112.404	9.64662	13.9486	4.69759	12.1881	17.4658	2.56	1947	0.445078
314	314	7.4318	1.53993	10.5545	1.18637	4.82607	1	9.05798	4.74003	2.56	1948	0.704136
559	422	23.291	1.34557	28.3874	3.85423	3.24877	1	20.7208	12.7488	2.56	1949	0.82047
436	260	14.9893	1.22983	33.0774	4.06794	4.86968	1.92822	9.56024	6.7317	2.56	1950	0.453158
398	203	46.5553	4.45079	119.709	6.26434	7.4318	1.98096	9.47464	16.5482	2.56	1951	0.388904
408	316	45.3158	2.45824	78.4389	10.2735	10.3663	4.17921	18.6008	15.6788	2.56	1952	0.577721
427	347	27.139	2.94273	53.2798	4.91367	5.04807	1	11.5478	11.6522	2.56	1953	0.509368
370	214	7.70404	3.24877	5.1397	1	2.89026	6.49382	7.77365	7.04136	2.56	1955	1.49893
356	204	55.7306	6.61169	166.977	8.4291	23.928	6.43567	8.81683	19.8096	2.56	1958	0.333762
378	260	12.4094	1	27.6316	2.5483	1.87688	4.03152	7.4318	6.43567	2.56	1959	0.449102
533	383	42.9351	4.41094	67.9253	5.37612	11.2404	1.21881	15.2614	17.9435	2.56	1960	0.632093
382	295	44.5079	5.04807	91.3982	8.97687	9.56024	1	14.4596	14.2018	2.56	1961	0.486967
430	406	30.7809	2.48045	60.4296	1.64	11.1397	1	14.3301	13.2158	2.56	1963	0.509368
302	218	30.2321	1.36999	36.1904	1.86008	2.24679	2.6896	7.36525	7.84389	2.56	1964	0.835362
308	178	50.0286	4.69759	168.485	10.5545	17.3094	1	9.73377	15.8204	2.56	1965	0.296932
369	290	12.9802	2.16739	37.5162	2.83874	1	1	10.3663	11.04	2.56	1967	0.345989
396	366	20.908	1.74658	51.8613	2.0908	5.42469	4.78286	16.4	9.47464	2.56	1968	0.403152
313	437	2.41442	3.39821	14.0746	1	1.68485	1	22.0673	8.2047	2.56	1969	0.171544
464	350	29.6931	3.75162	72.3394	8.73788	5.09368	7.49894	15.3993	15.2614	2.56	1970	0.410469
394	432	35.5452	3.05053	88.1683	7.98627	10.2735	5.98885	13.8237	15.5384	2.56	1972	0.403152
386	224	1	1	8.89649	1	1	1	8.2047	3.33762	2.56	1973	0.112404
473	455	13.8237	3.1059	24.5824	1.52614	5.18613	6.37804	19.2822	9.73377	2.56	1974	0.562341
416	370	44.1094	1	45.3158	5.88208	7.36525	8.05842	15.1247	16.5482	2.56	1975	0.973378
292	206	6.43567	1	16.1076	1	2.50287	2.43623	6.55249	5.18613	2.56	1976	0.399542
411	272	29.6931	1.45902	38.8905	3.78552	8.97687	1	8.2047	10	2.56	1978	0.763505
422	333	17.3094	1.13419	34.9115	2.83874	4.21697	4.1047	15.5384	11.1397	2.56	1979	0.495808
284	347	32.7812	3.81972	100	7.23394	12.864	3.39821	11.7574	12.9802	2.56	1980	0.327812
372	435	47.4003	3.33762	79.1476	3.45989	6.97831	1	13.8237	17.9435	2.56	1981	0.598885
555	447	22.6709	4.45079	46.9759	1.18637	8.05842	4.57253	12.4094	9.73377	2.56	1983	0.482607
372	279	20.1691	1	48.2607	3.39821	8.4291	3.16228	13.3352	7.63506	2.56	1984	0.41792
398	321	21.0969	1	41.047	2.94273	2.50287	4.69759	12.4094	9.47464	2.56	1986	0.513969
416	260	15.9634	1	45.3158	2.83874	4.61384	3.24877	10.3663	8.50526	2.56	1988	0.35227
429	268	29.6931	3.19085	53.7612	2.3291	3.52269	2.99614	58.8208	23.0824	2.56	1989	0.552315
360	207	4.95807	1.2079	16.2531	1.98096	1	1	5.4737	5.00286	2.56	1990	0.305054
434	261	21.6739	3.05053	42.1697	2.0908	1.58204	4.3323	9.3898	10.2735	2.56	1992	0.513969
307	388	22.8757	1.14444	23.928	3.88905	1	6.26434	11.04	6.61169	2.56	1993	0.956022
423	367	46.5553	2.83874	70.4136	4.53158	10.8432	2.3928	9.82172	14.2018	2.56	1994	0.661169
398	267	28.1332	4.3323	68.539	1	6.55249	1	8.50526	11.1397	2.56	1995	0.41047
367	237	7.63506	1.65482	11.8637	2.37137	1	1	8.35363	4.86968	2.56	1996	0.643565
302	377	48.6968	3.61904	148.551	8.65964	16.6977	7.70404	13.9486	17.1544	2.56	1997	0.327812
384	291	25.7132	3.1059	55.7306	1	3.71803	6.49382	18.1056	14.4596	2.56	2000	0.461384
437	267	56.2341	3.61904	80.5842	8.73788	3.71803	6.55249	13.5773	18.1056	2.56	2001	0.69783
370	190	19.4564	4.45079	47.8286	4.41094	8.97687	1	5.72549	7.91476	2.56	2002	0.406794
348	169	46.9759	3.36778	91.3982	10.1815	9.73377	1	7.91476	13.2158	2.56	2003	0.51397
363	282	16.6977	1.96322	27.3842	2.5483	2.24679	1	11.6522	10.1815	2.56	2004	0.609757
420	265	23.0824	3.16228	41.7921	6.61169	6.43567	1	11.04	6.26434	2.56	2011	0.552315
398	218	37.1803	6.32093	105.545	7.4318	17.1544	4.74003	15.5384	14.2018	2.56	2012	0.35227
448	385	19.2822	4.65553	49.5807	10.6499	6.61169	1	17.6236	15.8204	2.56	2013	0.388905
482	427	18.1056	4.61384	56.2341	3.85423	2.18697	2.24679	22.4679	14.0746	2.56	2014	0.321968
454	263	58.2942	5.62341	71.6917	5.09368	10.7461	1.12404	8.97687	15.6788	2.56	2015	0.813123
385	335	33.6778	2.83874	56.7422	4.65553	7.98627	1	16.5482	15.5384	2.56	2016	0.593523
417	299	13.6999	1.86008	41.4178	6.20824	1	1	26.6552	13.0975	2.56	2018	0.330773
407	576	69.7831	5.42469	151.247	8.5821	14.7221	3.55452	37.5162	29.9614	2.56	2019	0.461385
448	488	10	5.42469	51.397	3.45989	6.32093	10.5545	18.2692	12.6346	2.56	2020	0.194564
353	411	31.059	4.03152	46.9759	5.88208	8.13123	1.73094	17.0008	16.8485	2.56	2021	0.661169
430	294	11.2404	1	18.6008	4.17921	2.5483	5.28027	14.2018	9.47464	2.56	2022	0.604297
501	691	34.5989	5.67422	60.4296	4.69759	6.79253	1	26.896	19.2822	2.56	2023	0.572549
404	223	13.8237	1	19.2822	1	2.35014	1.06499	7.91476	5.98885	2.56	2025	0.716915
413	358	12.079	1.99885	33.0774	8.2047	6.79253	5.28027	24.3623	11.6522	2.56	2026	0.365174
341	209	16.4	3.85423	41.7921	3.55452	3.95964	1	7.77365	6.8539	2.56	2027	0.392419
276	167	14.7221	2.35014	29.1638	4.86968	5.1397	3.16228	7.10497	5.88208	2.56	2029	0.504807
422	212	58.2942	2.61799	101.815	9.3898	12.079	8.05842	7.16917	14.4596	2.56	2031	0.57255
281	118	2.16739	2.6896	8.50526	2.03514	1	9.91046	4.65553	4.03152	2.56	2032	0.254829
391	235	48.2607	5.98885	115.478	4.03152	12.5215	1	8.50526	15.1247	2.56	2033	0.417921
420	378	20.7208	2.24679	41.7921	1	2.83874	4.29351	12.5215	11.3419	2.56	2034	0.495807
453	567	23.5014	5.09368	65.5249	7.04136	9.30572	1	22.2667	14.2018	2.56	2035	0.358664
390	227	60.4296	5.77722	174.658	4.57253	17.7828	8.5821	6.67143	17.9435	2.56	2036	0.345988
413	328	25.9455	5.00286	68.539	4.95807	2.64165	1	12.5215	10.9411	2.56	2037	0.378551
370	185	7.84389	1	8.35363	1.86008	2.18697	1.47221	5.72549	5.93523	2.56	2039	0.93898
435	347	20.7208	3.19085	63.2093	5.04807	7.2993	1	15.5384	13.2158	2.56	2040	0.327813
354	335	17.1544	1.82692	36.8473	5.67422	9.82172	1.12404	14.7221	12.9802	2.56	2043	0.465554
487	443	91.3982	6.43567	76.3506	7.2993	14.8551	1.21881	20.1691	31.059	2.56	2044	1.19709
409	383	40.3152	2.43623	48.2607	1	1.06499	6.04296	14.5902	14.7221	2.56	2045	0.835363
418	367	44.9101	1.58204	78.4389	1.42018	6.49382	2.6896	10.0904	13.4557	2.56	2046	0.572549
371	353	49.1367	6.15265	168.485	2.83874	22.8757	12.5215	23.5014	19.1095	2.56	2047	0.291638
369	245	22.4679	2.76316	44.1094	1	4.37144	1	7.5667	9.30572	2.56	2048	0.509368
383	330	20.1691	3.45989	66.7143	3.39821	5.82942	3.16228	12.1881	8.35363	2.56	2050	0.30232
514	324	11.7574	1	23.0824	5.09368	1	3.1059	17.6236	10.5545	2.56	2051	0.509366
323	287	27.3842	1	39.9542	3.85423	2.18697	2.89026	12.9802	11.7574	2.56	2052	0.68539
501	450	79.1476	7.49894	138.237	10.1815	16.6977	1	17.9435	23.291	2.56	2053	0.57255
376	215	21.6739	1.71544	39.9542	4.17921	2.3928	8.27883	11.8637	8.97687	2.56	2054	0.542469
383	271	5.57306	3.81972	18.4342	1.58204	1.16522	2.89026	10.6499	6.26434	2.56	2056	0.302322
264	129	12.864	1	25.0287	1	6.32093	1	6.67143	5.93523	2.56	2059	0.51397
227	145	1.70008	1.48551	1	1.92822	1	2.3928	4.25507	2.16739	2.56	2060	1.70008
480	378	34.2891	1.87688	64.9382	10	2.50287	5.52316	16.2531	12.9802	2.56	2061	0.528027
402	333	37.8552	6.09756	50.9368	7.49894	9.13982	1	15.5384	13.6999	2.56	2062	0.74318
492	552	2.91638	5.42469	22.2667	3.1059	1	1	17.9435	9.91046	2.56	2063	0.130975
507	368	13.5773	4.53158	49.5807	2.5483	5.52316	1	16.8485	12.2983	2.56	2064	0.273842
397	274	34.9115	3.85423	64.3567	4.86968	6.37804	5.4737	8.73788	11.7574	2.56	2066	0.542469
453	312	7.16917	1	27.8813	2.83874	2.64165	8.50526	34.5989	14.8551	2.56	2067	0.257132
434	302	8.2047	2.05353	43.323	1.64	3.55452	1	18.1056	8.81683	2.56	2068	0.189384
447	256	16.8485	1	67.317	2.66552	9.47464	5.67422	10	5.93523	2.56	2069	0.250286
478	508	10.7461	2.94273	34.9115	2.14799	4.06794	1	19.9885	8.81683	2.56	2072	0.30781
541	563	61.5265	5.23299	113.419	12.5215	13.0975	1.42018	23.7137	22.4679	2.56	2074	0.542471
460	355	25.0287	1	36.5174	1	4.49101	1.52614	11.9709	10.6499	2.56	2075	0.685391
418	380	63.2093	2.83874	85.821	5.52316	16.4	7.77365	17.6236	20.7208	2.56	2077	0.736525
439	325	1	2.94273	26.896	4.69759	4.3323	1	14.9893	8.27883	2.56	2078	0.0371802
352	308	64.9382	5.67422	147.221	6.7317	11.3419	6.97831	15.5384	19.2822	2.56	2079	0.441093
438	256	18.9384	3.30774	67.9253	5.4737	4.78286	1	13.5773	13.0975	2.56	2080	0.278812
446	572	58.2942	5.88208	147.221	5.93523	18.9384	6.67143	27.8813	22.4679	2.56	2081	0.395964
531	371	31.059	4.78286	51.397	2.0908	4.1047	1.32158	12.4094	12.7488	2.56	2082	0.604296
423	358	37.8552	4.95807	112.404	5.88208	15.8204	1	14.4596	14.7221	2.56	2083	0.336778
383	336	43.7144	1	67.317	2.20673	7.2993	2.3928	16.5482	14.0746	2.56	2084	0.649381
352	221	8.5821	1.87688	23.928	1.13419	2.03514	6.09756	8.2047	5.00286	2.56	2087	0.358663
507	356	54.737	3.05053	71.0497	3.71803	13.3352	4.69759	21.0969	20.5353	2.56	2090	0.770404
408	458	15.5384	3.88905	29.9614	5.4737	2.43623	1	20.1691	11.2404	2.56	2091	0.518614
396	254	26.4165	1.47221	21.2875	1	2.94273	3.52269	6.15265	8.27883	2.56	2093	1.24094
481	279	14.3301	4.41094	25.0287	4.06794	1.73094	1.73094	11.5478	6.20824	2.56	2095	0.572547
376	199	26.1799	5.37612	96.4662	6.09756	3.52269	1	9.64662	11.7574	2.56	2097	0.271389
470	494	59.3523	4.03152	115.478	2.66552	11.8637	4.82607	18.1056	21.2875	2.56	2098	0.513971
371	371	25.9455	2.7139	69.1582	5.32798	8.4291	1	14.9893	10.0904	2.56	2099	0.375162
479	315	47.8286	2.83874	109.411	7.04136	5.82942	4.3323	7.49894	11.9709	2.56	2101	0.437146
542	463	44.1094	5.28027	82.7883	8.35363	8.4291	3.30774	22.0673	20.7208	2.56	2102	0.532798
465	438	7.23394	5.88208	41.7921	3.05053	4.3323	7.91476	12.5215	9.82172	2.56	2104	0.173093
313	373	79.1476	3.19085	121.881	4.82607	18.9384	1	12.4094	24.1442	2.56	2105	0.649384
397	306	30.2321	1	74.9894	6.7317	10.2735	5.57306	10.3663	11.3419	2.56	2106	0.403152
317	288	24.5824	2.28757	34.5989	3.95964	4.57253	1.92822	10.0904	7.10497	5.12	2108	0.710497
433	315	42.9351	2.91638	41.4178	1.74658	7.49894	7.36525	10.46	13.3352	5.12	2109	1.03663
500	392	106.499	9.05798	220.673	8.5821	25.7132	5.00286	18.4342	32.7812	5.12	2110	0.48261
334	387	34.9115	3.16228	42.9351	2.94273	7.84389	1	15.9634	14.2018	5.12	2111	0.813123
388	248	38.5423	3.81972	118.637	6.8539	10.2735	1	12.864	13.3352	5.12	2112	0.324876
412	374	3.55452	2.03514	13.2158	4.45079	1.98096	1	13.2158	7.77365	5.12	2113	0.26896
421	231	38.8905	2.43623	63.2093	5.77722	6.43567	4.82607	11.5478	12.4094	5.12	2115	0.615265
398	236	32.4877	4.37144	72.993	9.2224	7.36525	1	8.81683	12.864	5.12	2116	0.44508
413	263	64.3567	6.15265	162.531	14.5902	17.0008	10	6.79253	18.4342	5.12	2118	0.395966
394	381	42.5507	2.28757	63.7804	2.3291	9.2224	4.03152	18.1056	14.3301	5.12	2119	0.667144
359	159	2.91638	1	15.8204	1	2.24679	1	5.77722	3.68473	5.12	2122	0.184343
406	286	29.4273	4.03152	72.3394	8.73788	5.28027	4.37144	11.1397	11.5478	5.12	2123	0.406795
544	371	39.9542	2.26709	39.9542	3.16228	5.42469	2.24679	11.04	12.9802	5.12	2124	1
339	143	5.28027	3.75162	16.5482	1	1	2.12875	6.09756	2.78813	5.12	2125	0.319084
388	360	35.5452	6.61169	70.4136	6.04296	8.05842	1	14.8551	14.0746	5.12	2126	0.504806
357	293	5.57306	1.71544	28.9026	1.98096	4.06794	3.24877	14.0746	4.29351	5.12	2127	0.192822
403	413	15.1247	2.5483	44.9101	3.21968	3.30774	1	14.4596	10.1815	5.12	2128	0.336777
377	188	84.291	3.05053	115.478	7.98627	14.7221	4.03152	9.30572	20.908	5.12	2131	0.729931
429	253	64.3567	2.66552	69.1582	3.88905	7.2993	1	17.7828	17.6236	5.12	2133	0.930572
400	203	25.0287	1	23.928	2.3291	3.81972	1.36999	9.56024	8.81683	5.12	2135	1.046
425	319	14.2018	1	29.4273	1.86008	5.28027	1.21881	9.47464	8.35363	5.12	2137	0.482606
348	222	59.3523	1.49893	127.488	13.0975	18.7688	2.83874	9.91046	15.9634	5.12	2139	0.465552
278	355	24.5824	4.41094	26.1799	1.18637	4.74003	5.62341	12.9802	8.97687	5.12	2140	0.93898
409	253	17.9435	3.61904	49.1367	2.14799	7.2993	1	12.6346	7.70404	5.12	2141	0.365175
484	293	42.5507	5.1397	86.5964	7.70404	16.5482	3.16228	5.72549	14.0746	5.12	2143	0.491368
383	285	26.6552	2.86438	55.2316	4.74003	5.93523	5.28027	13.2158	12.5215	5.12	2145	0.482608
530	283	1	1	38.5423	1	3.65174	4.86968	15.9634	6.15265	5.12	2146	0.0259455
445	354	36.8473	5.37612	64.9382	4.25507	10.6499	2.6896	14.0746	12.9802	5.12	2147	0.567421
446	381	3.55452	1.98096	26.6552	1.01815	2.35014	4.06794	14.8551	8.2047	5.12	2148	0.133352
479	384	33.6778	2.59455	74.9894	3.33762	8.27883	1	16.1076	13.5773	5.12	2149	0.449101
373	250	19.2822	1	30.7809	1.70008	7.70404	1	17.0008	8.4291	5.12	2150	0.626434
360	273	17.4658	1	36.1904	1	6.26434	2.99614	10.9411	6.49382	5.12	2151	0.482609
363	198	13.0975	3.68473	19.2822	1.42018	5.18613	3.85423	7.36525	5.93523	5.12	2152	0.679253
438	471	16.8485	1.84342	28.3874	1.86008	5.00286	4.53158	23.7137	10.8432	5.12	2153	0.59352
315	237	32.4877	2.6896	70.4136	6.20824	6.04296	2.73842	12.4094	11.6522	5.12	2154	0.461384
351	218	19.9885	3.1059	71.0497	1	9.3898	1	6.79253	8.89649	5.12	2155	0.281331
450	269	22.4679	2.3928	13.8237	3.45989	4.1047	1	9.47464	8.2047	5.12	2156	1.62532
380	281	32.1968	6.32093	98.2172	7.36525	8.35363	1	10.9411	16.1076	5.12	2157	0.327812
444	423	16.2531	6.26434	51.397	8.50526	5.1397	7.4318	27.6316	13.5773	5.12	2158	0.316227
415	385	15.3993	1.71544	28.6438	2.37137	1.06499	1	13.6999	9.73377	5.12	2160	0.537614
435	359	35.8664	1	82.7883	1	5.93523	1.58204	17.6236	16.5482	5.12	2161	0.43323
367	233	12.079	1.77828	26.4165	6.97831	4.21697	1	5.23299	5.18613	5.12	2162	0.457252
526	696	47.4003	5.67422	105.545	9.91046	15.9634	4.78286	30.5053	24.1442	5.12	2163	0.4491
493	347	17.3094	2.41442	29.9614	2.03514	4.1047	3.75162	13.0975	8.13123	5.12	2164	0.577723
627	477	14.7221	3.24877	20.1691	1.58204	5.57306	4.82607	11.7574	9.30572	5.12	2166	0.729933
292	299	26.4165	2.26709	66.1169	4.53158	2.83874	8.89649	17.0008	11.7574	5.12	2167	0.399542
394	226	20.908	3.55452	35.2269	1	3.05053	5.72549	8.89649	8.65964	5.12	2168	0.593524
410	248	26.6552	2.94273	64.9382	5.4737	9.05798	1	12.864	9.56024	5.12	2169	0.41047
354	355	7.2993	1	14.0746	3.1059	2.89026	4.17921	12.1881	5.67422	5.12	2170	0.518615
532	448	85.0526	8.50526	138.237	6.8539	14.4596	3.24877	19.1095	28.9026	5.12	2172	0.615267
407	248	39.2419	2.96931	89.7687	5.82942	11.3419	1	5.77722	12.864	5.12	2175	0.437145
394	495	55.2316	3.49115	55.7306	5.18613	11.6522	1	22.6709	19.2822	5.12	2176	0.991046
561	654	19.8096	2.35014	43.323	1.07461	7.04136	14.0746	15.2614	9.56024	5.12	2177	0.457254
455	355	26.6552	6.09756	58.8208	3.39821	6.7317	4.57253	25.7132	13.3352	5.12	2178	0.453159
501	556	72.993	2.59455	98.2172	4.14178	14.4596	8.13123	23.5014	22.8757	5.12	2179	0.743179
387	342	14.8551	3.49115	23.928	2.03514	4.95807	1	11.9709	9.2224	5.12	2180	0.620825
480	580	136.999	13.5773	319.085	15.5384	39.5964	17.3094	33.0774	42.1697	5.12	2181	0.42935
387	183	15.9634	1	22.4679	1	1.98096	1	5.82942	4.69759	5.12	2184	0.710498
401	244	12.9802	1	36.8473	1	4.17921	1	10.8432	7.10497	5.12	2188	0.35227
363	317	31.9085	3.78552	31.059	4.53158	4.1047	6.67143	12.5215	9.91046	5.12	2189	1.02735
402	365	18.1056	3.45989	43.7144	4.86968	5.62341	6.09756	11.9709	10.46	5.12	2190	0.414179
428	299	58.2942	7.5667	113.419	2.99614	14.8551	1	9.2224	15.9634	5.12	2191	0.513972
374	247	13.9486	1	16.8485	3.71803	2.3928	1	6.97831	5.98885	5.12	2192	0.827884
300	268	33.6778	4.37144	68.539	7.84389	9.30572	3.65174	16.5482	11.1397	5.12	2193	0.491367
409	377	56.2341	4.65553	110.4	8.27883	15.9634	2.83874	15.5384	19.4564	5.12	2195	0.509367
452	256	8.97687	2.37137	11.9709	2.83874	1	4.57253	10.3663	6.15265	5.12	2196	0.749891
439	268	25.7132	1.77828	28.9026	1.86008	6.61169	1	9.82172	7.91476	5.12	2197	0.88965
436	387	60.4296	1.98096	94.7464	8.4291	6.79253	4.21697	17.6236	21.4799	5.12	2198	0.637804
470	267	4.21697	3.16228	11.8637	5.09368	1	1	11.5478	4.17921	5.12	2199	0.355452
390	294	24.1442	3.75162	57.2549	4.91367	6.20824	5.42469	12.6346	11.2404	5.12	2200	0.421697
434	365	25.0287	3.1059	47.4003	1.64	5.42469	12.4094	11.4444	9.3898	5.12	2202	0.528028
571	546	7.2993	6.7317	69.7831	8.97687	8.73788	1.36999	33.9821	15.3993	5.12	2203	0.1046
394	212	32.1968	2.3928	70.4136	9.13982	13.9486	1.16522	8.97687	9.64662	5.12	2204	0.457253
356	173	12.9802	2.10969	38.5423	6.26434	6.61169	1.82692	8.2047	8.35363	5.12	2205	0.336778
441	240	8.27883	1	31.9085	4.65553	2.5483	1	8.65964	6.09756	5.12	2206	0.259455
588	572	23.7137	6.37804	47.8286	2.7139	6.26434	1	14.0746	10.5545	5.12	2207	0.495806
458	303	16.5482	2.07208	38.8905	2.94273	6.79253	2.5483	12.4094	9.13982	5.12	2210	0.425508
407	346	14.5902	1.76236	34.5989	3.85423	3.92419	4.1047	13.9486	5.93523	5.12	2211	0.421695
400	307	88.9649	8.50526	239.28	22.6709	31.3396	10.46	10.9411	28.6438	5.12	2212	0.371802
367	222	11.04	1.01815	21.8697	4.53158	4.41094	6.67143	9.91046	4.65553	5.12	2213	0.504808
458	293	22.2667	4.37144	73.6525	4.45079	6.43567	3.16228	9.56024	9.91046	5.12	2215	0.302321
373	303	39.2419	7.23394	118.637	4.17921	14.0746	1	15.1247	15.1247	5.12	2216	0.330773
395	283	46.1384	5.18613	78.4389	5.28027	7.10497	4.86968	15.8204	15.3993	5.12	2218	0.588208
433	239	29.6931	1	44.1094	2.76316	8.4291	6.04296	12.4094	12.9802	5.12	2219	0.673169
447	517	18.6008	3.42891	46.5553	5.62341	3.71803	1.06499	24.1442	13.6999	5.12	2220	0.399542
465	287	21.6739	1.52614	37.1803	2.5483	3.92419	4.41094	6.43567	9.30572	5.12	2221	0.58294
388	282	46.9759	2.6896	106.499	6.37804	12.079	1	12.1881	15.3993	5.12	2223	0.441092
558	606	50.0286	3.58664	67.9253	4.53158	11.4444	9.64662	22.6709	19.1095	5.12	2226	0.736524
475	404	37.8552	2.05353	100	11.1397	15.9634	17.0008	12.7488	16.6977	5.12	2227	0.378552
389	346	41.047	4.3323	116.522	7.49894	14.7221	1	17.4658	15.9634	5.12	2230	0.352268
358	458	54.2469	4.74003	88.9649	1.86008	12.5215	3.1059	18.6008	18.9384	5.12	2231	0.609756
330	371	43.7144	2.41442	82.7883	4.65553	12.6346	1	13.9486	15.8204	5.12	2232	0.528026
623	439	100	9.73377	257.132	21.4799	29.6931	10.0904	22.4679	33.0774	5.12	2233	0.388905
372	254	8.5821	1.36999	16.8485	2.03514	1.98096	5.77722	10.0904	6.26434	5.12	2234	0.509369
353	282	24.1442	1.58204	54.2469	3.1059	11.1397	6.67143	10	12.6346	5.12	2235	0.44508
445	398	14.3301	2.66552	25.9455	6.49382	4.53158	1	18.4342	10	5.12	2236	0.552315
442	304	29.4273	2.73842	50.0286	4.82607	7.23394	6.43567	10.8432	13.8237	5.12	2237	0.58821
367	264	60.9756	1.21881	71.0497	3.21968	12.079	5.88208	13.3352	13.9486	5.12	2239	0.858211
328	305	34.9115	3.36778	61.5265	1	7.77365	4.21697	13.6999	11.8637	5.12	2240	0.567422
359	277	50.9368	3.21968	103.663	1.52614	9.73377	2.3928	13.3352	18.1056	5.12	2241	0.491369
389	377	35.2269	1.36999	93.898	9.56024	12.7488	2.6896	14.4596	14.0746	5.12	2242	0.375161
366	582	6.32093	7.10497	52.8027	1.13419	13.2158	9.30572	28.1332	18.7688	5.12	2243	0.119708
425	253	13.4557	1	28.9026	1.35773	5.04807	2.6896	10.0904	7.23394	5.12	2244	0.465553
369	284	16.2531	3.30774	20.1691	2.66552	3.92419	1	8.27883	7.23394	5.12	2245	0.805842
421	307	32.7812	2.89026	56.2341	1	11.6522	1.42018	12.4094	13.4557	5.12	2246	0.582942
406	217	33.0774	3.13396	60.4296	2.37137	6.55249	1	5.04807	12.079	5.12	2248	0.547371
388	212	6.7317	3.71803	17.9435	1	4.21697	3.45989	11.4444	4.17921	5.12	2249	0.375161
555	371	23.5014	2.05353	67.9253	7.04136	3.92419	1	16.8485	11.9709	5.12	2252	0.345989
588	547	16.6977	7.77365	69.1582	7.98627	9.05798	6.15265	28.9026	19.1095	5.12	2253	0.241442
477	527	46.9759	5.00286	82.047	7.77365	10.5545	5.1397	24.5824	21.6739	5.12	2254	0.572549
446	260	27.6316	3.02321	81.3123	7.77365	11.04	3.16228	9.2224	7.2993	5.12	2255	0.339821
497	337	34.9115	3.21968	81.3123	5.82942	6.79253	1	18.2692	15.8204	5.12	2256	0.429351
388	376	14.5902	2.26709	43.7144	6.55249	3.16228	1	9.2224	12.864	5.12	2257	0.333762
425	394	32.4877	3.05053	49.5807	5.4737	6.91582	1	16.2531	13.4557	5.12	2258	0.655249
401	312	12.079	2.61799	41.7921	1	7.49894	1	14.0746	6.20824	5.12	2260	0.289026
431	425	25.0287	1.84342	63.7804	3.88905	9.13982	3.1059	18.2692	13.8237	5.12	2261	0.39242
429	244	46.1384	1.94564	41.047	2.89026	7.2993	1	7.84389	12.2983	5.12	2262	1.12404
446	237	22.0673	2.37137	38.5423	3.39821	1	1	6.20824	7.4318	5.12	2263	0.572548
212	245	3.16228	1.09411	12.9802	1	1	1	8.97687	3.49115	5.12	2265	0.243623
384	314	51.397	6.32093	74.318	4.06794	4.57253	2.5483	12.079	15.9634	5.12	2266	0.691582
438	412	10	1.89384	15.9634	3.27812	2.83874	1	14.4596	12.5215	5.12	2267	0.626433
412	538	23.0824	1.27488	44.5079	1.52614	4.61384	1	24.8045	12.4094	5.12	2268	0.518614
387	421	19.9885	2.20673	34.9115	1	4.06794	1	19.8096	11.5478	5.12	2269	0.572548
447	241	2.43623	1	11.3419	1.58204	1.68485	1	7.49894	6.55249	5.12	2271	0.214799
372	409	23.7137	3.71803	64.3567	4.91367	9.47464	3.95964	14.8551	10.2735	5.12	2272	0.368473
461	358	14.7221	1.44596	38.8905	4.06794	4.06794	5.77722	14.9893	7.23394	5.12	2273	0.378553
400	260	11.04	1	13.3352	2.89026	1.47221	7.70404	10.5545	6.8539	5.12	2275	0.827884
378	186	4.53158	1	18.2692	3.27812	1	10.8432	7.16917	5.72549	5.12	2276	0.248045
443	312	9.82172	1.76236	14.9893	4.25507	1.32158	1	13.3352	8.73788	5.12	2277	0.655249
523	310	5.09368	4.03152	13.0975	1	5.57306	1	12.864	5.98885	5.12	2278	0.388905
429	302	16.5482	2.96931	69.7831	4.53158	8.27883	11.1397	10.46	7.70404	5.12	2279	0.237138
418	263	24.1442	1.74658	27.8813	1	4.69759	1	7.49894	10.6499	5.12	2280	0.865964
351	221	38.8905	2.18697	82.047	9.2224	8.81683	1	6.79253	11.9709	5.12	2281	0.474003
395	296	14.2018	1.94564	36.8473	1	3.52269	2.18697	13.4557	7.10497	5.12	2282	0.385423
420	262	31.059	4.86968	69.1582	2.66552	8.50526	5.00286	17.1544	11.6522	5.12	2283	0.449101
371	418	39.5964	5.82942	101.815	1.74658	16.8485	11.1397	16.1076	16.2531	5.12	2284	0.388905
309	256	26.896	4.45079	109.411	8.50526	15.8204	6.15265	11.1397	10.2735	5.12	2285	0.245825
521	444	52.3299	2.01691	55.2316	2.5483	10.8432	1	18.9384	18.4342	5.12	2286	0.947463
462	312	25.0287	5.00286	47.8286	1.70008	5.00286	1	14.2018	10.5545	5.12	2287	0.5233
414	305	577.722	19.6322	495.807	39.2419	60.9756	17.0008	22.4679	119.709	5.12	2288	1.16522
420	336	15.1247	3.68473	26.4165	4.29351	5.09368	1	17.4658	10.2735	5.12	2290	0.572547
380	320	17.0008	2.30824	21.6739	1	4.06794	2.24679	9.91046	7.49894	5.12	2291	0.78439
466	578	32.4877	2.78813	69.1582	2.37137	5.00286	5.62341	27.8813	16.4	5.12	2292	0.469759
371	278	50.0286	4.86968	149.893	9.47464	22.6709	1	14.2018	15.2614	5.12	2293	0.333762
456	513	85.0526	8.05842	176.236	9.91046	19.6322	1	16.1076	25.9455	5.12	2294	0.482606
357	367	19.8096	2.45824	50.4807	2.94273	4.17921	2.6896	12.864	9.73377	5.12	2298	0.392419
431	284	32.1968	3.16228	91.3982	8.35363	15.1247	5.62341	10.5545	11.7574	5.12	2299	0.35227
433	264	31.059	4.78286	67.317	6.55249	6.32093	1	8.97687	11.1397	5.12	2300	0.461384
409	318	13.9486	2.89026	22.4679	1.29802	2.94273	1	12.079	8.73788	5.12	2301	0.620823
310	308	23.291	1	23.5014	3.1059	5.4737	1	7.77365	10.2735	5.12	2302	0.991047
399	411	38.8905	3.68473	96.4662	9.30572	8.73788	2.89026	14.8551	14.4596	5.12	2303	0.403152
339	294	9.05798	1.27488	21.4799	3.52269	1	1.68485	9.56024	3.85423	5.12	2304	0.421696
455	247	66.1169	5.1397	88.9649	10.7461	13.5773	1	11.1397	17.1544	5.12	2305	0.74318
372	434	29.9614	6.55249	84.291	6.91582	9.3898	1	16.6977	15.8204	5.12	2308	0.355452
315	154	31.059	2.86438	104.6	4.82607	11.6522	6.37804	6.61169	9.56024	5.12	2313	0.296931
321	348	17.9435	3.21968	52.3299	1.29802	3.71803	1.32158	12.5215	11.7574	5.12	2314	0.342892
386	200	17.0008	1	39.2419	1.52614	3.85423	3.55452	6.32093	3.88905	5.12	2315	0.433231
347	304	109.411	7.98627	192.822	14.5902	25.0287	9.13982	14.7221	27.6316	5.12	2317	0.56742
432	247	5.42469	1.00904	17.9435	1	1.21881	1	11.8637	6.79253	5.12	2318	0.302321
367	171	26.1799	3.61904	60.4296	3.16228	12.6346	1.42018	8.27883	10	5.12	2320	0.43323
315	191	15.3993	1.99885	14.7221	2.0908	3.75162	1.12404	9.05798	4.03152	5.12	2321	1.046
342	223	3.42891	2.61799	10.6499	1	1	2.18697	7.63506	4.14178	5.12	2325	0.321966
383	292	449.101	7.91476	339.821	21.0969	46.1384	12.2983	15.3993	93.0572	5.12	2326	1.32158
320	341	42.9351	1.61076	51.8613	4.95807	7.10497	1	13.9486	11.5478	5.12	2327	0.827883
426	231	28.6438	2.78813	44.5079	1	11.4444	4.95807	10.6499	7.70404	5.12	2328	0.643567
408	245	11.9709	1.73094	23.291	1.58204	1	1	8.2047	5.00286	5.12	2330	0.513971
462	313	10.46	1.35773	27.139	1.98096	6.43567	5.67422	9.82172	7.49894	5.12	2331	0.385423
363	246	29.1638	2.5483	32.4877	1.64	5.52316	1	6.20824	13.5773	5.12	2332	0.897687
455	311	14.3301	3.49115	30.5053	1.52614	5.57306	1.27488	12.5215	9.91046	5.12	2333	0.469758
348	193	21.2875	1	27.8813	3.39821	3.92419	3.85423	6.32093	4.69759	5.12	2334	0.763505
462	285	26.6552	1	77.7365	4.82607	12.5215	7.10497	15.2614	12.864	5.12	2335	0.342892
326	350	33.6778	2.96931	76.3506	6.43567	11.9709	12.2983	9.64662	11.9709	5.12	2337	0.441094
512	488	38.5423	5.32798	62.6434	3.95964	10.9411	7.77365	14.4596	16.5482	5.12	2338	0.615265
378	389	50.9368	3.42891	82.7883	6.8539	13.3352	4.74003	15.3993	15.8204	5.12	2339	0.615266
413	214	16.5482	1.66977	44.1094	2.7139	4.74003	4.37144	10.7461	8.73788	5.12	2341	0.375163
336	221	8.2047	1.89384	15.6788	3.1059	1	1	7.98627	3.92419	5.12	2342	0.523299
413	216	25.2548	1.99885	20.3514	1	2.6896	1.87688	3.65174	6.67143	5.12	2343	1.24094
405	293	23.0824	2.35014	50.4807	3.55452	7.10497	1	11.7574	10.2735	5.12	2344	0.457252
511	299	19.4564	2.41442	28.1332	5.98885	4.57253	5.23299	14.8551	13.0975	5.12	2347	0.691581
404	291	39.9542	6.43567	128.64	6.67143	14.2018	1	10.9411	13.4557	5.12	2348	0.310589
391	370	21.6739	4.78286	60.9756	4.37144	3.71803	1	15.5384	12.5215	5.12	2349	0.355452
332	174	18.7688	1	41.7921	2.59455	5.37612	4.74003	4.74003	7.63506	5.12	2350	0.449099
382	338	18.9384	1.66977	56.2341	5.04807	7.49894	1	13.0975	5.98885	5.12	2351	0.336778
411	301	28.3874	1.68485	39.9542	1.24094	5.67422	2.94273	13.4557	12.7488	5.12	2352	0.710499
486	393	8.65964	4.57253	45.3158	1	9.05798	5.23299	21.4799	12.7488	5.12	2354	0.191095
397	364	63.7804	1.62531	68.539	3.78552	6.49382	1	16.1076	19.6322	5.12	2355	0.930571
440	229	40.6794	4.74003	102.735	13.8237	12.5215	14.7221	8.5821	12.4094	5.12	2356	0.395964
471	282	15.9634	1	32.7812	2.83874	3.81972	1	10.2735	5.37612	5.12	2357	0.486968
381	276	78.4389	2.5483	181.056	12.2983	24.1442	12.5215	10.3663	23.291	5.12	2360	0.43323
343	152	1	1	7.23394	1	1	1	4.95807	1.87688	5.12	2361	0.138237
308	250	16.2531	1.65482	35.5452	3.16228	8.97687	1	11.04	7.84389	5.12	2362	0.457252
567	588	4.61384	5.00286	34.2891	3.78552	4.57253	1	17.7828	11.9709	5.12	2363	0.134557
302	253	47.4003	4.82607	99.1046	5.4737	8.81683	1	11.04	11.3419	5.12	2364	0.478286
320	224	12.2983	1.74658	25.0287	2.99614	2.89026	5.1397	7.98627	4.25507	5.12	2365	0.491368
368	188	3.55452	1.52614	20.3514	2.0908	1.47221	5.1397	6.15265	2.07208	5.12	2366	0.174657
341	201	16.6977	1	37.8552	2.48045	7.5667	7.10497	7.4318	7.84389	5.12	2367	0.441094
307	331	5.04807	1.25215	12.864	2.99614	5.1397	1	16.8485	5.93523	5.12	2369	0.392418
363	277	14.2018	1	34.2891	1.47221	4.78286	9.2224	12.4094	8.4291	5.12	2371	0.414178
434	288	9.13982	4.37144	35.2269	4.91367	2.78813	1	11.5478	9.56024	5.12	2373	0.259456
321	240	24.8045	2.14799	34.5989	3.45989	3.36778	2.83874	10.6499	11.8637	5.12	2374	0.716916
347	191	17.4658	1.47221	36.5174	3.61904	5.23299	1.12404	8.4291	9.05798	5.12	2375	0.478287
369	312	47.4003	3.30774	39.5964	4.14178	1.12404	1	9.64662	14.4596	5.12	2376	1.19709
407	274	35.5452	4.74003	72.993	4.29351	7.23394	1	8.2047	11.3419	5.12	2377	0.486967
492	265	75.667	5.1397	140.746	10.3663	10.3663	8.73788	18.2692	20.1691	5.12	2379	0.537614
386	254	17.1544	1	50.9368	2.5483	3.1059	3.75162	24.8045	13.5773	5.12	2380	0.336778
558	468	6.04296	2.18697	32.1968	1	5.00286	7.23394	16.2531	5.42469	5.12	2381	0.187688
295	265	6.8539	2.59455	15.8204	2.43623	2.5483	7.16917	8.81683	4.53158	5.12	2383	0.433232
426	467	24.1442	3.99542	44.5079	4.41094	7.10497	5.72549	24.3623	15.1247	5.12	2384	0.54247
462	458	13.8237	6.61169	47.4003	4.86968	9.2224	6.67143	20.5353	10.0904	5.12	2385	0.291637
332	343	37.1803	2.6896	39.9542	2.94273	12.5215	6.26434	11.2404	14.5902	5.12	2386	0.930573
329	239	3.36778	1	12.4094	1.70008	1	1	13.4557	7.2993	5.12	2388	0.271389
389	184	82.047	4.25507	136.999	7.49894	20.5353	1	9.05798	21.0969	5.12	2389	0.598888
393	380	8.05842	1	23.291	3.55452	5.67422	4.41094	15.3993	6.49382	5.12	2390	0.345989
337	222	6.43567	1.77828	14.0746	2.14799	2.99614	3.36778	8.65964	5.62341	5.12	2392	0.457254
380	241	9.30572	1.34557	13.9486	1	2.50287	1	11.1397	5.04807	5.12	2393	0.667144
560	359	50.4807	1.94564	109.411	4.37144	16.4	3.85423	18.9384	17.4658	5.12	2395	0.461386
339	228	2.83874	1	8.05842	2.5483	1.36999	6.09756	5.77722	2.91638	5.12	2397	0.35227
392	249	27.8813	1.15478	28.9026	4.65553	3.30774	14.9893	8.27883	8.81683	5.12	2398	0.964664
348	237	49.1367	6.79253	162.531	14.3301	19.9885	3.61904	9.73377	14.9893	5.12	2399	0.302322
293	271	13.2158	4.82607	62.6434	3.61904	12.9802	5.09368	13.3352	9.3898	5.12	2400	0.210969
412	262	5.37612	2.59455	26.6552	1	6.43567	7.70404	10.9411	5.1397	5.12	2401	0.201691
474	292	19.2822	1.49893	34.5989	2.99614	4.17921	1	7.2993	8.05842	5.12	2403	0.557307
573	312	26.6552	5.82942	52.3299	4.06794	9.2224	2.28757	21.2875	12.2983	5.12	2404	0.509368
395	374	44.1094	3.75162	74.318	6.91582	7.36525	4.37144	17.1544	13.2158	5.12	2405	0.593522
449	231	21.2875	2.28757	59.8885	4.25507	10.6499	3.24877	10.7461	7.2993	5.12	2408	0.355452
389	254	110.4	11.8637	355.452	13.5773	43.323	5.88208	9.05798	29.9614	5.12	2409	0.31059
340	364	25.7132	2.12875	28.1332	4.74003	8.97687	1	12.9802	9.64662	5.12	2410	0.913981
382	241	22.2667	4.53158	35.2269	1.35773	5.42469	4.74003	10.8432	10.0904	5.12	2412	0.632094
379	199	38.1972	1.32158	74.318	4.45079	8.73788	2.12875	9.3898	13.4557	5.12	2413	0.51397
389	331	5.23299	3.49115	25.7132	1	1.01815	3.24877	14.4596	7.63506	5.12	2415	0.203514
410	222	2.94273	1.58204	13.5773	2.37137	1	1	7.4318	3.52269	5.12	2416	0.216739
502	472	62.6434	3.88905	121.881	8.73788	10.6499	3.45989	18.4342	23.291	5.12	2417	0.513972
334	188	17.0008	1.40746	42.9351	5.37612	7.63506	4.78286	10.7461	9.91046	5.12	2418	0.395965
413	241	14.0746	1.77828	40.6794	5.98885	3.24877	14.0746	7.04136	6.7317	5.12	2419	0.345988
367	176	48.2607	1	50.9368	2.03514	5.77722	1	9.05798	12.2983	5.12	2422	0.947462
352	207	16.8485	1.046	33.3762	1.64	5.37612	8.35363	7.98627	8.05842	5.12	2423	0.504806
544	686	39.9542	5.37612	122.983	8.73788	9.2224	13.4557	37.5162	23.928	5.12	2424	0.324876
396	400	33.0774	3.85423	48.2607	3.95964	5.09368	1	18.9384	15.5384	5.12	2425	0.68539
400	348	35.8664	3.65174	93.0572	4.29351	11.4444	1	15.6788	13.9486	5.12	2426	0.385423
419	250	19.8096	1.08432	13.3352	2.5483	2.83874	2.5483	8.05842	8.50526	5.12	2427	1.48551
377	224	34.5989	4.21697	52.3299	2.66552	3.65174	5.52316	8.97687	10.46	5.12	2428	0.661169
400	149	22.6709	1.52614	42.5507	3.95964	5.93523	1	5.4737	8.97687	5.12	2429	0.532797
346	246	46.9759	6.04296	111.397	2.26709	8.97687	11.04	8.27883	13.9486	5.12	2431	0.421698
437	455	30.5053	5.23299	69.1582	5.88208	6.43567	1.36999	21.6739	14.0746	5.12	2434	0.441094
350	380	18.9384	2.64165	52.8027	3.71803	5.23299	1	16.1076	8.65964	5.12	2435	0.358663
447	371	13.6999	1.74658	40.3152	2.5483	7.4318	4.29351	10.46	11.9709	5.12	2437	0.33982
425	288	34.9115	4.21697	99.1046	6.49382	10.3663	7.5667	12.2983	10.3663	5.12	2438	0.352269
276	228	8.13123	1	6.61169	1	1	1.52614	9.05798	5.82942	5.12	2439	1.22983
291	262	9.30572	1	13.8237	2.59455	3.16228	1	12.079	6.8539	5.12	2440	0.673171
414	242	17.7828	2.12875	37.1803	3.16228	8.89649	1	10.2735	8.05842	5.12	2441	0.478286
357	228	34.5989	3.65174	57.2549	5.4737	9.82172	1	11.04	10.8432	5.12	2442	0.604296
427	414	50.0286	4.21697	74.318	6.04296	7.70404	4.74003	22.6709	18.7688	5.12	2443	0.673169
416	320	12.6346	2.41442	24.8045	1.07461	3.61904	2.99614	10.3663	7.4318	5.12	2444	0.509367
427	336	29.9614	4.25507	88.1683	9.13982	15.1247	1.92822	12.5215	12.9802	5.12	2447	0.339821
346	204	11.6522	2.59455	23.7137	1.47221	2.03514	1	13.9486	9.82172	5.12	2449	0.49137
403	249	25.7132	1	29.9614	1.35773	1.27488	1	11.2404	9.91046	5.12	2450	0.858211
370	240	17.4658	2.01691	26.6552	3.27812	7.10497	5.28027	9.30572	9.30572	5.12	2451	0.655249
443	410	4.82607	1	25.483	1	1.62531	1	12.2983	4.53158	5.12	2452	0.189384
401	272	22.0673	1	30.5053	2.76316	4.3323	3.71803	11.3419	6.43567	5.12	2454	0.723392
362	268	25.9455	4.82607	107.461	8.50526	11.2404	5.37612	10.6499	10.7461	5.12	2455	0.241441
403	228	18.9384	2.01691	29.6931	5.18613	1.98096	1	6.09756	7.5667	5.12	2458	0.637805
391	373	13.2158	1	36.5174	5.88208	3.24877	1	13.5773	7.23394	5.12	2459	0.361904
377	234	23.7137	1	24.8045	5.28027	3.45989	3.16228	13.5773	8.50526	5.12	2460	0.956024
363	244	8.81683	1.59634	23.0824	2.66552	3.1059	1	11.4444	3.65174	5.12	2461	0.381972
443	418	16.4	3.27812	21.6739	1.35773	7.84389	1.42018	12.4094	7.98627	5.12	2462	0.75667
475	317	33.9821	2.66552	42.9351	3.55452	5.88208	3.16228	10.9411	13.0975	5.12	2463	0.791476
328	241	30.7809	2.66552	59.3523	4.14178	7.2993	9.13982	10.7461	10.9411	5.12	2464	0.518613
398	290	21.2875	5.1397	22.8757	2.83874	4.21697	2.5483	8.81683	6.49382	5.12	2465	0.930573
405	340	6.43567	1.94564	21.0969	1.81056	1.06499	1.62531	13.9486	8.13123	5.12	2466	0.305053
393	211	15.5384	1	21.0969	3.61904	4.21697	2.3928	9.73377	6.67143	5.12	2468	0.736525
529	603	67.317	6.20824	151.247	14.7221	18.7688	13.0975	21.4799	22.6709	5.12	2469	0.44508
521	580	16.1076	3.21968	44.1094	1	7.04136	3.24877	17.6236	15.6788	5.12	2471	0.365174
322	335	21.2875	3.1059	35.8664	7.5667	3.71803	1	12.079	11.2404	5.12	2472	0.593522
396	222	21.6739	1.48551	16.5482	1	7.70404	3.16228	8.65964	6.43567	5.12	2474	1.30974
365	219	23.928	3.24877	37.5162	1.29802	4.95807	7.2993	7.2993	8.5821	5.12	2476	0.637804
353	290	67.9253	4.82607	174.658	12.5215	20.5353	2.73842	9.56024	17.7828	5.12	2477	0.388905
431	413	62.6434	2.86438	126.346	8.73788	13.9486	4.41094	14.4596	20.1691	5.12	2478	0.495808
369	205	23.7137	2.59455	26.4165	1	4.57253	1	8.89649	7.77365	5.12	2479	0.897685
380	403	17.9435	3.36778	21.8697	3.88905	3.30774	11.3419	19.1095	11.3419	5.12	2482	0.820473
472	363	35.2269	3.81972	59.8885	3.05053	6.91582	7.2993	16.8485	14.7221	5.12	2484	0.588208
450	402	17.4658	3.07809	40.3152	3.21968	5.1397	7.49894	16.2531	7.98627	5.12	2485	0.433231
438	256	34.2891	2.50287	35.8664	3.39821	3.55452	8.81683	10.9411	10	5.12	2488	0.956023
360	220	7.98627	1	7.2993	1	4.1047	3.92419	7.63506	6.32093	5.12	2489	1.09411
339	383	7.63506	1.03663	23.0824	5.4737	2.18697	1	13.8237	9.3898	5.12	2490	0.330774
395	274	29.1638	2.66552	78.4389	7.4318	5.09368	1	14.3301	11.5478	5.12	2491	0.371803
313	227	22.2667	3.30774	44.5079	1.74658	3.39821	1	9.73377	7.70404	5.12	2493	0.500286
385	192	9.64662	1.96322	36.5174	2.3291	5.23299	1	9.56024	4.41094	5.12	2494	0.264165
435	260	13.5773	1	19.9885	4.65553	3.21968	1	5.67422	3.42891	5.12	2495	0.679256
315	312	6.8539	1	20.5353	1	2.94273	2.12875	10.46	4.86968	5.12	2499	0.333762
355	275	48.6968	5.37612	110.4	9.82172	14.3301	1.58204	11.3419	15.1247	5.12	2500	0.441094
374	296	23.928	2.48045	38.5423	2.0908	4.95807	7.98627	8.89649	8.5821	5.12	2501	0.620824
463	276	10.9411	1	27.6316	5.04807	5.67422	8.97687	7.98627	6.49382	5.12	2503	0.395963
353	244	36.1904	1.56788	31.6228	5.09368	5.09368	3.95964	12.2983	11.6522	5.12	2506	1.14444
428	382	75.667	6.20824	155.384	5.32798	20.1691	13.2158	15.5384	24.3623	5.12	2508	0.486968
420	251	27.8813	1	41.047	1.58204	4.1047	7.49894	12.1881	11.2404	5.12	2509	0.679253
417	239	25.7132	3.1059	51.8613	4.65553	6.79253	4.53158	14.4596	13.3352	5.12	2510	0.495807
468	258	2.64165	3.68473	17.1544	1.86008	2.78813	6.04296	9.30572	6.20824	5.12	2511	0.153993
355	310	46.9759	4.45079	96.4662	7.04136	12.9802	14.3301	11.6522	15.9634	5.12	2512	0.486967
368	186	27.3842	1.53993	60.4296	2.7139	4.17921	1	5.37612	7.16917	5.12	2514	0.453159
371	281	12.079	1.61076	19.4564	1	4.41094	2.03514	7.04136	5.57306	5.12	2515	0.620824
380	277	27.8813	2.61799	84.291	6.20824	6.79253	1	10.9411	11.3419	5.12	2516	0.330774
241	153	5.18613	1	16.1076	4.45079	2.83874	1.92822	7.84389	3.27812	5.12	2517	0.321968
445	376	5.77722	1.21881	29.4273	1	1	1	12.1881	6.20824	5.12	2518	0.196322
398	205	14.0746	1.79435	33.3762	2.0908	3.61904	2.59455	5.77722	7.2993	5.12	2520	0.421696
344	291	60.4296	3.30774	91.3982	5.37612	8.5821	4.21697	8.73788	15.3993	5.12	2523	0.661168
371	189	21.0969	4.25507	23.291	1.29802	3.30774	1	7.2993	6.26434	5.12	2524	0.905796
403	384	79.8627	4.91367	144.596	7.5667	19.6322	1	14.7221	22.8757	5.12	2525	0.552316
466	275	34.5989	1.14444	55.7306	4.06794	5.37612	1	11.8637	9.47464	5.12	2526	0.620824
336	291	19.4564	1	53.2798	2.14799	8.89649	3.16228	11.1397	9.05798	5.12	2527	0.365174
444	369	2.96931	1	26.4165	1.18637	1.47221	1	16.1076	5.72549	5.12	2528	0.112404
469	338	72.993	3.78552	194.564	7.70404	17.4658	1	13.8237	20.5353	5.12	2529	0.375162
380	257	10.9411	1.65482	13.9486	2.14799	2.83874	4.37144	9.05798	7.16917	5.12	2530	0.784387
358	219	37.8552	4.3323	44.1094	1	10.1815	3.85423	10	13.3352	5.12	2531	0.858212
404	238	38.5423	2.14799	65.5249	7.10497	11.5478	1	10.7461	11.9709	5.12	2533	0.588208
460	280	27.139	1.046	49.1367	2.3291	2.78813	8.97687	11.4444	11.9709	5.12	2534	0.552316
438	284	10.0904	1.94564	18.1056	1	1	1	9.82172	8.05842	5.12	2536	0.557308
414	264	52.8027	6.26434	161.076	11.8637	17.0008	1	13.3352	19.2822	5.12	2537	0.327812
390	286	14.2018	3.75162	45.3158	5.18613	6.43567	1	20.908	11.3419	5.12	2538	0.313396
418	240	27.6316	1	26.1799	2.59455	5.42469	6.32093	8.27883	7.5667	5.12	2539	1.05545
433	201	8.2047	2.45824	27.139	1	4.82607	2.94273	10.8432	5.37612	5.12	2540	0.302321
461	407	9.30572	5.09368	32.4877	10.1815	5.88208	4.69759	17.4658	10.2735	5.12	2541	0.286438
353	216	5.62341	1	8.81683	1.92822	1	6.97831	8.65964	5.37612	5.12	2543	0.637804
358	319	33.9821	5.88208	104.6	5.28027	10.6499	1.62531	11.04	13.9486	5.12	2544	0.324877
370	276	23.7137	2.91638	39.9542	3.78552	11.2404	2.18697	10.46	9.73377	5.12	2545	0.593522
396	247	8.97687	1.01815	22.2667	2.0908	4.78286	1	9.56024	3.39821	5.12	2547	0.403152
648	586	26.1799	3.1059	64.9382	7.4318	8.89649	5.04807	19.1095	13.5773	5.12	2548	0.403151
457	449	29.1638	3.30774	64.3567	4.25507	4.3323	11.6522	22.2667	16.1076	5.12	2549	0.453159
408	416	17.4658	2.10969	39.2419	4.82607	5.18613	5.37612	17.1544	9.56024	5.12	2550	0.44508
328	336	7.98627	1	28.6438	1	4.57253	1	12.5215	7.98627	5.12	2551	0.278813
409	355	58.8208	4.57253	155.384	10.46	15.3993	5.77722	12.1881	18.6008	5.12	2552	0.378551
359	385	11.04	1.34557	30.5053	3.95964	2.73842	1	11.3419	7.2993	5.12	2553	0.361904
416	218	13.5773	3.85423	22.0673	2.76316	3.65174	1	6.20824	7.84389	5.12	2555	0.615268
431	403	25.2548	4.14178	51.397	5.04807	6.49382	5.00286	18.6008	12.2983	5.12	2556	0.491367
410	267	23.7137	4.74003	38.8905	1.64	1	2.83874	17.0008	10.1815	5.12	2557	0.609756
382	212	17.3094	3.27812	36.1904	3.68473	5.88208	1.06499	10.7461	6.15265	5.12	2558	0.478287
436	417	17.3094	1	43.7144	4.74003	2.50287	3.52269	15.2614	11.1397	5.12	2560	0.395966
396	218	14.5902	2.78813	20.908	1	7.16917	4.1047	8.4291	5.28027	5.12	2561	0.697829
438	353	11.7574	1.82692	31.9085	2.76316	1.32158	1	12.5215	8.97687	5.12	2564	0.368472
463	331	207.208	10.8432	307.809	21.8697	31.9085	10	17.6236	53.7612	5.12	2565	0.673171
388	251	20.3514	2.7139	87.3788	4.41094	9.64662	1	16.8485	11.1397	5.12	2566	0.23291
470	439	17.4658	1.43301	15.8204	4.95807	4.53158	3.61904	10.7461	7.49894	5.12	2568	1.104
339	324	8.13123	4.3323	56.2341	1	9.13982	1	24.3623	10.46	5.12	2569	0.144596
365	214	13.5773	1.84342	26.4165	1.81056	5.82942	1.12404	8.35363	4.53158	5.12	2572	0.51397
337	304	30.7809	5.04807	102.735	7.49894	9.64662	6.20824	7.2993	11.5478	5.12	2573	0.299615
409	433	33.0774	2.20673	48.6968	4.53158	12.1881	1.06499	13.4557	13.3352	5.12	2574	0.679252
451	493	47.8286	4.53158	79.1476	3.88905	7.5667	1	19.9885	18.6008	5.12	2575	0.604296
234	298	24.1442	2.59455	46.9759	6.20824	7.2993	1	12.4094	11.9709	5.12	2577	0.51397
413	386	16.5482	2.05353	33.6778	1.98096	2.24679	3.30774	15.3993	9.30572	5.12	2578	0.491368
418	212	8.50526	1.44596	14.3301	1	1.98096	1	9.47464	6.79253	5.12	2583	0.593524
340	470	2.96931	6.49382	31.9085	1.18637	8.97687	1	28.1332	15.6788	5.12	2584	0.093057
524	672	32.7812	4.06794	47.8286	6.8539	5.67422	2.03514	32.4877	18.9384	5.12	2586	0.685389
419	350	50.0286	3.65174	76.3506	4.25507	11.8637	17.6236	17.4658	17.4658	5.12	2590	0.655248
404	437	30.2321	4.49101	56.7422	6.79253	10.3663	1	15.9634	13.9486	5.12	2592	0.532797
422	524	33.0774	4.1047	52.8027	4.17921	6.97831	8.81683	18.1056	14.7221	5.12	2595	0.626434
408	170	22.8757	1	69.7831	1.86008	7.10497	4.61384	8.27883	7.70404	5.12	2596	0.327811
437	347	41.4178	3.19085	107.461	10.1815	14.7221	2.35014	16.6977	14.5902	5.12	2597	0.385422
370	341	15.2614	3.39821	15.5384	5.88208	1	1	13.6999	8.81683	5.12	2598	0.982173
346	260	100	12.9802	378.552	25.483	47.8286	15.2614	12.5215	28.9026	5.12	2602	0.264165
428	253	10.2735	1.56788	12.2983	1	1	1	6.09756	5.1397	5.12	2603	0.835359
432	214	13.6999	3.49115	34.9115	2.14799	3.39821	1	6.7317	7.4318	5.12	2604	0.392418
425	368	41.4178	1.65482	40.6794	8.81683	4.69759	1	11.3419	15.6788	5.12	2607	1.01815
680	528	114.444	4.69759	95.6024	7.84389	12.6346	4.29351	18.6008	30.7809	5.12	2608	1.19708
336	265	3.42891	1.61076	14.9893	1	2.0908	1	15.5384	6.79253	5.12	2610	0.228757
407	303	31.059	1.35773	49.1367	6.49382	9.3898	5.77722	14.0746	14.0746	5.12	2612	0.632094
384	284	74.9894	5.00286	109.411	6.91582	14.9893	1	11.1397	20.5353	5.12	2613	0.685392
392	291	7.4318	1	12.2983	1.81056	1.27488	1	16.6977	6.97831	5.12	2620	0.604295
451	295	68.539	5.18613	69.1582	5.32798	9.47464	1.82692	15.6788	21.8697	5.12	2623	0.991047
362	250	40.3152	3.36778	55.7306	1.74658	11.8637	2.94273	11.7574	12.4094	5.12	2625	0.723394
391	222	13.8237	2.91638	32.7812	2.83874	5.37612	1	5.82942	4.53158	5.12	2626	0.421696
576	522	85.0526	4.78286	145.902	5.42469	19.6322	9.64662	17.6236	23.5014	5.12	2627	0.582943
446	231	2.78813	1	23.928	1.70008	2.94273	1	9.2224	5.18613	5.12	2632	0.116522
410	308	2.10969	2.26709	16.5482	2.3291	1.87688	8.35363	9.73377	5.62341	5.12	2634	0.127488
432	280	57.7722	4.57253	196.322	12.1881	23.7137	5.77722	25.7132	23.0824	5.12	2637	0.294273
420	221	40.3152	3.24877	41.047	2.5483	6.67143	1.16522	10.46	13.4557	5.12	2638	0.982172
356	305	56.2341	8.4291	142.018	7.70404	26.896	6.49382	22.8757	20.5353	5.12	2639	0.395965
294	155	10.5545	3.21968	14.5902	2.59455	1	1	8.50526	5.28027	5.12	2640	0.723397
381	371	34.9115	1	46.5553	1.35773	7.10497	2.28757	18.9384	13.8237	5.12	2641	0.749893
355	226	25.9455	2.3291	49.5807	2.0908	5.37612	1.27488	7.77365	4.95807	5.12	2642	0.523298
379	303	17.7828	1.32158	51.8613	3.16228	5.62341	1	10.1815	9.2224	5.12	2646	0.342892
340	214	28.1332	1	38.1972	1.64	8.97687	1.58204	13.6999	7.70404	5.12	2647	0.736525
442	370	31.6228	4.21697	85.821	6.15265	8.13123	3.65174	16.8485	12.4094	5.12	2649	0.368474
318	400	30.5053	3.19085	32.1968	3.33762	3.65174	4.61384	16.6977	11.4444	5.12	2651	0.947464
454	384	46.1384	2.78813	94.7464	3.55452	8.4291	3.55452	15.5384	13.8237	5.12	2652	0.486967
539	394	46.1384	5.82942	66.1169	3.68473	5.98885	3.55452	15.2614	17.6236	5.12	2654	0.697831
291	337	35.8664	1.16522	46.9759	1.18637	3.16228	11.6522	12.079	12.6346	5.12	2655	0.763506
391	225	14.8551	1	16.2531	2.43623	1.27488	3.16228	8.50526	5.82942	5.12	2656	0.913986
341	269	1	1	25.0287	1.35773	1	3.24877	8.89649	3.27812	5.12	2657	0.0399541
354	370	74.318	5.93523	134.557	9.64662	15.1247	9.05798	14.9893	21.2875	5.12	2658	0.552316
435	223	19.2822	1	42.1697	4.57253	4.29351	1	10.46	7.70404	5.12	2661	0.457252
396	251	34.5989	1.01815	59.8885	5.4737	5.18613	1	9.30572	12.079	5.12	2664	0.577722
371	371	19.9885	1	56.2341	1.74658	5.32798	5.32798	14.0746	10.3663	5.12	2665	0.355452
375	225	8.13123	1	8.5821	1	2.78813	1	7.70404	5.09368	5.12	2667	0.947464
409	308	14.5902	1.92822	27.3842	1	1.68485	1	11.5478	5.42469	5.12	2668	0.532796
421	293	29.4273	2.76316	55.7306	2.5483	8.35363	2.0908	12.5215	8.2047	5.12	2669	0.528028
435	309	1	2.30824	10.1815	1	2.18697	1	14.9893	4.1047	5.12	2670	0.0982174
393	342	26.1799	3.65174	36.1904	2.03514	4.29351	4.78286	15.9634	8.73788	5.12	2671	0.723393
493	475	207.208	5.1397	67.317	6.67143	9.2224	5.09368	32.1968	51.8613	5.12	2672	3.07809
390	200	18.2692	1.51247	8.65964	1.13419	3.24877	4.95807	7.2993	7.04136	5.12	2673	2.1097
432	255	17.6236	2.57132	25.2548	1.81056	5.88208	9.13982	7.49894	9.3898	5.12	2676	0.697832
349	286	29.4273	1	61.5265	4.91367	5.23299	7.10497	10.1815	10.5545	5.12	2678	0.478287
289	260	12.079	1	35.2269	3.45989	1	3.75162	11.04	8.13123	5.12	2679	0.342891
489	286	19.6322	1	26.896	3.27812	1.01815	6.55249	9.3898	9.13982	5.12	2681	0.72993
352	252	59.3523	3.49115	124.094	8.05842	17.1544	1	12.9802	16.4	5.12	2682	0.478285
522	393	74.318	6.8539	106.499	8.35363	16.5482	8.97687	12.1881	20.3514	5.12	2684	0.697828
569	373	13.5773	2.52548	42.1697	1	2.35014	1	16.1076	8.50526	5.12	2686	0.321968
308	231	1.65482	2.96931	7.98627	1	1	5.04807	4.74003	4.74003	5.12	2687	0.207208
396	362	32.7812	3.99542	77.7365	8.35363	6.97831	8.4291	18.1056	15.8204	5.12	2689	0.421696
525	503	96.4662	6.26434	97.3377	11.2404	14.9893	18.4342	24.3623	25.9455	5.12	2690	0.991047
467	428	23.5014	3.65174	49.1367	4.41094	6.09756	1	14.9893	11.3419	5.12	2692	0.478286
389	324	54.737	3.19085	136.999	8.50526	19.6322	15.9634	12.864	16.5482	5.12	2694	0.399543
347	397	8.13123	2.24679	28.3874	2.89026	4.29351	5.37612	17.1544	7.91476	5.12	2695	0.286438
406	323	15.1247	5.28027	49.5807	3.52269	7.04136	1	16.2531	12.4094	5.12	2696	0.305052
391	371	18.1056	1	47.4003	4.17921	4.57253	5.09368	16.4	12.7488	5.12	2697	0.381972
423	591	14.7221	2.10969	41.047	5.42469	4.37144	1.77828	25.9455	13.5773	5.12	2699	0.358664
436	364	72.3394	4.29351	106.499	6.37804	13.2158	2.5483	16.4	20.3514	5.12	2700	0.67925
394	248	20.1691	3.68473	53.2798	4.65553	4.1047	3.65174	8.2047	7.91476	5.12	2701	0.378551
403	263	56.2341	4.95807	147.221	4.69759	17.4658	8.4291	9.05798	18.1056	5.12	2702	0.381971
408	192	35.2269	2.76316	44.9101	2.0908	4.17921	5.4737	8.5821	8.97687	5.12	2703	0.784387
338	284	25.0287	3.21968	38.8905	2.66552	3.21968	2.28757	11.04	12.2983	5.12	2706	0.643568
420	413	39.2419	2.64165	60.4296	9.47464	5.52316	8.13123	18.4342	16.2531	5.12	2707	0.649382
445	443	29.9614	2.6896	59.3523	5.77722	7.91476	1	18.9384	12.079	5.12	2708	0.504806
409	339	12.864	2.43623	52.8027	4.69759	6.20824	7.23394	15.9634	6.55249	5.12	2709	0.243624
388	231	4.69759	1	19.9885	1	3.36778	1	10.7461	5.1397	5.12	2711	0.235015
535	515	17.3094	6.32093	63.2093	1.18637	7.49894	5.77722	16.5482	13.0975	5.12	2712	0.273843
502	601	59.3523	5.82942	187.688	7.04136	22.6709	7.70404	21.6739	21.8697	5.12	2713	0.316229
392	231	36.1904	2.07208	124.094	5.28027	13.3352	1	7.77365	11.4444	5.12	2718	0.291637
477	656	69.1582	8.4291	222.667	16.1076	26.4165	10.6499	22.0673	27.6316	5.12	2719	0.31059
621	677	130.975	23.5014	805.842	43.323	82.7883	22.8757	30.7809	44.1094	5.12	2722	0.162532
372	328	13.9486	3.02321	41.7921	2.99614	6.15265	2.0908	13.8237	8.27883	5.12	2723	0.333762
440	316	44.5079	4.1047	64.9382	7.36525	4.53158	4.95807	12.6346	14.3301	5.12	2724	0.685389
390	248	34.9115	3.85423	87.3788	6.20824	10.9411	11.04	28.3874	17.1544	5.12	2725	0.399542
418	321	49.5807	4.14178	96.4662	3.16228	12.079	1.77828	9.47464	15.8204	5.12	2726	0.51397
475	256	12.7488	2.22667	23.928	1.18637	1	5.18613	8.05842	7.98627	5.12	2727	0.532798
510	673	58.8208	7.98627	120.79	11.3419	17.9435	2.83874	35.8664	28.3874	5.12	2728	0.486967
410	235	53.7612	6.55249	158.204	13.3352	16.2531	6.8539	7.98627	20.5353	5.12	2729	0.339822
400	218	5.88208	2.61799	12.6346	1	2.03514	1.82692	9.05798	4.53158	5.12	2730	0.465553
452	408	26.1799	1.84342	36.5174	1	2.43623	1	15.5384	11.3419	5.12	2731	0.716916
379	304	32.7812	2.12875	37.8552	3.33762	8.97687	4.41094	13.3352	11.5478	5.12	2732	0.865963
455	268	6.8539	2.66552	30.7809	5.18613	4.53158	1	12.1881	6.79253	5.12	2733	0.222667
343	226	23.7137	1	21.2875	4.57253	1.73094	3.39821	7.23394	8.65964	5.12	2735	1.11397
391	237	19.8096	3.30774	51.8613	1.70008	8.2047	5.52316	6.49382	9.56024	5.12	2736	0.381973
469	438	21.4799	1.91095	22.8757	4.29351	4.21697	1	14.2018	10.0904	5.12	2737	0.938983
457	385	3.36778	3.95964	25.7132	4.86968	1.21881	9.47464	14.2018	6.61169	5.12	2738	0.130975
355	304	34.5989	5.00286	56.2341	4.91367	3.36778	3.24877	10.5545	11.5478	5.12	2739	0.615265
444	443	30.2321	4.1047	100.904	2.14799	10.6499	4.06794	31.3396	17.3094	5.12	2740	0.299613
392	221	33.0774	1.07461	54.2469	2.7139	7.91476	4.41094	6.43567	11.6522	5.12	2742	0.609757
361	261	9.73377	1.59634	36.5174	6.20824	2.64165	1	11.3419	7.2993	5.12	2743	0.266552
390	245	20.7208	4.82607	50.4807	2.66552	9.64662	5.18613	8.05842	10.7461	5.12	2745	0.41047
329	276	16.2531	2.3928	53.7612	2.5483	4.57253	1	10.3663	7.84389	5.12	2746	0.30232
347	277	39.2419	1.77828	78.4389	6.97831	4.49101	3.24877	7.4318	9.91046	5.12	2747	0.500286
411	276	19.9885	1	27.3842	1	4.53158	1	11.04	8.35363	5.12	2749	0.729928
390	197	11.8637	2.94273	33.3762	2.14799	2.83874	1	10.0904	8.50526	5.12	2750	0.355454
400	228	26.1799	1.17574	22.2667	2.99614	5.18613	1	5.1397	8.13123	5.12	2751	1.17574
429	271	35.2269	5.57306	116.522	8.89649	13.3352	3.92419	13.3352	11.9709	5.12	2752	0.30232
453	248	12.7488	6.32093	24.8045	2.0908	2.89026	1	9.73377	4.86968	5.12	2753	0.513971
350	388	56.7422	6.49382	142.018	9.73377	17.9435	1	19.2822	19.4564	5.12	2754	0.399542
459	255	31.6228	1.42018	69.1582	2.26709	7.70404	1	9.91046	12.5215	5.12	2757	0.457253
383	207	148.551	2.3291	78.4389	7.4318	15.9634	5.52316	8.5821	34.5989	5.12	2759	1.89384
366	345	72.993	2.22667	102.735	7.2993	13.9486	1.12404	12.9802	22.6709	5.12	2760	0.710498
445	361	50.9368	1.05545	84.291	3.88905	12.9802	5.32798	14.9893	17.9435	5.12	2761	0.604297
602	373	24.5824	4.03152	28.9026	1	3.1059	1	14.9893	13.4557	5.12	2764	0.850526
387	380	32.7812	3.52269	46.1384	5.18613	8.81683	7.16917	16.8485	11.7574	5.12	2765	0.710497
383	259	14.3301	2.41442	38.1972	2.94273	5.32798	3.95964	7.04136	6.32093	5.12	2766	0.375161
401	251	5.37612	2.83874	20.3514	1.07461	1	2.18697	8.13123	5.93523	5.12	2767	0.264165
[truncated: 5,260 more rows]

## Sheet: Fig3C_WT_1G244
FSC-A	"SSC-A"	"FITC-A"	"PE-A"	"PerCP-Cy5-5-A"	"PE-Cy7-A"	"APC-A"	"APC-Cy7-A"	"Pacific Blue-A"	"AmCyan-A"	"Time"	"Event #"	DiPAK ratio = ratio FITC/PerCP		Mean DiPAK ratio
302	367	528.027	5.42469	64.3567	9.05798	8.4291	10.6499	22.2667	114.444	0	3	8.20469		6.26278
343	340	104.6	4.17921	13.6999	3.61904	2.94273	1	17.1544	25.7132	0	4	7.63509
441	361	210.969	5.18613	45.3158	3.1059	5.28027	1.06499	12.1881	44.1094	0	5	4.65553
373	349	264.165	1.89384	33.3762	2.37137	5.23299	3.36778	11.4444	58.8208	0	6	7.91477
423	422	100.904	2.07208	28.1332	3.21968	1.52614	1	14.3301	28.1332	0	7	3.58665
553	430	162.531	5.32798	58.8208	6.61169	4.21697	6.91582	31.3396	46.5553	0	9	2.76316
407	371	164	4.78286	52.3299	4.41094	1.42018	1	17.0008	39.5964	0	10	3.13396
394	270	406.794	6.43567	71.0497	5.4737	12.7488	8.13123	11.9709	77.7365	0	12	5.72549
424	343	313.396	1.43301	40.6794	3.68473	3.36778	1	18.9384	65.5249	0	13	7.70405
373	437	461.384	7.23394	85.0526	7.77365	9.73377	1	22.0673	94.7464	0	15	5.42469
470	482	173.094	3.05053	26.4165	3.78552	4.1047	1	15.6788	40.3152	0	17	6.5525
411	318	177.828	1	40.3152	1.13419	6.49382	1	15.6788	39.5964	0	18	4.41094
376	365	203.514	2.57132	31.3396	4.14178	6.15265	1	15.8204	46.1384	0	19	6.49383
402	347	89.7687	1.52614	22.0673	1.52614	2.43623	1	10	22.8757	0	20	4.06795
430	518	327.812	2.99614	46.5553	5.98885	6.91582	2.18697	21.2875	73.6525	0	21	7.04135
311	372	116.522	1.58204	35.8664	1.64	5.00286	2.89026	12.2983	25.483	0	22	3.24878
353	268	128.64	1.65482	23.5014	3.78552	2.89026	1	47.8286	40.6794	0	23	5.47372
408	436	302.321	5.52316	34.2891	4.37144	5.98885	1	18.4342	63.2093	0	24	8.81683
345	183	84.291	2.14799	17.9435	2.3291	1.87688	1	4.45079	19.6322	0	25	4.69758
397	213	57.7722	2.18697	5.42469	1.42018	3.61904	1	7.91476	15.3993	0	26	10.6499
451	401	100	4.86968	31.9085	3.71803	5.72549	3.52269	18.4342	25.9455	0	27	3.13396
434	376	1074.61	1	71.6917	17.0008	18.1056	6.37804	22.0673	218.697	0	28	14.9893
329	184	46.9759	1	24.3623	1.64	1	1	6.91582	10.8432	0	29	1.92822
352	348	509.368	4.25507	122.983	11.8637	9.47464	5.28027	19.6322	103.663	0	31	4.14178
348	235	691.582	7.2993	156.788	10.3663	19.9885	6.97831	18.6008	127.488	0	33	4.41094
374	458	835.363	5.77722	96.4662	14.2018	15.3993	4.61384	29.1638	177.828	0	34	8.65964
383	358	327.812	3.19085	28.6438	1	9.64662	2.35014	23.0824	70.4136	0	35	11.4444
370	256	96.4662	1.74658	23.5014	1.47221	5.72549	1	12.079	21.2875	0	37	4.1047
306	383	313.396	5.04807	30.5053	4.06794	4.21697	1	16.1076	60.9756	0	38	10.2735
424	522	1000	3.68473	161.076	9.30572	26.4165	7.49894	29.4273	209.08	0	39	6.20825
388	276	358.664	3.61904	62.0824	2.03514	8.73788	8.13123	15.5384	74.9894	0	40	5.77723
430	509	482.607	3.88905	48.2607	8.65964	9.73377	3.52269	24.3623	107.461	0	41	10
419	442	813.123	2.64165	71.6917	8.73788	11.5478	1	25.0287	166.977	0	42	11.3419
389	469	513.97	7.04136	49.1367	9.30572	8.73788	2.3928	20.1691	108.432	0	44	10.46
340	238	101.815	1	24.1442	3.55452	2.12875	1	10	23.928	0	45	4.21695
390	361	49.5807	5.09368	34.5989	1.47221	7.91476	1.87688	10.5545	18.6008	0	46	1.43301
406	304	189.384	3.85423	27.139	1.64	1	2.03514	14.2018	43.323	0	47	6.9783
450	310	667.143	2.99614	101.815	16.1076	12.2983	3.05053	19.9885	133.352	0	48	6.5525
469	514	210.969	4.78286	37.1803	7.04136	6.09756	10.8432	17.4658	46.9759	0	49	5.67421
364	274	173.094	3.99542	59.3523	4.17921	5.93523	7.77365	19.9885	42.5507	0	50	2.91638
374	482	271.39	1.96322	69.7831	3.45989	9.73377	1.92822	20.7208	57.7722	0	53	3.88905
404	363	749.894	5.4737	173.094	16.4	23.7137	7.91476	18.6008	156.788	0	54	4.33229
459	303	577.722	2.99614	90.5798	10.7461	16.5482	6.7317	14.9893	116.522	0	55	6.37804
388	354	361.904	3.85423	32.1968	5.42469	6.09756	2.50287	16.1076	72.993	0	57	11.2404
425	315	241.442	3.68473	33.9821	3.21968	8.65964	9.91046	14.0746	51.397	0	58	7.10498
392	430	381.972	3.92419	52.3299	4.95807	9.3898	1.52614	16.8485	75.667	0	59	7.29931
364	334	307.809	2.24679	57.7722	5.88208	4.69759	13.6999	15.3993	67.9253	0	61	5.32798
405	461	286.438	3.65174	71.0497	7.70404	8.4291	2.78813	21.2875	65.5249	0	62	4.03152
425	359	261.799	3.65174	41.047	1.52614	10.1815	8.27883	13.9486	59.8885	0	63	6.37803
347	308	299.614	1.21881	52.3299	7.4318	7.84389	1	19.1095	64.9382	0	64	5.72548
368	381	361.904	3.02321	64.9382	5.77722	8.27883	18.9384	16.5482	77.7365	0	65	5.57305
304	311	115.478	2.43623	28.6438	7.63506	1.68485	11.1397	16.1076	27.6316	0	66	4.03152
476	392	399.542	3.30774	46.1384	4.17921	6.37804	3.71803	19.2822	81.3123	0	68	8.65964
321	265	395.964	1	48.2607	5.18613	7.98627	1	13.3352	84.291	0	70	8.20469
444	489	805.842	6.20824	98.2172	11.4444	11.9709	8.97687	22.4679	161.076	0	71	8.20469
338	187	168.485	4.17921	23.5014	3.68473	6.7317	1	12.5215	35.5452	0	72	7.16915
339	202	385.423	3.88905	48.6968	6.26434	7.23394	2.43623	12.864	74.9894	0	73	7.91475
411	277	216.739	4.03152	33.0774	1.81056	4.06794	1.73094	13.6999	47.4003	0	74	6.55248
457	568	50.0286	3.1059	34.9115	7.70404	7.04136	1.32158	21.2875	16.5482	0	75	1.43301
347	424	289.026	5.09368	56.2341	5.4737	5.32798	1	20.7208	58.8208	0	76	5.13969
347	293	130.975	1.13419	22.8757	4.53158	2.03514	3.75162	11.7574	31.9085	0	77	5.72551
412	399	174.658	2.94273	31.3396	6.91582	7.49894	1.52614	15.5384	41.7921	0	79	5.57308
258	393	392.419	4.25507	100.904	8.5821	10.0904	4.78286	29.4273	85.821	0	80	3.88903
404	506	139.486	3.02321	36.5174	7.36525	7.10497	1	18.2692	34.9115	0	81	3.81971
372	269	158.204	1.70008	24.3623	4.82607	2.18697	1	11.8637	35.5452	0	82	6.4938
330	271	41.4178	1	20.7208	1	1.73094	2.18697	10.8432	13.0975	0	83	1.99885
431	324	153.993	3.39821	31.059	2.5483	2.24679	1	15.5384	36.8473	0	84	4.95808
334	302	410.47	1.43301	55.7306	11.1397	10.46	3.65174	18.9384	87.3788	0	85	7.36525
283	282	245.824	4.25507	59.8885	4.37144	9.30572	1	16.5482	48.6968	0	86	4.10469
344	399	433.23	6.55249	56.2341	2.94273	6.32093	2.43623	14.8551	85.821	0	87	7.70404
371	412	135.773	1	25.9455	3.95964	3.16228	3.81972	14.5902	32.7812	0	88	5.23301
452	282	82.7883	1	22.8757	1	3.21968	1	13.3352	20.5353	0	90	3.61905
405	316	187.688	3.13396	59.8885	7.36525	7.91476	5.4737	10.9411	42.5507	0	91	3.13396
393	251	189.384	3.55452	24.5824	1.86008	1.92822	2.24679	11.7574	35.8664	0	93	7.70405
320	429	352.269	1	40.3152	7.10497	10.6499	8.5821	23.291	71.0497	0	94	8.73787
323	290	333.762	4.61384	64.9382	7.23394	10.0904	4.49101	13.5773	74.9894	0	96	5.13969
497	299	103.663	1.046	15.6788	2.20673	4.74003	1	12.7488	28.9026	0	98	6.61167
404	297	313.396	3.88905	30.2321	3.55452	6.04296	3.61904	23.7137	73.6525	0	99	10.3663
391	293	523.299	1.09411	63.2093	10	10.0904	1.98096	18.6008	113.419	0	100	8.27883
401	296	495.807	1.13419	35.8664	6.20824	8.73788	1	16.8485	99.1046	0	102	13.8237
379	467	302.321	1	57.7722	7.84389	4.29351	10	19.8096	66.7143	0	103	5.23298
545	591	120.79	2.22667	42.5507	3.78552	3.52269	6.8539	25.9455	31.9085	0	107	2.83873
458	325	212.875	1.62531	39.2419	7.49894	8.65964	2.03514	16.2531	46.9759	0	108	5.42469
404	182	271.39	2.35014	51.8613	7.49894	6.43567	2.50287	9.82172	55.7306	0	109	5.233
412	326	212.875	4.82607	19.6322	1.42018	5.72549	3.1059	10.2735	48.6968	0	112	10.8432
352	170	115.478	1.89384	15.2614	1	6.67143	1	6.91582	21.2875	0	113	7.56667
381	443	632.093	7.70404	74.318	3.78552	14.2018	2.94273	21.4799	136.999	0	116	8.50525
289	317	132.158	3.68473	35.2269	2.03514	5.32798	1	14.8551	32.7812	0	119	3.75162
568	643	273.842	5.72549	54.737	12.079	5.93523	8.81683	35.5452	64.9382	0	120	5.00287
354	261	557.306	2.83874	74.9894	12.079	7.49894	9.05798	12.9802	108.432	0	121	7.4318
430	317	399.542	3.75162	53.7612	6.37804	9.56024	1	14.4596	81.3123	0	125	7.43179
332	186	74.318	1	18.4342	1	3.36778	4.82607	6.61169	14.9893	0	126	4.03153
392	441	232.91	3.36778	51.8613	9.82172	3.36778	4.95807	17.9435	50.0286	0	130	4.49102
382	251	461.384	1	51.8613	13.2158	9.30572	1	12.4094	95.6024	0	131	8.8965
428	369	291.638	4.25507	33.9821	6.79253	4.53158	1.42018	15.3993	63.7804	0	132	8.58211
435	552	457.253	7.16917	92.224	13.4557	12.079	4.1047	26.6552	93.898	0	133	4.95807
439	528	1263.46	6.49382	113.419	15.3993	21.0969	2.78813	36.8473	259.455	0	134	11.1398
290	293	119.709	5.37612	23.928	3.33762	2.3928	1	14.3301	29.9614	0	135	5.00288
427	215	112.404	1	13.2158	1	3.24877	1	7.84389	25.2548	0	136	8.50527
431	477	174.658	1.68485	54.2469	8.05842	6.04296	10.9411	23.7137	40.6794	0	137	3.21969
357	506	56.7422	1.07461	29.4273	3.16228	8.65964	3.16228	22.0673	19.4564	0	138	1.92822
357	253	598.885	2.81332	100	9.47464	13.2158	1	17.1544	116.522	0	139	5.98885
333	297	445.079	3.24877	66.1169	9.82172	10	9.3898	19.4564	86.5964	0	141	6.7317
352	335	336.778	2.66552	42.9351	6.97831	5.37612	1	12.864	67.317	0	143	7.84389
394	318	224.679	4.14178	47.8286	5.52316	6.97831	3.61904	20.7208	48.2607	0	144	4.69759
355	209	58.2942	1	14.9893	2.20673	3.65174	1	6.97831	12.4094	0	145	3.88905
377	398	232.91	1	33.9821	5.32798	1.82692	3.85423	18.1056	53.2798	0	146	6.8539
310	330	38.5423	2.14799	14.5902	2.59455	3.75162	1	11.3419	11.5478	0	147	2.64166
403	255	302.321	4.21697	56.2341	8.35363	7.49894	6.15265	11.2404	61.5265	0	150	5.37612
347	268	403.152	1.70008	33.6778	7.77365	7.84389	1	21.4799	82.7883	0	151	11.9709
365	192	307.809	2.81332	18.6008	7.16917	3.39821	1	9.3898	67.317	0	152	16.5482
238	162	34.9115	1.49893	41.7921	6.20824	1	2.28757	4.86968	9.64662	0	154	0.835361
453	302	281.332	2.03514	44.9101	4.06794	5.57306	2.59455	10.8432	56.2341	0	155	6.26434
199	246	266.552	5.32798	48.6968	4.53158	7.4318	9.73377	15.1247	57.2549	0	156	5.47371
388	249	170.008	3.16228	22.8757	4.53158	5.1397	1	13.3352	37.1803	0	157	7.43182
352	417	176.236	3.42891	46.1384	3.21968	1.36999	1	17.7828	39.9542	0	158	3.81973
388	472	449.101	8.05842	128.64	6.79253	16.4	4.06794	19.6322	91.3982	0	159	3.49115
443	387	457.253	4.86968	77.7365	4.82607	8.35363	3.1059	22.4679	97.3377	0	161	5.88209
369	234	336.778	6.67143	55.7306	4.17921	7.49894	1	10.1815	69.1582	0	162	6.04296
410	485	37.5162	1	18.6008	4.37144	7.16917	1	19.6322	13.3352	0	164	2.01691
431	341	117.574	3.45989	29.4273	5.04807	4.53158	5.09368	14.2018	26.896	0	165	3.99541
420	310	216.739	1.99885	56.2341	4.69759	1.36999	1	16.6977	46.5553	0	166	3.85423
342	248	268.96	4.49101	34.5989	1	4.82607	4.69759	20.7208	58.8208	0	167	7.77366
385	294	324.877	3.19085	59.3523	4.95807	9.91046	10.5545	13.8237	72.3394	0	169	5.47371
386	301	171.544	4.53158	29.9614	6.79253	5.09368	1	9.05798	38.5423	0	170	5.7255
418	298	254.83	3.85423	31.6228	6.26434	4.82607	1	16.1076	55.7306	0	171	8.05843
460	465	324.877	3.21968	46.9759	4.95807	8.50526	1	19.4564	72.3394	0	172	6.91582
385	330	296.931	1.26346	58.2942	6.79253	10.8432	11.3419	17.4658	59.8885	0	173	5.09366
377	433	582.942	8.50526	73.6525	6.49382	17.1544	1	30.7809	124.094	0	174	7.91476
342	354	307.809	1	61.5265	1	5.18613	4.86968	15.6788	68.539	0	175	5.00287
366	213	159.634	4.3323	21.6739	2.5483	1.82692	1.01815	10	32.1968	0	176	7.36526
413	239	89.7687	1	21.6739	7.91476	1.58204	1	9.2224	20.7208	0	177	4.14179
349	358	333.762	3.21968	41.047	2.20673	4.49101	3.39821	17.9435	66.1169	0	179	8.13122
362	398	905.798	18.9384	316.228	28.9026	32.7812	15.1247	23.0824	171.544	0	181	2.86438
385	290	453.158	6.04296	90.5798	8.73788	11.3419	9.73377	13.6999	92.224	0	182	5.00286
334	284	399.542	3.58664	71.0497	4.86968	8.81683	8.05842	14.8551	73.6525	0	184	5.62342
399	360	381.972	3.68473	61.5265	6.55249	9.13982	5.32798	17.9435	79.1476	0	185	6.20825
480	540	349.115	1	54.2469	3.68473	15.3993	3.95964	19.1095	78.4389	0	186	6.43567
369	300	478.286	6.15265	67.9253	5.1397	8.2047	8.35363	17.0008	91.3982	0	188	7.04135
460	373	649.382	4.95807	99.1046	11.4444	15.8204	2.5483	20.908	126.346	0	191	6.55249
399	276	107.461	1.43301	28.3874	4.37144	3.45989	1	19.9885	29.9614	0	192	3.78552
360	273	302.321	2.81332	50.0286	7.84389	7.91476	5.67422	14.7221	59.3523	0	193	6.04296
401	370	784.389	6.91582	205.353	17.3094	22.4679	1	27.3842	161.076	0	195	3.81971
418	337	302.321	6.43567	98.2172	5.82942	10.7461	3.61904	21.0969	64.3567	0	197	3.07809
296	345	135.773	1.06499	23.928	5.77722	4.37144	1.77828	9.82172	29.6931	0	198	5.67423
345	369	294.273	1.52614	31.9085	8.73788	3.30774	4.29351	22.2667	66.1169	0	199	9.2224
453	343	254.83	4.29351	31.9085	6.26434	6.55249	1	12.4094	50.0286	0	200	7.98627
277	416	121.881	1.06499	18.2692	2.14799	5.32798	1	18.1056	30.5053	0	203	6.67139
420	319	245.824	3.07809	12.079	7.10497	3.61904	1.62531	17.1544	53.2798	0	204	20.3514
338	257	113.419	2.12875	25.9455	4.57253	2.59455	1	8.5821	27.139	0	205	4.37143
370	296	110.4	3.07809	25.2548	1.13419	3.95964	1	13.6999	28.9026	0	208	4.37145
386	391	352.269	3.24877	54.2469	6.79253	5.62341	1	18.6008	75.667	0	210	6.49381
480	619	410.47	9.05798	56.7422	7.70404	12.5215	1	21.6739	85.0526	0	212	7.23395
440	404	220.673	2.3928	25.483	6.97831	10.0904	2.6896	61.5265	56.2341	0	214	8.65962
388	235	259.455	2.37137	38.5423	3.71803	6.49382	3.92419	10.46	56.2341	0	215	6.73169
396	406	281.332	4.25507	30.2321	5.52316	6.37804	1	17.1544	55.7306	0	216	9.30574
568	454	67.317	4.25507	42.9351	9.13982	1	1	19.4564	23.928	0	217	1.56788
319	241	248.045	4.74003	39.2419	5.42469	9.64662	1	12.2983	52.3299	0	218	6.32092
324	329	264.165	1.30975	41.4178	7.49894	7.63506	1	20.5353	59.3523	0	220	6.37805
342	205	392.419	4.29351	47.4003	4.14178	8.05842	3.05053	11.1397	75.667	0	221	8.27883
397	341	273.842	1.61076	30.5053	4.29351	2.28757	1	22.0673	55.2316	0	223	8.97687
293	437	461.384	7.77365	80.5842	10.0904	16.1076	3.39821	32.1968	96.4662	0	224	5.72549
382	250	149.893	4.3323	34.2891	1.24094	4.03152	5.62341	13.3352	31.6228	0	225	4.37145
484	490	547.37	12.2983	73.6525	18.6008	9.47464	13.4557	28.6438	114.444	0	226	7.43179
358	296	99.1046	4.69759	31.3396	3.85423	4.61384	4.74003	12.5215	25.7132	0	227	3.16228
368	298	33.0774	1	28.6438	3.45989	2.35014	1.98096	14.9893	11.1397	0	229	1.15478
410	324	743.18	8.4291	136.999	8.05842	14.2018	1	19.9885	136.999	0	230	5.42471
309	371	938.98	7.98627	205.353	13.6999	31.6228	1.21881	25.0287	196.322	0	231	4.57252
363	343	104.6	1	15.2614	2.66552	6.79253	4.86968	13.9486	25.7132	0	232	6.85389
325	174	192.822	4.69759	37.1803	4.65553	6.04296	8.13123	7.49894	42.9351	0	233	5.18613
403	217	46.5553	1.64	29.9614	2.66552	6.04296	5.32798	6.55249	11.7574	0	234	1.55384
384	407	55.7306	3.27812	35.8664	1	3.55452	1	14.3301	15.5384	0	235	1.55384
296	369	143.301	2.30824	27.8813	4.45079	2.3928	1	17.9435	36.1904	0	236	5.13968
509	390	165.482	4.25507	28.1332	2.99614	5.23299	5.1397	15.6788	34.5989	0	237	5.88209
444	478	203.514	4.57253	48.6968	8.05842	9.13982	5.09368	23.7137	51.8613	0	238	4.17921
353	216	201.691	4.25507	54.2469	7.10497	6.79253	6.79253	9.47464	43.7144	0	239	3.71802
335	248	109.411	3.78552	12.1881	3.61904	4.37144	2.78813	13.0975	25.483	0	240	8.97687
467	456	170.008	2.07208	41.047	5.62341	7.2993	6.43567	23.5014	44.5079	0	241	4.14179
436	509	691.582	2.78813	66.7143	11.2404	12.7488	9.2224	26.6552	139.486	0	242	10.3663
394	288	261.799	2.91638	42.1697	4.82607	6.79253	3.65174	13.2158	49.1367	0	243	6.20823
543	494	991.046	11.04	159.634	17.6236	26.6552	7.98627	27.8813	205.353	0	245	6.20824
332	249	95.6024	4.65553	22.0673	2.59455	4.61384	1	9.73377	20.1691	0	246	4.33231
561	463	358.664	3.24877	44.1094	11.04	9.05798	8.4291	19.1095	78.4389	0	247	8.13124
404	403	922.24	9.05798	243.623	21.8697	30.5053	15.1247	25.9455	198.096	0	248	3.78552
358	189	361.904	2.12875	56.7422	5.04807	4.69759	2.78813	9.82172	77.7365	0	249	6.37804
363	235	557.306	4.03152	87.3788	9.3898	19.4564	1	18.7688	117.574	0	251	6.37805
411	254	79.1476	5.42469	29.1638	3.27812	3.61904	1.87688	12.5215	21.0969	0	252	2.7139
417	303	198.096	1.07461	24.3623	1.35773	2.3928	1	17.0008	39.5964	0	253	8.13125
340	273	26.4165	2.3291	11.5478	1.58204	3.30774	1.01815	13.6999	10.8432	0	254	2.28758
312	260	153.993	1.73094	16.8485	3.52269	2.12875	4.53158	13.2158	34.5989	0	255	9.13986
282	198	111.397	1	6.7317	1.35773	1.73094	1	8.50526	26.4165	0	256	16.5481
426	339	307.809	2.43623	44.9101	1.81056	9.64662	3.36778	19.8096	62.6434	0	257	6.85389
492	291	1018.15	10.3663	184.342	23.291	31.059	8.73788	22.8757	209.08	0	259	5.52316
363	558	9.82172	2.30824	39.5964	6.26434	12.864	10.3663	38.8905	18.1056	0	260	0.248046
323	407	673.17	4.25507	237.137	21.6739	27.139	6.67143	18.6008	129.802	0	262	2.83874
397	244	48.2607	4.49101	14.8551	1.18637	1	1	8.81683	12.4094	0	264	3.24876
420	411	218.697	1	9.2224	4.95807	3.65174	1	15.2614	50.9368	0	265	23.7137
366	296	421.697	5.00286	62.6434	7.91476	8.81683	1	14.8551	82.7883	0	268	6.73171
368	259	1.77828	1	15.9634	1	4.37144	4.17921	12.9802	6.04296	0	269	0.111397
346	318	72.993	2.86438	18.1056	1	7.49894	4.03152	9.13982	19.2822	0	270	4.03152
518	437	881.683	8.5821	119.709	10.1815	16.8485	1	24.3623	177.828	0	271	7.36522
453	269	352.269	3.52269	57.2549	3.95964	10.1815	1.77828	15.9634	69.1582	0	273	6.15264
494	391	445.079	1	26.6552	5.28027	6.97831	3.52269	22.0673	93.0572	0	274	16.6976
394	286	38.5423	1	15.8204	2.43623	2.50287	1	20.5353	13.2158	0	275	2.43624
380	437	655.249	9.82172	110.4	9.47464	15.1247	1.82692	19.8096	124.094	0	276	5.93523
344	406	173.094	2.22667	37.5162	6.67143	4.17921	1	18.1056	38.8905	0	277	4.61385
354	444	268.96	3.52269	60.4296	3.68473	5.37612	1	18.2692	62.0824	0	278	4.4508
345	262	281.332	1	40.3152	1.35773	5.37612	2.94273	12.9802	60.9756	0	280	6.97831
431	245	70.4136	4.61384	15.2614	1	1.77828	13.5773	6.55249	19.2822	0	281	4.61384
407	378	449.101	3.36778	43.323	3.95964	8.35363	6.79253	18.9384	100.904	0	284	10.3663
383	510	199.885	3.75162	25.0287	3.39821	3.45989	8.05842	21.2875	51.397	0	285	7.98623
355	386	155.384	3.88905	27.6316	5.09368	10.2735	3.92419	15.3993	36.5174	0	286	5.62342
416	278	117.574	3.13396	18.4342	5.77722	1.87688	1.52614	10.5545	27.6316	0	289	6.37804
397	457	94.7464	3.81972	45.7253	2.66552	4.61384	3.39821	17.6236	27.3842	0	290	2.07208
361	441	218.697	2.30824	45.7253	5.32798	4.21697	6.79253	16.2531	46.9759	0	292	4.78284
327	433	453.158	1	63.2093	7.36525	14.4596	4.06794	28.9026	97.3377	0	293	7.16917
414	307	313.396	2.78813	63.2093	11.7574	6.26434	2.43623	23.7137	65.5249	0	294	4.95807
415	525	199.885	5.62341	66.7143	6.79253	3.81972	7.16917	19.9885	40.3152	0	296	2.99613
390	241	528.027	4.06794	83.5363	9.73377	8.4291	8.35363	16.2531	104.6	0	297	6.32093
427	368	615.265	5.82942	62.6434	8.89649	12.1881	4.86968	19.1095	126.346	0	298	9.82171
378	323	1000	7.5667	201.691	13.5773	26.1799	6.91582	25.2548	212.875	0	299	4.95808
433	352	299.614	2.89026	58.8208	10	11.7574	3.16228	18.2692	69.1582	0	300	5.09367
388	504	552.316	1.87688	90.5798	11.5478	11.04	4.49101	31.9085	126.346	0	301	6.09756
485	540	835.363	10.7461	159.634	20.1691	21.0969	2.35014	48.2607	173.094	0	302	5.23299
360	263	128.64	2.14799	25.2548	1	1.58204	1	12.9802	31.3396	0	304	5.09369
402	276	70.4136	1	24.3623	3.27812	3.05053	1.16522	14.0746	19.6322	0	305	2.89027
363	273	12.864	3.58664	22.4679	1	1	1	7.23394	6.7317	0	306	0.57255
386	333	324.877	6.61169	53.2798	3.16228	11.1397	3.85423	14.3301	63.2093	0	308	6.09756
429	385	399.542	4.86968	30.2321	4.86968	2.89026	1	19.1095	82.047	0	309	13.2158
340	534	858.21	14.4596	218.697	17.7828	18.6008	16.1076	36.1904	171.544	0	312	3.9242
382	303	7.91476	1	17.9435	1	1	1	8.05842	6.79253	0	313	0.441093
340	346	661.169	3.42891	58.2942	13.5773	12.9802	1	15.5384	134.557	0	315	11.3419
509	626	126.346	11.8637	100.904	10.0904	9.91046	1	55.7306	49.5807	0	316	1.25214
463	633	897.687	8.4291	179.435	10.9411	23.0824	15.5384	32.1968	174.658	0	317	5.00285
367	284	307.809	1.49893	41.7921	5.37612	4.49101	1	12.2983	63.7804	0	318	7.36524
407	293	88.1683	1.52614	20.1691	4.95807	2.94273	1	14.9893	21.2875	0	319	4.37145
354	309	239.28	3.71803	59.8885	10.9411	7.16917	10.3663	18.4342	53.2798	0	320	3.99542
355	268	421.697	4.61384	34.5989	5.1397	3.81972	1	13.6999	86.5964	0	321	12.1882
361	202	63.7804	1	14.5902	3.05053	3.75162	5.1397	9.56024	12.5215	0	323	4.37145
493	379	321.968	2.7139	14.9893	10	9.30572	7.91476	15.2614	72.993	0	325	21.4799
360	249	399.542	3.75162	77.7365	2.20673	10.5545	1	11.1397	81.3123	0	326	5.1397
395	245	316.228	4.17921	33.3762	1	5.23299	1	8.50526	60.9756	0	327	9.47466
400	393	598.885	1.71544	71.6917	11.4444	15.2614	7.10497	20.5353	130.975	0	328	8.35362
390	297	281.332	7.04136	91.3982	3.85423	9.56024	14.3301	15.8204	62.6434	0	329	3.07809
398	383	649.382	7.36525	241.442	11.9709	33.6778	4.78286	20.1691	139.486	0	330	2.6896
638	537	425.507	4.74003	73.6525	7.5667	13.4557	3.75162	31.9085	93.898	0	331	5.77722
416	264	264.165	1.15478	37.5162	6.49382	5.93523	1.92822	13.9486	58.2942	0	332	7.04136
515	436	743.18	3.61904	69.7831	10.1815	12.7488	4.17921	21.4799	151.247	0	333	10.6499
433	267	259.455	3.85423	40.6794	8.73788	3.05053	1	9.64662	50.4807	0	334	6.37804
409	286	177.828	1	34.2891	4.03152	1.42018	2.6896	13.2158	37.8552	0	335	5.18614
387	276	791.476	10.5545	151.247	5.77722	24.3623	9.47464	18.2692	153.993	0	336	5.233
344	353	429.351	4.45079	54.2469	7.2993	5.1397	5.93523	13.9486	88.1683	0	338	7.91476
377	241	181.056	6.04296	19.1095	4.37144	4.41094	7.84389	11.2404	41.4178	0	339	9.47466
446	467	184.342	2.14799	39.5964	4.03152	4.3323	2.83874	18.6008	46.5553	0	340	4.65552
306	391	577.722	4.57253	68.539	4.53158	18.6008	1	22.0673	114.444	0	341	8.4291
290	132	259.455	4.1047	82.7883	10.3663	11.04	5.88208	7.23394	46.9759	0	342	3.13396
375	398	252.548	4.3323	55.7306	7.98627	9.30572	4.86968	19.4564	50.0286	0	343	4.53159
444	608	930.572	6.09756	168.485	15.8204	16.6977	7.36525	30.7809	184.342	0	344	5.52317
334	387	20.5353	5.18613	32.1968	4.53158	3.45989	1	24.8045	16.6977	0	345	0.637806
446	322	77.0404	1.22983	25.0287	7.5667	2.73842	1	11.6522	20.1691	0	348	3.07808
368	276	582.942	6.43567	63.7804	3.52269	6.20824	1.98096	12.9802	109.411	0	349	9.13983
317	312	417.921	4.45079	46.1384	9.13982	7.10497	6.20824	16.1076	84.291	0	350	9.05799
362	386	144.596	1.99885	24.3623	3.33762	4.53158	1	21.6739	36.1904	0	351	5.93524
298	292	433.23	1.59634	61.5265	8.05842	4.74003	1	15.5384	89.7687	0	352	7.04136
340	510	252.548	5.72549	33.3762	5.82942	8.05842	1	24.1442	56.7422	0	354	7.56671
383	473	399.542	9.05798	64.9382	5.28027	8.89649	8.35363	22.6709	77.7365	0	355	6.15265
467	406	593.523	5.18613	72.993	9.56024	11.5478	5.04807	19.9885	120.79	0	358	8.13123
378	216	336.778	2.61799	45.7253	8.97687	4.49101	1.21881	9.56024	69.7831	0	359	7.36524
313	397	222.667	4.91367	42.1697	5.1397	5.09368	1	28.6438	54.737	0	360	5.28026
384	254	567.422	4.91367	98.2172	14.7221	17.4658	5.1397	19.9885	111.397	0	362	5.77722
499	441	281.332	2.59455	34.2891	10	6.37804	2.12875	17.9435	58.8208	0	364	8.20471
332	438	66.1169	6.49382	30.5053	4.57253	4.74003	1	21.4799	20.5353	0	367	2.16739
317	339	173.094	5.04807	43.323	5.37612	6.37804	9.13982	22.0673	42.1697	0	368	3.99543
399	321	64.9382	2.7139	23.0824	4.29351	7.2993	1	11.2404	17.7828	0	369	2.81332
333	230	313.396	5.98885	44.1094	5.72549	14.2018	6.20824	15.3993	73.6525	0	372	7.10497
412	584	81.3123	4.49101	39.9542	2.89026	6.43567	4.06794	24.8045	26.6552	0	373	2.03514
320	403	469.759	4.21697	94.7464	3.55452	14.0746	2.43623	21.2875	105.545	0	375	4.95807
308	297	355.452	2.81332	58.2942	2.3291	7.4318	2.78813	17.6236	77.0404	0	376	6.09755
363	246	98.2172	1	5.32798	1	2.64165	3.45989	27.3842	26.6552	0	379	18.4342
342	339	145.902	1.66977	50.4807	5.67422	10.2735	1	19.9885	34.2891	0	380	2.89025
334	275	194.564	5.09368	25.483	2.03514	2.3928	1.32158	10.3663	41.4178	0	381	7.63505
422	423	336.778	8.2047	47.4003	6.55249	4.57253	1	18.2692	72.3394	0	382	7.10498
367	305	129.802	1.05545	34.5989	4.65553	4.21697	5.42469	10.6499	31.059	0	384	3.75162
411	256	100	2.3291	25.2548	1.86008	3.55452	4.06794	10.46	21.8697	0	385	3.95964
411	406	461.384	5.23299	71.0497	5.04807	5.88208	1	23.5014	96.4662	0	386	6.49382
354	308	186.008	2.96931	35.2269	2.43623	7.36525	8.50526	14.8551	39.2419	0	387	5.28028
370	229	228.757	2.64165	38.5423	1.29802	7.70404	4.69759	9.47464	45.3158	0	388	5.93522
494	297	186.008	3.21968	19.4564	1.24094	7.49894	1.36999	11.2404	37.8552	0	389	9.56025
358	425	478.286	5.98885	84.291	10.0904	11.5478	12.9802	20.7208	103.663	0	390	5.67422
339	509	148.551	5.57306	46.5553	2.48045	5.72549	1	21.2875	37.1803	0	391	3.19085
348	380	425.507	6.55249	64.9382	13.3352	6.8539	2.59455	18.4342	94.7464	0	392	6.55249
403	406	254.83	2.66552	37.1803	1.07461	7.63506	2.5483	36.5174	58.8208	0	393	6.8539
391	264	421.697	5.09368	71.6917	9.05798	7.77365	1.01815	11.5478	84.291	0	397	5.88209
469	359	552.316	4.74003	92.224	6.67143	11.6522	11.5478	20.7208	114.444	0	398	5.98885
327	363	632.093	4.53158	103.663	12.4094	16.4	2.12875	26.1799	134.557	0	399	6.09758
368	285	858.21	4.53158	99.1046	8.2047	11.9709	12.7488	16.4	159.634	0	400	8.65964
517	544	441.094	4.95807	85.0526	5.77722	10.3663	1.68485	27.3842	101.815	0	401	5.18613
273	247	109.411	1	11.7574	1.58204	1.98096	1	9.64662	26.4165	0	402	9.30571
494	453	276.316	3.52269	38.1972	9.3898	7.10497	3.81972	21.8697	57.7722	0	403	7.23393
401	263	620.824	5.98885	120.79	5.09368	14.8551	1	15.8204	125.215	0	404	5.1397
536	348	266.552	1	17.1544	1.18637	3.1059	1.58204	14.0746	62.0824	0	405	15.5384
393	408	283.874	4.37144	83.5363	3.95964	6.79253	7.04136	17.3094	63.7804	0	406	3.39821
456	530	159.634	6.55249	37.1803	1	13.0975	1	23.291	38.5423	0	407	4.29351
469	423	1669.77	13.3352	339.821	30.2321	44.1094	5.42469	33.9821	345.989	0	408	4.91368
542	369	361.904	5.42469	93.898	12.1881	9.2224	6.67143	26.1799	87.3788	0	409	3.85422
522	648	1640	16.4	250.287	35.8664	33.6778	7.04136	34.9115	319.085	0	410	6.55248
455	461	316.228	3.36778	67.9253	3.78552	8.5821	7.77365	16.6977	68.539	0	413	4.65553
351	287	210.969	3.30774	34.2891	6.49382	3.39821	4.03152	27.8813	49.5807	0	414	6.15265
431	307	152.614	2.57132	39.9542	3.88905	5.67422	2.64165	12.079	31.9085	0	417	3.81972
527	511	93.0572	1	33.3762	3.88905	3.95964	1	22.0673	26.1799	0	418	2.78813
432	351	294.273	1	49.1367	6.37804	4.37144	3.81972	15.2614	65.5249	0	419	5.98886
393	307	101.815	2.45824	26.1799	5.42469	2.73842	1	14.2018	26.896	0	420	3.88905
447	430	165.482	1	31.059	8.2047	2.03514	1	20.3514	37.5162	0	421	5.32799
366	319	207.208	1	26.4165	4.06794	2.50287	1	15.1247	44.5079	0	422	7.84389
391	287	310.59	2.94273	57.2549	1	8.81683	5.00286	10.9411	64.9382	0	423	5.42469
408	337	171.544	5.23299	38.1972	6.37804	4.57253	1	13.3352	39.2419	0	424	4.49101
377	214	319.085	1	39.9542	4.29351	8.2047	1	12.1881	63.7804	0	425	7.98627
432	281	410.47	1	52.8027	11.9709	9.3898	1.82692	13.4557	83.5363	0	426	7.77366
315	276	228.757	2.5483	31.9085	4.95807	4.21697	1	10.9411	50.4807	0	427	7.16916
390	318	482.607	1.046	70.4136	8.13123	12.2983	1	15.2614	93.898	0	428	6.85389
499	325	381.972	4.65553	81.3123	8.35363	4.21697	4.17921	16.2531	83.5363	0	430	4.69759
403	262	509.368	3.78552	71.0497	7.98627	11.9709	1.58204	17.1544	105.545	0	431	7.16918
312	373	572.549	7.91476	86.5964	9.30572	12.1881	1.98096	14.3301	111.397	0	432	6.6117
434	379	95.6024	1.17574	30.2321	2.43623	8.5821	2.64165	12.5215	24.8045	0	433	3.16228
472	320	261.799	2.10969	37.8552	4.53158	6.37804	1	17.1544	57.7722	0	434	6.9158
328	391	181.056	2.01691	28.3874	3.27812	6.49382	1	14.4596	42.5507	0	435	6.37804
429	407	2525.48	30.5053	685.39	58.2942	86.5964	11.04	39.9542	491.367	0	436	3.68473
418	418	235.014	3.71803	44.5079	9.47464	6.43567	11.1397	16.1076	49.5807	0	437	5.28028
357	400	93.0572	2.30824	37.1803	3.33762	7.2993	1	16.8485	28.1332	0	438	2.50286
544	551	881.683	4.17921	83.5363	14.9893	11.2404	5.04807	26.4165	173.094	0	439	10.5545
339	397	414.178	5.18613	56.2341	9.64662	5.72549	1	18.7688	86.5964	0	442	7.36525
400	208	174.658	1.91095	33.0774	3.21968	8.81683	1	8.05842	35.2269	0	443	5.28028
327	416	542.469	8.5821	64.9382	7.2993	6.09756	4.82607	18.1056	103.663	0	445	8.35362
354	342	615.265	4.14178	77.7365	12.864	8.50526	1.82692	22.8757	127.488	0	446	7.91475
358	408	307.809	3.92419	71.0497	11.1397	8.27883	4.69759	20.1691	66.1169	0	448	4.33231
436	567	637.804	8.89649	112.404	12.4094	8.81683	5.23299	27.139	127.488	0	449	5.67421
488	309	56.2341	1	20.908	3.39821	7.49894	1	15.2614	18.1056	0	450	2.6896
378	378	145.902	3.27812	41.7921	4.91367	5.28027	2.24679	18.4342	36.5174	0	452	3.49114
422	408	482.607	1.13419	71.0497	5.37612	8.13123	2.73842	23.0824	104.6	0	453	6.79253
438	511	588.208	7.5667	58.2942	19.4564	10.8432	2.59455	27.3842	126.346	0	454	10.0903
404	428	542.469	5.98885	48.2607	9.64662	14.3301	11.1397	23.291	109.411	0	457	11.2404
345	490	938.98	14.5902	148.551	14.9893	23.291	7.04136	24.8045	182.692	0	458	6.32093
399	328	168.485	5.77722	46.9759	2.59455	4.03152	4.17921	14.9893	41.047	0	459	3.58663
379	296	57.2549	2.16739	29.4273	1.92822	5.72549	1	15.1247	18.4342	0	461	1.94564
341	481	226.709	3.99542	43.323	1.98096	5.57306	2.5483	19.6322	47.8286	0	462	5.23299
334	346	92.224	3.07809	26.6552	2.7139	5.62341	15.2614	13.5773	28.3874	0	464	3.45989
391	344	593.523	11.1397	47.8286	14.2018	7.16917	1.62531	21.2875	116.522	0	465	12.4094
360	261	266.552	3.36778	31.059	2.7139	7.16917	3.24877	15.3993	57.2549	0	467	8.58212
558	517	276.316	4.57253	38.5423	6.91582	9.13982	7.2993	17.1544	57.7722	0	468	7.16916
402	272	604.296	1.65482	57.7722	5.04807	15.2614	1.82692	15.3993	118.637	0	469	10.46
362	385	307.809	1.08432	54.2469	8.50526	9.13982	1	14.8551	65.5249	0	470	5.67422
431	267	138.237	3.75162	16.8485	4.25507	2.94273	1	10.6499	29.6931	0	471	8.20471
353	259	399.542	4.3323	90.5798	9.73377	12.5215	3.36778	12.2983	86.5964	0	473	4.41094
503	417	385.423	3.71803	79.1476	5.04807	14.4596	3.39821	48.2607	93.898	0	474	4.86967
392	307	299.614	1.22983	31.6228	5.42469	7.63506	4.21697	11.7574	64.9382	0	475	9.47462
362	378	62.0824	4.69759	26.6552	2.3291	5.82942	1.92822	16.5482	20.3514	0	477	2.32909
383	251	433.23	3.71803	97.3377	9.13982	9.2224	6.91582	12.864	85.0526	0	478	4.45079
370	310	294.273	6.43567	38.1972	4.95807	3.75162	6.49382	14.7221	67.317	0	479	7.70405
384	217	192.822	3.27812	19.9885	2.99614	5.52316	1	8.50526	42.5507	0	481	9.64665
400	615	425.507	1.03663	78.4389	7.77365	10.3663	4.86968	30.7809	98.2172	0	482	5.42469
371	312	749.894	5.32798	82.047	14.9893	17.4658	3.85423	16.5482	147.221	0	483	9.13981
413	285	69.7831	1	13.0975	3.85423	2.35014	3.30774	11.5478	15.2614	0	484	5.32797
413	289	572.549	6.20824	104.6	11.3419	14.3301	1	11.6522	109.411	0	485	5.4737
350	323	388.905	9.82172	92.224	6.20824	12.5215	1	15.5384	80.5842	0	486	4.21696
405	267	130.975	1.92822	10.6499	1.58204	9.47464	1	12.864	32.4877	0	488	12.2982
451	332	187.688	5.18613	17.6236	3.16228	5.42469	1	14.0746	42.9351	0	489	10.6498
461	423	316.228	1	51.8613	6.49382	9.91046	1	20.3514	67.317	0	490	6.09757
324	262	230.824	1.52614	22.6709	7.36525	5.18613	1	14.7221	49.1367	0	492	10.1815
462	451	572.549	4.03152	63.2093	6.91582	13.8237	5.98885	27.6316	108.432	0	493	9.05799
354	402	593.523	7.2993	94.7464	4.95807	13.0975	10.6499	21.8697	126.346	0	495	6.26433
384	303	947.464	8.27883	198.096	20.1691	23.291	15.6788	18.4342	184.342	0	496	4.78285
413	412	562.341	8.4291	97.3377	9.30572	13.8237	2.6896	22.4679	107.461	0	497	5.77722
368	413	1144.44	15.5384	241.442	25.9455	25.0287	6.7317	23.291	214.799	0	498	4.74002
375	254	276.316	3.95964	50.0286	5.4737	5.04807	5.18613	13.4557	56.7422	0	500	5.52316
466	324	182.692	2.89026	28.6438	1	5.04807	1.01815	18.9384	38.1972	0	501	6.37806
487	315	108.432	1	33.6778	3.05053	1.52614	4.21697	12.864	29.1638	0	503	3.21969
384	270	127.488	1	19.9885	2.5483	3.16228	1	8.97687	27.139	0	504	6.37807
411	282	82.047	1.09411	14.4596	7.49894	3.92419	2.6896	17.0008	19.2822	0	507	5.67422
355	422	368.473	7.91476	112.404	11.3419	10.5545	1	23.928	79.8627	0	512	3.27811
378	332	667.143	10.9411	94.7464	15.2614	22.6709	10.46	17.9435	126.346	0	514	7.04135
286	236	14.7221	1	10.6499	2.0908	2.99614	1	7.04136	8.73788	0	517	1.38237
450	526	414.178	5.04807	72.3394	5.28027	9.2224	3.21968	34.2891	93.0572	0	518	5.72548
448	340	207.208	1.65482	27.3842	6.49382	5.72549	1	15.5384	43.323	0	519	7.5667
396	419	495.807	1.17574	80.5842	11.9709	8.5821	1	25.483	105.545	0	520	6.15266
430	355	187.688	2.18697	44.5079	8.05842	1.52614	5.62341	28.9026	47.8286	0	521	4.21696
385	292	784.389	5.77722	101.815	10.8432	15.5384	13.3352	22.4679	165.482	0	522	7.70406
369	468	457.253	4.61384	103.663	6.97831	13.3352	6.8539	18.9384	89.7687	0	525	4.41096
389	275	3.75162	1.15478	14.2018	1	4.49101	1	13.3352	5.98885	0	526	0.264165
421	357	196.322	4.1047	36.8473	4.29351	4.06794	3.61904	16.4	43.323	0	528	5.32799
358	263	138.237	1.00904	19.4564	2.43623	4.03152	1.68485	11.4444	31.6228	0	529	7.10496
357	268	144.596	2.30824	30.5053	3.27812	3.21968	9.3898	11.9709	31.3396	0	530	4.74003
336	375	168.485	6.20824	50.9368	5.32798	7.91476	11.8637	16.4	34.5989	0	531	3.30773
230	280	77.0404	5.32798	31.3396	6.61169	3.81972	1	16.4	20.7208	0	532	2.45824
415	336	134.557	2.05353	49.5807	4.86968	3.71803	9.91046	19.9885	31.6228	0	533	2.7139
299	297	504.807	6.43567	67.317	1	13.3352	4.69759	15.6788	106.499	0	534	7.49895
421	454	1207.9	13.2158	291.638	22.0673	29.1638	19.2822	36.1904	224.679	0	535	4.14178
358	568	66.7143	4.25507	39.9542	4.69759	5.28027	3.55452	37.8552	27.8813	0	536	1.66977
339	302	469.759	3.1059	65.5249	4.17921	11.6522	2.03514	13.0975	93.0572	0	537	7.16917
396	311	437.144	4.61384	55.7306	16.5482	6.79253	1	12.9802	87.3788	0	538	7.84388
373	266	41.4178	4.17921	23.5014	1	2.5483	6.37804	10.6499	13.9486	0	539	1.76235
358	249	130.975	3.88905	33.0774	4.69759	2.3928	1	8.35363	30.5053	0	540	3.95965
337	313	230.824	4.53158	49.5807	4.82607	9.47464	1.27488	16.6977	53.2798	0	541	4.65552
477	507	827.883	3.95964	112.404	10.6499	19.1095	9.47464	27.6316	173.094	0	542	7.36525
328	366	194.564	1.27488	40.6794	1.86008	4.95807	1.12404	18.7688	42.9351	0	543	4.78286
405	327	111.397	3.05053	17.1544	2.03514	1	4.17921	11.8637	28.3874	0	546	6.49379
284	328	115.478	3.58664	26.896	1.07461	1.12404	1	14.0746	28.3874	0	548	4.2935
416	412	207.208	2.12875	38.5423	2.20673	12.5215	1	13.3352	46.9759	0	549	5.37612
404	374	349.115	2.12875	64.9382	7.36525	11.3419	6.79253	18.9384	73.6525	0	550	5.37611
413	407	850.526	7.77365	140.746	18.7688	15.5384	4.57253	24.8045	176.236	0	551	6.04299
398	275	222.667	1	47.4003	4.69759	6.7317	1	17.0008	49.5807	0	552	4.69759
391	256	296.931	1.19709	29.9614	5.37612	7.63506	2.03514	11.6522	60.9756	0	553	9.91045
458	558	842.91	5.88208	71.0497	17.9435	12.079	1	30.7809	171.544	0	554	11.8637
606	423	433.23	1.81056	55.7306	7.84389	9.73377	3.92419	20.5353	92.224	0	555	7.77365
380	256	203.514	1.15478	32.4877	3.88905	5.23299	2.89026	13.2158	43.7144	0	556	6.26434
354	287	124.094	1.12404	33.6778	3.88905	3.85423	1.01815	11.1397	29.6931	0	558	3.68474
457	466	756.67	7.36525	117.574	17.4658	18.2692	11.04	27.6316	162.531	0	559	6.43569
368	292	216.739	2.96931	54.2469	6.20824	3.61904	3.61904	14.0746	42.9351	0	560	3.99542
448	311	75.667	2.43623	29.1638	2.14799	2.64165	1	14.8551	23.928	0	562	2.59455
376	308	532.798	5.57306	60.4296	5.82942	13.2158	1	15.6788	112.404	0	563	8.81684
553	511	388.905	5.57306	50.9368	5.1397	6.49382	1	20.7208	79.1476	0	564	7.63505
467	317	410.47	2.01691	67.317	3.61904	8.5821	1	17.4658	81.3123	0	565	6.09757
365	337	365.174	2.14799	25.2548	1.13419	4.61384	1	17.4658	76.3506	0	566	14.4596
416	386	271.39	3.27812	45.7253	1.18637	3.75162	6.97831	18.7688	59.8885	0	567	5.93523
489	571	237.137	4.45079	42.1697	1	8.35363	1	20.5353	50.9368	0	568	5.6234
440	363	820.47	5.88208	153.993	15.9634	25.9455	1.87688	23.7137	174.658	0	571	5.32797
401	320	361.904	1.74658	72.3394	11.3419	9.30572	4.69759	15.1247	67.9253	0	572	5.00286
344	263	42.9351	2.05353	11.7574	1	1.12404	1	6.20824	14.4596	0	574	3.65175
543	508	149.893	4.03152	36.8473	3.71803	3.39821	4.86968	15.5384	35.5452	0	575	4.06795
437	358	22.6709	1	29.9614	1.07461	2.03514	4.41094	17.1544	12.2983	0	576	0.75667
357	236	108.432	3.85423	25.7132	3.52269	1	1	10.7461	26.6552	0	579	4.21698
387	229	371.803	2.6896	66.1169	5.1397	4.41094	2.28757	11.5478	72.3394	0	580	5.62342
322	387	296.931	3.88905	39.5964	10.7461	7.16917	7.5667	14.9893	64.3567	0	581	7.49894
403	348	388.905	1	56.2341	7.49894	5.37612	5.4737	16.1076	84.291	0	582	6.91582
327	270	264.165	1	23.7137	1.42018	3.16228	3.55452	9.05798	52.3299	0	583	11.1398
406	289	3.36778	1	16.6977	1.47221	1	4.06794	9.13982	4.65553	0	585	0.201691
288	332	378.552	1	30.7809	4.86968	4.21697	1.47221	13.9486	76.3506	0	586	12.2983
381	275	27.8813	2.59455	8.81683	2.20673	1.27488	6.20824	10.0904	9.30572	0	587	3.16228
432	294	557.306	3.19085	98.2172	7.36525	22.4679	3.92419	13.3352	110.4	0	588	5.67422
415	309	626.434	5.42469	46.5553	4.65553	11.6522	4.49101	17.9435	127.488	0	589	13.4557
422	504	142.018	5.4737	44.9101	6.61169	4.41094	1	18.4342	32.7812	0	590	3.16227
406	463	679.253	8.13123	50.4807	14.4596	14.7221	2.35014	23.291	133.352	0	591	13.4557
389	247	500.286	4.57253	55.2316	8.50526	9.13982	1	12.4094	97.3377	0	592	9.05797
410	420	286.438	3.16228	40.6794	2.83874	7.4318	1	23.5014	66.1169	0	593	7.04135
396	263	388.905	4.95807	75.667	4.25507	1.87688	2.03514	9.3898	75.667	0	594	5.13969
415	302	252.548	3.65174	39.9542	5.72549	4.95807	3.21968	16.5482	52.3299	0	595	6.32094
373	375	474.003	4.95807	50.4807	10.0904	8.4291	14.4596	18.1056	90.5798	0	596	9.38979
378	327	128.64	1.47221	18.1056	1.13419	5.09368	1	18.1056	34.2891	0	597	7.10498
462	420	378.552	4.45079	56.7422	5.72549	11.04	1	19.4564	74.9894	0	599	6.67144
311	324	125.215	3.45989	25.0287	3.27812	2.99614	1	16.5482	29.6931	0	600	5.00286
426	338	626.434	6.15265	58.8208	13.5773	14.7221	1	18.2692	129.802	0	602	10.6499
516	442	107.461	5.98885	46.9759	5.77722	5.04807	5.57306	16.4	27.139	0	605	2.28758
448	358	316.228	1	52.8027	1.24094	9.47464	6.7317	13.3352	60.9756	0	606	5.98886
428	312	371.803	3.24877	68.539	3.61904	7.23394	1	15.6788	75.667	0	607	5.42469
426	225	368.473	2.14799	54.737	2.59455	8.13123	6.67143	13.8237	78.4389	0	608	6.7317
473	541	237.137	6.91582	147.221	11.1397	17.3094	3.85423	29.9614	60.4296	0	611	1.61076
319	305	250.287	1	47.8286	7.10497	8.27883	2.64165	12.9802	51.8613	0	612	5.233
381	375	33.0774	3.49115	25.0287	2.43623	3.61904	1	14.2018	12.7488	0	613	1.32158
381	365	205.353	2.89026	29.4273	4.37144	6.09756	1	11.9709	49.5807	0	615	6.97832
270	381	1165.22	19.2822	252.548	20.5353	25.483	6.49382	22.6709	214.799	0	616	4.61386
395	488	716.917	4.17921	95.6024	10.0904	16.6977	8.50526	42.9351	156.788	0	617	7.49894
428	342	743.18	4.37144	62.6434	15.5384	10.46	6.67143	23.5014	148.551	0	619	11.8637
342	272	173.094	3.92419	24.1442	3.33762	2.12875	5.57306	13.2158	36.1904	0	620	7.16918
373	239	421.697	2.12875	54.2469	5.52316	7.2993	5.88208	16.1076	84.291	0	621	7.77366
368	263	417.921	2.16739	64.3567	7.36525	15.5384	1	16.1076	86.5964	0	622	6.49382
414	406	482.607	5.23299	80.5842	9.13982	5.98885	1	17.7828	97.3377	0	625	5.98885
563	473	388.905	4.41094	46.5553	6.8539	7.49894	5.18613	24.8045	77.7365	0	627	8.35361
363	316	491.367	7.2993	170.008	9.13982	19.2822	4.3323	18.1056	107.461	0	628	2.89026
344	335	252.548	9.13982	45.7253	5.32798	9.13982	3.16228	19.4564	62.0824	0	630	5.52316
434	284	261.799	2.37137	48.6968	4.82607	11.04	1.27488	13.6999	57.7722	0	631	5.3761
386	296	59.3523	4.91367	25.2548	7.2993	1	1	10.46	14.5902	0	632	2.35014
395	290	358.664	5.28027	59.3523	3.55452	14.2018	3.21968	17.9435	74.318	0	633	6.04297
406	257	127.488	3.49115	23.0824	2.76316	5.04807	2.0908	10.46	28.9026	0	634	5.52317
383	266	166.977	3.61904	18.7688	4.06794	4.86968	1.98096	10.46	32.7812	0	635	8.89652
390	257	820.47	1	100.904	7.84389	12.7488	13.2158	17.7828	171.544	0	636	8.13119
338	300	8.73788	1	21.0969	1	2.6896	4.61384	13.9486	6.04296	0	638	0.414178
308	306	220.673	3.1059	35.2269	4.06794	9.91046	1	20.5353	50.0286	0	639	6.26433
537	484	395.964	4.25507	63.2093	6.61169	4.3323	3.92419	20.908	82.7883	0	641	6.26433
417	389	333.762	2.50287	32.4877	6.97831	8.2047	4.95807	18.1056	63.7804	0	642	10.2735
411	274	286.438	3.16228	64.3567	4.06794	6.67143	9.2224	16.1076	57.2549	0	643	4.45079
439	331	132.158	2.52548	39.5964	5.37612	6.49382	10.46	13.3352	31.3396	0	644	3.33763
408	279	381.972	1.86008	69.1582	6.55249	11.6522	9.13982	13.0975	73.6525	0	645	5.52316
477	495	770.404	6.37804	70.4136	12.7488	15.5384	4.1047	25.483	165.482	0	646	10.9411
460	443	743.18	6.79253	77.0404	10.9411	17.0008	2.50287	24.3623	152.614	0	647	9.64663
402	292	140.746	3.88905	38.5423	4.29351	5.98885	4.41094	14.0746	33.3762	0	648	3.65173
312	368	27.3842	1	27.139	1.29802	2.59455	3.81972	12.864	8.35363	0	649	1.00903
403	315	302.321	1	46.5553	3.85423	7.16917	1.01815	14.4596	63.2093	0	650	6.4938
345	342	125.215	1	30.5053	2.5483	4.53158	6.26434	10.0904	26.1799	0	652	4.1047
400	350	310.59	4.74003	57.7722	10.2735	14.2018	1.12404	20.5353	61.5265	0	654	5.37612
403	279	149.893	1.73094	37.5162	6.67143	5.09368	1.27488	12.4094	30.5053	0	655	3.99542
412	421	138.237	6.91582	62.6434	7.70404	8.97687	1	20.3514	40.6794	0	658	2.20673
476	314	91.3982	1.76236	28.6438	1.86008	3.85423	1	13.8237	21.0969	0	659	3.19085
462	441	371.803	3.61904	21.2875	1	2.5483	3.65174	20.7208	82.047	0	660	17.4658
284	274	181.056	1	53.7612	3.39821	6.04296	5.67422	11.7574	39.5964	0	661	3.36778
567	489	352.269	6.15265	54.737	7.5667	5.82942	4.41094	21.8697	74.9894	0	662	6.43567
437	498	368.473	6.37804	50.9368	7.16917	8.73788	4.3323	19.8096	76.3506	0	663	7.23393
420	376	148.551	1.98096	44.9101	6.7317	4.69759	1.52614	16.4	31.9085	0	664	3.30774
371	494	637.804	5.18613	96.4662	11.1397	15.3993	8.2047	27.8813	136.999	0	665	6.61168
354	507	661.169	7.91476	115.478	15.2614	18.4342	1	25.9455	132.158	0	666	5.7255
385	326	421.697	5.04807	50.4807	7.36525	6.91582	4.82607	17.4658	87.3788	0	667	8.35363
472	366	345.989	2.50287	81.3123	4.41094	10.8432	3.95964	16.2531	68.539	0	669	4.25506
351	467	261.799	6.32093	40.6794	4.74003	9.3898	1	17.7828	55.2316	0	671	6.43567
350	322	289.026	3.81972	25.9455	8.05842	6.67143	3.45989	16.5482	59.8885	0	672	11.1397
395	278	1357.73	11.3419	291.638	22.2667	37.8552	15.9634	22.8757	276.316	0	673	4.65553
390	461	210.969	1.61076	55.2316	8.05842	12.4094	1	20.1691	47.8286	0	674	3.81972
368	317	207.208	4.41094	37.5162	5.67422	1.52614	1	13.2158	47.4003	0	675	5.52316
440	519	850.526	10.7461	148.551	13.0975	14.7221	10.6499	29.4273	182.692	0	676	5.72548
526	593	518.613	8.2047	102.735	13.2158	19.1095	11.9709	32.1968	116.522	0	677	5.04807
314	384	264.165	3.05053	38.8905	3.45989	6.97831	5.67422	16.5482	56.2341	0	679	6.79253
328	361	46.5553	1.94564	16.5482	3.55452	2.6896	2.12875	17.6236	14.4596	0	680	2.81332
413	274	119.709	1	9.13982	1	4.06794	1	11.04	26.6552	0	681	13.0975
438	365	417.921	1.33352	50.0286	2.7139	6.61169	13.5773	16.6977	85.0526	0	682	8.35364
260	138	1.05545	1	2.7139	1.07461	1	2.43623	5.93523	3.68473	0	683	0.388905
454	433	378.552	3.30774	59.8885	8.81683	3.30774	5.77722	17.3094	74.318	0	684	6.32095
438	450	1252.15	4.91367	245.824	20.908	29.6931	19.4564	59.8885	273.842	0	686	5.09368
327	238	632.093	4.1047	93.898	10.8432	14.3301	1	13.5773	127.488	0	688	6.7317
326	336	147.221	3.42891	24.5824	1.58204	6.91582	1	14.2018	32.1968	0	690	5.98888
414	399	523.299	7.4318	89.7687	10.0904	10.0904	5.57306	18.9384	100.904	0	693	5.82941
438	299	124.094	1.49893	14.9893	6.15265	8.73788	1	12.9802	33.0774	0	694	8.27884
343	438	1539.93	11.6522	207.208	22.0673	27.8813	20.1691	32.7812	310.59	0	695	7.43181
423	322	27.139	1	25.2548	1.86008	1	4.3323	14.4596	10.3663	0	696	1.07461
359	264	395.964	2.28757	50.4807	10.2735	3.95964	1	18.7688	83.5363	0	697	7.84387
392	358	381.972	3.39821	42.9351	10.7461	9.73377	1	18.2692	76.3506	0	698	8.8965
440	523	1175.74	9.05798	145.902	15.3993	25.2548	7.91476	30.2321	230.824	0	699	8.05842
360	235	235.014	3.99542	40.6794	5.18613	5.04807	1	10.2735	45.7253	0	701	5.77722
300	224	58.8208	1	8.97687	1	4.21697	1	8.65964	13.5773	0	702	6.55248
353	285	44.9101	1	26.6552	1.24094	5.32798	2.28757	12.2983	12.4094	0	703	1.68485
337	285	449.101	5.09368	60.4296	11.1397	9.3898	3.1059	15.6788	86.5964	0	704	7.4318
358	295	57.2549	2.96931	31.059	3.78552	3.81972	7.84389	20.5353	17.4658	0	705	1.84342
295	328	691.582	7.70404	97.3377	12.5215	14.2018	2.83874	23.0824	138.237	0	706	7.10498
395	229	31.059	4.25507	12.6346	1.52614	3.39821	8.73788	10.5545	10.0904	0	708	2.45825
416	259	88.1683	3.75162	20.5353	4.29351	3.95964	1	10.1815	19.9885	0	709	4.2935
443	442	235.014	2.6896	29.1638	5.28027	8.73788	3.16228	18.6008	48.2607	0	710	8.05841
394	286	865.964	6.7317	106.499	5.77722	7.70404	7.04136	19.8096	171.544	0	711	8.13119
294	369	858.21	6.7317	186.008	16.2531	24.8045	11.8637	23.5014	187.688	0	712	4.61383
405	361	127.488	1.68485	25.483	3.71803	3.75162	6.43567	16.5482	29.9614	0	713	5.00286
396	264	134.557	1	17.7828	2.3291	4.21697	2.83874	11.3419	27.8813	0	714	7.56669
337	400	513.97	7.2993	75.667	2.37137	8.97687	2.18697	21.6739	104.6	0	716	6.79253
416	268	388.905	1	36.8473	4.45079	4.74003	1	14.2018	82.7883	0	717	10.5545
422	378	922.24	3.16228	81.3123	13.8237	14.4596	2.43623	22.6709	184.342	0	718	11.3419
342	450	106.499	1	29.1638	3.1059	6.32093	3.45989	17.3094	28.9026	0	721	3.65175
393	309	209.08	1	41.4178	1	8.35363	1	17.9435	44.9101	0	722	5.04807
395	280	89.7687	4.49101	25.9455	2.03514	1.73094	3.24877	16.1076	23.7137	0	723	3.45989
433	256	239.28	4.41094	18.7688	4.69759	4.49101	1	11.5478	48.6968	0	724	12.7488
412	376	547.37	4.41094	109.411	6.43567	14.3301	12.5215	15.8204	109.411	0	725	5.00288
402	351	582.942	6.7317	119.709	13.6999	18.7688	12.2983	20.7208	115.478	0	727	4.86966
404	304	145.902	3.39821	67.317	6.7317	6.20824	1	18.1056	37.8552	0	728	2.16739
473	470	604.296	5.72549	71.6917	9.05798	12.9802	4.17921	29.6931	125.215	0	729	8.42909
348	214	336.778	5.88208	63.7804	4.06794	8.73788	7.36525	8.27883	67.317	0	730	5.28027
404	336	171.544	1	33.3762	8.4291	6.37804	5.00286	16.6977	38.8905	0	731	5.13971
495	309	199.885	1.13419	41.7921	5.82942	6.67143	4.78286	12.6346	40.6794	0	732	4.78284
332	277	129.802	1	26.6552	5.32798	2.12875	3.16228	11.6522	28.3874	0	733	4.86967
429	283	239.28	4.29351	39.2419	5.88208	8.5821	1	17.6236	56.2341	0	734	6.09756
335	305	352.269	6.20824	77.7365	11.4444	12.864	1	14.9893	66.7143	0	735	4.53158
433	245	500.286	1.24094	58.8208	5.52316	13.0975	1	18.6008	107.461	0	736	8.50526
381	286	222.667	1.71544	19.1095	4.91367	1.58204	3.16228	17.0008	51.8613	0	737	11.6522
337	417	441.094	7.4318	72.3394	10.5545	13.9486	1.12404	19.8096	88.9649	0	739	6.09756
347	237	85.821	4.17921	23.7137	2.94273	1	1.21881	11.04	20.908	0	742	3.61905
354	452	289.026	1.09411	40.3152	2.43623	3.52269	2.78813	26.4165	71.6917	0	743	7.16916
388	297	64.3567	3.88905	33.6778	1.81056	2.89026	4.69759	12.9802	17.0008	0	744	1.91095
452	308	302.321	1.32158	35.8664	2.20673	8.65964	4.41094	12.4094	62.0824	0	745	8.42909
386	494	388.905	3.45989	54.737	5.93523	10.9411	6.32093	24.1442	89.7687	0	746	7.10497
322	450	588.208	8.2047	55.2316	7.2993	11.8637	7.2993	28.1332	130.975	0	747	10.6498
369	407	643.567	6.61169	65.5249	11.3419	14.0746	6.04296	21.4799	121.881	0	748	9.82172
350	216	58.8208	1.26346	21.4799	4.25507	5.00286	4.82607	10.8432	13.2158	0	750	2.73841
366	416	429.351	5.1397	71.0497	10.7461	8.27883	3.21968	18.7688	85.0526	0	751	6.04297
380	485	465.553	4.1047	74.318	9.64662	10.0904	12.9802	21.6739	102.735	0	752	6.26434
399	294	729.93	5.32798	63.7804	10.9411	10.5545	4.21697	16.8485	149.893	0	753	11.4444
438	489	453.158	11.8637	230.824	20.908	25.483	9.13982	32.7812	100	0	754	1.96322
405	440	358.664	2.41442	47.8286	6.32093	8.73788	4.82607	18.1056	70.4136	0	755	7.49894
333	344	108.432	3.95964	88.1683	5.32798	6.79253	4.78286	16.1076	25.9455	0	756	1.22983
370	219	1165.22	5.09368	302.321	27.8813	38.5423	2.78813	19.8096	232.91	0	757	3.85425
370	334	643.567	4.49101	140.746	8.2047	16.8485	1.77828	15.8204	127.488	0	758	4.57254
380	285	469.759	1.43301	113.419	12.5215	20.7208	10.0904	13.2158	99.1046	0	759	4.1418
552	403	319.085	3.45989	27.6316	7.84389	8.27883	5.28027	17.4658	67.317	0	760	11.5478
419	452	345.989	1.56788	55.7306	5.18613	6.43567	1	15.9634	73.6525	0	761	6.20824
358	263	55.2316	1.40746	29.4273	1.81056	2.18697	5.98885	9.91046	13.9486	0	762	1.87688
435	442	214.799	2.3928	39.2419	3.88905	7.2993	5.32798	19.9885	46.5553	0	763	5.47372
406	404	557.306	7.16917	59.3523	10.8432	10	5.00286	21.0969	120.79	0	764	9.3898
453	501	763.506	11.7574	147.221	18.9384	20.1691	8.73788	24.1442	151.247	0	765	5.18612
441	341	368.473	1.16522	34.5989	8.81683	8.89649	2.0908	16.4	81.3123	0	767	10.6498
387	315	333.762	2.94273	35.2269	6.49382	8.27883	3.75162	12.7488	72.3394	0	769	9.47463
518	431	749.894	9.64662	72.993	9.91046	14.8551	5.32798	25.2548	147.221	0	770	10.2735
428	243	218.697	2.76316	41.4178	8.50526	7.84389	11.04	12.5215	46.5553	0	771	5.28027
544	314	307.809	4.69759	113.419	6.09756	14.5902	6.61169	16.6977	67.317	0	772	2.71391
587	679	49.5807	1.76236	48.6968	3.68473	9.47464	1	29.9614	23.928	0	773	1.01815
429	452	469.759	6.20824	100	12.7488	8.50526	9.05798	23.0824	94.7464	0	774	4.69759
350	273	36.8473	1.26346	20.3514	3.33762	1.42018	9.73377	11.2404	11.5478	0	775	1.81055
353	503	296.931	2.57132	36.5174	4.65553	1.06499	2.59455	22.2667	65.5249	0	776	8.13122
398	233	228.757	4.49101	16.5482	3.45989	4.95807	1.47221	10.2735	44.9101	0	778	13.8237
535	501	930.572	5.77722	149.893	16.5482	28.1332	15.8204	29.9614	194.564	0	779	6.20824
401	272	191.095	1.73094	36.8473	6.97831	7.16917	1	17.0008	45.7253	0	780	5.18613
338	340	144.596	1	20.3514	3.55452	1	3.36778	13.0975	32.4877	0	781	7.10497
440	387	445.079	4.1047	73.6525	11.7574	8.4291	1	18.9384	94.7464	0	782	6.04296
392	441	1074.61	10.2735	149.893	15.8204	23.5014	8.4291	24.5824	203.514	0	783	7.16918
374	380	637.804	5.28027	125.215	13.2158	16.8485	7.77365	23.7137	124.094	0	784	5.09367
441	596	388.905	7.23394	91.3982	6.04296	14.4596	1	34.9115	81.3123	0	786	4.25506
409	372	271.39	2.91638	51.8613	8.89649	9.56024	4.29351	21.8697	59.3523	0	788	5.233
388	282	333.762	3.99542	86.5964	2.5483	8.27883	2.24679	12.4094	63.7804	0	789	3.85422
395	456	254.83	3.55452	29.6931	4.74003	6.97831	21.4799	15.3993	56.2341	0	791	8.58213
409	337	61.5265	4.49101	18.1056	1.86008	3.05053	1	10.2735	16.8485	0	792	3.3982
437	225	254.83	1.42018	24.3623	1.74658	8.05842	5.82942	13.5773	54.2469	0	793	10.46
379	355	542.469	5.09368	130.975	6.61169	11.5478	9.13982	22.4679	114.444	0	794	4.14178
369	514	151.247	3.16228	23.0824	2.76316	5.72549	2.18697	34.2891	42.1697	0	795	6.55248
395	291	218.697	2.73842	23.291	4.37144	6.15265	1	9.13982	44.9101	0	796	9.38976
295	419	112.404	4.3323	40.6794	4.65553	9.05798	7.91476	18.1056	27.8813	0	798	2.76317
642	532	577.722	5.23299	94.7464	5.1397	16.2531	4.74003	30.7809	122.983	0	800	6.09756
486	324	557.306	5.98885	76.3506	10.0904	15.2614	4.49101	18.4342	107.461	0	801	7.2993
423	274	220.673	1.94564	29.6931	7.5667	5.82942	5.18613	12.5215	49.5807	0	802	7.43179
396	512	403.152	3.81972	59.8885	9.13982	6.7317	2.12875	30.7809	87.3788	0	803	6.73171
338	265	66.7143	1.02735	14.5902	1	4.03152	5.04807	16.2531	17.0008	0	804	4.57254
509	406	252.548	2.12875	94.7464	6.97831	10.5545	3.16228	17.7828	53.7612	0	805	2.66552
353	275	179.435	1	25.9455	6.15265	8.65964	1	16.8485	40.6794	0	807	6.91584
358	403	316.228	1.33352	35.8664	5.42469	4.86968	13.3352	15.8204	62.6434	0	808	8.81683
395	568	381.972	1	67.9253	9.13982	7.70404	1	21.4799	82.047	0	810	5.62341
406	291	388.905	1	58.2942	9.47464	5.93523	1	16.6977	82.047	0	811	6.67142
362	409	152.614	1.43301	36.8473	2.43623	6.55249	2.5483	20.5353	40.3152	0	812	4.1418
409	238	2.16739	2.52548	24.8045	3.16228	1.47221	1	13.3352	5.67422	0	813	0.0873789
427	364	486.968	3.36778	58.8208	9.30572	8.73788	1	20.5353	104.6	0	814	8.27884
367	387	220.673	1.43301	44.1094	6.32093	7.70404	1.01815	15.3993	47.8286	0	815	5.00286
376	291	153.993	2.61799	38.1972	4.29351	7.2993	1	15.3993	39.9542	0	816	4.03153
426	484	1746.58	15.8204	289.026	21.4799	30.5053	9.73377	31.3396	333.762	0	818	6.04299
408	366	327.812	2.28757	37.1803	5.4737	17.6236	2.43623	18.7688	68.539	0	819	8.81682
342	402	327.812	4.86968	66.1169	4.95807	13.0975	7.4318	22.4679	68.539	0	820	4.95807
476	460	679.253	4.65553	74.9894	16.6977	14.5902	5.57306	24.8045	145.902	0	821	9.05799
477	397	69.1582	4.57253	33.0774	4.57253	7.23394	8.5821	17.3094	19.1095	0	823	2.0908
353	347	474.003	2.10969	33.9821	10.2735	10.7461	1	14.9893	101.815	0	824	13.9486
370	426	142.018	7.2993	82.047	2.20673	8.65964	10.6499	18.2692	37.1803	0	825	1.73093
427	262	392.419	2.5483	54.737	5.62341	8.05842	1.87688	13.5773	81.3123	0	826	7.16917
354	416	302.321	3.45989	46.5553	14.2018	9.2224	10.7461	19.9885	62.0824	0	827	6.4938
442	367	704.136	7.70404	61.5265	11.8637	8.27883	3.55452	18.1056	139.486	0	829	11.4444
343	280	296.931	1	58.2942	7.63506	8.89649	9.47464	14.8551	59.8885	0	830	5.09366
343	354	637.804	2.61799	77.7365	10.2735	17.9435	4.69759	20.1691	126.346	0	832	8.20469
358	267	41.047	4.78286	19.6322	1.47221	2.35014	2.0908	10.3663	10.7461	0	835	2.0908
454	369	216.739	1.76236	29.9614	1	7.49894	4.37144	15.5384	48.6968	0	836	7.23394
362	244	12.864	1.16522	11.2404	1	3.30774	1	9.13982	7.23394	0	837	1.14444
337	388	60.4296	1	27.3842	3.68473	6.37804	1	15.6788	15.8204	0	839	2.20673
358	283	156.788	2.20673	31.059	1	1.62531	8.27883	14.9893	38.1972	0	840	5.04807
347	320	421.697	1	50.0286	8.73788	11.7574	3.39821	14.5902	85.0526	0	841	8.42912
367	447	643.567	3.19085	109.411	5.28027	21.4799	4.49101	27.6316	139.486	0	842	5.88211
603	579	99.1046	1.30975	32.1968	4.74003	8.05842	8.13123	21.8697	30.7809	0	843	3.07809
398	256	138.237	3.36778	14.7221	1.86008	1.36999	1	10.46	30.2321	0	845	9.38976
395	312	1036.63	6.55249	128.64	15.6788	17.9435	5.23299	26.1799	222.667	0	846	8.05838
292	395	352.269	1	42.5507	11.2404	7.04136	1	23.928	79.1476	0	847	8.27881
365	280	153.993	1	27.6316	1	4.78286	1	10.5545	33.3762	0	848	5.57308
500	378	235.014	3.21968	31.3396	7.77365	2.59455	10.2735	19.6322	53.2798	0	849	7.49895
388	397	491.367	5.23299	58.2942	12.2983	6.32093	5.72549	18.4342	97.3377	0	850	8.42909
349	340	327.812	1.92822	46.5553	6.37804	7.70404	8.81683	20.3514	74.318	0	851	7.04135
313	327	371.803	1.71544	57.7722	5.37612	7.63506	7.10497	21.0969	83.5363	0	852	6.43567
417	614	1252.15	15.2614	209.08	31.059	29.1638	1.98096	37.8552	248.045	0	853	5.98886
404	273	62.6434	3.19085	29.9614	1	2.73842	5.4737	12.2983	20.3514	0	854	2.0908
331	285	307.809	4.21697	38.1972	2.43623	3.85423	9.47464	11.2404	65.5249	0	855	8.05842
368	534	296.931	3.16228	52.3299	8.05842	11.3419	8.05842	25.2548	60.4296	0	856	5.67421
333	416	179.435	4.29351	26.1799	5.09368	3.05053	1.77828	24.1442	46.1384	0	857	6.85392
412	305	330.774	7.36525	44.5079	4.37144	6.7317	2.3928	16.1076	64.9382	0	858	7.4318
438	319	333.762	4.91367	55.7306	3.68473	7.10497	3.24877	14.8551	66.7143	0	859	5.98885
492	597	938.98	7.23394	136.999	21.6739	19.6322	17.0008	32.4877	198.096	0	860	6.85392
406	504	66.7143	2.30824	35.8664	1	1	7.10497	23.7137	21.8697	0	861	1.86008
380	269	98.2172	2.10969	16.5482	1	1	1	15.1247	23.5014	0	863	5.93522
359	377	381.972	3.61904	50.9368	7.5667	3.71803	1	16.5482	88.1683	0	864	7.49894
593	434	905.798	8.50526	138.237	11.9709	18.6008	16.8485	27.6316	194.564	0	865	6.5525
404	499	433.23	6.67143	74.9894	10.6499	13.2158	4.37144	28.6438	101.815	0	866	5.77722
430	427	572.549	5.37612	106.499	11.2404	15.9634	7.04136	21.2875	115.478	0	867	5.3761
431	454	643.567	5.88208	87.3788	10.8432	15.3993	5.4737	21.4799	124.094	0	868	7.36525
348	386	425.507	3.75162	139.486	7.70404	10.3663	2.28757	15.5384	84.291	0	870	3.05054
541	485	365.174	2.3928	62.6434	1	6.55249	5.42469	20.5353	83.5363	0	872	5.82941
368	311	134.557	1.39486	25.0287	2.89026	5.00286	1.27488	13.3352	31.9085	0	873	5.37611
321	263	324.877	3.99542	40.6794	5.67422	2.59455	4.29351	20.3514	68.539	0	874	7.98628
387	361	445.079	4.86968	101.815	11.7574	16.4	1.27488	17.1544	91.3982	0	877	4.37145
496	417	291.638	5.82942	44.9101	5.37612	11.5478	1.06499	20.908	64.9382	0	878	6.49382
342	360	429.351	1.86008	79.1476	8.4291	10	9.56024	17.3094	88.9649	0	879	5.42469
382	280	187.688	3.58664	39.2419	1	4.95807	9.13982	18.1056	45.3158	0	881	4.78285
424	372	72.3394	1.84342	30.2321	4.74003	4.82607	1	17.7828	23.291	0	882	2.3928
302	320	286.438	3.21968	34.2891	6.67143	7.49894	1	18.7688	63.2093	0	884	8.35362
415	367	352.269	4.74003	46.9759	6.7317	14.5902	3.81972	19.6322	77.7365	0	886	7.49893
380	401	609.756	5.09368	101.815	11.9709	16.5482	1	23.5014	132.158	0	887	5.98886
424	349	97.3377	1.30975	20.5353	2.14799	3.05053	4.17921	14.5902	24.5824	0	888	4.74002
292	403	399.542	5.72549	71.6917	9.30572	8.65964	4.49101	18.6008	80.5842	0	889	5.57306
424	539	107.461	3.61904	47.8286	4.06794	8.89649	6.43567	26.896	39.9542	0	890	2.24679
396	386	425.507	1	60.4296	4.95807	14.7221	4.29351	18.1056	92.224	0	892	7.04137
415	260	201.691	1	24.8045	5.77722	5.32798	3.39821	10.8432	46.1384	0	893	8.13123
489	325	252.548	6.7317	44.9101	5.72549	5.88208	2.28757	17.6236	55.2316	0	894	5.62341
419	512	604.296	4.95807	110.4	15.8204	18.2692	12.864	22.6709	115.478	0	895	5.4737
389	355	1104	9.3898	276.316	29.6931	36.1904	10.6499	30.5053	214.799	0	896	3.99543
416	326	299.614	2.0908	36.8473	1.86008	3.21968	1	15.1247	65.5249	0	897	8.13123
409	317	626.434	5.82942	81.3123	12.9802	15.1247	2.94273	20.1691	119.709	0	898	7.70405
396	325	399.542	5.4737	53.7612	4.17921	9.3898	8.35363	20.1691	90.5798	0	899	7.43179
396	442	547.37	7.10497	56.7422	8.81683	11.6522	2.35014	18.7688	117.574	0	901	9.64661
373	358	252.548	7.04136	45.7253	6.49382	5.37612	1	15.3993	54.737	0	902	5.52316
410	308	749.894	8.73788	153.993	10	17.7828	7.5667	18.6008	147.221	0	905	4.86966
393	301	76.3506	1.94564	22.4679	1.86008	5.18613	7.36525	9.56024	19.9885	0	906	3.39821
363	427	205.353	4.69759	30.2321	6.32093	3.75162	1.32158	15.6788	44.9101	0	907	6.79255
420	266	261.799	3.55452	47.8286	6.32093	6.43567	1	13.0975	57.2549	0	908	5.47369
397	312	1009.04	6.67143	162.531	14.8551	25.2548	6.26434	20.1691	198.096	0	909	6.20829
357	244	39.5964	4.1047	12.5215	3.78552	8.27883	1.73094	10.3663	11.1397	0	910	3.16227
473	270	399.542	1	60.9756	7.04136	10.1815	12.079	19.8096	84.291	0	912	6.55249
324	309	155.384	2.50287	26.1799	4.14178	1	2.83874	16.1076	36.5174	0	913	5.93524
381	199	198.096	1.01815	32.4877	4.86968	1.01815	1.42018	9.13982	40.3152	0	914	6.09757
385	516	414.178	1.71544	90.5798	4.45079	9.91046	7.10497	26.1799	93.898	0	917	4.57252
379	275	429.351	6.20824	57.2549	2.03514	6.09756	1	10.8432	86.5964	0	918	7.49894
422	347	835.363	6.32093	142.018	14.5902	17.7828	16.5482	24.1442	174.658	0	919	5.88209
391	282	181.056	3.45989	38.8905	3.39821	7.98627	2.0908	12.9802	41.4178	0	920	4.65553
406	425	12.4094	2.01691	18.9384	4.29351	5.82942	1	17.1544	9.82172	0	921	0.655251
523	479	74.318	3.99542	29.6931	10.6499	10.1815	2.18697	23.928	22.0673	0	922	2.50287
442	450	542.469	3.78552	129.802	9.82172	11.3419	11.2404	30.2321	118.637	0	923	4.1792
342	362	1298.02	5.82942	237.137	22.8757	35.5452	3.05053	25.9455	266.552	0	926	5.47371
538	592	349.115	6.09756	63.7804	11.4444	12.079	1	26.1799	74.318	0	929	5.4737
394	334	88.1683	3.13396	25.483	1	3.71803	7.04136	37.1803	29.4273	0	930	3.45989
368	227	124.094	1	32.1968	5.1397	3.71803	3.81972	9.30572	25.7132	0	931	3.85423
336	340	191.095	1	30.5053	4.25507	2.35014	1.06499	14.0746	38.8905	0	932	6.26432
308	303	283.874	2.86438	34.5989	5.09368	6.8539	1	14.8551	58.8208	0	933	8.20471
276	465	104.6	4.41094	20.7208	3.39821	3.24877	6.43567	14.4596	26.1799	0	934	5.04807
402	419	23.0824	4.1047	17.1544	1.58204	7.04136	10.1815	13.0975	11.8637	0	935	1.34557
404	352	72.3394	5.23299	43.7144	5.98885	5.28027	1	20.3514	24.1442	0	937	1.65482
461	422	139.486	1.64	40.6794	1.42018	3.05053	7.04136	21.2875	36.8473	0	938	3.42891
318	247	283.874	1	12.079	5.98885	7.49894	1.32158	12.5215	60.4296	0	939	23.5014
463	488	1333.52	7.04136	181.056	23.5014	27.3842	2.5483	30.2321	252.548	0	943	7.36524
329	345	537.612	5.93523	90.5798	11.4444	11.6522	5.04807	17.4658	102.735	0	945	5.93523
315	151	299.614	1	56.2341	7.5667	10.8432	1	12.2983	57.2549	0	948	5.32798
472	515	110.4	1.77828	33.3762	3.39821	8.27883	8.05842	21.2875	30.7809	0	949	3.30775
402	315	478.286	6.09756	74.318	8.05842	13.6999	1	16.2531	96.4662	0	950	6.43567
421	319	72.993	1	21.2875	1	6.79253	3.52269	10.8432	18.2692	0	951	3.42891
378	240	104.6	2.3928	23.0824	1.52614	6.67143	1.68485	7.70404	26.4165	0	953	4.53159
419	235	461.384	1.77828	52.8027	4.14178	8.97687	2.73842	11.1397	93.898	0	954	8.73789
365	261	116.522	2.59455	13.5773	5.52316	5.93523	1	13.8237	29.4273	0	955	8.58212
405	448	691.582	9.05798	85.0526	11.2404	21.4799	1	31.6228	147.221	0	957	8.13123
363	294	85.821	1	23.291	1	4.03152	2.50287	12.9802	21.0969	0	958	3.68473
515	387	33.3762	2.18697	26.896	2.37137	3.45989	1	18.6008	13.8237	0	960	1.24094
348	322	84.291	3.49115	38.1972	4.74003	5.98885	5.04807	13.9486	22.8757	0	961	2.20673
382	341	637.804	2.94273	93.0572	7.5667	16.4	2.5483	24.5824	138.237	0	962	6.85389
417	277	319.085	4.41094	23.928	3.78552	7.10497	1	12.2983	64.3567	0	963	13.3352
407	593	81.3123	2.6896	50.9368	4.45079	8.27883	5.62341	26.6552	25.2548	0	965	1.59634
411	258	28.9026	1	15.3993	5.09368	2.89026	1.01815	5.57306	10.0904	0	967	1.87688
388	394	58.2942	1.94564	31.6228	2.59455	6.04296	4.82607	16.8485	19.4564	0	968	1.84342
370	487	368.473	4.41094	50.0286	8.5821	4.82607	7.2993	27.139	81.3123	0	969	7.36525
425	347	365.174	2.99614	60.4296	7.91476	13.3352	1	19.2822	81.3123	0	970	6.04297
445	339	1207.9	11.04	313.396	34.2891	39.5964	5.37612	25.9455	237.137	0	971	3.85423
516	465	385.423	5.09368	77.0404	7.70404	11.04	6.37804	23.291	85.821	0	972	5.00287
400	451	64.9382	1.53993	37.5162	5.93523	5.28027	1	19.2822	20.5353	0	973	1.73094
371	316	173.094	4.57253	22.8757	6.79253	6.43567	1	15.9634	38.1972	0	974	7.56672
359	572	281.332	4.82607	55.7306	4.65553	7.70404	7.5667	22.8757	69.7831	0	975	5.04807
349	406	60.9756	3.99542	29.4273	1.13419	5.82942	2.6896	19.6322	18.6008	0	978	2.07208
385	261	478.286	1.49893	57.2549	7.77365	9.64662	3.95964	14.8551	95.6024	0	979	8.35363
362	525	582.942	2.45824	74.318	6.37804	8.81683	1	25.483	124.094	0	980	7.84389
391	254	307.809	1.73094	39.5964	1	8.73788	1	13.9486	64.3567	0	981	7.77366
404	508	168.485	6.97831	26.6552	4.69759	4.1047	2.5483	18.4342	36.8473	0	982	6.32091
366	397	173.094	6.15265	51.8613	6.26434	4.86968	1	14.7221	41.4178	0	983	3.33763
370	286	177.828	4.78286	44.1094	6.8539	5.57306	1	12.1881	40.6794	0	984	4.03152
369	408	615.265	8.13123	132.158	3.61904	15.6788	1.68485	27.139	129.802	0	986	4.65553
391	294	196.322	2.07208	33.0774	1.86008	1	2.64165	17.0008	43.7144	0	987	5.93523
386	386	273.842	2.66552	32.4877	5.04807	8.89649	3.36778	39.5964	62.0824	0	988	8.4291
375	316	289.026	2.81332	44.5079	8.13123	4.86968	1.27488	16.4	56.7422	0	989	6.49381
407	456	889.649	8.13123	104.6	13.8237	12.7488	12.2983	23.7137	181.056	0	990	8.50525
349	260	349.115	4.25507	53.7612	3.45989	7.10497	1	26.896	81.3123	0	991	6.49381
345	233	145.902	2.03514	17.6236	1	1.52614	2.5483	6.7317	30.2321	0	992	8.27879
340	455	108.432	3.55452	28.6438	2.89026	1	1	17.6236	28.1332	0	993	3.78553
397	269	349.115	5.57306	54.737	6.97831	5.09368	2.99614	12.1881	73.6525	0	995	6.37804
359	327	588.208	4.29351	142.018	9.13982	18.4342	2.94273	17.0008	120.79	0	996	4.14178
420	274	361.904	1	59.3523	5.98885	6.79253	1	17.3094	74.9894	0	997	6.09756
370	360	310.59	4.65553	54.2469	1.70008	10	3.65174	15.1247	59.8885	0	998	5.72549
515	379	557.306	3.99542	111.397	13.5773	16.1076	2.5483	24.8045	108.432	0	999	5.00288
473	365	264.165	3.39821	34.9115	4.65553	1.16522	4.29351	15.3993	52.3299	0	1000	7.5667
606	438	324.877	4.95807	35.5452	8.50526	2.35014	5.37612	17.3094	68.539	0	1001	9.13983
413	313	365.174	3.95964	37.5162	7.04136	5.72549	3.45989	12.079	66.7143	0	1002	9.73377
495	436	191.095	4.53158	57.2549	5.4737	7.36525	6.97831	23.5014	50.0286	0	1003	3.33762
471	423	276.316	5.62341	70.4136	7.49894	9.05798	1	17.3094	58.8208	0	1004	3.92419
413	365	368.473	3.1059	51.8613	10	8.05842	1	19.4564	80.5842	0	1005	7.10497
508	336	881.683	13.0975	232.91	18.7688	23.7137	1	16.2531	166.977	0	1007	3.78551
437	293	218.697	7.2993	53.2798	2.89026	7.70404	1.42018	13.9486	50.9368	0	1009	4.10469
487	517	289.026	5.1397	46.9759	2.20673	11.4444	5.18613	25.483	64.9382	0	1010	6.15264
427	275	302.321	3.49115	72.993	11.9709	9.91046	1	14.2018	60.9756	0	1011	4.14178
418	303	45.7253	2.73842	29.9614	2.48045	3.16228	1	13.0975	14.2018	0	1012	1.52614
351	269	294.273	2.24679	25.2548	6.09756	3.45989	6.97831	13.0975	61.5265	0	1013	11.6522
324	415	691.582	5.09368	69.7831	9.13982	12.079	1	39.5964	143.301	0	1014	9.91045
496	372	31.3396	1.91095	13.3352	1	4.61384	1	11.04	11.2404	0	1015	2.35014
306	300	858.21	2.28757	93.0572	7.63506	19.9885	1	22.0673	174.658	0	1016	9.22239
347	366	294.273	1	25.483	1.58204	7.36525	3.16228	15.5384	65.5249	0	1018	11.5478
364	288	273.842	1.44596	25.483	3.05053	3.71803	1.27488	13.3352	62.0824	0	1019	10.7461
320	281	140.746	2.07208	17.1544	2.89026	4.06794	7.10497	10.3663	32.7812	0	1023	8.20466
337	334	361.904	3.71803	57.7722	4.41094	12.5215	1	18.7688	74.318	0	1024	6.26433
375	209	115.478	2.59455	14.7221	4.82607	1.98096	1.98096	11.7574	25.9455	0	1025	7.84385
394	277	257.132	2.3928	31.059	6.09756	1.01815	1	13.2158	57.7722	0	1026	8.27882
346	294	385.423	3.45989	64.9382	2.94273	8.73788	3.65174	15.9634	74.318	0	1027	5.93523
346	177	214.799	1.29802	21.6739	6.20824	2.5483	1.73094	6.04296	44.5079	0	1028	9.91049
272	371	62.0824	2.18697	13.6999	3.85423	2.73842	6.67143	15.3993	16.6977	0	1030	4.5316
333	217	119.709	3.61904	15.1247	2.3291	1	1	7.98627	26.6552	0	1031	7.9148
630	649	230.824	6.20824	47.8286	1.24094	7.70404	1	26.6552	51.397	0	1032	4.82607
315	262	75.667	3.45989	13.9486	1	1	1	10.3663	20.1691	0	1034	5.4247
372	415	685.39	4.29351	116.522	10	15.9634	5.1397	21.6739	145.902	0	1036	5.88207
363	289	143.301	2.26709	15.1247	1.47221	1	1	16.5482	30.7809	0	1038	9.47463
414	350	770.404	10.0904	181.056	20.7208	28.6438	4.1047	17.7828	144.596	0	1039	4.25506
384	246	271.39	3.07809	41.047	2.37137	7.16917	1	9.47464	55.2316	0	1041	6.61169
368	401	159.634	3.05053	40.6794	3.1059	6.49382	2.83874	16.8485	37.1803	0	1043	3.9242
371	351	509.368	6.79253	85.821	11.04	15.3993	12.1881	17.3094	98.2172	0	1044	5.93524
433	577	1046	8.81683	192.822	20.1691	24.1442	10.46	36.8473	216.739	0	1045	5.42469
334	218	33.0774	1	11.9709	3.45989	1.58204	1	10.46	9.64662	0	1046	2.76315
435	395	461.384	1	71.0497	7.36525	12.079	1	19.1095	96.4662	0	1047	6.49382
433	466	388.905	2.89026	58.8208	4.37144	7.10497	6.26434	16.6977	76.3506	0	1048	6.61169
348	386	74.318	2.86438	26.4165	2.59455	5.23299	1	15.3993	20.7208	0	1049	2.81332
406	334	395.964	4.25507	58.2942	9.13982	12.6346	4.86968	16.1076	79.8627	0	1051	6.79251
376	397	119.709	4.21697	27.3842	2.99614	5.67422	4.95807	25.2548	31.3396	0	1052	4.37146
380	271	395.964	3.13396	82.7883	9.30572	6.97831	8.35363	15.2614	83.5363	0	1053	4.78285
375	408	70.4136	4.14178	34.9115	4.69759	3.71803	4.86968	16.6977	18.2692	0	1054	2.01692
321	325	577.722	1.53993	53.7612	5.42469	8.97687	2.43623	17.7828	120.79	0	1055	10.7461
365	298	513.97	1	88.1683	13.6999	7.63506	1.73094	13.5773	100.904	0	1056	5.82942
376	390	457.253	8.05842	69.7831	7.36525	9.13982	2.43623	17.1544	90.5798	0	1057	6.55249
380	222	42.1697	1	13.2158	4.17921	2.24679	2.64165	11.7574	11.8637	0	1058	3.19085
383	524	342.891	4.95807	85.0526	8.89649	14.3301	3.16228	19.6322	77.7365	0	1060	4.03152
392	407	445.079	7.70404	68.539	5.32798	9.13982	1	18.2692	87.3788	0	1062	6.49381
432	238	186.008	1.40746	24.5824	2.03514	1	1	6.37804	38.1972	0	1063	7.56671
399	396	13.9486	1	18.9384	1.58204	1.27488	1	9.47464	9.91046	0	1065	0.736525
476	632	96.4662	4.1047	46.5553	5.82942	2.99614	9.56024	28.3874	33.3762	0	1066	2.07208
541	559	1746.58	11.4444	232.91	32.7812	41.047	12.7488	36.5174	349.115	0	1069	7.49895
423	502	537.612	3.65174	69.1582	14.2018	10.8432	3.36778	25.483	119.709	0	1070	7.77366
379	213	51.8613	1	8.50526	2.66552	4.06794	1	11.1397	13.8237	0	1072	6.09756
426	429	378.552	1.35773	60.9756	9.82172	9.3898	1	18.7688	82.7883	0	1073	6.20825
462	286	135.773	6.09756	46.5553	1.18637	2.83874	1	16.5482	36.5174	0	1074	2.91638
347	396	385.423	1	36.1904	3.71803	9.82172	1	22.0673	82.7883	0	1075	10.6499
392	268	49.1367	1.03663	24.3623	2.48045	2.12875	1	11.8637	12.2983	0	1078	2.01692
401	235	528.027	3.55452	112.404	17.1544	12.6346	10.0904	10.9411	100.904	0	1080	4.69758
265	154	194.564	1.59634	25.483	6.26434	4.57253	1	9.82172	42.5507	0	1081	7.63505
502	530	220.673	7.63506	46.5553	4.37144	6.67143	6.7317	26.1799	54.737	0	1082	4.74002
356	238	230.824	1	29.6931	1.64	1.62531	1.12404	13.2158	45.7253	0	1083	7.77366
345	374	349.115	7.77365	88.1683	7.16917	10.5545	2.83874	15.1247	67.9253	0	1084	3.95964
475	524	913.982	6.91582	207.208	14.7221	29.9614	8.27883	34.5989	194.564	0	1085	4.41094
488	375	44.5079	3.21968	30.7809	8.35363	1.42018	1	14.5902	13.3352	0	1086	1.44596
473	498	491.367	7.16917	91.3982	13.8237	14.7221	3.75162	20.7208	99.1046	0	1087	5.37611
531	655	445.079	5.32798	71.0497	5.18613	7.91476	1.92822	26.6552	97.3377	0	1088	6.26433
416	283	922.24	3.61904	216.739	21.8697	18.1056	5.32798	28.1332	201.691	0	1089	4.25507
411	307	281.332	1.87688	53.7612	4.41094	7.2993	2.03514	17.3094	63.7804	0	1090	5.23299
395	258	243.623	1.70008	19.2822	5.09368	7.10497	7.4318	10.46	44.5079	0	1091	12.6346
427	293	207.208	1.24094	41.047	6.61169	7.77365	1	16.6977	43.323	0	1092	5.04807
389	233	224.679	2.96931	37.1803	2.26709	3.92419	1	10.6499	51.8613	0	1094	6.04296
385	451	220.673	3.68473	26.4165	1.35773	6.79253	1	20.7208	44.9101	0	1095	8.3536
407	359	276.316	3.24877	59.8885	6.55249	5.32798	1	17.9435	57.2549	0	1096	4.61384
314	245	50.9368	3.1059	36.1904	2.94273	1.87688	1.06499	10.8432	14.2018	0	1098	1.40747
331	335	72.3394	4.41094	39.2419	2.20673	7.04136	1.73094	11.7574	19.1095	0	1100	1.84342
331	342	339.821	2.89026	44.1094	7.5667	4.61384	4.37144	18.7688	75.667	0	1101	7.70405
388	259	124.094	1.89384	22.8757	4.74003	4.3323	1	12.4094	28.3874	0	1102	5.42471
334	215	365.174	1.25215	24.8045	7.77365	5.82942	1	10.8432	70.4136	0	1103	14.7221
325	229	114.444	1.68485	23.5014	1.86008	2.6896	2.0908	9.47464	23.7137	0	1106	4.86967
384	360	143.301	4.65553	39.5964	2.3291	6.43567	1	16.5482	35.5452	0	1109	3.61904
294	249	142.018	4.65553	42.9351	2.66552	3.85423	1	12.864	29.4273	0	1110	3.30774
423	341	184.342	2.37137	22.0673	4.25507	6.32093	5.00286	15.8204	40.3152	0	1111	8.35363
402	392	679.253	8.5821	88.1683	9.82172	16.2531	7.77365	19.6322	132.158	0	1112	7.70405
299	395	122.983	4.1047	27.139	5.52316	4.06794	10.2735	12.1881	29.6931	0	1113	4.5316
405	293	94.7464	2.26709	25.7132	1	2.3928	5.4737	11.9709	22.2667	0	1114	3.68474
377	329	100	1.76236	21.8697	4.41094	2.78813	1	11.8637	23.928	0	1115	4.57254
452	342	135.773	2.26709	38.5423	7.04136	4.82607	1	17.9435	32.4877	0	1116	3.5227
516	553	321.968	3.99542	58.8208	2.83874	8.35363	3.61904	24.8045	64.9382	0	1117	5.47371
517	313	321.968	3.07809	56.7422	8.65964	9.30572	5.23299	23.928	74.318	0	1119	5.67422
430	501	1669.77	7.4318	239.28	29.6931	29.1638	7.77365	36.5174	339.821	0	1120	6.97831
455	436	159.634	4.91367	44.5079	6.79253	3.85423	4.49101	21.6739	38.5423	0	1121	3.58664
331	233	281.332	2.01691	51.8613	6.09756	8.05842	1	18.6008	61.5265	0	1123	5.4247
336	231	655.249	8.97687	103.663	6.91582	12.864	1	16.5482	140.746	0	1124	6.32095
373	219	235.014	4.95807	82.047	9.64662	12.079	1	17.6236	44.5079	0	1125	2.86438
369	421	441.094	5.72549	46.1384	7.49894	8.2047	2.03514	17.6236	91.3982	0	1127	9.56024
330	301	310.59	3.78552	39.5964	5.77722	10.3663	6.8539	18.1056	61.5265	0	1128	7.84389
434	309	504.807	5.98885	88.1683	10.8432	8.4291	1	14.9893	105.545	0	1129	5.72549
371	480	1124.04	4.03152	237.137	29.9614	29.1638	9.30572	28.9026	232.91	0	1130	4.74004
436	357	655.249	5.04807	121.881	8.50526	12.5215	1.42018	20.3514	128.64	0	1132	5.37614
414	446	685.39	7.70404	94.7464	11.5478	17.1544	5.4737	20.908	139.486	0	1133	7.23394
468	357	187.688	1.86008	31.3396	1.98096	3.30774	2.35014	40.3152	47.4003	0	1135	5.98884
394	400	445.079	1.16522	42.1697	8.27883	14.2018	3.85423	17.4658	98.2172	0	1138	10.5545
430	338	118.637	1	22.8757	1.86008	2.5483	3.75162	11.9709	24.8045	0	1139	5.18616
382	268	537.612	10.2735	118.637	14.4596	14.8551	7.2993	12.9802	102.735	0	1140	4.53157
451	339	291.638	4.82607	59.3523	5.82942	6.43567	1	17.3094	66.1169	0	1141	4.91368
286	264	82.047	3.55452	24.8045	5.88208	1.36999	3.21968	10.7461	18.9384	0	1142	3.30775
330	370	850.526	7.36525	161.076	13.6999	25.483	11.4444	27.139	179.435	0	1143	5.28028
358	262	266.552	1.38237	29.9614	5.18613	6.15265	1	8.2047	53.7612	0	1144	8.89651
414	464	410.47	9.56024	78.4389	4.41094	13.6999	2.24679	23.0824	83.5363	0	1145	5.23299
494	427	465.553	2.30824	62.0824	3.71803	11.7574	1	24.3623	100	0	1146	7.49895
356	294	194.564	4.49101	41.047	4.03152	7.5667	1	14.2018	44.1094	0	1148	4.74003
449	323	518.613	6.49382	66.7143	10.5545	8.81683	9.73377	18.6008	105.545	0	1151	7.77364
313	363	54.2469	1.53993	7.5667	1	3.55452	1	14.7221	17.4658	0	1152	7.16916
374	259	71.6917	1.39486	32.7812	2.43623	1.62531	1	11.7574	19.2822	0	1153	2.18698
352	390	461.384	7.63506	145.902	18.9384	23.7137	4.61384	21.8697	94.7464	0	1154	3.16229
378	468	133.352	3.16228	39.2419	3.52269	3.95964	1	20.5353	36.5174	0	1157	3.3982
366	267	156.788	3.75162	26.896	5.62341	1	6.32093	9.82172	35.8664	0	1159	5.82942
419	277	465.553	2.61799	58.2942	7.98627	13.3352	9.91046	14.5902	96.4662	0	1160	7.98627
384	343	313.396	5.82942	52.3299	5.1397	4.17921	1.58204	15.6788	59.8885	0	1161	5.98885
400	408	532.798	1.16522	63.7804	7.98627	11.3419	7.4318	22.2667	109.411	0	1163	8.35363
362	221	399.542	3.71803	50.0286	9.91046	10.46	6.97831	13.6999	82.047	0	1165	7.98627
367	494	342.891	1.81056	75.667	5.93523	12.1881	1	17.6236	72.3394	0	1166	4.53158
330	267	99.1046	3.81972	13.2158	1.98096	4.49101	6.43567	9.91046	24.1442	0	1167	7.49895
396	248	161.076	3.13396	29.4273	1	7.63506	2.43623	11.2404	33.6778	0	1169	5.47369
279	272	491.367	2.86438	53.2798	7.36525	7.5667	1.12404	12.9802	93.0572	0	1170	9.22239
387	290	478.286	3.88905	100	4.57253	15.1247	4.61384	20.7208	96.4662	0	1171	4.78286
364	415	1229.83	9.64662	161.076	22.0673	32.7812	8.35363	30.7809	264.165	0	1172	7.63509
337	348	342.891	7.4318	53.7612	6.8539	8.05842	4.3323	18.1056	77.7365	0	1173	6.37804
347	269	403.152	3.45989	52.8027	6.32093	6.55249	4.86968	13.3352	79.1476	0	1174	7.63506
329	309	388.905	4.21697	56.2341	11.7574	13.3352	7.5667	16.2531	77.7365	0	1175	6.91582
514	443	537.612	3.85423	50.0286	5.09368	9.82172	3.52269	19.1095	100.904	0	1177	10.7461
316	397	429.351	6.97831	53.2798	5.04807	10.5545	7.2993	17.4658	89.7687	0	1178	8.05842
372	248	198.096	4.41094	38.8905	2.89026	1.92822	2.94273	12.079	43.7144	0	1180	5.09369
495	468	209.08	6.20824	52.8027	6.26434	8.50526	2.43623	13.9486	46.9759	0	1182	3.95965
332	294	710.497	5.04807	139.486	14.4596	16.4	2.28757	18.1056	133.352	0	1183	5.09368
388	449	34.5989	4.53158	15.2614	1	2.64165	1	17.4658	13.5773	0	1184	2.26709
390	461	385.423	7.16917	63.2093	9.82172	7.49894	10.0904	25.483	82.047	0	1185	6.09757
310	341	31.6228	2.5483	22.6709	2.5483	2.12875	1	12.5215	9.56024	0	1187	1.39486
455	456	209.08	2.86438	46.9759	2.76316	2.94273	1	21.6739	46.9759	0	1188	4.45079
376	337	319.085	2.24679	34.9115	1.64	6.32093	6.20824	12.2983	69.1582	0	1189	9.13982
324	409	268.96	2.07208	68.539	4.41094	8.97687	2.18697	17.4658	57.2549	0	1190	3.92419
270	405	209.08	3.33762	35.2269	4.82607	7.4318	1	21.4799	49.5807	0	1192	5.93524
366	377	105.545	2.64165	12.4094	2.59455	3.16228	2.89026	15.5384	29.9614	0	1194	8.50525
353	258	469.759	7.16917	104.6	8.35363	10.6499	7.77365	14.4596	91.3982	0	1195	4.491
326	345	235.014	2.52548	41.7921	4.91367	7.91476	7.10497	20.5353	54.2469	0	1197	5.62341
418	327	361.904	3.42891	53.2798	6.8539	6.67143	1.47221	18.7688	78.4389	0	1199	6.79252
376	277	205.353	4.06794	59.3523	7.63506	2.94273	4.61384	12.2983	41.7921	0	1200	3.4599
571	625	72.3394	3.1059	53.7612	7.77365	5.77722	1	23.0824	26.4165	0	1201	1.34557
428	279	237.137	1.55384	23.291	1.52614	5.93523	1	14.5902	49.5807	0	1203	10.1815
316	174	378.552	5.77722	96.4662	6.15265	10.3663	1.77828	9.82172	70.4136	0	1204	3.92419
404	338	198.096	5.37612	36.5174	4.69759	11.9709	1	13.5773	48.2607	0	1206	5.4247
435	462	991.046	7.98627	110.4	16.4	20.7208	2.73842	33.0774	196.322	0	1207	8.97687
359	258	66.7143	2.83874	25.0287	5.82942	3.39821	1	11.1397	16.5482	0	1208	2.66551
402	462	858.21	1	91.3982	7.04136	12.2983	1.06499	26.1799	174.658	0	1209	9.38979
382	288	562.341	4.1047	74.9894	12.4094	7.2993	13.0975	18.9384	115.478	0	1210	7.49894
380	446	289.026	4.82607	57.2549	7.91476	6.7317	1	18.6008	55.2316	0	1213	5.04806
442	428	6.04296	2.52548	44.9101	4.29351	4.29351	1	29.6931	10.9411	0	1214	0.134557
356	354	399.542	3.99542	53.7612	5.04807	11.3419	2.5483	20.1691	90.5798	0	1215	7.43179
388	270	100	1	17.6236	2.14799	3.71803	1	12.6346	25.2548	0	1216	5.67421
350	200	358.664	2.61799	52.8027	3.33762	7.10497	1	10.3663	74.318	0	1218	6.79253
407	358	445.079	7.49894	61.5265	10.9411	9.3898	1.47221	17.9435	87.3788	0	1219	7.23394
470	667	649.382	7.5667	87.3788	8.5821	14.0746	5.67422	40.6794	139.486	0	1220	7.4318
480	430	324.877	4.41094	59.8885	7.04136	8.05842	4.57253	23.7137	69.1582	0	1221	5.4247
413	214	64.3567	2.43623	41.7921	4.03152	5.04807	1	11.2404	15.6788	0	1222	1.53993
324	477	170.008	4.21697	50.9368	7.49894	8.05842	7.63506	20.908	44.9101	0	1224	3.33763
400	491	358.664	3.68473	40.6794	4.06794	4.1047	1.73094	22.8757	79.8627	0	1225	8.81685
361	237	171.544	2.66552	31.3396	1.64	5.67422	1.36999	10.1815	37.5162	0	1226	5.47371
356	314	547.37	4.65553	83.5363	8.89649	8.81683	1	14.4596	112.404	0	1228	6.55248
345	209	142.018	2.43623	30.7809	1.70008	5.82942	1	8.35363	30.7809	0	1229	4.61384
434	342	403.152	6.97831	57.7722	4.06794	9.64662	3.75162	17.1544	90.5798	0	1230	6.9783
573	460	532.798	5.57306	82.7883	9.30572	14.8551	1	23.928	116.522	0	1234	6.43567
541	423	437.144	3.55452	59.3523	5.67422	7.04136	1	24.3623	93.898	0	1236	7.36524
459	414	358.664	5.52316	65.5249	9.82172	8.97687	8.2047	22.2667	76.3506	0	1237	5.47371
411	254	173.094	3.45989	32.7812	4.17921	5.23299	1	12.5215	36.8473	0	1238	5.28028
444	480	1074.61	7.4318	212.875	16.6977	33.9821	7.91476	40.6794	222.667	0	1241	5.04808
480	389	164	6.26434	27.6316	5.72549	1.77828	1	14.8551	35.8664	0	1242	5.93523
373	497	271.39	4.86968	67.9253	7.98627	9.91046	1	45.7253	66.7143	0	1243	3.99542
295	259	187.688	2.41442	31.3396	3.88905	6.55249	1	12.5215	38.1972	0	1245	5.98884
345	501	74.9894	1.99885	31.3396	4.17921	8.4291	6.37804	16.6977	22.4679	0	1246	2.3928
419	359	528.027	2.0908	79.1476	10.8432	16.6977	5.4737	17.9435	107.461	0	1247	6.67142
406	406	930.572	7.98627	166.977	18.9384	24.1442	8.97687	25.7132	187.688	0	1248	5.57305
419	445	281.332	2.73842	31.9085	3.05053	7.91476	1.87688	24.3623	67.9253	0	1249	8.81684
376	275	179.435	1	46.5553	1	6.8539	1	13.5773	39.2419	0	1250	3.85423
393	474	1144.44	9.64662	116.522	20.908	22.0673	8.05842	30.2321	237.137	0	1252	9.82166
407	299	207.208	2.96931	39.9542	1.47221	5.37612	5.52316	13.3352	41.047	0	1253	5.18614
295	372	324.877	1	44.5079	4.14178	5.32798	3.52269	17.6236	72.3394	0	1254	7.29931
532	438	375.162	6.09756	71.6917	9.47464	11.8637	4.21697	22.2667	77.0404	0	1255	5.23299
428	385	361.904	6.61169	25.2548	9.30572	9.3898	1	18.7688	77.0404	0	1257	14.3301
479	513	620.824	5.04807	79.1476	12.5215	13.5773	1	29.4273	136.999	0	1258	7.84388
458	360	124.094	2.12875	23.5014	1.81056	5.88208	1	13.9486	29.1638	0	1260	5.28028
359	386	139.486	6.61169	37.5162	2.43623	4.06794	1	17.9435	36.8473	0	1261	3.71802
542	341	162.531	2.99614	26.6552	3.88905	2.6896	4.3323	16.8485	39.5964	0	1262	6.09753
397	227	228.757	2.18697	28.1332	3.78552	5.00286	4.61384	11.7574	46.9759	0	1263	8.13121
362	210	336.778	1.62531	53.7612	9.64662	8.05842	1.98096	11.04	69.7831	0	1265	6.26433
387	350	174.658	4.1047	44.5079	3.39821	3.61904	1	15.3993	38.8905	0	1266	3.9242
350	223	261.799	1.40746	33.9821	6.61169	3.75162	1	11.9709	48.6968	0	1267	7.70403
350	412	552.316	2.57132	73.6525	7.84389	14.8551	4.61384	20.1691	115.478	0	1268	7.49894
336	421	254.83	1.16522	35.8664	1.01815	5.37612	1.06499	16.6977	59.3523	0	1269	7.10498
396	322	111.397	3.36778	40.3152	5.82942	8.5821	4.69759	9.73377	24.8045	0	1271	2.76315
434	298	461.384	8.13123	46.1384	13.6999	12.5215	1	21.0969	100.904	0	1272	10
386	302	184.342	1.65482	25.2548	3.95964	5.62341	3.16228	9.13982	40.3152	0	1273	7.29929
369	311	749.894	6.97831	161.076	10.7461	19.6322	2.94273	18.9384	149.893	0	1274	4.65553
461	447	474.003	1	89.7687	7.23394	10	6.67143	18.1056	104.6	0	1275	5.28027
262	278	441.094	3.36778	74.318	8.97687	8.5821	1	14.5902	94.7464	0	1276	5.93522
375	341	159.634	1	27.8813	2.83874	2.99614	4.21697	16.4	37.8552	0	1277	5.72549
351	390	437.144	2.28757	89.7687	12.4094	11.9709	1	31.6228	99.1046	0	1278	4.86967
451	576	191.095	5.23299	88.1683	8.65964	6.8539	3.16228	28.1332	52.3299	0	1279	2.16739
394	370	245.824	2.64165	38.1972	5.98885	8.4291	3.21968	14.8551	53.2798	0	1281	6.43565
397	327	214.799	5.98885	55.7306	6.26434	11.2404	3.1059	13.3352	46.5553	0	1282	3.85424
466	374	361.904	4.1047	52.3299	10	9.73377	2.43623	14.7221	67.9253	0	1283	6.91582
410	334	248.045	1	30.5053	6.67143	4.82607	1.47221	12.2983	53.2798	0	1284	8.13121
313	366	704.136	3.88905	85.0526	13.0975	9.64662	9.3898	18.9384	142.018	0	1285	8.27883
573	455	336.778	4.49101	44.5079	9.82172	6.67143	4.03152	22.2667	72.3394	0	1286	7.5667
400	277	445.079	5.00286	47.8286	5.62341	7.49894	1	18.6008	85.0526	0	1287	9.30571
426	298	142.018	1.87688	43.323	4.91367	5.32798	1.32158	11.9709	32.1968	0	1290	3.27812
398	309	577.722	7.23394	88.1683	3.39821	11.2404	1.82692	18.9384	121.881	0	1291	6.55249
378	321	307.809	2.64165	43.323	3.21968	7.49894	1	19.9885	67.9253	0	1292	7.10498
484	427	13.3352	1.76236	35.8664	3.16228	2.03514	2.50287	14.5902	8.35363	0	1294	0.371802
395	247	349.115	2.50287	52.8027	6.26434	5.09368	1	13.3352	66.7143	0	1295	6.61169
293	309	36.8473	1.55384	20.5353	1	2.94273	3.1059	14.3301	10.7461	0	1297	1.79434
486	349	226.709	1	22.0673	4.95807	6.43567	5.4737	13.6999	50.9368	0	1298	10.2735
364	220	179.435	6.67143	34.5989	4.53158	5.09368	7.23394	12.7488	37.5162	0	1300	5.18615
343	352	199.885	1.00904	45.3158	5.72549	7.10497	1	17.0008	42.5507	0	1301	4.41093
378	332	381.972	2.12875	30.5053	11.2404	5.62341	2.99614	15.5384	84.291	0	1302	12.5215
433	341	302.321	4.1047	49.1367	1.98096	5.57306	1	16.1076	64.9382	0	1303	6.15265
474	469	173.094	3.65174	34.5989	1.64	7.70404	8.2047	21.2875	44.5079	0	1305	5.00288
338	465	218.697	3.49115	39.9542	3.61904	7.77365	2.5483	20.3514	51.8613	0	1306	5.47369
503	399	358.664	4.95807	23.928	10	6.8539	4.21697	17.4658	71.6917	0	1307	14.9893
325	400	112.404	1	43.323	5.09368	6.67143	1	15.3993	28.6438	0	1309	2.59456
404	410	99.1046	5.72549	20.908	2.94273	2.12875	5.42469	19.9885	27.139	0	1311	4.74003
355	471	25.483	3.13396	29.6931	1.52614	1	2.89026	14.5902	12.5215	0	1312	0.858213
372	469	528.027	2.16739	74.9894	10.6499	12.4094	1.42018	25.7132	105.545	0	1313	7.04136
440	394	495.807	4.86968	114.444	15.2614	14.9893	12.1881	28.6438	100.904	0	1314	4.33231
410	282	25.7132	1	21.0969	1.18637	3.55452	6.09756	12.9802	11.9709	0	1315	1.21881
428	358	873.788	8.35363	133.352	12.4094	20.1691	1	22.8757	176.236	0	1317	6.55249
565	676	598.885	5.37612	111.397	8.89649	17.1544	6.32093	34.2891	136.999	0	1319	5.37613
540	488	637.804	6.49382	92.224	5.62341	13.4557	1	20.1691	136.999	0	1320	6.91581
357	349	182.692	3.19085	38.5423	5.98885	4.78286	1	16.1076	36.5174	0	1321	4.74004
402	429	47.8286	1.96322	44.1094	1	4.78286	1	16.8485	14.8551	0	1324	1.08432
336	303	582.942	11.1397	230.824	17.3094	25.483	4.1047	15.3993	116.522	0	1325	2.52548
388	319	327.812	4.21697	53.2798	8.5821	6.79253	1	20.5353	71.6917	0	1326	6.15265
405	209	209.08	1	12.2983	5.32798	2.83874	1	9.30572	39.2419	0	1327	17.0007
432	292	388.905	3.33762	42.9351	6.04296	9.64662	1	16.4	80.5842	0	1328	9.05797
306	213	324.877	1.104	25.2548	7.04136	2.73842	1	10.2735	67.9253	0	1330	12.864
503	437	39.5964	1.17574	24.3623	1.58204	6.55249	1.73094	17.4658	12.9802	0	1331	1.62531
267	292	254.83	3.07809	54.2469	6.43567	8.4291	1.16522	15.5384	54.737	0	1332	4.6976
284	387	124.094	1.68485	28.1332	3.61904	2.78813	1	16.2531	29.9614	0	1333	4.41095
409	406	643.567	7.70404	97.3377	7.77365	14.2018	1	27.139	142.018	0	1336	6.61169
410	276	168.485	2.96931	22.6709	4.69759	5.00286	1	13.9486	39.9542	0	1337	7.43177
360	293	378.552	4.78286	56.7422	8.05842	6.04296	1	11.1397	67.9253	0	1338	6.67144
517	562	162.531	8.4291	136.999	16.4	62.0824	23.291	39.2419	48.2607	0	1339	1.18637
365	276	203.514	2.18697	29.6931	5.18613	7.5667	4.29351	14.0746	43.323	0	1343	6.85392
347	334	296.931	4.41094	69.7831	1.35773	8.89649	10.7461	18.7688	70.4136	0	1344	4.25506
366	285	465.553	3.39821	63.7804	5.37612	7.91476	2.12875	15.5384	85.821	0	1345	7.29931
429	246	243.623	1	22.2667	1	1.52614	3.30774	11.9709	52.8027	0	1346	10.9411
373	219	316.228	5.37612	62.6434	7.23394	7.91476	1	10.5545	59.3523	0	1347	5.04807
445	475	113.419	6.97831	46.1384	4.41094	7.49894	1	18.7688	32.7812	0	1348	2.45823
398	382	228.757	2.6896	38.8905	4.82607	8.81683	6.32093	17.7828	51.8613	0	1349	5.88208
395	334	378.552	3.45989	12.2983	8.50526	7.16917	6.8539	11.7574	74.9894	0	1350	30.7808
373	263	84.291	2.91638	21.4799	1	2.99614	1	9.05798	16.6977	0	1352	3.92418
351	248	264.165	1	18.2692	2.37137	5.32798	1	11.9709	54.737	0	1356	14.4596
332	300	130.975	2.57132	16.8485	2.26709	4.95807	1	11.8637	28.1332	0	1357	7.77369
355	409	474.003	4.53158	57.7722	7.98627	11.3419	5.67422	19.4564	103.663	0	1358	8.20469
396	371	147.221	1	21.0969	1.52614	2.28757	4.53158	12.2983	35.5452	0	1359	6.97832
319	360	313.396	1	26.4165	7.04136	5.72549	1.01815	18.7688	62.0824	0	1360	11.8636
406	470	324.877	2.0908	72.3394	9.91046	10	2.50287	22.2667	72.993	0	1362	4.49101
319	254	457.253	1.98096	100.904	9.64662	13.2158	1	12.9802	88.1683	0	1364	4.53156
560	424	226.709	3.81972	26.4165	2.14799	6.7317	2.35014	20.5353	52.3299	0	1366	8.5821
387	280	75.667	2.57132	17.4658	6.26434	3.36778	2.83874	13.2158	15.5384	0	1368	4.3323
360	374	248.045	3.85423	48.6968	2.66552	5.32798	1	17.9435	55.2316	0	1369	5.09366
343	226	174.658	4.17921	27.139	1.29802	4.29351	1	15.8204	38.5423	0	1370	6.43568
396	253	59.8885	2.52548	10.8432	1.64	3.1059	1	6.09756	14.9893	0	1371	5.52314
360	330	547.37	4.25507	76.3506	8.5821	9.13982	5.28027	17.7828	113.419	0	1373	7.16916
351	319	523.299	1	78.4389	18.1056	17.0008	1.12404	19.8096	109.411	0	1374	6.67142
416	339	518.613	5.52316	44.5079	10.9411	9.30572	14.2018	18.2692	104.6	0	1375	11.6522
343	270	198.096	2.07208	26.896	3.27812	1.32158	1	10.3663	38.1972	0	1376	7.36526
370	231	355.452	3.99542	47.4003	4.57253	5.18613	1	14.2018	68.539	0	1377	7.49894
374	449	478.286	1.87688	42.9351	5.4737	5.42469	1	25.2548	99.1046	0	1378	11.1397
456	528	691.582	7.23394	98.2172	15.3993	9.91046	1	24.5824	142.018	0	1379	7.04135
367	413	143.301	5.37612	50.4807	3.78552	4.57253	1	15.2614	37.5162	0	1380	2.83873
336	391	445.079	3.52269	72.993	9.47464	8.89649	3.95964	20.5353	95.6024	0	1381	6.09756
380	396	289.026	4.57253	78.4389	6.20824	11.8637	3.05053	17.1544	63.2093	0	1382	3.68473
584	479	174.658	4.69759	45.3158	1.42018	7.77365	1	16.1076	44.5079	0	1383	3.85424
360	373	339.821	3.85423	67.317	6.49382	6.43567	5.00286	19.6322	79.1476	0	1387	5.04807
384	435	278.813	5.82942	67.317	8.4291	11.8637	3.61904	20.5353	57.7722	0	1388	4.14179
318	263	130.975	3.07809	32.7812	8.27883	4.74003	5.37612	11.9709	26.4165	0	1389	3.99543
379	343	55.2316	4.37144	36.8473	2.14799	3.81972	2.18697	16.8485	18.1056	0	1391	1.49893
452	301	104.6	3.52269	31.6228	2.94273	1	1	11.2404	23.0824	0	1393	3.30774
429	635	1186.37	10.8432	187.688	21.0969	19.9885	6.32093	39.9542	248.045	0	1394	6.32097
395	292	528.027	1	89.7687	9.47464	12.079	5.18613	15.9634	97.3377	0	1395	5.88208
402	418	679.253	1.26346	94.7464	11.7574	12.6346	5.37612	17.4658	142.018	0	1396	7.16917
479	309	385.423	4.14178	44.1094	1	6.79253	4.06794	15.3993	76.3506	0	1397	8.73789
364	365	151.247	4.49101	30.2321	2.26709	5.42469	1	14.8551	33.6778	0	1398	5.00286
398	512	1144.44	11.04	209.08	22.0673	31.6228	15.6788	50.4807	250.287	0	1399	5.47369
421	458	873.788	6.91582	257.132	19.2822	22.8757	11.6522	30.2321	181.056	0	1400	3.39821
340	368	406.794	4.74003	29.4273	5.09368	10.2735	1	22.4679	85.0526	0	1401	13.8237
445	608	132.158	4.69759	47.8286	3.52269	3.30774	4.1047	22.8757	37.1803	0	1402	2.76316
418	369	491.367	4.82607	74.318	7.10497	13.0975	6.32093	17.4658	104.6	0	1403	6.61168
386	254	491.367	6.79253	83.5363	6.49382	9.64662	1	15.8204	100	0	1404	5.88208
392	510	196.322	4.95807	20.1691	5.67422	6.67143	10.2735	20.1691	49.1367	0	1405	9.7338
366	217	212.875	1.26346	34.2891	1.70008	2.64165	1	8.97687	42.5507	0	1406	6.20824
392	355	192.822	3.78552	33.9821	2.0908	5.42469	1.16522	17.1544	44.9101	0	1407	5.67422
362	408	283.874	1.45902	29.1638	7.77365	3.65174	1	16.4	59.8885	0	1408	9.73378
458	523	562.341	4.95807	77.7365	6.43567	6.37804	3.24877	24.8045	114.444	0	1410	7.23394
480	485	319.085	4.49101	47.4003	6.04296	3.81972	4.06794	23.0824	69.7831	0	1411	6.73171
553	405	615.265	4.06794	96.4662	14.5902	8.81683	4.17921	23.5014	125.215	0	1412	6.37804
436	344	542.469	1.19709	27.3842	10.7461	6.26434	3.16228	15.1247	107.461	0	1413	19.8096
330	367	35.5452	5.32798	70.4136	4.17921	8.05842	3.30774	20.5353	15.8204	0	1414	0.504806
328	391	562.341	7.23394	57.2549	5.82942	11.8637	7.4318	25.0287	112.404	0	1415	9.82171
421	327	239.28	1.00904	25.7132	5.93523	7.91476	1	10.9411	47.4003	0	1416	9.30573
394	287	115.478	1.91095	26.1799	2.37137	2.35014	1	16.2531	24.3623	0	1417	4.41094
309	297	305.053	1.86008	39.9542	5.67422	11.3419	1	18.6008	63.7804	0	1418	7.63507
357	349	365.174	3.85423	59.3523	4.57253	8.05842	7.10497	18.9384	74.9894	0	1419	6.15265
410	342	216.739	1	29.9614	3.78552	5.98885	7.63506	16.5482	46.5553	0	1420	7.23394
376	315	425.507	1.47221	53.2798	5.37612	8.81683	1	12.4094	88.9649	0	1423	7.98627
448	356	152.614	4.53158	17.7828	7.10497	1.58204	6.37804	17.6236	37.5162	0	1424	8.58211
469	385	149.893	1.2864	25.9455	1.35773	2.64165	1	14.5902	36.1904	0	1425	5.77723
601	652	532.798	5.88208	96.4662	4.41094	9.47464	4.37144	37.1803	125.215	0	1427	5.52316
385	333	478.286	1.92822	58.2942	10.1815	6.15265	7.04136	21.6739	92.224	0	1428	8.20469
459	424	26.1799	1	24.1442	1.18637	7.70404	2.3928	17.0008	8.73788	0	1429	1.08431
364	242	313.396	1	21.4799	2.03514	1.06499	1	11.3419	63.2093	0	1432	14.5902
374	191	165.482	3.42891	20.3514	2.66552	4.95807	2.12875	13.4557	35.8664	0	1433	8.13123
377	280	294.273	4.61384	59.8885	3.88905	7.91476	2.3928	13.9486	63.7804	0	1434	4.91368
373	288	203.514	4.74003	41.4178	5.77722	4.86968	1	14.4596	43.7144	0	1435	4.91368
450	545	239.28	3.27812	46.9759	6.55249	4.86968	1	20.7208	52.3299	0	1436	5.09368
477	425	151.247	3.95964	25.7132	1.42018	8.05842	1	14.4596	36.5174	0	1437	5.88208
308	287	259.455	4.69759	52.8027	1	5.82942	1	13.3352	57.7722	0	1438	4.91367
529	505	125.215	7.16917	34.2891	4.57253	5.72549	8.50526	27.6316	35.8664	0	1439	3.65174
453	475	345.989	4.82607	69.1582	8.65964	7.84389	9.64662	25.2548	77.0404	0	1441	5.00286
360	273	278.813	4.78286	26.4165	5.72549	7.49894	4.37144	11.1397	63.2093	0	1442	10.5545
452	292	842.91	8.97687	85.0526	10.6499	9.3898	1	19.9885	158.204	0	1443	9.91046
504	545	905.798	1	99.1046	18.2692	18.4342	7.4318	24.5824	191.095	0	1445	9.13982
541	560	791.476	10.1815	149.893	15.9634	13.5773	7.98627	23.928	155.384	0	1446	5.28027
356	324	107.461	3.71803	42.9351	1.92822	6.55249	1.92822	15.5384	28.3874	0	1447	2.50287
295	161	113.419	2.45824	26.1799	2.03514	3.52269	1	7.77365	26.6552	0	1448	4.33229
420	197	63.2093	1	8.97687	3.88905	1.82692	1	8.05842	13.3352	0	1449	7.04135
552	473	135.773	2.91638	52.8027	8.27883	6.49382	9.64662	33.3762	37.1803	0	1450	2.57133
523	632	637.804	5.77722	79.8627	12.2983	11.4444	7.4318	29.6931	134.557	0	1455	7.98626
233	166	68.539	3.24877	26.6552	3.52269	4.17921	6.15265	8.89649	15.3993	0	1456	2.57132
489	463	1186.37	11.4444	159.634	18.7688	26.896	1	32.1968	248.045	0	1457	7.43181
504	534	649.382	2.81332	82.047	14.2018	18.4342	5.32798	25.2548	140.746	0	1459	7.91476
355	374	465.553	4.65553	101.815	7.04136	10.46	7.63506	25.9455	94.7464	0	1461	4.57254
610	583	637.804	6.49382	97.3377	10.0904	15.2614	1	28.6438	127.488	0	1462	6.55249
449	584	697.831	6.43567	39.5964	13.6999	6.09756	5.32798	31.6228	149.893	0	1465	17.6236
387	303	615.265	4.53158	58.8208	8.35363	8.89649	3.61904	23.7137	125.215	0	1466	10.46
381	306	445.079	1	63.7804	7.36525	5.09368	5.00286	16.5482	96.4662	0	1467	6.9783
512	297	173.094	1	41.047	3.95964	4.53158	7.2993	17.3094	39.2419	0	1468	4.21697
353	558	406.794	7.16917	93.0572	7.70404	13.5773	3.16228	24.1442	95.6024	0	1470	4.37144
433	351	723.394	2.94273	87.3788	9.3898	11.8637	1	15.3993	140.746	0	1472	8.27883
407	511	509.368	7.77365	78.4389	6.91582	12.864	4.41094	25.2548	112.404	0	1473	6.49382
544	474	291.638	1.49893	44.9101	8.35363	7.70404	6.32093	16.1076	62.0824	0	1474	6.49382
341	268	261.799	3.92419	42.1697	3.21968	5.04807	4.03152	14.8551	54.2469	0	1475	6.20823
505	668	588.208	2.10969	65.5249	9.47464	9.47464	7.70404	34.9115	135.773	0	1477	8.97686
443	284	392.419	1.84342	44.5079	11.2404	11.4444	5.37612	14.7221	79.8627	0	1478	8.81684
377	296	222.667	1	35.8664	2.89026	9.73377	1	14.2018	51.397	0	1480	6.20823
407	393	361.904	6.32093	42.9351	8.13123	8.89649	1.47221	20.5353	74.9894	0	1481	8.42909
327	272	620.824	3.88905	59.8885	13.6999	9.2224	5.32798	13.5773	115.478	0	1484	10.3663
533	381	302.321	3.92419	22.2667	3.55452	8.35363	1	22.8757	66.1169	0	1485	13.5773
322	256	239.28	2.16739	23.291	4.69759	5.37612	1	12.9802	53.2798	0	1486	10.2735
421	467	469.759	7.36525	60.4296	10.7461	9.64662	11.9709	23.7137	102.735	0	1487	7.77366
446	429	30.5053	2.86438	8.97687	2.0908	3.39821	4.95807	12.9802	9.56024	0	1488	3.39821
365	485	283.874	4.74003	84.291	1.64	10.0904	8.35363	23.0824	62.6434	0	1489	3.36779
385	438	392.419	3.42891	51.8613	4.45079	11.3419	4.3323	20.5353	82.7883	0	1490	7.5667
349	426	453.158	1.13419	62.6434	9.91046	4.57253	8.05842	21.6739	90.5798	0	1492	7.23393
309	329	108.432	3.36778	32.4877	2.3291	1.87688	7.4318	13.8237	25.9455	0	1493	3.33763
454	527	798.627	7.84389	85.821	16.8485	13.4557	4.95807	21.2875	148.551	0	1494	9.30573
447	318	53.2798	1	4.3323	5.4737	2.64165	1	8.50526	12.864	0	1495	12.2983
466	365	385.423	4.82607	51.397	5.62341	9.91046	7.70404	22.0673	81.3123	0	1496	7.49894
482	576	1134.19	18.2692	266.552	19.6322	37.8552	12.079	34.5989	218.697	0	1498	4.25504
406	328	474.003	1	79.1476	6.15265	11.4444	3.36778	17.3094	103.663	0	1499	5.98885
332	290	226.709	2.91638	44.1094	4.41094	3.39821	1	12.079	46.9759	0	1500	5.1397
685	598	881.683	7.49894	99.1046	7.63506	13.4557	5.57306	28.9026	168.485	0	1501	8.89649
428	327	98.2172	3.92419	22.0673	1	6.67143	1	14.8551	26.4165	0	1502	4.4508
440	368	91.3982	4.61384	28.6438	1	4.53158	8.27883	16.8485	25.2548	0	1505	3.19085
423	442	469.759	6.26434	78.4389	5.82942	7.91476	3.05053	16.5482	100	0	1507	5.98885
411	271	271.39	1	18.9384	1.81056	5.52316	1.36999	11.04	58.8208	0	1509	14.3301
353	260	228.757	1	25.483	5.28027	5.72549	1	12.2983	44.5079	0	1511	8.97685
394	325	368.473	1.48551	22.8757	3.33762	8.13123	6.67143	17.0008	75.667	0	1512	16.1076
315	321	457.253	5.57306	41.7921	4.37144	11.3419	1.42018	20.1691	98.2172	0	1513	10.9411
432	358	286.438	3.49115	59.8885	8.97687	2.50287	6.55249	17.3094	66.7143	0	1514	4.78285
502	409	897.687	5.67422	93.0572	17.4658	16.8485	14.2018	41.7921	194.564	0	1515	9.64662
373	236	71.0497	2.14799	30.7809	1	4.1047	10.5545	9.73377	15.9634	0	1516	2.30824
348	274	381.972	4.06794	87.3788	7.10497	8.35363	3.71803	10.3663	82.7883	0	1517	4.37145
359	364	410.47	1.65482	65.5249	5.82942	13.9486	1	20.3514	86.5964	0	1520	6.26434
501	393	375.162	1.71544	39.2419	8.73788	3.95964	1	19.6322	75.667	0	1521	9.56024
294	486	103.663	3.75162	67.317	6.91582	3.65174	5.77722	14.8551	24.5824	0	1523	1.53992
431	383	241.442	1.91095	29.6931	4.95807	4.06794	1	14.8551	54.737	0	1525	8.13125
372	303	45.3158	1	34.2891	1	3.61904	3.55452	12.4094	14.7221	0	1527	1.32158
441	306	85.821	2.5483	33.3762	4.74003	4.3323	8.13123	13.4557	24.8045	0	1528	2.57132
360	327	729.93	5.28027	104.6	14.9893	17.7828	3.24877	19.6322	142.018	0	1529	6.9783
432	363	336.778	1	50.0286	4.06794	6.8539	1	19.2822	73.6525	0	1530	6.73171
406	323	294.273	1.08432	34.9115	5.72549	6.7317	5.32798	17.0008	63.2093	0	1532	8.42911
384	598	964.662	14.9893	165.482	17.9435	24.1442	1	28.1332	184.342	0	1533	5.82941
336	199	261.799	1.16522	42.9351	7.77365	9.3898	5.28027	14.9893	55.7306	0	1534	6.09755
382	314	38.5423	3.78552	36.8473	3.85423	3.71803	2.78813	15.5384	14.4596	0	1535	1.046
357	212	509.368	1	65.5249	8.05842	9.05798	1.42018	14.9893	106.499	0	1536	7.77366
393	243	207.208	3.49115	31.059	6.49382	5.82942	1	10	41.047	0	1538	6.67143
338	274	518.613	8.05842	136.999	18.2692	17.9435	2.83874	17.0008	102.735	0	1539	3.78552
449	323	632.093	9.47464	116.522	7.70404	19.1095	11.4444	19.9885	119.709	0	1540	5.42467
411	478	296.931	3.61904	55.7306	3.05053	7.5667	9.64662	22.2667	66.1169	0	1541	5.32797
283	373	209.08	5.23299	41.047	1.35773	5.37612	2.0908	24.3623	50.4807	0	1542	5.09367
443	346	1055.45	8.27883	124.094	18.9384	22.2667	11.2404	19.1095	194.564	0	1544	8.50525
365	311	542.469	4.03152	87.3788	7.91476	13.2158	1	21.4799	117.574	0	1545	6.20825
412	337	593.523	1.82692	79.1476	11.04	15.8204	6.20824	15.2614	115.478	0	1546	7.49894
384	286	286.438	3.45989	33.0774	4.45079	3.61904	10.0904	18.1056	56.7422	0	1548	8.65963
389	359	704.136	6.32093	128.64	17.0008	13.6999	3.52269	20.5353	140.746	0	1549	5.47369
352	219	31.059	1	4.29351	1	1	1.27488	7.2993	11.8637	0	1550	7.23394
404	321	375.162	1.25215	38.8905	1.58204	5.77722	5.04807	14.5902	82.047	0	1551	9.64662
297	177	38.5423	1.13419	13.6999	3.21968	1.68485	9.73377	7.10497	11.8637	0	1553	2.81333
544	510	59.3523	1.06499	27.3842	1	1.06499	1.92822	18.4342	19.9885	0	1554	2.16739
351	399	697.831	7.70404	129.802	9.82172	24.5824	6.79253	15.9634	138.237	0	1555	5.37612
388	340	72.3394	2.43623	25.0287	3.39821	5.72549	1	17.0008	18.6008	0	1556	2.89026
384	303	201.691	5.00286	29.9614	3.45989	6.15265	1	12.5215	46.5553	0	1557	6.73169
375	439	235.014	9.13982	36.8473	5.04807	1.62531	1	17.1544	48.6968	0	1558	6.37805
349	339	542.469	6.32093	156.788	18.2692	16.4	2.64165	20.5353	110.4	0	1559	3.45989
449	464	214.799	4.3323	46.9759	4.17921	6.61169	3.55452	19.2822	52.8027	0	1560	4.57254
269	293	241.442	3.68473	59.8885	7.16917	8.13123	1	12.6346	51.397	0	1561	4.03153
386	321	196.322	4.17921	45.7253	9.82172	6.55249	1	17.6236	41.047	0	1562	4.29351
351	226	259.455	1.76236	41.047	1.18637	4.29351	1	12.1881	55.7306	0	1563	6.32092
345	462	177.828	3.52269	42.5507	2.37137	3.81972	4.3323	22.0673	42.1697	0	1564	4.1792
464	476	237.137	3.36778	32.1968	7.49894	3.92419	1	19.6322	52.3299	0	1565	7.36524
301	317	79.1476	1	6.7317	1	4.53158	1	11.4444	21.2875	0	1566	11.7574
295	230	220.673	1	47.8286	2.59455	3.45989	2.24679	11.4444	42.1697	0	1567	4.61383
435	375	598.885	1.71544	99.1046	8.5821	17.3094	2.78813	19.1095	128.64	0	1569	6.04296
352	269	302.321	1.74658	60.9756	6.09756	5.93523	7.10497	13.6999	59.8885	0	1570	4.95807
383	191	214.799	4.25507	46.9759	4.91367	6.8539	1	12.1881	51.397	0	1572	4.57254
365	213	129.802	3.55452	42.1697	2.14799	1	1	11.5478	28.9026	0	1573	3.07809
447	328	39.9542	2.35014	14.2018	2.5483	5.23299	5.98885	13.5773	15.6788	0	1574	2.81332
277	256	268.96	3.88905	18.1056	1	4.74003	1	9.64662	51.397	0	1575	14.8551
469	340	63.7804	3.81972	37.5162	1.92822	2.59455	1	9.05798	19.2822	0	1576	1.70008
384	270	166.977	1.96322	25.7132	3.33762	7.77365	1	11.1397	36.1904	0	1577	6.49382
467	330	777.365	5.72549	82.7883	12.2983	15.6788	7.77365	18.6008	144.596	0	1578	9.38979
370	409	243.623	4.53158	34.5989	4.17921	4.41094	1.62531	20.1691	58.8208	0	1579	7.04135
476	482	191.095	1.79435	48.2607	4.57253	4.41094	6.43567	19.6322	39.9542	0	1580	3.95964
384	331	170.008	2.50287	23.0824	7.77365	6.8539	3.24877	16.1076	40.6794	0	1582	7.36527
399	229	385.423	1	35.8664	5.98885	7.77365	7.5667	13.6999	77.7365	0	1584	10.7461
447	258	186.008	1.53993	82.7883	6.04296	7.04136	6.55249	12.1881	38.8905	0	1585	2.24679
442	396	85.0526	1	25.9455	3.95964	3.16228	4.53158	12.9802	22.2667	0	1589	3.27813
433	300	196.322	3.39821	57.2549	8.50526	10.7461	2.83874	14.2018	45.7253	0	1591	3.42891
374	277	224.679	1	56.7422	3.95964	7.4318	5.1397	13.9486	51.397	0	1592	3.95965
606	635	763.506	3.49115	148.551	12.5215	21.6739	8.35363	42.9351	168.485	0	1593	5.13969
461	351	113.419	2.61799	11.4444	2.20673	3.71803	1	11.5478	25.9455	0	1594	9.91044
415	548	228.757	2.94273	65.5249	4.03152	11.1397	1	28.6438	50.9368	0	1595	3.49115
377	338	65.5249	1	24.8045	4.17921	1	1	24.1442	20.908	0	1596	2.64165
414	319	873.788	1.68485	100.904	16.1076	18.1056	2.59455	17.7828	168.485	0	1597	8.6596
398	376	218.697	4.69759	28.6438	3.71803	3.81972	1.36999	10.8432	44.9101	0	1598	7.63506
359	359	643.567	7.04136	111.397	14.0746	11.04	2.59455	19.9885	126.346	0	1600	5.77724
358	375	174.658	1	24.5824	7.63506	7.98627	1.27488	17.7828	41.7921	0	1601	7.105
362	299	100.904	1	24.5824	1.35773	10.8432	7.36525	13.6999	21.8697	0	1602	4.10473
478	378	184.342	1.34557	31.9085	2.37137	3.30774	7.2993	15.9634	39.5964	0	1603	5.77721
405	496	873.788	9.91046	214.799	21.0969	32.4877	6.43567	33.3762	189.384	0	1604	4.06793
338	265	691.582	8.13123	88.9649	10	9.05798	1	20.1691	142.018	0	1605	7.77365
511	415	395.964	5.18613	85.821	6.8539	8.05842	10.8432	15.3993	82.047	0	1606	4.61384
401	461	620.824	4.37144	111.397	7.77365	11.6522	2.83874	24.8045	122.983	0	1608	5.57308
342	277	161.076	1.58204	33.6778	4.17921	4.29351	1	7.84389	34.5989	0	1609	4.78285
364	497	115.478	4.49101	31.3396	2.3291	5.98885	3.85423	18.6008	29.1638	0	1610	3.68473
378	365	509.368	6.15265	94.7464	11.8637	14.9893	6.67143	22.0673	99.1046	0	1611	5.37612
502	604	1074.61	9.47464	171.544	13.6999	28.9026	4.29351	30.2321	230.824	0	1613	6.26434
382	481	245.824	1.68485	43.323	7.36525	8.4291	1	19.6322	49.1367	0	1615	5.67421
332	254	98.2172	1	30.2321	1	4.21697	1	8.4291	21.8697	0	1616	3.24877
431	474	429.351	2.94273	102.735	6.32093	8.2047	4.21697	20.5353	88.1683	0	1618	4.17921
389	265	77.0404	3.33762	18.4342	2.94273	3.52269	1.82692	14.8551	17.7828	0	1619	4.17921
375	254	310.59	4.57253	46.9759	5.93523	8.81683	1	14.0746	62.0824	0	1620	6.61169
388	400	509.368	5.23299	50.9368	12.5215	11.8637	6.55249	20.1691	100.904	0	1621	10
418	536	577.722	6.04296	113.419	9.30572	9.91046	13.2158	18.7688	109.411	0	1624	5.0937
386	271	254.83	2.10969	82.047	5.52316	9.82172	1.36999	12.2983	57.2549	0	1625	3.1059
325	340	1369.99	10.8432	278.813	23.5014	28.3874	3.65174	27.139	261.799	0	1628	4.91365
506	505	324.877	3.85423	63.7804	6.97831	5.57306	1	24.5824	73.6525	0	1629	5.09368
460	288	111.397	4.17921	21.6739	4.74003	6.15265	3.05053	11.2404	23.928	0	1630	5.13968
510	665	552.316	10.2735	88.9649	14.2018	12.6346	7.36525	31.6228	110.4	0	1631	6.20825
447	364	307.809	4.53158	77.0404	7.77365	7.84389	2.03514	16.1076	67.317	0	1632	3.99542
353	509	441.094	3.58664	38.1972	4.57253	3.71803	1	21.0969	92.224	0	1633	11.5478
400	398	194.564	3.36778	13.4557	2.14799	6.43567	7.98627	16.5482	44.9101	0	1634	14.4596
461	439	593.523	6.7317	95.6024	9.05798	14.5902	11.9709	22.8757	117.574	0	1637	6.20824
351	285	216.739	5.67422	20.5353	3.71803	6.97831	1	9.91046	43.323	0	1639	10.5545
371	257	421.697	3.88905	87.3788	5.72549	13.9486	5.32798	9.3898	79.1476	0	1640	4.82608
460	580	218.697	4.03152	44.1094	7.23394	1.47221	1.77828	21.8697	45.7253	0	1641	4.95806
440	454	299.614	4.29351	48.2607	4.17921	3.65174	1	19.4564	59.8885	0	1644	6.20824
361	323	118.637	3.92419	25.0287	5.82942	1.58204	1	14.2018	29.4273	0	1645	4.74004
400	258	44.9101	1.58204	16.8485	3.05053	3.16228	7.98627	10.7461	14.2018	0	1648	2.66553
381	275	637.804	1	103.663	13.5773	12.864	4.06794	18.4342	120.79	0	1649	6.15267
359	273	532.798	3.19085	85.0526	12.4094	9.2224	3.45989	16.8485	106.499	0	1650	6.26434
401	267	437.144	4.95807	108.432	9.47464	14.2018	5.37612	14.4596	84.291	0	1651	4.0315
447	410	1036.63	11.4444	173.094	19.1095	19.6322	3.52269	21.6739	201.691	0	1652	5.98883
318	234	500.286	1	107.461	6.09756	10.46	4.03152	19.1095	100	0	1654	4.65551
439	468	395.964	2.28757	26.6552	7.84389	6.15265	5.00286	22.8757	88.1683	0	1655	14.855
527	606	210.969	1	25.9455	5.18613	5.32798	1	23.0824	44.9101	0	1656	8.13124
438	451	289.026	3.39821	33.9821	3.78552	5.09368	5.28027	15.8204	62.6434	0	1657	8.50524
641	667	406.794	10.6499	105.545	9.91046	7.10497	1	26.6552	85.821	0	1658	3.85422
416	366	352.269	5.00286	81.3123	8.65964	8.50526	12.2983	18.1056	78.4389	0	1660	4.3323
368	250	296.931	3.88905	55.7306	5.32798	6.26434	6.37804	13.8237	65.5249	0	1664	5.32797
433	339	128.64	2.3291	32.4877	3.55452	5.77722	2.28757	14.8551	33.0774	0	1665	3.95965
334	372	121.881	1	33.9821	2.7139	4.74003	1	16.4	29.1638	0	1667	3.58662
329	220	145.902	4.45079	50.0286	4.29351	4.57253	1.27488	8.50526	29.6931	0	1668	2.91637
378	269	68.539	1	14.0746	2.5483	4.21697	1	11.4444	18.9384	0	1669	4.86969
409	246	139.486	1	11.4444	2.59455	1.36999	6.79253	6.49382	28.6438	0	1671	12.1881
400	214	130.975	2.89026	17.6236	2.48045	1	1	8.50526	29.9614	0	1673	7.4318
349	442	181.056	4.82607	38.8905	2.43623	5.42469	9.64662	27.8813	45.3158	0	1674	4.65553
434	305	495.807	4.1047	105.545	12.5215	11.9709	5.04807	15.1247	103.663	0	1675	4.69759
355	451	179.435	2.99614	40.6794	1.64	3.85423	10.7461	19.9885	42.1697	0	1676	4.41095
395	325	143.301	1	21.6739	6.55249	1.32158	4.1047	12.079	28.6438	0	1677	6.61169
377	487	281.332	3.75162	56.2341	5.88208	4.06794	3.39821	22.6709	64.3567	0	1679	5.00287
410	431	637.804	3.75162	58.2942	15.6788	13.6999	1	22.4679	127.488	0	1682	10.9411
464	354	187.688	4.03152	34.2891	2.03514	4.49101	1	18.7688	41.7921	0	1683	5.47369
443	409	1144.44	13.6999	216.739	17.9435	36.1904	9.05798	27.3842	245.824	0	1684	5.28027
448	421	388.905	4.41094	58.2942	4.17921	11.6522	1	23.5014	83.5363	0	1685	6.67142
404	406	1064.99	9.30572	192.822	17.1544	22.8757	5.18613	22.8757	216.739	0	1686	5.52318
362	284	100.904	1	27.139	6.8539	3.65174	3.92419	10	24.5824	0	1687	3.71804
360	497	281.332	5.18613	59.3523	9.13982	2.0908	9.30572	25.9455	57.7722	0	1688	4.74004
424	270	41.7921	1.53993	21.0969	2.0908	1	7.70404	11.5478	13.2158	0	1689	1.98096
392	272	77.7365	1	36.5174	3.45989	5.32798	1.01815	11.2404	20.5353	0	1690	2.12875
439	319	122.983	1.38237	20.908	4.29351	5.77722	2.6896	12.864	26.4165	0	1691	5.8821
380	293	30.7809	1	22.2667	1.86008	3.95964	1	14.4596	11.04	0	1692	1.38237
291	469	159.634	4.29351	43.7144	3.16228	10.8432	1	22.4679	43.323	0	1693	3.65175
357	239	25.9455	2.24679	11.8637	1.70008	2.64165	1	11.9709	9.05798	2.56	1695	2.18697
388	258	52.3299	1.79435	16.6977	1	1.68485	4.53158	15.3993	15.9634	2.56	1696	3.13396
414	287	593.523	4.69759	97.3377	12.1881	13.6999	6.61169	16.6977	121.881	2.56	1698	6.09757
430	330	39.9542	1.2079	29.1638	2.37137	1	1.52614	26.1799	19.1095	2.56	1699	1.36999
373	293	528.027	3.27812	82.7883	10.0904	13.3352	7.98627	15.8204	106.499	2.56	1700	6.37804
266	218	248.045	1.58204	48.6968	5.98885	10.0904	1	13.2158	56.7422	2.56	1701	5.09366
377	350	469.759	1.81056	117.574	4.69759	11.9709	8.05842	18.2692	93.898	2.56	1703	3.99543
390	230	94.7464	1.15478	16.8485	1	2.5483	1	9.30572	24.5824	2.56	1704	5.62343
363	318	805.842	3.36778	156.788	11.8637	21.0969	1.21881	21.8697	164	2.56	1706	5.13969
405	403	905.798	9.82172	72.3394	12.2983	11.4444	1	25.0287	174.658	2.56	1707	12.5215
320	479	278.813	4.3323	45.3158	5.98885	2.83874	1	22.4679	56.7422	2.56	1708	6.15267
359	222	162.531	2.30824	27.6316	1.64	4.21697	1	10.46	38.1972	2.56	1710	5.88207
499	435	445.079	6.26434	76.3506	6.97831	11.9709	1	20.1691	92.224	2.56	1711	5.82941
371	391	281.332	1.24094	59.3523	6.15265	9.64662	7.04136	17.0008	67.317	2.56	1713	4.74004
365	366	392.419	1	60.9756	12.5215	12.7488	5.72549	18.6008	79.8627	2.56	1714	6.43567
387	230	1	1	16.1076	1	1	3.65174	10.9411	1.45902	2.56	1715	0.0620825
343	245	147.221	1	24.5824	4.45079	4.21697	7.49894	12.7488	32.4877	2.56	1716	5.98888
408	213	189.384	1.79435	29.9614	3.16228	2.73842	5.32798	9.05798	36.8473	2.56	1717	6.32093
399	330	135.773	3.78552	64.9382	1	3.85423	2.83874	11.04	32.1968	2.56	1718	2.0908
371	397	37.8552	2.83874	32.7812	1	5.18613	5.98885	14.4596	14.5902	2.56	1719	1.15478
490	346	513.97	1	74.318	12.7488	13.0975	11.2404	18.2692	105.545	2.56	1720	6.91582
419	446	214.799	4.1047	66.7143	6.55249	7.10497	1	20.5353	45.7253	2.56	1721	3.21968
331	290	119.709	1.81056	47.4003	4.82607	1.62531	1	17.6236	31.3396	2.56	1722	2.52549
386	284	542.469	3.68473	66.7143	4.25507	15.5384	6.20824	14.5902	113.419	2.56	1724	8.13123
417	410	375.162	6.26434	56.2341	4.65553	7.63506	1	18.2692	71.6917	2.56	1726	6.67143
407	343	313.396	7.5667	34.5989	8.5821	8.65964	1	15.9634	71.0497	2.56	1729	9.05798
456	323	220.673	1.15478	29.6931	2.89026	8.5821	1.98096	17.7828	53.7612	2.56	1730	7.43179
402	361	567.422	4.61384	82.7883	10.8432	8.73788	4.49101	16.8485	112.404	2.56	1731	6.85389
428	394	406.794	5.82942	56.7422	6.49382	11.1397	4.21697	23.928	88.1683	2.56	1733	7.16916
392	274	358.664	3.49115	42.5507	7.04136	8.4291	1.12404	14.2018	71.6917	2.56	1734	8.4291
423	301	547.37	7.4318	102.735	10.6499	14.5902	1	23.5014	114.444	2.56	1735	5.32798
376	281	230.824	1	35.8664	6.37804	3.05053	3.92419	10.9411	51.397	2.56	1736	6.43566
299	262	198.096	2.86438	28.6438	3.68473	6.09756	1	12.1881	39.2419	2.56	1737	6.91584
425	442	198.096	1	28.3874	2.03514	5.42469	2.0908	20.908	46.1384	2.56	1738	6.97831
350	360	368.473	2.37137	35.2269	8.13123	8.5821	12.1881	19.1095	68.539	2.56	1739	10.46
440	405	182.692	11.2404	116.522	13.3352	7.2993	4.29351	35.2269	48.2607	2.56	1740	1.56788
358	233	179.435	1	36.5174	3.55452	8.4291	4.69759	12.9802	40.3152	2.56	1742	4.91368
397	331	365.174	1.82692	63.2093	7.4318	14.2018	3.39821	15.8204	78.4389	2.56	1743	5.77722
390	189	133.352	2.50287	11.2404	1	4.29351	1	8.97687	28.9026	2.56	1745	11.8636
356	297	128.64	7.49894	61.5265	4.86968	10	3.24877	23.7137	35.8664	2.56	1746	2.09081
326	272	388.905	5.82942	42.1697	6.91582	11.3419	4.3323	13.0975	84.291	2.56	1747	9.22238
417	426	667.143	6.49382	57.7722	11.4444	13.9486	1	23.0824	127.488	2.56	1749	11.5478
371	253	59.3523	2.01691	24.5824	4.17921	1.62531	2.64165	7.98627	15.1247	2.56	1751	2.41442
362	265	25.483	1	15.1247	1	4.82607	1	9.30572	10.1815	2.56	1752	1.68486
485	363	60.9756	1	13.4557	1	1	4.53158	14.3301	17.0008	2.56	1753	4.53158
384	441	406.794	8.73788	56.7422	5.62341	10.46	1	21.6739	82.047	2.56	1754	7.16916
383	300	174.658	2.22667	60.4296	5.67422	8.27883	7.49894	17.7828	45.3158	2.56	1755	2.89027
358	393	198.096	2.01691	38.5423	2.66552	7.4318	3.36778	17.4658	42.5507	2.56	1756	5.1397
391	221	339.821	3.65174	39.9542	5.42469	2.43623	1	12.2983	66.7143	2.56	1757	8.50526
336	412	296.931	1.84342	43.7144	6.7317	11.6522	1.62531	21.6739	60.9756	2.56	1758	6.79252
485	380	143.301	1	28.6438	2.94273	1	7.49894	11.1397	29.6931	2.56	1760	5.00286
447	576	417.921	7.5667	58.8208	11.3419	8.73788	1	26.1799	78.4389	2.56	1761	7.10499
362	296	437.144	3.42891	86.5964	5.62341	12.5215	1	20.1691	89.7687	2.56	1762	5.04806
375	276	268.96	6.7317	67.9253	3.21968	4.21697	4.53158	11.8637	50.4807	2.56	1763	3.95964
415	265	156.788	1.48551	10.7461	4.14178	3.81972	3.24877	10.8432	36.5174	2.56	1764	14.5902
412	345	495.807	2.3928	50.0286	5.37612	8.97687	4.1047	22.6709	105.545	2.56	1765	9.91047
388	330	134.557	1.52614	37.5162	5.37612	3.92419	1	21.2875	33.9821	2.56	1767	3.58664
414	311	1094.11	12.7488	145.902	11.1397	19.2822	1	22.4679	209.08	2.56	1770	7.49894
412	446	371.803	3.07809	64.9382	5.88208	9.73377	1	20.7208	78.4389	2.56	1773	5.72549
348	439	345.989	3.36778	69.1582	6.67143	6.55249	1.92822	20.3514	77.7365	2.56	1774	5.00286
465	566	504.807	4.86968	78.4389	6.09756	9.30572	1	23.291	106.499	2.56	1775	6.43567
320	392	425.507	2.45824	63.2093	5.72549	11.6522	7.4318	17.7828	87.3788	2.56	1776	6.73172
391	313	232.91	2.64165	38.5423	6.91582	7.91476	1	17.7828	49.5807	2.56	1778	6.04297
452	301	655.249	3.42891	100.904	13.8237	20.908	1	14.8551	133.352	2.56	1779	6.49379
411	397	101.815	4.49101	18.9384	2.26709	2.99614	1	16.6977	28.1332	2.56	1780	5.37611
511	352	865.964	8.89649	232.91	27.8813	29.9614	6.09756	37.5162	181.056	2.56	1781	3.71802
382	270	71.0497	1.71544	18.9384	4.74003	5.72549	1.47221	9.3898	16.5482	2.56	1782	3.75162
571	389	441.094	2.78813	50.0286	7.5667	5.00286	1	15.8204	88.9649	2.56	1784	8.81684
555	387	1582.04	18.2692	333.762	35.5452	33.9821	7.5667	39.5964	336.778	2.56	1785	4.74002
281	279	196.322	3.99542	42.1697	4.29351	4.03152	1	13.6999	44.9101	2.56	1786	4.65552
390	482	743.18	7.2993	149.893	15.8204	26.6552	6.79253	27.3842	162.531	2.56	1787	4.95807
547	457	469.759	6.20824	71.0497	7.10497	9.47464	1	21.2875	92.224	2.56	1788	6.6117
332	205	865.964	8.05842	205.353	13.2158	20.908	4.06794	16.8485	162.531	2.56	1789	4.21695
462	311	352.269	4.37144	72.993	11.6522	12.6346	6.37804	16.5482	77.0404	2.56	1790	4.82607
367	257	723.394	8.73788	115.478	11.3419	12.1881	7.63506	16.8485	135.773	2.56	1791	6.26434
378	346	392.419	2.24679	77.0404	2.3291	5.67422	8.35363	18.6008	81.3123	2.56	1792	5.09368
504	412	1625.31	17.7828	339.821	25.7132	48.2607	13.8237	28.9026	313.396	2.56	1796	4.78284
367	328	72.3394	4.37144	39.2419	2.26709	7.4318	2.28757	13.3352	20.1691	2.56	1798	1.84342
454	285	385.423	4.45079	42.9351	5.62341	9.82172	6.04296	13.5773	79.1476	2.56	1800	8.97687
397	474	79.8627	1.16522	16.5482	2.48045	3.24877	3.75162	19.2822	21.4799	2.56	1801	4.82607
397	209	32.4877	1	10.8432	3.21968	2.3928	2.3928	9.2224	10.1815	2.56	1802	2.99614
377	248	64.3567	1.77828	12.864	2.89026	6.20824	1.68485	7.84389	17.1544	2.56	1804	5.00285
415	381	4.25507	3.21968	24.1442	1.01815	5.88208	1	12.5215	4.78286	2.56	1806	0.176236
326	261	216.739	3.24877	59.8885	6.26434	3.65174	7.10497	10.6499	44.5079	2.56	1807	3.61904
442	569	897.687	10.1815	151.247	18.2692	21.0969	7.49894	27.6316	181.056	2.56	1808	5.93524
320	305	196.322	3.71803	32.7812	8.65964	6.43567	1	11.4444	40.6794	2.56	1809	5.98886
375	265	156.788	1	22.8757	6.37804	6.37804	1	11.6522	35.8664	2.56	1810	6.85391
432	385	537.612	4.1047	79.1476	11.1397	14.5902	3.75162	19.1095	116.522	2.56	1811	6.79252
421	425	177.828	1.62531	34.5989	2.94273	8.35363	1	17.0008	39.9542	2.56	1812	5.1397
407	299	313.396	4.57253	38.8905	2.59455	6.97831	3.92419	14.4596	68.539	2.56	1813	8.05842
663	589	63.7804	1.38237	54.737	3.85423	4.37144	7.70404	27.3842	24.5824	2.56	1814	1.16522
406	302	194.564	5.18613	72.3394	9.91046	14.2018	2.35014	17.6236	48.6968	2.56	1815	2.6896
362	339	216.739	2.37137	56.7422	4.53158	8.2047	4.29351	15.8204	46.9759	2.56	1816	3.81971
355	394	691.582	6.97831	127.488	14.5902	14.7221	2.28757	20.5353	134.557	2.56	1817	5.42468
261	268	1.94564	1	18.2692	1	6.37804	1	16.6977	5.1397	2.56	1818	0.106498
375	342	71.0497	1.45902	19.8096	2.7139	1.32158	1	14.8551	16.8485	2.56	1819	3.58663
429	321	873.788	5.77722	149.893	13.3352	15.9634	1	20.5353	176.236	2.56	1821	5.82941
364	326	117.574	1	25.7132	2.3291	4.41094	2.6896	10.6499	25.9455	2.56	1823	4.57252
350	430	133.352	6.55249	26.6552	6.20824	9.2224	1.12404	19.8096	31.6228	2.56	1824	5.00285
339	411	271.39	1	31.9085	1	6.7317	1	20.7208	61.5265	2.56	1825	8.50526
393	314	196.322	1	29.4273	6.7317	3.71803	2.78813	14.0746	43.323	2.56	1826	6.67142
464	274	147.221	3.92419	22.8757	4.17921	3.21968	1.98096	9.64662	32.7812	2.56	1827	6.43569
423	238	79.1476	1.19709	24.1442	4.95807	1	1	6.67143	18.9384	2.56	1828	3.27812
428	396	144.596	4.17921	16.1076	3.88905	4.03152	1.58204	18.6008	33.3762	2.56	1830	8.97688
356	255	271.39	1.51247	55.7306	1	8.73788	13.3352	13.4557	58.8208	2.56	1831	4.86968
324	406	305.053	5.67422	56.2341	8.13123	5.93523	3.85423	20.3514	63.2093	2.56	1832	5.4247
352	274	403.152	5.82942	74.318	6.09756	7.91476	5.28027	12.1881	75.667	2.56	1833	5.42469
458	574	336.778	6.32093	81.3123	12.1881	6.79253	14.7221	26.6552	72.993	2.56	1834	4.14178
352	322	410.47	1.27488	40.3152	8.05842	6.37804	2.0908	15.1247	85.821	2.56	1837	10.1815
400	419	572.549	6.61169	91.3982	10.46	10.8432	5.37612	21.2875	121.881	2.56	1839	6.26434
315	183	257.132	1.64	44.5079	4.45079	5.57306	1	12.9802	57.2549	2.56	1841	5.77722
474	444	358.664	1.56788	24.3623	5.4737	7.49894	3.75162	19.1095	77.7365	2.56	1843	14.7221
432	328	203.514	3.81972	48.6968	6.49382	6.32093	6.09756	23.928	50.9368	2.56	1844	4.17921
344	299	858.21	11.04	148.551	14.2018	19.6322	2.03514	20.5353	161.076	2.56	1848	5.77721
321	398	495.807	5.37612	55.2316	3.39821	13.5773	4.1047	19.6322	95.6024	2.56	1849	8.97687
355	314	173.094	3.65174	28.1332	3.21968	3.92419	1	11.5478	34.9115	2.56	1850	6.15266
394	351	199.885	1.39486	39.9542	3.68473	7.36525	5.77722	17.1544	40.6794	2.56	1851	5.00285
362	324	59.3523	1.73094	16.6977	3.95964	4.3323	2.78813	12.6346	15.2614	2.56	1853	3.55452
359	349	461.384	3.55452	69.1582	9.64662	15.8204	3.30774	16.5482	98.2172	2.56	1854	6.67143
339	442	491.367	5.42469	57.7722	6.55249	16.2531	7.77365	22.6709	103.663	2.56	1855	8.50525
633	447	588.208	3.45989	87.3788	14.4596	14.9893	4.3323	21.0969	114.444	2.56	1857	6.7317
403	312	129.802	3.16228	26.6552	1	4.21697	1	15.1247	28.9026	2.56	1858	4.86967
382	399	198.096	4.49101	44.9101	7.36525	5.32798	5.28027	18.1056	44.5079	2.56	1859	4.41095
406	234	228.757	1	24.5824	2.37137	9.47464	4.57253	12.864	41.4178	2.56	1861	9.30572
436	386	532.798	4.45079	53.2798	6.7317	10.3663	10.7461	19.1095	117.574	2.56	1863	10
301	432	449.101	5.37612	74.318	4.65553	11.1397	1	19.9885	87.3788	2.56	1864	6.04296
446	346	266.552	2.52548	20.3514	5.32798	5.37612	2.03514	13.3352	54.737	2.56	1865	13.0975
341	265	210.969	1	24.1442	2.26709	5.77722	1	8.97687	41.7921	2.56	1866	8.73787
427	356	791.476	7.16917	142.018	13.3352	15.1247	12.2983	22.2667	168.485	2.56	1867	5.57307
331	189	118.637	1	47.8286	1	3.24877	3.55452	5.57306	25.7132	2.56	1868	2.48046
373	345	289.026	2.24679	50.4807	3.45989	8.81683	1	16.6977	59.3523	2.56	1869	5.72548
442	396	184.342	1.92822	34.5989	5.09368	6.67143	1.42018	14.8551	41.7921	2.56	1871	5.32797
309	218	78.4389	5.00286	29.4273	2.76316	7.49894	1	10.6499	22.2667	2.56	1872	2.66551
387	298	302.321	2.91638	71.6917	6.67143	6.49382	1	12.1881	66.1169	2.56	1873	4.21696
375	456	403.152	2.03514	34.9115	5.42469	9.2224	1.52614	22.8757	91.3982	2.56	1874	11.5478
231	314	228.757	1.91095	23.0824	3.33762	9.2224	1	17.3094	49.1367	2.56	1875	9.91045
382	268	339.821	2.0908	52.8027	4.25507	10.8432	6.79253	14.8551	71.6917	2.56	1878	6.43567
402	335	349.115	4.95807	42.1697	9.73377	6.49382	11.8637	15.8204	77.7365	2.56	1880	8.27881
472	339	777.365	6.49382	122.983	10.8432	17.4658	3.65174	19.9885	158.204	2.56	1881	6.32091
341	333	214.799	3.39821	29.6931	4.45079	6.43567	1	16.6977	46.9759	2.56	1882	7.23397
490	394	145.902	2.91638	46.5553	4.25507	7.70404	4.49101	28.9026	42.5507	2.56	1884	3.13395
460	303	302.321	1.52614	40.3152	2.3291	6.43567	4.37144	14.5902	60.9756	2.56	1885	7.49893
375	310	177.828	3.36778	34.9115	2.0908	6.20824	1	11.1397	36.8473	2.56	1886	5.09368
382	244	299.614	2.99614	40.3152	8.81683	4.41094	1.52614	14.9893	59.8885	2.56	1888	7.43179
521	409	165.482	4.41094	20.3514	3.78552	5.42469	1.77828	18.9384	42.5507	2.56	1889	8.13123
438	387	513.97	1	87.3788	5.77722	14.5902	1.36999	23.7137	113.419	2.56	1890	5.88209
502	363	207.208	1.55384	47.8286	3.21968	5.42469	4.06794	17.7828	44.1094	2.56	1891	4.3323
352	214	252.548	4.95807	47.4003	3.68473	7.23394	3.45989	9.2224	50.4807	2.56	1892	5.32798
467	536	281.332	3.95964	54.2469	4.95807	7.23394	8.5821	26.6552	62.6434	2.56	1893	5.18614
433	292	305.053	4.3323	21.8697	4.41094	7.77365	1.12404	12.7488	64.3567	2.56	1894	13.9487
431	320	327.812	7.10497	31.9085	1	3.95964	1	13.5773	66.7143	2.56	1895	10.2735
413	283	342.891	4.21697	42.9351	4.06794	8.97687	1.36999	12.6346	74.318	2.56	1896	7.98626
291	323	132.158	1.02735	17.0008	1.42018	5.1397	9.64662	15.8204	28.6438	2.56	1897	7.77363
368	271	930.572	6.97831	181.056	15.6788	19.8096	6.49382	31.3396	192.822	2.56	1898	5.13969
397	269	216.739	1	29.9614	2.0908	6.20824	3.05053	11.6522	44.9101	2.56	1899	7.23394
437	322	145.902	2.18697	33.3762	4.45079	1	1	35.8664	40.3152	2.56	1900	4.37144
401	473	59.8885	1	36.1904	5.82942	4.21697	1	19.4564	19.8096	2.56	1902	1.65482
442	552	791.476	7.63506	151.247	14.7221	17.1544	3.21968	29.9614	155.384	2.56	1904	5.233
348	373	593.523	3.68473	37.1803	10.6499	6.91582	1	26.6552	122.983	2.56	1905	15.9634
410	301	368.473	1.91095	50.9368	2.99614	2.73842	1	17.4658	71.6917	2.56	1906	7.23393
397	443	25.483	3.58664	40.3152	6.55249	8.50526	1	11.8637	14.4596	2.56	1907	0.632094
346	451	209.08	3.99542	24.5824	6.91582	6.7317	1	18.1056	46.1384	2.56	1908	8.50527
377	253	143.301	1	20.908	5.18613	1	1	11.5478	33.6778	2.56	1909	6.85388
575	452	626.434	6.91582	122.983	12.079	14.5902	3.71803	23.928	133.352	2.56	1910	5.09366
392	273	316.228	1	37.5162	5.4737	3.92419	1	13.5773	62.6434	2.56	1913	8.42911
351	224	248.045	3.30774	12.079	3.45989	2.59455	4.61384	9.3898	51.8613	2.56	1915	20.5352
407	418	355.452	3.16228	37.5162	3.95964	2.99614	1	15.5384	71.6917	2.56	1916	9.47463
399	299	1794.35	17.0008	445.079	33.0774	59.3523	2.89026	26.6552	361.904	2.56	1917	4.03153
403	359	261.799	6.20824	60.4296	2.43623	6.43567	3.52269	14.4596	54.737	2.56	1918	4.3323
383	366	31.6228	1	14.8551	4.53158	6.61169	2.59455	11.7574	11.04	2.56	1919	2.12875
420	392	697.831	3.85423	75.667	6.26434	9.3898	1.73094	18.6008	136.999	2.56	1921	9.2224
411	449	1113.97	13.4557	212.875	17.9435	29.4273	8.5821	33.3762	228.757	2.56	1922	5.23298
372	345	174.658	1	37.8552	3.55452	5.4737	9.56024	16.1076	40.3152	2.56	1923	4.61384
308	439	266.552	3.27812	44.9101	1.98096	9.3898	7.04136	21.2875	56.7422	2.56	1924	5.93524
376	235	593.523	3.05053	62.6434	9.3898	7.16917	7.2993	16.4	111.397	2.56	1925	9.47463
371	416	567.422	2.94273	95.6024	8.97687	15.8204	5.82942	26.6552	120.79	2.56	1926	5.93523
507	553	649.382	5.37612	85.0526	7.04136	10.2735	8.73788	24.1442	128.64	2.56	1929	7.63506
508	530	252.548	2.66552	46.5553	8.35363	10.46	8.27883	20.908	49.5807	2.56	1930	5.42469
436	533	230.824	3.71803	35.2269	2.37137	6.20824	5.00286	31.9085	59.8885	2.56	1931	6.55249
407	338	161.076	2.18697	33.9821	4.82607	5.82942	1	14.9893	35.8664	2.56	1932	4.74002
366	281	135.773	4.25507	25.483	4.25507	3.95964	4.1047	11.9709	31.059	2.56	1933	5.32798
469	636	203.514	5.82942	70.4136	3.95964	7.91476	1	28.3874	51.8613	2.56	1934	2.89027
359	283	181.056	4.74003	32.1968	3.68473	5.37612	1	11.9709	38.5423	2.56	1935	5.62342
416	376	194.564	7.10497	36.8473	1	4.49101	1	21.4799	45.3158	2.56	1936	5.28028
403	272	199.885	2.37137	46.1384	4.41094	4.21697	12.4094	8.5821	41.047	2.56	1937	4.33229
320	152	179.435	3.68473	56.2341	5.62341	6.43567	1	6.49382	38.8905	2.56	1938	3.19086
368	279	99.1046	1.00904	23.928	1	2.5483	1	11.9709	23.7137	2.56	1939	4.14178
379	510	425.507	2.91638	66.1169	11.2404	9.91046	1	20.1691	94.7464	2.56	1940	6.43568
416	565	457.253	2.12875	59.8885	7.4318	3.71803	10.9411	23.0824	100.904	2.56	1941	7.63507
428	295	237.137	1	26.4165	3.33762	4.03152	1	11.4444	53.7612	2.56	1942	8.97685
412	411	261.799	1.70008	35.8664	1.98096	4.82607	1	19.8096	60.9756	2.56	1943	7.29928
441	279	495.807	5.32798	110.4	7.63506	12.6346	3.61904	13.3352	100	2.56	1944	4.49101
304	202	48.6968	2.24679	17.1544	1.74658	1	6.26434	6.49382	14.0746	2.56	1945	2.83874
363	369	385.423	3.58664	45.3158	5.28027	4.82607	3.1059	17.0008	75.667	2.56	1946	8.50527
284	325	239.28	4.41094	44.5079	6.97831	4.53158	11.9709	15.3993	52.3299	2.56	1947	5.37612
400	255	179.435	2.81332	30.5053	2.99614	2.24679	5.23299	7.84389	38.5423	2.56	1948	5.88209
398	293	179.435	4.06794	45.7253	2.43623	4.41094	1	11.4444	38.5423	2.56	1949	3.9242
330	334	142.018	3.68473	25.7132	5.52316	3.52269	1	23.7137	36.1904	2.56	1951	5.52316
373	282	97.3377	1	22.2667	2.03514	1	1	10.9411	23.5014	2.56	1952	4.37145
364	399	358.664	6.20824	126.346	4.82607	9.13982	2.6896	21.4799	73.6525	2.56	1953	2.83874
367	329	182.692	4.74003	34.9115	4.17921	4.37144	1.27488	16.1076	44.1094	2.56	1955	5.233
384	286	158.204	2.43623	31.059	3.16228	3.39821	1.47221	16.4	36.8473	2.56	1956	5.09366
527	510	1333.52	14.8551	192.822	22.2667	26.4165	3.55452	29.6931	259.455	2.56	1958	6.91581
355	239	112.404	3.81972	22.8757	2.03514	2.18697	1.98096	9.64662	23.928	2.56	1960	4.91369
327	361	881.683	3.85423	94.7464	11.1397	15.2614	3.52269	21.8697	186.008	2.56	1961	9.30572
356	325	88.9649	6.97831	25.483	4.25507	3.45989	5.32798	11.7574	21.6739	2.56	1962	3.49115
356	266	425.507	1	42.1697	3.16228	10	4.29351	15.3993	93.0572	2.56	1964	10.0903
372	441	685.39	4.69759	66.7143	14.7221	11.7574	1	22.0673	138.237	2.56	1965	10.2735
356	460	465.553	3.24877	51.397	3.52269	10.8432	5.18613	22.2667	95.6024	2.56	1966	9.05798
451	397	873.788	7.04136	109.411	17.6236	12.6346	3.05053	23.0824	164	2.56	1967	7.98629
308	383	252.548	2.57132	41.4178	4.82607	5.88208	1.32158	15.2614	55.7306	2.56	1968	6.09757
406	455	339.821	6.49382	58.2942	5.18613	8.81683	8.81683	25.9455	77.7365	2.56	1969	5.82941
292	244	162.531	1.26346	29.4273	5.4737	1.16522	1	14.9893	39.5964	2.56	1970	5.52314
286	354	410.47	1	50.0286	3.78552	9.47464	1	16.2531	87.3788	2.56	1971	8.20471
361	422	1420.18	1.06499	144.596	23.5014	25.0287	15.5384	27.139	281.332	2.56	1972	9.82171
308	263	491.367	7.49894	99.1046	7.49894	7.91476	7.36525	14.3301	100	2.56	1973	4.95806
404	260	85.0526	1	8.89649	2.76316	7.77365	3.75162	11.04	17.3094	2.56	1974	9.56024
213	324	121.881	1	21.8697	1	3.85423	1	13.2158	28.1332	2.56	1975	5.57305
311	402	478.286	2.89026	62.0824	7.49894	11.2404	1	19.2822	97.3377	2.56	1976	7.70405
483	449	593.523	3.24877	68.539	7.16917	8.97687	3.30774	20.1691	114.444	2.56	1977	8.65964
358	314	170.008	2.86438	35.8664	10	2.5483	1	14.9893	37.5162	2.56	1979	4.74004
365	233	77.7365	1	22.2667	1.13419	7.16917	1	10.46	18.9384	2.56	1980	3.49115
418	299	207.208	4.03152	44.9101	5.52316	4.03152	1.27488	14.0746	41.4178	2.56	1981	4.61384
434	447	74.9894	3.58664	26.1799	4.86968	7.49894	1.82692	19.2822	22.2667	2.56	1984	2.86439
367	323	361.904	1.96322	30.5053	4.74003	3.75162	4.03152	15.9634	74.318	2.56	1985	11.8636
347	205	156.788	1.96322	21.4799	3.52269	5.88208	2.43623	10.1815	36.8473	2.56	1986	7.29929
375	251	226.709	2.22667	47.8286	2.7139	5.88208	8.05842	11.3419	51.397	2.56	1987	4.74003
363	308	63.7804	1	11.2404	3.21968	1	1	10.7461	17.3094	2.56	1988	5.67421
398	267	604.296	2.57132	80.5842	7.70404	19.6322	6.91582	13.0975	112.404	2.56	1990	7.49894
398	274	164	1	36.1904	3.1059	1	1	13.2158	37.1803	2.56	1991	4.53159
281	338	36.1904	1	22.6709	1	1.62531	9.13982	14.4596	14.9893	2.56	1992	1.59634
379	266	166.977	2.83874	25.7132	2.5483	1.27488	1	14.7221	37.5162	2.56	1994	6.49382
383	232	75.667	2.37137	25.483	2.5483	4.3323	1	8.4291	20.1691	2.56	1995	2.96931
346	340	679.253	8.4291	243.623	20.908	29.1638	2.43623	15.3993	132.158	2.56	1998	2.78813
464	452	465.553	1	60.9756	7.77365	7.49894	5.4737	18.4342	96.4662	2.56	1999	7.63507
346	445	457.253	4.78286	59.8885	10	14.2018	3.71803	26.1799	91.3982	2.56	2003	7.63507
455	402	237.137	5.32798	44.5079	12.2983	5.00286	4.57253	17.6236	48.2607	2.56	2004	5.32798
348	217	281.332	2.96931	36.1904	5.98885	7.36525	1	10.6499	56.7422	2.56	2005	7.77366
312	315	164	2.3928	38.8905	1.86008	2.0908	6.09756	11.2404	37.5162	2.56	2006	4.21697
294	411	31.059	2.86438	14.8551	2.20673	3.05053	1.62531	15.5384	12.864	2.56	2007	2.0908
414	239	237.137	6.26434	35.8664	6.97831	5.04807	4.06794	13.2158	50.9368	2.56	2009	6.61168
387	245	60.4296	5.00286	20.908	6.7317	1	1.87688	11.9709	16.1076	2.56	2010	2.89026
396	280	218.697	1.96322	49.1367	3.45989	4.1047	1	12.079	45.7253	2.56	2011	4.45079
324	286	199.885	2.20673	34.2891	3.52269	8.65964	1	11.7574	44.9101	2.56	2012	5.8294
378	393	313.396	3.16228	27.8813	1.42018	4.95807	1	17.1544	69.7831	2.56	2015	11.2404
446	382	278.813	6.04296	40.3152	1.64	6.04296	3.30774	17.1544	57.7722	2.56	2016	6.91583
532	455	1134.19	13.6999	310.59	19.6322	31.3396	13.9486	25.0287	232.91	2.56	2019	3.65173
430	565	336.778	1.82692	51.8613	8.35363	8.73788	3.1059	23.928	72.993	2.56	2021	6.49382
401	242	159.634	2.52548	27.3842	3.52269	7.23394	8.05842	7.49894	31.9085	2.56	2023	5.82942
408	326	198.096	3.68473	29.1638	2.99614	5.52316	3.65174	15.3993	46.9759	2.56	2024	6.79253
394	358	165.482	2.78813	30.2321	6.55249	6.15265	1.58204	17.0008	37.8552	2.56	2029	5.47372
333	293	2.20673	1.39486	28.3874	1	4.49101	1	7.84389	3.42891	2.56	2030	0.0777362
361	188	577.722	5.88208	94.7464	10	9.73377	2.3928	11.7574	103.663	2.56	2031	6.09756
440	261	54.737	2.86438	22.2667	2.7139	3.95964	3.75162	12.6346	16.1076	2.56	2032	2.45824
375	273	509.368	2.66552	50.0286	3.68473	5.09368	6.04296	13.6999	107.461	2.56	2034	10.1815
396	194	291.638	1.82692	32.4877	3.78552	3.92419	1.42018	13.6999	64.3567	2.56	2036	8.97687
406	230	327.812	1.30975	57.2549	4.45079	5.23299	1	13.0975	68.539	2.56	2038	5.72548
325	272	278.813	5.93523	34.9115	1.81056	6.79253	1.82692	12.1881	54.737	2.56	2039	7.98628
398	379	770.404	5.42469	173.094	17.4658	23.0824	4.69759	23.0824	165.482	2.56	2040	4.45078
374	441	352.269	7.16917	68.539	7.91476	6.61169	1	29.9614	76.3506	2.56	2041	5.13969
366	403	582.942	12.864	64.9382	8.65964	17.1544	3.24877	19.1095	115.478	2.56	2042	8.97687
471	482	162.531	1	20.7208	8.05842	1	4.3323	18.2692	40.6794	2.56	2043	7.84386
543	438	173.094	3.85423	56.2341	6.20824	7.36525	1	25.483	44.9101	2.56	2044	3.0781
511	451	850.526	9.91046	138.237	15.8204	21.8697	6.09756	25.9455	166.977	2.56	2047	6.15267
361	345	723.394	9.64662	100	12.079	10.9411	1.87688	18.2692	138.237	2.56	2048	7.23394
370	387	330.774	3.85423	32.4877	8.4291	10.8432	1.06499	16.4	63.7804	2.56	2049	10.1815
339	370	257.132	1	31.9085	6.43567	6.55249	2.0908	21.0969	58.8208	2.56	2050	8.05842
360	419	222.667	3.85423	33.9821	2.0908	5.23299	9.05798	19.9885	52.8027	2.56	2051	6.55248
356	338	212.875	2.10969	19.1095	4.91367	5.4737	1	13.3352	45.7253	2.56	2052	11.1397
386	368	214.799	2.81332	35.8664	4.03152	13.3352	7.77365	14.7221	50.4807	2.56	2053	5.98886
420	410	626.434	8.35363	89.7687	11.4444	11.1397	7.2993	18.2692	119.709	2.56	2054	6.97831
348	302	784.389	2.5483	93.0572	16.1076	16.4	1	17.1544	161.076	2.56	2055	8.42911
378	262	1240.94	7.10497	186.008	18.9384	31.3396	3.39821	20.3514	235.014	2.56	2056	6.67143
364	331	457.253	2.24679	72.993	7.2993	8.5821	1	17.4658	88.1683	2.56	2057	6.26434
493	271	291.638	2.91638	22.2667	1	4.29351	3.75162	11.4444	57.7722	2.56	2058	13.0975
354	390	259.455	3.55452	50.0286	2.76316	7.16917	1	18.6008	55.7306	2.56	2059	5.18613
372	449	399.542	2.01691	54.2469	8.73788	8.4291	6.8539	21.4799	85.0526	2.56	2060	7.36525
357	247	245.824	7.77365	56.2341	8.05842	6.61169	1	12.4094	45.3158	2.56	2061	4.37144
311	293	82.047	2.3291	25.7132	2.76316	5.09368	6.20824	12.6346	16.8485	2.56	2062	3.19085
494	383	268.96	1.08432	33.0774	3.16228	8.73788	4.3323	17.7828	59.8885	2.56	2063	8.13123
378	335	509.368	4.49101	72.993	12.1881	13.3352	3.36778	22.0673	108.432	2.56	2064	6.97831
387	272	302.321	6.91582	102.735	3.68473	16.5482	6.91582	11.7574	66.1169	2.56	2065	2.94273
449	221	241.442	1	33.9821	4.57253	4.78286	4.82607	10.8432	48.2607	2.56	2066	7.10498
493	386	1459.02	14.5902	237.137	24.8045	34.9115	9.13982	28.1332	289.026	2.56	2067	6.15265
509	394	31.6228	2.81332	22.2667	1	1.12404	6.43567	21.2875	16.2531	2.56	2068	1.42018
435	418	112.404	1.70008	18.6008	10.3663	1	2.99614	21.0969	30.7809	2.56	2069	6.04297
476	323	552.316	7.5667	59.3523	6.55249	5.52316	10.2735	18.4342	110.4	2.56	2070	9.30572
488	465	504.807	8.4291	72.993	8.5821	11.7574	1	21.0969	101.815	2.56	2072	6.91583
358	260	743.18	4.86968	102.735	14.2018	11.6522	8.89649	21.0969	153.993	2.56	2075	7.23395
429	331	743.18	7.36525	152.614	19.2822	21.0969	5.09368	19.2822	151.247	2.56	2076	4.86967
445	324	433.23	1	51.397	7.5667	7.70404	13.4557	17.6236	91.3982	2.56	2077	8.42909
408	380	198.096	3.24877	72.993	4.53158	9.30572	3.71803	17.4658	48.6968	2.56	2078	2.7139
470	430	441.094	1.14444	56.7422	8.65964	13.3352	4.53158	23.5014	93.0572	2.56	2079	7.77365
393	291	136.999	2.35014	34.2891	5.32798	5.04807	6.61169	12.6346	34.5989	2.56	2080	3.99541
437	351	368.473	4.49101	49.1367	4.65553	10.2735	5.04807	13.6999	73.6525	2.56	2081	7.49894
392	422	1876.88	16.2531	283.874	30.7809	34.5989	7.10497	31.059	358.664	2.56	2083	6.61167
374	253	173.094	1.91095	11.9709	3.16228	4.21697	7.2993	9.91046	37.1803	2.56	2085	14.4596
300	340	161.076	4.06794	41.4178	7.2993	5.72549	4.78286	15.6788	38.8905	2.56	2086	3.88905
424	368	392.419	3.92419	51.8613	6.20824	14.0746	3.36778	16.5482	79.1476	2.56	2087	7.5667
398	232	567.422	6.04296	69.1582	4.65553	11.1397	10.0904	12.7488	109.411	2.56	2088	8.2047
404	236	84.291	3.65174	44.5079	1.58204	3.65174	5.42469	18.7688	22.8757	2.56	2089	1.89384
428	303	43.323	3.88905	15.9634	1	1	1	11.8637	12.079	2.56	2090	2.7139
436	268	827.883	6.61169	239.28	13.4557	30.2321	9.64662	18.1056	164	2.56	2092	3.45989
402	320	291.638	6.04296	35.5452	7.77365	5.00286	1	11.4444	58.8208	2.56	2094	8.20471
400	421	491.367	7.04136	132.158	10.9411	16.8485	7.84389	21.4799	100.904	2.56	2095	3.71803
399	363	77.0404	4.74003	27.8813	2.94273	5.67422	1	11.6522	19.4564	2.56	2096	2.76316
451	626	947.464	7.70404	182.692	15.6788	28.6438	15.5384	32.1968	201.691	2.56	2097	5.18613
459	232	281.332	3.36778	40.6794	5.4737	5.4737	14.7221	17.4658	61.5265	2.56	2098	6.91583
310	321	410.47	3.07809	64.9382	6.20824	9.2224	1.82692	12.9802	85.821	2.56	2101	6.32093
448	557	445.079	8.4291	56.7422	8.05842	10	1.01815	22.2667	89.7687	2.56	2102	7.84388
354	363	805.842	9.73377	132.158	10.3663	17.7828	1.68485	23.0824	176.236	2.56	2103	6.09757
329	348	321.968	1	50.9368	10.5545	6.15265	8.65964	16.1076	66.1169	2.56	2104	6.32093
341	522	552.316	7.16917	116.522	13.2158	18.1056	13.5773	25.2548	118.637	2.56	2105	4.74001
383	285	457.253	5.1397	77.7365	5.93523	11.3419	3.45989	17.0008	94.7464	2.56	2109	5.88209
370	376	165.482	4.82607	25.7132	2.94273	1.36999	8.4291	12.079	39.2419	2.56	2111	6.43568
334	361	723.394	5.72549	116.522	17.4658	10.2735	1	20.1691	138.237	2.56	2113	6.20822
369	313	465.553	5.09368	113.419	9.47464	19.9885	11.5478	13.6999	88.9649	2.56	2115	4.10472
357	387	429.351	5.77722	95.6024	7.16917	9.3898	1	19.9885	93.0572	2.56	2116	4.49101
374	183	179.435	1	21.0969	1	1	1	7.84389	37.5162	2.56	2117	8.50528
394	295	425.507	3.92419	58.2942	10.8432	5.62341	3.61904	16.2531	88.1683	2.56	2119	7.2993
502	368	302.321	1.99885	28.9026	1	5.18613	1	14.7221	67.9253	2.56	2120	10.46
351	342	218.697	2.41442	25.7132	6.32093	5.93523	1	14.4596	49.1367	2.56	2122	8.50524
417	258	649.382	4.37144	112.404	8.5821	12.079	5.88208	16.2531	138.237	2.56	2124	5.77721
353	321	252.548	4.29351	29.4273	5.28027	5.52316	2.3928	15.5384	54.2469	2.56	2125	8.5821
355	406	375.162	3.13396	74.318	5.4737	6.55249	6.79253	36.1904	89.7687	2.56	2126	5.04806
332	257	39.2419	1	17.1544	1.52614	1.52614	2.03514	11.9709	13.0975	2.56	2127	2.28757
339	274	268.96	4.1047	51.8613	6.04296	10.46	1	13.3352	54.737	2.56	2129	5.18614
368	589	254.83	1.61076	46.9759	2.7139	7.91476	3.30774	24.1442	57.2549	2.56	2130	5.4247
298	260	289.026	2.81332	26.1799	3.21968	2.99614	1	10.8432	52.8027	2.56	2131	11.04
532	387	110.4	1.58204	26.4165	2.03514	4.3323	1	15.8204	29.1638	2.56	2132	4.17921
425	569	278.813	2.28757	59.8885	4.06794	8.81683	7.16917	23.0824	63.7804	2.56	2133	4.65553
507	558	46.9759	1	20.908	3.39821	5.42469	7.10497	19.4564	20.908	2.56	2135	2.24679
520	573	64.3567	2.6896	28.3874	1	7.2993	5.57306	18.1056	19.1095	2.56	2136	2.26709
317	341	547.37	2.83874	64.3567	7.36525	13.5773	3.81972	20.1691	110.4	2.56	2137	8.50525
350	236	132.158	3.45989	22.2667	1	4.37144	1	9.56024	28.9026	2.56	2138	5.93523
383	274	124.094	3.75162	10.6499	4.74003	4.82607	1	14.9893	27.8813	2.56	2139	11.6521
441	551	791.476	9.30572	87.3788	13.3352	12.079	6.91582	24.5824	148.551	2.56	2140	9.05799
445	562	1055.45	7.16917	192.822	29.4273	24.1442	19.4564	30.2321	222.667	2.56	2142	5.4737
412	367	495.807	5.28027	88.9649	10.0904	12.864	1.82692	18.1056	109.411	2.56	2144	5.57306
454	346	31.6228	1.86008	21.4799	2.66552	2.12875	1	12.6346	8.73788	2.56	2145	1.4722
327	362	161.076	3.21968	31.9085	3.33762	9.3898	1	14.7221	40.3152	2.56	2146	5.04806
412	515	220.673	3.42891	44.1094	6.20824	8.65964	3.61904	23.0824	53.2798	2.56	2147	5.00286
400	356	392.419	5.98885	51.397	6.91582	6.8539	5.4737	14.4596	85.0526	2.56	2148	7.63506
403	481	798.627	5.57306	135.773	17.3094	17.1544	14.8551	23.928	156.788	2.56	2149	5.88208
462	413	243.623	4.03152	45.7253	5.82942	7.91476	4.1047	17.9435	52.3299	2.56	2150	5.32797
311	250	49.1367	4.21697	13.9486	3.68473	3.30774	3.65174	15.1247	13.9486	2.56	2151	3.5227
353	260	106.499	2.20673	30.7809	3.33762	2.83874	6.91582	12.1881	26.6552	2.56	2152	3.45991
467	437	99.1046	4.45079	45.3158	6.67143	7.91476	1	18.1056	25.2548	2.56	2153	2.18698
412	370	457.253	4.14178	65.5249	9.47464	11.2404	2.99614	17.3094	88.9649	2.56	2154	6.97831
451	513	333.762	3.55452	50.9368	8.81683	5.00286	13.3352	19.8096	70.4136	2.56	2156	6.55247
449	334	24.1442	1	13.2158	4.29351	5.23299	3.05053	21.0969	13.3352	2.56	2158	1.82692
407	235	478.286	1.99885	59.3523	1	9.05798	3.85423	8.89649	93.898	2.56	2160	8.05842
340	491	620.824	5.37612	102.735	5.88208	13.3352	1	23.7137	126.346	2.56	2161	6.04296
418	443	1165.22	10.5545	144.596	14.7221	17.7828	5.04807	39.2419	243.623	2.56	2162	8.05845
412	440	395.964	4.53158	54.2469	6.09756	9.73377	5.1397	22.8757	89.7687	2.56	2163	7.29929
520	405	842.91	7.91476	192.822	26.4165	27.3842	3.65174	31.059	186.008	2.56	2165	4.37144
372	321	170.008	3.49115	56.2341	5.37612	7.70404	1	16.5482	40.6794	2.56	2166	3.02322
391	273	271.39	1.77828	24.1442	4.69759	6.32093	2.89026	15.6788	57.7722	2.56	2167	11.2404
379	343	615.265	1.96322	53.2798	5.52316	6.55249	1.21881	22.2667	129.802	2.56	2168	11.5478
428	275	429.351	5.82942	88.9649	12.079	11.2404	1	16.1076	81.3123	2.56	2171	4.82607
344	411	425.507	9.13982	43.7144	5.62341	9.47464	3.61904	17.9435	85.0526	2.56	2172	9.73379
330	253	388.905	3.52269	26.1799	7.84389	4.74003	13.9486	14.0746	80.5842	2.56	2173	14.8551
333	210	254.83	2.6896	25.0287	3.52269	6.97831	1	9.56024	51.8613	2.56	2175	10.1815
447	338	491.367	6.20824	66.1169	8.50526	12.1881	5.04807	19.4564	107.461	2.56	2176	7.43179
397	327	203.514	1.77828	33.6778	6.97831	7.10497	11.3419	12.079	44.5079	2.56	2177	6.04297
374	519	355.452	3.99542	77.7365	9.64662	10.9411	9.82172	21.8697	82.047	2.56	2178	4.57252
349	272	46.5553	4.03152	22.0673	1.52614	4.57253	1	8.97687	12.6346	2.56	2180	2.1097
499	363	1512.47	17.6236	532.798	38.5423	68.539	17.3094	27.139	316.228	2.56	2181	2.83873
422	487	798.627	15.3993	149.893	14.0746	22.0673	4.06794	32.1968	155.384	2.56	2182	5.32798
412	453	291.638	6.79253	66.7143	8.50526	11.04	8.73788	23.5014	65.5249	2.56	2183	4.37145
522	440	305.053	5.98885	47.4003	5.82942	4.95807	8.13123	20.5353	65.5249	2.56	2184	6.43568
431	616	588.208	9.05798	89.7687	4.03152	10.3663	6.15265	29.6931	127.488	2.56	2186	6.55248
407	260	679.253	7.04136	85.0526	12.2983	15.3993	1.06499	14.5902	134.557	2.56	2187	7.98627
465	387	283.874	5.72549	43.7144	6.7317	6.61169	1	20.1691	58.8208	2.56	2188	6.49383
323	361	10.1815	1.2864	27.3842	3.88905	5.23299	2.64165	42.9351	18.4342	2.56	2189	0.371802
360	228	53.2798	1	13.2158	1.74658	1.73094	1	10.1815	14.4596	2.56	2190	4.03152
443	344	281.332	2.89026	37.5162	7.10497	5.98885	1	13.2158	62.0824	2.56	2191	7.49895
359	446	588.208	3.49115	77.7365	13.6999	12.4094	3.95964	21.4799	117.574	2.56	2192	7.56669
465	391	437.144	3.42891	67.9253	9.82172	9.64662	2.50287	19.8096	93.0572	2.56	2193	6.43566
416	303	881.683	7.63506	161.076	18.9384	22.0673	1.87688	23.7137	182.692	2.56	2195	5.47371
421	296	557.306	5.82942	79.8627	10.9411	14.2018	1	17.0008	116.522	2.56	2196	6.9783
342	240	257.132	6.97831	43.323	4.74003	3.39821	3.65174	10.6499	54.2469	2.56	2197	5.93523
326	415	271.39	3.13396	36.8473	7.04136	3.55452	1.16522	18.7688	58.8208	2.56	2198	7.36526
388	310	649.382	5.1397	102.735	12.4094	19.2822	5.4737	20.3514	139.486	2.56	2199	6.32094
382	381	609.756	3.36778	100	9.13982	17.0008	2.0908	20.908	128.64	2.56	2200	6.09756
431	456	266.552	5.09368	43.7144	8.35363	8.4291	4.29351	21.4799	62.6434	2.56	2201	6.09758
343	311	307.809	5.77722	34.9115	3.39821	5.23299	1	15.5384	63.2093	2.56	2202	8.81684
447	349	673.17	8.97687	156.788	15.6788	19.4564	1.92822	20.908	134.557	2.56	2203	4.2935
394	218	106.499	1.84342	29.4273	3.1059	2.12875	1	10.46	25.483	2.56	2204	3.61905
319	305	74.318	1	21.4799	3.78552	2.94273	4.41094	13.8237	20.3514	2.56	2205	3.45989
297	323	1134.19	12.9802	176.236	15.9634	19.9885	10.9411	24.1442	210.969	2.56	2206	6.43563
439	530	414.178	2.96931	74.9894	8.35363	8.81683	7.5667	22.4679	94.7464	2.56	2207	5.52315
390	258	151.247	3.58664	25.2548	4.29351	2.99614	3.16228	8.35363	33.0774	2.56	2208	5.98884
431	542	518.613	1.98096	52.3299	11.7574	11.8637	3.39821	26.896	114.444	2.56	2209	9.91045
388	364	85.821	3.19085	18.6008	2.7139	5.1397	1.62531	11.4444	22.6709	2.56	2210	4.61383
347	230	406.794	4.69759	110.4	11.2404	20.1691	14.8551	13.8237	88.1683	2.56	2211	3.68473
380	491	486.968	2.48045	132.158	16.4	12.4094	7.36525	25.9455	107.461	2.56	2212	3.68474
335	427	189.384	5.28027	46.5553	5.62341	4.3323	7.10497	20.7208	44.5079	2.56	2213	4.06794
327	381	567.422	5.32798	64.3567	8.81683	8.05842	4.61384	19.6322	106.499	2.56	2214	8.81683
259	335	100.904	2.73842	46.1384	7.4318	5.82942	2.83874	17.1544	25.2548	2.56	2215	2.18699
456	307	136.999	1.24094	31.9085	4.53158	3.52269	2.5483	14.9893	30.2321	2.56	2216	4.2935
342	364	756.67	3.88905	121.881	15.3993	15.5384	7.70404	25.0287	156.788	2.56	2218	6.20827
446	417	342.891	1.92822	39.5964	6.97831	10.7461	1	21.6739	77.0404	2.56	2220	8.65965
366	494	216.739	3.65174	30.2321	4.25507	7.23394	3.1059	24.8045	46.9759	2.56	2222	7.16917
434	205	23.0824	1	14.9893	1.29802	1.42018	4.69759	6.32093	12.079	2.56	2223	1.53993
483	500	523.299	5.00286	93.0572	10.5545	10.7461	4.78286	24.5824	112.404	2.56	2224	5.62341
396	493	723.394	7.23394	100	15.2614	13.8237	8.4291	31.059	149.893	2.56	2226	7.23394
436	338	504.807	5.82942	54.737	11.5478	10.1815	7.4318	15.5384	93.898	2.56	2227	9.22241
380	466	116.522	1.73094	35.5452	1.29802	9.82172	5.04807	17.0008	28.6438	2.56	2228	3.27814
423	503	643.567	3.05053	92.224	10.5545	13.5773	10.7461	29.6931	143.301	2.56	2229	6.9783
372	323	67.9253	1	19.2822	1	3.21968	1	13.6999	19.4564	2.56	2230	3.52269
329	304	437.144	7.2993	64.9382	9.56024	10.1815	3.05053	14.9893	91.3982	2.56	2231	6.73169
372	248	1000	9.91046	203.514	20.1691	23.7137	17.1544	18.1056	205.353	2.56	2232	4.91367
359	292	513.97	6.97831	101.815	9.64662	14.9893	14.5902	18.6008	103.663	2.56	2233	5.04808
357	380	865.964	7.5667	93.0572	14.9893	10.46	7.91476	21.0969	170.008	2.56	2236	9.30572
370	322	228.757	4.14178	52.8027	2.76316	8.73788	8.73788	16.8485	52.3299	2.56	2239	4.3323
395	252	259.455	1.30975	50.0286	3.39821	1.32158	1	10.3663	54.737	2.56	2241	5.18613
349	302	151.247	4.61384	32.7812	1.74658	2.6896	1.06499	13.9486	34.9115	2.56	2242	4.61383
371	266	336.778	2.94273	23.7137	2.66552	7.10497	4.86968	12.079	69.1582	2.56	2243	14.2018
363	275	168.485	1.16522	53.7612	11.5478	6.09756	3.61904	12.864	36.5174	2.56	2245	3.13395
390	360	289.026	5.72549	49.5807	7.84389	10.8432	1	17.6236	60.4296	2.56	2247	5.82941
393	269	257.132	1.45902	22.6709	1	4.95807	1.68485	15.2614	54.737	2.56	2249	11.3419
400	329	518.613	7.5667	96.4662	8.97687	15.3993	5.52316	18.7688	110.4	2.56	2250	5.37611
361	368	947.464	4.69759	119.709	15.6788	10.6499	1	21.6739	177.828	2.56	2251	7.91473
420	351	207.208	1.66977	44.9101	5.09368	6.91582	4.06794	19.2822	49.1367	2.56	2252	4.61384
394	441	557.306	4.03152	107.461	10.5545	14.9893	4.95807	28.6438	115.478	2.56	2254	5.18612
492	312	203.514	1	26.4165	2.94273	3.45989	4.95807	12.7488	40.6794	2.56	2255	7.70405
275	438	352.269	2.78813	52.8027	7.23394	8.97687	1	16.6977	74.9894	2.56	2256	6.67142
438	360	113.419	2.30824	38.8905	3.16228	3.85423	1.36999	10.9411	27.6316	2.56	2259	2.91637
418	508	784.389	10	192.822	15.8204	31.6228	3.52269	25.0287	161.076	2.56	2261	4.06794
469	296	710.497	6.20824	158.204	14.0746	16.8485	5.93523	19.8096	145.902	2.56	2262	4.49102
355	225	770.404	5.4737	143.301	20.908	14.7221	8.81683	16.5482	151.247	2.56	2263	5.37612
524	467	145.902	1.07461	28.3874	4.53158	9.30572	1	41.7921	42.1697	2.56	2264	5.13967
375	387	813.123	10	129.802	21.0969	21.0969	3.24877	18.9384	155.384	2.56	2265	6.26433
389	446	632.093	4.14178	99.1046	12.9802	16.2531	4.41094	23.291	140.746	2.56	2266	6.37804
355	448	205.353	4.65553	58.2942	5.28027	4.82607	8.97687	21.0969	46.9759	2.56	2271	3.5227
409	268	174.658	2.01691	44.1094	5.82942	6.79253	1	12.864	38.8905	2.56	2273	3.95965
422	267	192.822	1	16.8485	5.77722	5.52316	1.87688	11.3419	39.5964	2.56	2275	11.4445
426	295	230.824	4.03152	21.6739	1	4.69759	2.64165	12.864	48.2607	2.56	2277	10.6499
358	254	365.174	4.57253	41.4178	4.91367	9.82172	1.87688	11.9709	75.667	2.56	2279	8.81684
252	391	643.567	4.53158	72.3394	10.1815	14.0746	4.41094	18.2692	136.999	2.56	2280	8.89649
434	452	850.526	12.9802	179.435	14.2018	20.3514	6.04296	25.0287	171.544	2.56	2282	4.74002
313	226	120.79	1	18.7688	1.29802	3.39821	5.28027	8.05842	29.1638	2.56	2285	6.43568
388	361	105.545	6.49382	35.8664	5.52316	4.17921	2.18697	12.6346	25.7132	2.56	2286	2.94273
394	325	155.384	5.1397	25.9455	1.70008	6.67143	1.16522	17.0008	35.8664	2.56	2288	5.98886
376	392	77.7365	5.1397	24.3623	1	2.73842	1	13.6999	24.5824	2.56	2289	3.19085
391	251	134.557	5.28027	41.047	4.41094	3.71803	5.4737	9.56024	29.9614	2.56	2291	3.27812
512	370	10	3.52269	31.6228	1	1	4.82607	20.908	9.47464	2.56	2292	0.316228
425	307	474.003	3.71803	63.7804	1.01815	12.4094	2.24679	15.5384	99.1046	2.56	2293	7.4318
348	276	210.969	4.61384	51.8613	3.27812	5.98885	5.98885	14.0746	42.1697	2.56	2294	4.06795
330	390	305.053	1.2864	29.6931	9.47464	6.20824	1	27.6316	72.3394	2.56	2295	10.2735
428	325	144.596	3.02321	23.291	3.61904	5.4737	1	14.4596	32.4877	2.56	2296	6.20823
347	277	177.828	1.79435	21.8697	5.1397	1	7.10497	10.0904	38.1972	2.56	2297	8.13125
410	491	445.079	2.78813	81.3123	8.05842	7.84389	1	23.928	93.898	2.56	2298	5.4737
349	248	164	3.78552	25.483	2.14799	6.43567	7.49894	14.3301	33.9821	2.56	2303	6.43566
384	260	72.993	1	13.2158	1	4.1047	1	11.7574	19.4564	2.56	2304	5.52316
374	436	289.026	1.22983	48.2607	5.4737	7.49894	2.64165	16.1076	59.8885	2.56	2305	5.98885
489	402	198.096	2.76316	23.291	3.78552	4.86968	1	17.3094	43.7144	2.56	2306	8.50526
346	371	1.82692	2.20673	15.9634	1.01815	1.42018	2.28757	12.4094	5.09368	2.56	2308	0.114444
387	268	83.5363	1	14.5902	3.27812	4.69759	4.37144	12.2983	20.5353	2.56	2310	5.72551
354	267	1009.04	7.2993	138.237	18.1056	20.3514	3.71803	18.1056	209.08	2.56	2311	7.29935
433	310	126.346	1	13.4557	6.26434	3.85423	1	12.864	29.6931	2.56	2313	9.38978
372	292	378.552	3.07809	55.2316	11.1397	9.2224	5.77722	21.2875	76.3506	2.56	2317	6.8539
394	308	905.798	4.17921	176.236	21.2875	21.0969	6.7317	20.908	191.095	2.56	2318	5.13969
271	366	316.228	3.58664	34.9115	3.78552	3.45989	2.6896	21.0969	73.6525	2.56	2319	9.05799
491	431	716.917	10	128.64	11.9709	18.2692	9.2224	27.139	136.999	2.56	2320	5.57305
384	217	140.746	3.71803	14.3301	1	4.53158	4.49101	6.8539	29.9614	2.56	2321	9.8217
302	146	395.964	1	47.8286	3.45989	4.78286	7.49894	11.8637	80.5842	2.56	2323	8.27881
430	418	486.968	1.77828	64.3567	6.8539	5.4737	3.92419	20.5353	99.1046	2.56	2324	7.5667
326	464	299.614	2.5483	28.6438	8.13123	8.2047	1	17.4658	64.9382	2.56	2325	10.46
387	352	273.842	3.39821	47.4003	1.13419	9.47464	2.99614	15.9634	58.2942	2.56	2326	5.77722
344	448	482.607	1	59.3523	10.6499	10	6.43567	17.1544	93.898	2.56	2328	8.13123
356	345	486.968	3.19085	68.539	8.50526	7.04136	8.97687	16.2531	90.5798	2.56	2329	7.10498
395	218	302.321	1.11397	49.1367	4.69759	5.4737	1	11.5478	57.7722	2.56	2330	6.15265
463	303	395.964	4.53158	58.2942	6.7317	6.55249	1	14.0746	81.3123	2.56	2331	6.79251
417	280	191.095	2.81332	23.291	2.20673	5.00286	1.73094	10.3663	41.4178	2.56	2332	8.20467
479	416	588.208	3.52269	111.397	10.3663	19.1095	10.8432	19.9885	113.419	2.56	2334	5.28029
486	328	261.799	3.45989	46.9759	1.86008	4.74003	6.26434	14.0746	59.3523	2.56	2335	5.57305
456	266	266.552	2.6896	32.4877	6.04296	1.92822	2.43623	9.73377	56.7422	2.56	2336	8.20471
253	342	661.169	6.20824	58.8208	8.35363	13.4557	3.39821	15.8204	132.158	2.56	2337	11.2404
363	138	276.316	4.69759	67.317	1	8.89649	1	6.32093	54.2469	2.56	2338	4.1047
365	335	201.691	4.57253	43.7144	1.13419	6.61169	3.45989	14.8551	46.1384	2.56	2340	4.61383
363	413	162.531	6.67143	28.9026	6.61169	3.21968	4.17921	16.8485	40.6794	2.56	2341	5.6234
443	476	756.67	7.4318	115.478	12.6346	17.3094	9.47464	24.5824	148.551	2.56	2342	6.5525
337	375	114.444	1	24.1442	5.67422	7.70404	1	15.9634	25.2548	2.56	2345	4.74002
336	349	299.614	5.52316	58.8208	10	7.10497	4.57253	14.9893	59.3523	2.56	2346	5.09367
291	289	333.762	3.27812	31.059	2.89026	9.91046	7.16917	16.6977	69.1582	2.56	2347	10.7461
352	371	257.132	4.74003	35.2269	6.09756	1.98096	1.21881	16.4	55.7306	2.56	2348	7.29931
371	327	319.085	2.91638	18.2692	4.91367	4.06794	1	15.3993	65.5249	2.56	2349	17.4657
412	259	572.549	2.99614	78.4389	9.2224	14.3301	1	13.8237	113.419	2.56	2350	7.2993
373	297	63.2093	5.28027	30.2321	1.29802	7.84389	1.82692	21.6739	21.2875	2.56	2351	2.0908
363	427	1046	6.09756	152.614	18.7688	23.7137	2.5483	26.1799	210.969	2.56	2352	6.85389
387	409	557.306	6.09756	105.545	8.89649	9.3898	4.82607	33.6778	121.881	2.56	2353	5.28027
351	510	261.799	5.32798	44.5079	4.03152	4.17921	3.95964	18.2692	60.9756	2.56	2355	5.88208
460	445	562.341	1.47221	51.8613	13.3352	10.1815	7.77365	26.896	122.983	2.56	2356	10.8432
420	393	66.1169	3.65174	24.8045	1.52614	1.77828	6.67143	14.5902	18.1056	2.56	2357	2.66552
483	638	294.273	9.82172	98.2172	7.2993	6.32093	9.91046	29.1638	64.3567	2.56	2358	2.99615
329	233	149.893	3.61904	54.2469	3.39821	10	1	13.9486	36.1904	2.56	2359	2.76316
412	269	210.969	2.22667	19.1095	2.14799	5.42469	10.0904	11.04	44.1094	2.56	2361	11.04
470	578	504.807	5.37612	109.411	5.09368	19.8096	3.52269	28.3874	114.444	2.56	2362	4.61386
352	352	254.83	1.82692	39.5964	2.89026	7.91476	1	17.6236	55.2316	2.56	2364	6.43569
409	305	26.6552	1	20.7208	1	1.12404	4.69759	9.30572	8.97687	2.56	2365	1.2864
369	410	691.582	9.13982	118.637	8.4291	12.2983	8.97687	22.0673	132.158	2.56	2366	5.8294
474	614	8.5821	2.78813	29.9614	1.07461	7.10497	1.58204	23.928	10.3663	2.56	2367	0.286439
481	367	375.162	1.92822	72.3394	9.30572	9.73377	8.4291	22.0673	83.5363	2.56	2368	5.18614
414	380	250.287	3.1059	36.8473	7.36525	9.64662	2.24679	12.7488	52.8027	2.56	2369	6.79255
440	361	655.249	4.25507	93.0572	4.37144	10.0904	6.7317	26.1799	133.352	2.56	2370	7.04136
448	377	179.435	1.99885	39.9542	5.18613	5.52316	1	15.3993	41.4178	2.56	2371	4.49102
582	429	42.1697	4.1047	29.6931	2.76316	4.3323	5.1397	18.1056	18.2692	2.56	2372	1.42019
455	484	289.026	3.81972	48.2607	2.99614	6.43567	9.30572	22.0673	69.1582	2.56	2373	5.98885
387	313	572.549	2.99614	57.2549	5.93523	10.2735	13.5773	18.4342	116.522	2.56	2374	10
512	478	421.697	3.05053	63.7804	1.92822	10	1	24.3623	91.3982	2.56	2375	6.6117
353	288	271.39	1	31.3396	5.1397	4.17921	1	12.1881	57.2549	2.56	2376	8.65965
433	369	254.83	1.43301	42.1697	2.89026	5.4737	1	15.6788	52.3299	2.56	2377	6.04296
324	417	156.788	4.82607	42.5507	3.1059	12.7488	1.06499	18.4342	37.1803	2.56	2378	3.68473
431	284	271.39	1	39.2419	4.82607	3.95964	1	10.9411	57.7722	2.56	2379	6.91582
484	549	474.003	6.20824	82.7883	10.3663	9.91046	3.36778	33.0774	106.499	2.56	2380	5.72548
335	301	71.6917	1	22.4679	2.3291	3.39821	1	12.7488	19.6322	2.56	2381	3.19085
362	287	187.688	1.76236	14.2018	1.13419	5.42469	1	14.9893	43.7144	2.56	2382	13.2158
383	281	310.59	1.35773	44.5079	4.86968	9.91046	3.52269	12.2983	60.4296	2.56	2383	6.97831
416	632	361.904	2.5483	35.5452	8.89649	6.49382	9.56024	24.1442	82.7883	2.56	2384	10.1815
368	229	245.824	3.42891	31.059	2.59455	3.81972	3.52269	10.1815	52.3299	2.56	2386	7.91474
412	362	938.98	8.05842	82.047	10.8432	14.2018	1	22.6709	174.658	2.56	2387	11.4444
412	316	406.794	4.91367	37.8552	2.20673	5.67422	1.77828	18.2692	82.047	2.56	2388	10.7461
369	362	194.564	2.61799	13.8237	5.77722	3.05053	1	15.1247	47.4003	2.56	2389	14.0747
442	429	441.094	3.55452	45.3158	3.27812	8.97687	8.27883	24.8045	90.5798	2.56	2390	9.73378
433	410	313.396	8.65964	60.4296	9.64662	8.05842	1	50.9368	74.9894	2.56	2392	5.18613
435	450	112.404	3.95964	29.1638	2.48045	1.12404	2.24679	25.483	36.1904	2.56	2394	3.85423
452	265	478.286	3.75162	67.9253	7.36525	6.26434	1	12.6346	89.7687	2.56	2395	7.04135
351	271	276.316	6.32093	44.1094	4.57253	7.91476	3.52269	16.2531	63.7804	2.56	2396	6.26433
499	343	212.875	3.07809	15.9634	8.97687	2.3928	1	8.5821	47.8286	2.56	2397	13.3352
420	324	286.438	5.00286	37.5162	4.14178	5.72549	3.55452	13.3352	60.4296	2.56	2398	7.63505
386	351	913.982	4.78286	91.3982	12.5215	17.0008	1.06499	30.2321	187.688	2.56	2399	10
495	313	278.813	4.37144	41.4178	4.45079	7.04136	1	16.4	62.0824	2.56	2400	6.73172
346	324	453.158	3.45989	57.2549	8.5821	14.3301	1	17.4658	93.898	2.56	2401	7.91475
413	291	1485.51	19.1095	429.351	35.5452	54.737	13.6999	32.4877	278.813	2.56	2402	3.4599
424	321	461.384	2.96931	50.0286	6.37804	11.5478	2.99614	24.3623	97.3377	2.56	2403	9.2224
303	404	111.397	1	35.8664	2.43623	2.78813	1	37.5162	33.9821	2.56	2404	3.10589
352	311	110.4	1	37.1803	4.37144	3.55452	11.1397	12.7488	25.9455	2.56	2405	2.96931
401	237	144.596	4.06794	51.8613	3.55452	6.7317	2.6896	19.9885	36.1904	2.56	2406	2.78813
378	332	84.291	3.13396	21.2875	1.86008	2.03514	2.35014	12.864	21.4799	2.56	2408	3.95965
446	568	165.482	4.06794	39.9542	1.70008	3.85423	2.28757	23.7137	47.8286	2.56	2409	4.14179
415	251	469.759	5.28027	67.317	7.84389	7.84389	5.04807	13.4557	94.7464	2.56	2410	6.97831
399	379	355.452	2.48045	43.7144	9.47464	10.6499	7.5667	19.9885	79.8627	2.56	2412	8.13123
433	335	429.351	3.92419	32.1968	2.76316	7.84389	1.62531	17.1544	87.3788	2.56	2413	13.3352
399	384	375.162	1.58204	47.8286	5.77722	9.82172	2.35014	17.9435	77.7365	2.56	2414	7.84388
359	430	429.351	2.81332	31.3396	5.04807	5.98885	1	14.4596	82.047	2.56	2416	13.7
399	253	547.37	5.32798	77.0404	9.64662	13.5773	2.5483	18.6008	114.444	2.56	2417	7.10497
495	328	196.322	1.68485	40.6794	3.52269	5.88208	4.1047	9.56024	41.4178	2.56	2418	4.82608
357	331	2308.24	15.9634	542.469	66.7143	71.0497	24.3623	42.9351	491.367	2.56	2421	4.25506
410	452	620.824	3.27812	75.667	11.2404	13.9486	7.04136	32.7812	135.773	2.56	2422	8.20469
405	274	203.514	1	18.2692	5.93523	3.85423	2.3928	14.3301	44.5079	2.56	2423	11.1397
367	253	174.658	2.83874	32.7812	2.14799	3.45989	7.2993	11.7574	37.5162	2.56	2425	5.32799
544	533	196.322	6.97831	53.7612	6.49382	7.5667	7.4318	20.5353	44.9101	2.56	2426	3.65174
401	266	429.351	1	27.6316	11.3419	4.06794	1	14.9893	87.3788	2.56	2427	15.5384
382	257	361.904	3.95964	52.8027	4.29351	3.52269	4.78286	10.8432	73.6525	2.56	2428	6.85389
318	252	296.931	2.03514	53.2798	6.04296	8.13123	3.24877	11.3419	59.8885	2.56	2430	5.57305
372	485	192.822	4.91367	34.5989	7.91476	4.41094	2.83874	25.9455	45.3158	2.56	2432	5.57307
419	341	173.094	2.16739	33.3762	2.99614	3.1059	1	23.928	41.7921	2.56	2433	5.18615
394	389	179.435	5.62341	46.1384	5.18613	8.2047	1	15.3993	41.4178	2.56	2434	3.88906
416	361	417.921	2.24679	46.1384	7.16917	12.7488	1	12.7488	90.5798	2.56	2435	9.05799
395	383	261.799	7.84389	47.8286	6.09756	8.81683	1	21.2875	63.2093	2.56	2436	5.47369
405	281	299.614	4.03152	59.8885	3.1059	6.43567	6.37804	14.7221	64.3567	2.56	2437	5.00286
283	349	114.444	2.10969	30.2321	5.09368	5.88208	1	27.3842	30.7809	2.56	2439	3.78551
400	341	241.442	1.47221	78.4389	5.82942	4.74003	2.50287	19.4564	50.0286	2.56	2440	3.07809
439	492	305.053	1.87688	59.3523	7.10497	9.47464	1	22.4679	64.3567	2.56	2441	5.1397
332	343	572.549	7.36525	77.7365	7.36525	11.1397	1.16522	18.4342	112.404	2.56	2443	7.36525
450	330	283.874	5.28027	41.047	3.45989	4.61384	2.24679	13.3352	62.6434	2.56	2444	6.91583
320	324	149.893	1	30.7809	2.83874	4.74003	1.68485	15.2614	39.2419	2.56	2445	4.86968
359	274	261.799	4.41094	29.1638	7.04136	1.87688	1	12.7488	54.737	2.56	2447	8.97685
359	224	106.499	1	13.6999	3.45989	1.42018	1	13.0975	23.291	2.56	2448	7.77371
346	246	385.423	1	47.4003	4.41094	4.3323	5.09368	8.27883	75.667	2.56	2449	8.13124
333	346	132.158	2.43623	22.0673	4.03152	2.99614	1.12404	14.3301	29.4273	2.56	2450	5.98886
386	217	220.673	1	41.7921	3.61904	3.16228	2.03514	13.9486	46.9759	2.56	2451	5.28026
438	315	68.539	1	21.6739	1	2.83874	4.29351	12.5215	21.2875	2.56	2452	3.16228
392	324	324.877	2.89026	18.4342	8.13123	3.55452	1.58204	16.6977	66.7143	2.56	2453	17.6236
391	369	294.273	4.78286	43.323	6.79253	3.1059	4.1047	20.1691	64.9382	2.56	2454	6.79254
303	233	491.367	3.1059	67.317	10.5545	13.2158	1	14.9893	105.545	2.56	2455	7.2993
510	352	57.7722	3.33762	23.5014	4.69759	3.65174	1	16.2531	18.9384	2.56	2456	2.45825
334	406	537.612	6.15265	88.1683	8.05842	12.7488	5.28027	18.6008	105.545	2.56	2457	6.09757
431	348	71.0497	1	23.5014	2.7139	7.2993	1	15.5384	18.4342	2.56	2458	3.02321
347	302	192.822	1.64	50.0286	4.53158	6.43567	7.10497	12.4094	43.7144	2.56	2459	3.85424
383	585	421.697	4.29351	77.0404	14.2018	10.7461	1.21881	29.1638	91.3982	2.56	2460	5.47371
328	239	65.5249	1	15.8204	2.43623	4.57253	1	12.5215	16.4	2.56	2462	4.1418
415	360	784.389	10.6499	162.531	20.908	21.4799	5.93523	22.0673	149.893	2.56	2463	4.82609
422	413	399.542	7.4318	71.0497	6.49382	8.81683	4.17921	17.6236	79.1476	2.56	2464	5.62342
393	468	491.367	1	67.317	4.65553	9.47464	1	29.4273	103.663	2.56	2465	7.2993
395	429	433.23	6.49382	71.0497	13.5773	14.4596	3.71803	26.896	94.7464	2.56	2466	6.09756
440	414	250.287	3.27812	42.9351	7.10497	8.97687	8.73788	21.2875	59.8885	2.56	2468	5.82943
323	416	232.91	3.49115	43.7144	5.67422	6.37804	4.3323	17.3094	48.2607	2.56	2469	5.32799
414	388	330.774	1.55384	44.9101	7.4318	4.86968	6.55249	23.7137	63.2093	2.56	2470	7.36525
316	284	352.269	4.45079	60.9756	6.55249	6.7317	1.47221	23.291	73.6525	2.56	2471	5.77721
374	255	259.455	3.13396	38.8905	6.32093	1.98096	1	7.84389	50.9368	2.56	2472	6.67142
370	235	149.893	2.16739	33.3762	3.88905	4.1047	1.32158	8.05842	31.9085	2.56	2474	4.49101
363	365	299.614	3.68473	25.9455	8.73788	8.13123	7.10497	16.1076	62.6434	2.56	2475	11.5478
332	399	196.322	3.78552	50.9368	5.77722	6.37804	2.99614	18.7688	42.1697	2.56	2476	3.85423
357	266	257.132	1.17574	77.0404	2.7139	10.46	1	15.8204	51.397	2.56	2478	3.33763
457	430	327.812	3.33762	54.2469	6.97831	8.35363	8.13123	19.6322	71.6917	2.56	2479	6.04296
371	403	437.144	4.3323	88.1683	8.2047	14.7221	4.21697	14.9893	97.3377	2.56	2481	4.95806
483	372	417.921	1	83.5363	5.32798	12.2983	4.29351	21.6739	90.5798	2.56	2483	5.00287
475	516	237.137	6.04296	55.7306	3.88905	6.49382	1	19.9885	52.3299	2.56	2485	4.25506
377	294	111.397	3.68473	28.9026	5.04807	5.09368	2.73842	8.81683	27.3842	2.56	2486	3.85422
358	511	723.394	7.98627	62.0824	13.3352	11.8637	1	23.0824	135.773	2.56	2487	11.6522
430	355	339.821	1	28.1332	5.4737	3.52269	1	11.3419	75.667	2.56	2489	12.079
476	253	136.999	1	29.1638	1.64	1	3.39821	10.2735	28.1332	2.56	2490	4.69757
388	378	95.6024	3.39821	18.9384	3.95964	1	2.73842	18.9384	27.139	2.56	2491	5.04807
434	301	289.026	1	43.323	3.27812	3.81972	1	9.73377	56.2341	2.56	2492	6.67142
399	510	1104	8.65964	165.482	12.4094	17.4658	7.4318	26.1799	203.514	2.56	2493	6.67142
438	279	135.773	1.79435	22.8757	1	4.3323	1.68485	11.3419	31.3396	2.56	2494	5.93525
495	494	433.23	10.6499	71.0497	6.15265	13.9486	5.4737	18.2692	85.821	2.56	2495	6.09756
425	517	36.1904	2.26709	28.9026	1	5.98885	1	18.6008	15.3993	2.56	2496	1.25215
437	388	813.123	6.8539	95.6024	8.13123	11.4444	5.1397	22.4679	173.094	2.56	2498	8.50526
355	310	557.306	6.8539	80.5842	6.32093	11.4444	1.12404	16.1076	110.4	2.56	2501	6.91582
530	438	243.623	3.81972	54.2469	9.64662	10.5545	1	19.1095	59.3523	2.56	2503	4.491
385	312	319.085	1	8.50526	2.59455	2.64165	1	15.9634	67.9253	2.56	2506	37.5162
394	299	201.691	4.1047	19.1095	3.21968	3.05053	4.1047	11.3419	39.2419	2.56	2508	10.5545
403	261	547.37	7.16917	99.1046	15.2614	9.91046	1	17.7828	109.411	2.56	2509	5.52315
457	425	276.316	4.65553	49.5807	7.36525	4.41094	8.5821	19.1095	62.0824	2.56	2510	5.57306
396	409	155.384	1.92822	27.6316	2.37137	5.88208	4.95807	17.9435	36.1904	2.56	2511	5.62342
400	260	478.286	5.77722	33.9821	9.56024	5.93523	3.21968	12.7488	100.904	2.56	2512	14.0746
363	337	226.709	2.89026	42.5507	6.43567	6.97831	2.64165	16.1076	55.2316	2.56	2513	5.32797
675	527	486.968	4.41094	119.709	8.73788	13.8237	12.4094	31.6228	104.6	2.56	2515	4.06793
448	243	191.095	1	28.6438	1	5.82942	3.55452	11.4444	38.5423	2.56	2516	6.67143
469	380	198.096	1.89384	25.0287	4.03152	6.43567	2.64165	10.46	37.8552	2.56	2517	7.91475
360	388	457.253	3.07809	62.6434	4.69759	9.2224	1	20.3514	101.815	2.56	2518	7.2993
353	252	212.875	1.81056	34.2891	1	5.32798	1	10.9411	42.5507	2.56	2519	6.20824
441	453	339.821	5.09368	50.0286	3.45989	6.49382	9.73377	19.1095	72.3394	2.56	2521	6.79253
387	235	1009.04	10.8432	276.316	24.1442	31.3396	13.4557	17.6236	192.822	2.56	2522	3.65176
395	478	232.91	3.92419	59.3523	1.98096	7.98627	14.9893	22.8757	57.7722	2.56	2523	3.9242
389	240	177.828	3.58664	29.9614	3.95964	3.16228	1.47221	9.91046	37.8552	2.56	2524	5.93524
343	190	281.332	1	49.5807	2.76316	4.49101	1	8.65964	52.3299	2.56	2525	5.67422
330	186	59.3523	2.18697	9.47464	1.47221	1.62531	6.7317	10.3663	16.8485	2.56	2526	6.26433
463	420	171.544	3.81972	37.8552	4.82607	5.82942	4.95807	17.9435	38.1972	2.56	2527	4.53158
384	305	523.299	6.67143	98.2172	14.2018	12.9802	2.43623	16.1076	101.815	2.56	2528	5.32798
360	260	283.874	1.47221	48.2607	2.5483	5.82942	9.2224	14.4596	55.7306	2.56	2532	5.88209
307	357	615.265	4.69759	95.6024	4.86968	17.1544	2.12875	21.2875	121.881	2.56	2534	6.43566
524	321	13.5773	1	18.1056	1	2.83874	1	10.2735	6.32093	2.56	2535	0.749895
428	322	375.162	2.83874	67.9253	9.2224	8.35363	1	19.8096	85.0526	2.56	2537	5.52316
394	251	38.8905	4.1047	20.7208	1.52614	1.52614	3.16228	18.6008	12.9802	2.56	2538	1.87688
394	347	61.5265	2.86438	21.6739	1.58204	5.00286	1.77828	14.5902	16.6977	2.56	2539	2.83874
300	265	139.486	1	24.1442	4.95807	3.71803	1	13.2158	29.6931	2.56	2540	5.77721
388	341	567.422	6.20824	96.4662	5.28027	12.2983	4.3323	18.1056	117.574	2.56	2542	5.88208
376	263	145.902	2.45824	26.4165	2.7139	6.91582	4.82607	12.9802	29.6931	2.56	2543	5.52314
372	274	184.342	2.83874	21.8697	5.67422	2.99614	7.5667	11.7574	38.5423	2.56	2544	8.42911
383	235	352.269	1	59.3523	6.91582	6.61169	5.18613	11.6522	75.667	2.56	2545	5.93522
427	543	850.526	10.3663	111.397	16.5482	20.5353	7.36525	50.0286	177.828	2.56	2548	7.63509
348	186	410.47	6.37804	55.7306	8.05842	3.21968	5.88208	7.5667	77.0404	2.56	2549	7.36525
382	322	184.342	1	23.291	5.93523	4.3323	1	19.2822	39.5964	2.56	2550	7.91473
383	192	158.204	1.33352	7.4318	1.42018	1	1	7.98627	29.9614	2.56	2551	21.2874
396	259	79.8627	3.21968	17.0008	1	5.4737	2.89026	9.05798	18.1056	2.56	2552	4.69758
434	356	798.627	9.56024	62.0824	11.1397	14.3301	1	24.3623	165.482	2.56	2553	12.864
365	252	264.165	2.05353	44.9101	3.71803	5.09368	1.77828	9.30572	50.9368	2.56	2554	5.88208
388	221	305.053	1.2864	33.9821	4.57253	5.77722	1.01815	10.7461	58.2942	2.56	2555	8.97687
421	312	632.093	7.84389	158.204	15.5384	19.2822	8.05842	17.1544	129.802	2.56	2556	3.99543
385	428	186.008	1	22.2667	4.37144	2.18697	3.75162	16.8485	44.5079	2.56	2558	8.35364
338	358	922.24	7.84389	144.596	19.6322	18.9384	1	22.8757	189.384	2.56	2559	6.37805
431	361	1433.01	18.9384	291.638	25.7132	44.1094	15.9634	39.2419	296.931	2.56	2560	4.91366
462	325	37.5162	1.70008	14.8551	5.04807	5.18613	6.26434	13.0975	14.8551	2.56	2561	2.52548
491	386	209.08	1.74658	24.8045	3.52269	4.03152	1	15.2614	46.5553	2.56	2562	8.42912
297	243	557.306	4.91367	86.5964	12.9802	11.5478	4.78286	15.5384	105.545	2.56	2565	6.43567
342	223	130.975	2.76316	16.2531	3.71803	1.68485	1	11.4444	28.9026	2.56	2567	8.05846
371	246	162.531	4.45079	25.2548	1.86008	3.71803	5.62341	9.82172	33.0774	2.56	2568	6.43565
415	291	537.612	1	71.0497	8.2047	12.079	8.89649	14.5902	112.404	2.56	2571	7.5667
380	285	79.1476	1	15.1247	1	1.42018	8.97687	13.2158	22.4679	2.56	2573	5.233
417	325	310.59	6.7317	47.4003	6.8539	11.3419	2.28757	25.9455	65.5249	2.56	2574	6.55249
472	419	305.053	1.87688	43.323	4.41094	10.46	2.3928	15.5384	62.6434	2.56	2577	7.04136
309	253	21.0969	2.7139	18.1056	1	1	1	9.91046	8.05842	2.56	2578	1.16521
403	402	296.931	6.15265	47.4003	4.74003	8.05842	4.03152	20.5353	69.1582	2.56	2580	6.26433
389	236	756.67	1	101.815	9.64662	13.2158	1	17.0008	156.788	2.56	2581	7.43181
423	519	661.169	1	93.0572	2.7139	12.9802	1.06499	25.9455	136.999	2.56	2583	7.10497
345	219	414.178	1.47221	98.2172	6.79253	5.00286	1	12.6346	87.3788	2.56	2584	4.21696
403	277	198.096	4.25507	38.8905	5.98885	5.1397	1.92822	8.73788	39.2419	2.56	2585	5.09369
370	216	139.486	1	9.82172	1.47221	2.6896	1.47221	6.8539	31.9085	2.56	2586	14.2018
430	431	1055.45	6.67143	166.977	15.3993	28.1332	10	26.4165	214.799	2.56	2587	6.32093
428	314	276.316	3.02321	54.737	7.77365	1.98096	4.49101	17.9435	58.8208	2.56	2588	5.04807
311	440	266.552	2.94273	38.1972	5.4737	4.37144	3.16228	12.9802	49.5807	2.56	2589	6.97831
499	359	537.612	7.16917	117.574	11.1397	18.2692	3.81972	18.2692	110.4	2.56	2590	4.57254
341	235	457.253	5.00286	74.9894	8.50526	8.97687	11.04	18.7688	96.4662	2.56	2591	6.09757
450	473	474.003	3.27812	69.7831	15.6788	11.2404	4.74003	23.291	93.0572	2.56	2592	6.79252
348	223	51.397	1	5.23299	3.78552	2.78813	1	6.09756	13.0975	2.56	2593	9.82173
332	399	132.158	3.55452	38.1972	1.74658	3.95964	5.98885	16.4	31.9085	2.56	2594	3.45989
518	347	218.697	4.91367	41.4178	5.88208	3.24877	1.82692	15.1247	48.2607	2.56	2595	5.28027
350	259	135.773	2.48045	47.4003	2.7139	1.32158	2.43623	11.6522	28.9026	2.56	2596	2.86439
398	303	371.803	3.02321	58.2942	6.32093	8.27883	1	15.5384	74.318	2.56	2597	6.37804
310	348	138.237	2.05353	34.5989	3.95964	4.21697	2.64165	18.1056	33.0774	2.56	2600	3.99542
567	483	593.523	6.7317	96.4662	9.82172	22.6709	5.28027	17.6236	113.419	2.56	2602	6.15265
314	309	117.574	1	16.5482	2.99614	2.89026	4.3323	13.5773	25.2548	2.56	2603	7.10494
420	366	299.614	2.78813	53.2798	4.14178	5.72549	5.4737	17.3094	61.5265	2.56	2608	5.62341
343	397	93.0572	4.53158	35.8664	9.3898	2.18697	1	16.1076	27.8813	2.56	2610	2.59455
383	499	572.549	7.04136	69.1582	15.3993	12.6346	6.15265	24.8045	115.478	2.56	2611	8.27883
387	361	710.497	6.8539	108.432	9.64662	15.8204	5.93523	23.0824	144.596	2.56	2613	6.55247
450	297	148.551	2.7139	19.2822	3.33762	4.03152	1	11.6522	35.2269	2.56	2615	7.70405
350	274	257.132	1.40746	25.2548	4.86968	7.49894	6.8539	12.864	53.7612	2.56	2616	10.1815
411	417	339.821	3.33762	42.9351	7.49894	3.75162	1	19.4564	74.318	2.56	2617	7.91476
402	264	537.612	1	51.397	12.9802	11.1397	1	15.6788	110.4	2.56	2618	10.46
415	380	79.8627	1.44596	15.1247	1	1.01815	2.50287	15.1247	19.1095	2.56	2619	5.28028
375	295	518.613	5.57306	135.773	12.864	11.4444	4.69759	16.8485	102.735	2.56	2620	3.81971
353	300	478.286	7.2993	62.0824	9.30572	5.82942	1.12404	15.3993	91.3982	2.56	2621	7.70405
292	269	291.638	3.02321	63.7804	8.73788	10.9411	5.28027	18.2692	59.3523	2.56	2622	4.57253
394	224	385.423	4.91367	85.0526	6.32093	11.6522	1	13.4557	77.0404	2.56	2624	4.53158
427	374	342.891	6.09756	59.8885	6.37804	6.26434	6.15265	15.5384	72.993	2.56	2625	5.72549
355	481	333.762	1.94564	74.9894	8.50526	6.55249	1	23.291	82.7883	2.56	2626	4.45079
455	414	278.813	4.14178	48.2607	8.35363	11.6522	1.12404	22.0673	62.6434	2.56	2628	5.77723
431	497	1357.73	9.64662	302.321	27.6316	43.7144	8.05842	50.4807	286.438	2.56	2629	4.49102
378	448	486.968	1	54.2469	8.13123	7.36525	1	23.5014	105.545	2.56	2631	8.97688
343	223	232.91	3.58664	28.1332	3.1059	6.15265	6.8539	16.6977	52.3299	2.56	2632	8.27883
401	259	905.798	9.2224	153.993	16.2531	16.2531	2.50287	18.7688	164	2.56	2633	5.88207
393	360	1124.04	16.4	243.623	29.4273	43.7144	11.8637	22.0673	230.824	2.56	2634	4.61385
444	299	237.137	3.21968	36.5174	7.36525	9.91046	6.8539	12.2983	52.3299	2.56	2636	6.49381
316	463	40.3152	2.61799	16.1076	1	1.36999	5.1397	16.6977	13.9486	2.56	2637	2.50287
400	317	723.394	5.82942	100	12.1881	12.5215	5.32798	16.2531	135.773	2.56	2638	7.23394
334	354	299.614	2.3291	47.8286	10.2735	6.04296	1	19.8096	67.317	2.56	2640	6.26433
411	371	245.824	1	35.5452	7.36525	4.69759	1	17.9435	54.737	2.56	2641	6.91581
402	273	105.545	5.88208	39.9542	2.26709	6.09756	4.03152	12.7488	23.928	2.56	2643	2.64165
393	258	461.384	2.3291	49.1367	5.82942	13.3352	8.13123	11.2404	92.224	2.56	2645	9.3898
472	435	604.296	6.79253	62.0824	13.8237	10.0904	9.13982	27.8813	120.79	2.56	2647	9.73377
425	327	626.434	1	89.7687	8.13123	12.079	2.43623	19.4564	129.802	2.56	2648	6.97831
546	533	421.697	5.62341	70.4136	9.47464	11.3419	4.17921	28.9026	93.898	2.56	2649	5.98886
413	331	756.67	8.5821	132.158	15.8204	17.0008	4.86968	20.3514	151.247	2.56	2650	5.7255
400	296	313.396	1.24094	27.8813	6.49382	5.57306	1	17.0008	67.317	2.56	2651	11.2404
393	216	212.875	1	21.0969	2.0908	4.74003	10.46	6.67143	42.9351	2.56	2653	10.0903
416	266	194.564	4.25507	33.6778	2.76316	5.72549	1	9.30572	42.5507	2.56	2654	5.77722
513	501	532.798	6.97831	67.9253	11.3419	5.09368	1	25.0287	110.4	2.56	2655	7.84388
440	319	261.799	1.74658	40.6794	6.20824	5.09368	1	12.9802	52.3299	2.56	2656	6.43567
[truncated: 5,516 more rows]

## Sheet: Fig3C_WT_MG132
FSC-A	"SSC-A"	"FITC-A"	"PE-A"	"PerCP-Cy5-5-A"	"PE-Cy7-A"	"APC-A"	"APC-Cy7-A"	"Pacific Blue-A"	"AmCyan-A"	"Time"	"Event #"	DiPAK ratio = ratio FITC/PerCP		Mean DiPAK ratio
353	347	504.807	4.86968	76.3506	10.3663	12.1881	16.6977	18.2692	107.461	0	0	6.6117		3.92479
598	584	264.165	6.04296	60.9756	3.85423	10.1815	7.77365	21.2875	64.9382	0	2	4.33231
385	439	649.382	6.15265	99.1046	11.6522	20.908	13.0975	19.9885	134.557	0	3	6.55249
489	434	192.822	3.05053	55.2316	9.2224	12.9802	10.2735	22.8757	49.5807	0	5	3.49115
337	468	905.798	9.56024	134.557	14.3301	25.2548	2.64165	23.291	192.822	0	8	6.7317
412	602	469.759	4.78286	107.461	14.2018	18.7688	1.92822	26.1799	108.432	0	9	4.37144
418	552	196.322	2.89026	39.9542	4.29351	3.45989	2.35014	25.483	48.6968	0	14	4.91368
523	478	232.91	6.37804	89.7687	10.1815	7.77365	1	26.6552	58.8208	0	16	2.59456
296	467	352.269	8.2047	76.3506	9.47464	12.5215	2.03514	21.6739	73.6525	0	17	4.61383
454	475	352.269	3.95964	68.539	7.2993	13.8237	1	17.6236	69.1582	0	22	5.13969
622	524	523.299	15.6788	523.299	27.139	66.7143	8.97687	24.1442	109.411	0	24	1
578	365	17.7828	1	42.5507	1	2.18697	4.06794	13.3352	12.7488	0	25	0.41792
619	464	34.2891	5.67422	32.7812	3.39821	7.36525	1	17.0008	19.6322	0	27	1.046
367	412	557.306	6.8539	93.898	10	16.8485	4.03152	21.4799	107.461	0	32	5.93523
348	438	25.7132	1.32158	25.0287	1	5.93523	1	22.6709	14.4596	0	33	1.02735
412	372	189.384	3.33762	54.2469	1.47221	7.2993	6.43567	27.3842	45.7253	0	35	3.49115
471	441	336.778	2.57132	111.397	7.23394	18.7688	5.04807	20.7208	69.7831	0	36	3.02322
419	585	1036.63	12.864	162.531	20.7208	14.5902	9.30572	33.9821	209.08	0	37	6.37804
406	416	1124.04	9.56024	216.739	22.2667	26.6552	3.24877	27.6316	226.709	0	38	5.18615
292	335	232.91	3.61904	57.2549	4.82607	10.1815	1	15.2614	57.2549	0	40	4.06795
392	579	791.476	7.16917	151.247	15.2614	26.4165	17.4658	34.2891	158.204	0	42	5.233
674	674	756.67	3.85423	165.482	14.2018	20.1691	7.49894	31.9085	159.634	0	44	4.57252
326	407	395.964	8.4291	69.1582	5.18613	12.1881	2.83874	22.4679	86.5964	0	46	5.72548
381	521	111.397	4.95807	37.5162	1.52614	2.59455	1	18.1056	29.9614	0	48	2.9693
401	565	1333.52	9.47464	220.673	17.9435	23.0824	5.93523	33.9821	278.813	0	50	6.04297
348	540	469.759	4.61384	86.5964	14.4596	11.1397	1	25.7132	95.6024	0	51	5.42469
478	626	620.824	12.864	88.1683	15.9634	8.73788	7.2993	29.1638	122.983	0	55	7.04135
393	435	71.6917	2.10969	20.1691	4.95807	5.18613	1	16.5482	18.4342	0	56	3.55453
368	388	194.564	1.86008	46.1384	7.4318	6.43567	1	18.6008	44.1094	0	58	4.21696
535	414	237.137	2.20673	91.3982	7.98627	9.47464	1.77828	24.1442	60.9756	0	60	2.59455
377	389	296.931	5.72549	118.637	12.4094	17.1544	1.68485	19.9885	58.8208	0	62	2.50285
530	465	187.688	1.48551	57.7722	4.45079	9.91046	8.27883	17.0008	46.9759	0	63	3.24876
422	605	716.917	2.59455	114.444	8.97687	12.4094	1	38.5423	158.204	0	64	6.26435
443	403	252.548	5.98885	100	8.89649	15.8204	6.04296	15.5384	51.397	0	65	2.52548
423	486	375.162	2.86438	64.9382	10.8432	13.2158	1	23.7137	83.5363	0	67	5.77722
418	446	1154.78	8.81683	216.739	21.2875	31.6228	10.6499	32.4877	257.132	0	68	5.32798
447	653	261.799	1	51.8613	8.05842	6.49382	1	26.6552	63.2093	0	70	5.04806
330	427	528.027	3.78552	56.7422	10.3663	13.5773	7.2993	18.7688	111.397	0	77	9.30572
441	371	98.2172	4.3323	34.9115	5.4737	5.04807	1	17.0008	24.8045	0	79	2.81332
388	418	291.638	3.42891	85.0526	6.32093	8.05842	8.05842	16.1076	59.3523	0	81	3.42891
360	483	1175.74	11.8637	273.842	20.5353	19.6322	16.4	28.1332	226.709	0	89	4.2935
275	131	109.411	1	14.2018	1	2.35014	2.5483	8.4291	26.1799	0	90	7.70402
467	400	34.5989	1	35.8664	3.52269	4.61384	1.77828	18.1056	14.8551	0	91	0.964661
383	438	136.999	2.61799	41.7921	5.98885	6.32093	1.73094	19.9885	38.1972	0	92	3.27811
427	354	92.224	3.75162	33.3762	3.45989	4.06794	1	16.1076	27.139	0	93	2.76317
435	398	827.883	9.2224	155.384	12.6346	19.8096	14.3301	17.3094	155.384	0	95	5.32798
356	348	166.977	5.62341	69.1582	3.55452	10.5545	6.37804	14.4596	39.2419	0	98	2.41442
420	579	691.582	6.15265	135.773	16.2531	13.6999	5.62341	35.2269	149.893	0	99	5.09366
386	511	273.842	7.2993	35.5452	5.77722	3.39821	4.53158	20.3514	59.8885	0	100	7.70405
332	532	361.904	3.30774	87.3788	8.35363	13.4557	3.71803	22.2667	71.6917	0	101	4.14178
475	579	805.842	3.19085	162.531	7.63506	25.0287	10.6499	24.3623	162.531	0	102	4.95808
428	332	469.759	1.86008	93.898	9.82172	12.079	6.79253	16.1076	98.2172	0	105	5.00286
401	528	310.59	1.27488	69.7831	11.1397	12.7488	1.62531	23.0824	69.1582	0	107	4.45079
341	531	80.5842	2.45824	33.6778	2.37137	2.43623	5.4737	17.7828	23.0824	0	108	2.3928
412	388	243.623	1	44.5079	3.68473	6.67143	1	14.9893	55.2316	0	112	5.4737
459	467	474.003	5.04807	106.499	10.6499	13.5773	1	19.9885	97.3377	0	113	4.45077
472	566	1218.81	15.1247	321.968	38.1972	36.5174	6.43567	27.6316	243.623	0	115	3.7855
509	357	142.018	4.61384	81.3123	3.68473	6.67143	1	24.5824	43.323	0	116	1.74657
447	330	3.27812	2.20673	35.5452	2.76316	7.2993	4.41094	11.4444	6.91582	0	122	0.092224
377	386	1018.15	14.2018	283.874	16.6977	37.5162	3.05053	24.8045	192.822	0	125	3.58663
582	516	453.158	7.98627	186.008	14.2018	18.1056	8.97687	35.8664	100.904	0	128	2.43623
396	401	609.756	5.88208	153.993	10.3663	14.3301	1	25.7132	130.975	0	129	3.95963
380	218	342.891	4.78286	90.5798	7.23394	12.864	7.10497	10.46	72.993	0	131	3.78551
485	643	91.3982	10.2735	212.875	17.7828	64.9382	29.9614	44.5079	38.1972	0	133	0.429351
519	672	593.523	5.4737	116.522	14.4596	16.1076	1	23.291	114.444	0	135	5.09366
468	675	537.612	14.2018	149.893	18.2692	13.4557	10.8432	27.6316	108.432	0	136	3.58664
432	343	385.423	3.55452	100	9.64662	13.2158	1	16.1076	82.047	0	139	3.85423
488	431	399.542	1	39.5964	8.50526	6.43567	6.91582	20.3514	86.5964	0	140	10.0904
455	463	47.4003	1.92822	24.3623	3.85423	2.18697	1.73094	12.2983	11.8637	0	142	1.94564
385	403	643.567	5.42469	113.419	14.5902	17.0008	4.78286	21.6739	140.746	0	143	5.67424
457	479	381.972	2.89026	64.3567	7.5667	12.5215	6.7317	22.8757	81.3123	0	144	5.93523
407	577	425.507	4.45079	85.0526	8.35363	9.91046	7.2993	24.1442	93.0572	0	145	5.00287
302	335	572.549	9.73377	104.6	7.4318	9.47464	15.9634	18.1056	115.478	0	146	5.4737
435	635	661.169	5.4737	79.1476	6.37804	16.5482	3.92419	25.2548	143.301	0	149	8.35362
347	395	321.968	6.43567	62.6434	11.7574	9.47464	2.12875	19.6322	63.7804	0	150	5.1397
572	445	40.6794	3.55452	51.397	1	2.50287	2.59455	22.8757	21.4799	0	151	0.791474
450	441	86.5964	3.68473	34.9115	1.74658	6.15265	1	12.5215	21.2875	0	152	2.48045
408	304	143.301	5.62341	82.047	10	12.4094	1.47221	15.2614	30.7809	0	153	1.74657
411	432	1369.99	9.3898	378.552	33.6778	44.9101	16.4	31.9085	286.438	0	155	3.61903
317	410	271.39	5.82942	71.6917	7.36525	8.27883	10.2735	20.3514	63.7804	0	160	3.78551
361	408	588.208	5.72549	181.056	14.3301	21.0969	5.82942	21.4799	127.488	0	164	3.24876
363	506	784.389	5.62341	149.893	12.5215	16.4	6.26434	26.896	170.008	0	166	5.23299
407	489	345.989	4.21697	74.9894	7.10497	8.89649	1	16.4	71.0497	0	170	4.61384
426	579	210.969	4.29351	71.0497	7.49894	10.2735	3.24877	24.8045	48.2607	0	174	2.96932
318	323	474.003	2.59455	124.094	16.6977	14.4596	2.89026	16.4	94.7464	0	175	3.81971
351	250	1084.32	11.3419	257.132	26.1799	38.8905	2.99614	18.9384	210.969	0	177	4.21698
399	280	661.169	7.91476	144.596	15.6788	24.5824	1	12.864	122.983	0	179	4.57253
536	430	18.6008	3.05053	45.3158	1	2.24679	3.45989	17.4658	10	0	180	0.410471
368	572	118.637	3.33762	46.9759	3.1059	5.57306	4.17921	19.1095	28.9026	0	182	2.52549
532	378	243.623	8.05842	164	16.6977	22.0673	2.94273	23.7137	57.2549	0	183	1.48551
441	513	161.076	7.36525	51.397	4.06794	3.85423	5.09368	20.7208	42.5507	0	184	3.13396
419	401	643.567	7.98627	110.4	15.8204	24.5824	9.2224	24.3623	129.802	0	185	5.82941
482	456	307.809	6.04296	74.9894	7.16917	16.5482	9.73377	20.5353	64.9382	0	188	4.1047
347	312	9.56024	1	22.4679	5.32798	4.61384	4.57253	11.7574	8.81683	0	191	0.425507
375	507	445.079	5.57306	79.1476	12.1881	8.5821	1	26.4165	89.7687	0	192	5.6234
354	515	956.024	5.32798	198.096	15.5384	26.6552	8.27883	30.7809	203.514	0	194	4.82606
534	517	44.9101	4.03152	19.1095	2.03514	2.50287	2.18697	9.2224	11.6522	0	200	2.35015
350	254	156.788	1.94564	37.8552	8.13123	8.13123	5.23299	11.3419	36.5174	0	202	4.14178
428	323	95.6024	1.76236	21.4799	1	3.05053	1	13.4557	23.291	0	204	4.45078
353	453	723.394	5.42469	144.596	7.84389	19.8096	1.98096	22.2667	152.614	0	205	5.00286
417	421	286.438	7.98627	53.2798	11.4444	3.92419	2.43623	17.6236	63.2093	0	206	5.37611
388	519	729.93	5.62341	165.482	14.4596	18.4342	7.23394	30.5053	165.482	0	209	4.41093
302	438	181.056	4.65553	53.7612	4.69759	8.05842	1	18.4342	39.9542	0	212	3.36778
440	324	44.1094	5.04807	24.3623	1	2.28757	1	11.5478	14.4596	0	218	1.81056
455	561	913.982	10.5545	156.788	18.2692	21.8697	6.55249	26.4165	171.544	0	219	5.82941
374	522	1197.09	10.3663	239.28	26.1799	35.8664	8.73788	34.9115	248.045	0	221	5.00288
363	504	135.773	4.49101	41.047	3.55452	6.09756	6.61169	21.0969	32.7812	0	223	3.30774
394	328	86.5964	4.25507	53.2798	5.37612	4.3323	1	17.4658	28.1332	0	225	1.62531
491	442	222.667	3.13396	56.2341	5.37612	5.82942	1	18.4342	51.397	0	227	3.95964
310	414	115.478	2.01691	57.2549	3.68473	5.98885	6.43567	20.3514	28.6438	0	228	2.01691
466	362	1165.22	11.9709	239.28	24.5824	23.0824	7.77365	30.7809	220.673	0	229	4.86969
417	376	406.794	9.82172	177.828	12.079	16.5482	1	23.0824	83.5363	0	230	2.28757
598	710	189.384	6.8539	60.9756	3.52269	6.67143	1	62.0824	60.4296	0	231	3.1059
433	632	179.435	4.65553	55.7306	10.2735	6.55249	1	28.3874	50.9368	0	232	3.21969
313	297	388.905	1	60.9756	8.97687	9.64662	3.30774	15.2614	75.667	0	233	6.37804
401	466	632.093	10	133.352	10.6499	16.1076	1.16522	24.1442	118.637	0	235	4.74003
537	441	26.6552	3.58664	27.6316	1	3.30774	2.24679	20.5353	15.5384	0	236	0.964664
414	426	528.027	7.77365	69.1582	10.7461	11.5478	1.62531	19.1095	101.815	0	237	7.63506
437	396	588.208	9.2224	109.411	14.9893	13.3352	7.4318	17.7828	116.522	0	238	5.37613
481	481	6.49382	4.14178	28.9026	1	3.55452	11.1397	22.4679	11.1397	0	239	0.224679
530	627	461.384	6.09756	101.815	5.93523	10.7461	4.29351	26.4165	91.3982	0	240	4.53159
464	390	296.931	4.69759	50.9368	7.04136	5.67422	7.16917	14.5902	62.6434	0	242	5.8294
448	590	395.964	4.57253	73.6525	5.32798	12.9802	3.21968	23.5014	88.1683	0	244	5.37611
344	482	41.7921	2.57132	36.8473	1.74658	1	1	16.4	14.7221	0	245	1.1342
419	316	186.008	2.99614	76.3506	6.15265	7.49894	1	13.4557	44.1094	0	246	2.43623
346	418	679.253	7.91476	105.545	10	14.4596	4.41094	22.4679	145.902	0	247	6.43567
397	494	156.788	1.53993	59.3523	5.77722	9.13982	4.29351	22.6709	41.7921	0	256	2.64165
414	309	365.174	6.04296	130.975	14.9893	12.6346	7.10497	22.6709	79.1476	0	259	2.78812
461	384	74.318	3.85423	42.1697	8.2047	5.72549	1	25.7132	22.2667	0	261	1.76236
486	349	107.461	5.37612	67.9253	5.04807	5.09368	1	23.928	27.139	0	263	1.58205
356	562	523.299	4.06794	126.346	10.0904	16.8485	7.91476	28.1332	110.4	0	264	4.14179
306	360	222.667	4.25507	74.318	7.2993	7.49894	3.45989	15.9634	49.1367	0	265	2.99614
351	455	24.1442	2.48045	58.2942	2.03514	5.67422	4.82607	20.5353	14.2018	0	266	0.414178
264	340	414.178	7.49894	164	13.5773	25.0287	1.87688	22.6709	93.0572	0	267	2.52548
300	483	166.977	1.35773	49.1367	4.25507	6.43567	1	22.8757	42.5507	0	268	3.39821
572	528	403.152	4.45079	118.637	11.04	11.04	1	25.0287	85.821	0	269	3.3982
539	422	89.7687	4.37144	60.4296	1.47221	7.10497	7.63506	19.2822	23.5014	0	270	1.48551
381	447	661.169	9.73377	79.1476	14.9893	13.0975	5.57306	17.7828	130.975	0	271	8.35362
553	435	49.1367	5.67422	64.9382	7.98627	6.91582	1	18.9384	19.4564	0	273	0.756669
442	373	437.144	5.37612	134.557	15.9634	12.5215	4.74003	16.1076	88.9649	0	274	3.24876
352	404	704.136	7.4318	105.545	16.6977	17.9435	1.73094	17.3094	152.614	0	286	6.67143
445	587	532.798	4.78286	100.904	14.9893	13.9486	1	24.3623	117.574	0	290	5.28025
323	469	145.902	4.06794	52.3299	2.14799	2.94273	1.36999	18.2692	37.8552	0	291	2.78812
462	643	385.423	4.86968	71.0497	12.7488	10.7461	1.01815	42.1697	88.9649	0	295	5.4247
363	506	237.137	3.49115	52.8027	7.77365	8.65964	1.92822	25.2548	60.9756	0	300	4.491
471	376	113.419	4.14178	53.7612	5.1397	2.94273	1	21.4799	31.9085	0	301	2.10968
332	378	194.564	1	25.483	4.29351	8.81683	2.35014	15.8204	37.8552	0	302	7.63505
402	596	495.807	6.55249	85.0526	13.9486	13.3352	3.61904	25.0287	109.411	0	303	5.82942
424	401	729.93	4.57253	111.397	11.1397	15.5384	3.95964	25.7132	158.204	0	305	6.55251
319	438	791.476	12.079	321.968	31.9085	42.1697	22.4679	32.7812	170.008	0	307	2.45824
382	366	248.045	5.00286	97.3377	4.86968	7.91476	10.8432	15.5384	55.7306	0	309	2.54829
445	340	16.6977	3.68473	35.8664	1	7.49894	1	13.0975	10.0904	0	310	0.465553
386	545	243.623	5.72549	63.2093	7.16917	6.8539	8.35363	24.3623	62.0824	0	312	3.85423
433	584	63.7804	7.84389	87.3788	10.46	27.3842	16.2531	33.0774	29.4273	0	314	0.72993
569	486	12.6346	5.72549	52.8027	3.05053	7.70404	1	25.9455	17.0008	0	315	0.239279
575	361	252.548	7.23394	87.3788	17.9435	7.70404	2.3928	11.6522	62.0824	0	316	2.89027
489	617	445.079	5.1397	75.667	3.95964	8.5821	6.32093	23.928	85.821	0	317	5.88208
388	510	254.83	1.79435	46.9759	3.52269	3.36778	1	18.7688	50.4807	0	318	5.4247
456	491	65.5249	5.72549	46.5553	4.74003	1	1	22.0673	21.6739	0	319	1.40746
417	399	252.548	3.71803	59.3523	8.05842	11.7574	9.64662	22.2667	54.737	0	320	4.25507
372	394	691.582	6.79253	100	9.47464	18.7688	4.03152	18.6008	136.999	0	321	6.91582
534	374	250.287	7.63506	79.8627	7.91476	9.13982	1.58204	18.7688	56.7422	0	322	3.13397
616	441	56.2341	6.97831	55.7306	3.1059	6.37804	1	18.6008	15.9634	0	323	1.00903
550	447	1094.11	9.91046	218.697	21.8697	36.8473	10.5545	30.2321	226.709	0	326	5.00286
378	371	661.169	5.67422	91.3982	10.3663	14.4596	1	23.928	143.301	0	327	7.23394
368	387	59.8885	4.41094	29.1638	4.65553	5.32798	3.21968	15.6788	18.2692	0	328	2.05352
346	531	542.469	5.93523	74.9894	13.8237	13.3352	3.39821	27.139	116.522	0	329	7.23394
500	352	48.6968	4.14178	52.3299	2.3291	8.50526	4.21697	19.1095	18.6008	0	333	0.930573
290	287	17.3094	2.26709	53.7612	3.78552	11.5478	7.70404	13.2158	8.35363	0	334	0.321968
402	495	1144.44	7.36525	139.486	12.1881	15.2614	1	28.9026	224.679	0	335	8.20469
378	290	228.757	5.62341	94.7464	11.2404	11.3419	3.1059	11.9709	46.5553	0	341	2.41441
418	374	1382.37	18.9384	305.053	24.1442	33.6778	7.77365	23.928	259.455	0	344	4.53157
384	527	152.614	5.4737	34.5989	5.88208	4.29351	7.10497	20.5353	39.9542	0	348	4.41095
373	472	257.132	7.49894	69.1582	6.43567	5.37612	4.61384	22.4679	62.0824	0	350	3.71803
409	487	1134.19	11.04	198.096	20.3514	15.1247	5.88208	26.1799	230.824	0	354	5.72546
320	422	20.908	2.01691	19.2822	2.83874	4.03152	1.82692	11.4444	12.079	0	355	1.08432
383	499	685.39	9.30572	128.64	10.7461	19.1095	5.28027	27.3842	142.018	0	356	5.32797
474	464	114.444	4.03152	41.4178	5.42469	3.1059	1	16.2531	33.6778	0	359	2.76316
305	222	264.165	5.23299	192.822	9.13982	12.9802	5.62341	9.73377	53.2798	0	360	1.36999
354	487	345.989	3.02321	100	6.91582	8.05842	1.77828	16.2531	71.6917	0	361	3.45989
440	566	342.891	6.15265	72.993	7.36525	6.55249	1	26.4165	79.8627	0	367	4.69759
353	503	964.662	10.9411	319.085	23.928	37.5162	1.68485	27.139	205.353	0	369	3.02321
338	392	429.351	3.27812	30.7809	8.73788	10.6499	2.43623	16.6977	88.1683	0	372	13.9486
386	460	593.523	6.79253	93.898	12.4094	18.2692	1	20.7208	125.215	0	373	6.32093
341	456	210.969	7.16917	60.9756	6.49382	6.61169	3.55452	19.1095	48.2607	0	375	3.45989
600	644	528.027	4.53158	101.815	12.6346	13.2158	7.98627	28.6438	118.637	0	376	5.18614
394	503	620.824	4.69759	114.444	11.9709	13.5773	1	27.3842	127.488	0	378	5.4247
427	501	1240.94	5.98885	164	23.928	23.0824	9.3898	29.4273	257.132	0	379	7.56671
465	549	114.444	3.81972	53.7612	5.77722	3.1059	4.21697	24.1442	36.5174	0	380	2.12875
333	349	352.269	6.55249	82.7883	12.2983	12.5215	15.6788	25.0287	73.6525	0	381	4.25506
593	687	532.798	8.73788	119.709	7.84389	17.4658	12.1881	22.4679	109.411	0	384	4.45078
391	421	259.455	2.57132	57.2549	4.25507	9.73377	1	22.4679	58.2942	0	385	4.53158
307	380	161.076	6.15265	35.5452	4.17921	6.91582	8.4291	15.3993	40.3152	0	389	4.53158
364	391	259.455	5.00286	42.9351	7.04136	12.5215	1	20.908	56.7422	0	390	6.04296
378	489	482.607	2.52548	120.79	9.47464	15.1247	5.23299	28.6438	98.2172	0	392	3.99542
423	419	93.898	2.83874	33.3762	5.4737	3.30774	1	15.2614	24.5824	0	393	2.81332
534	676	414.178	10.8432	119.709	10	6.8539	4.53158	22.4679	84.291	0	394	3.45987
413	548	145.902	3.65174	51.397	3.27812	4.1047	1	20.3514	40.6794	0	399	2.83873
544	313	145.902	3.55452	56.7422	2.94273	8.4291	3.95964	16.6977	36.8473	0	400	2.57131
484	635	620.824	5.1397	79.1476	8.5821	9.47464	1	29.6931	135.773	0	402	7.84388
357	563	1963.22	20.908	417.921	43.7144	54.737	13.6999	41.7921	395.964	0	403	4.69759
355	318	148.551	3.81972	45.3158	3.21968	6.37804	4.78286	12.5215	33.0774	0	406	3.27813
307	444	252.548	2.43623	92.224	7.23394	9.13982	7.84389	21.4799	58.2942	0	408	2.73842
430	410	102.735	4.57253	83.5363	7.5667	6.8539	4.06794	21.6739	32.4877	0	409	1.22982
335	465	336.778	1	34.2891	10.46	8.27883	3.95964	19.4564	68.539	0	411	9.82172
441	414	76.3506	2.26709	31.6228	1.24094	5.88208	3.92419	16.5482	23.928	0	413	2.41442
383	303	117.574	4.53158	36.5174	1.98096	4.61384	1	13.0975	32.1968	0	414	3.21967
430	393	469.759	2.24679	90.5798	8.73788	10.0904	1	21.2875	94.7464	0	415	5.18613
443	454	1018.15	8.97687	152.614	15.1247	20.7208	11.9709	26.4165	214.799	0	417	6.67141
558	491	704.136	3.16228	153.993	18.6008	27.139	12.5215	27.3842	151.247	0	422	4.57252
438	506	212.875	1.62531	71.0497	4.74003	10.46	3.65174	19.2822	53.2798	0	423	2.99614
342	394	168.485	4.37144	31.6228	2.83874	6.20824	1	14.3301	34.2891	0	424	5.32796
405	549	385.423	6.61169	74.9894	7.5667	9.3898	12.7488	26.4165	88.1683	0	425	5.1397
441	628	313.396	9.3898	100	12.6346	9.73377	10.3663	25.0287	67.9253	0	426	3.13396
397	452	1794.35	23.5014	421.697	36.5174	42.9351	19.9885	38.5423	345.989	0	427	4.25507
305	502	626.434	8.27883	116.522	13.3352	13.5773	7.2993	17.3094	118.637	0	443	5.3761
320	171	257.132	1.91095	52.3299	1.92822	2.64165	4.1047	7.36525	47.8286	0	446	4.91367
247	217	1	1	14.5902	3.27812	4.1047	4.17921	6.67143	3.88905	0	449	0.0685392
321	447	232.91	4.21697	65.5249	3.68473	4.95807	1	19.1095	52.8027	0	450	3.55453
411	284	286.438	3.95964	69.7831	3.1059	4.41094	6.49382	13.9486	62.0824	0	451	4.10469
400	334	268.96	5.09368	115.478	15.2614	8.5821	2.03514	18.4342	58.8208	0	453	2.3291
347	501	378.552	5.88208	55.7306	6.32093	10.9411	5.82942	19.1095	79.8627	0	462	6.79253
433	620	582.942	7.10497	100	10.7461	15.2614	3.85423	26.4165	114.444	0	463	5.82942
329	469	117.574	5.98885	34.5989	4.65553	4.86968	2.83874	16.2531	25.9455	0	464	3.3982
388	594	130.975	3.81972	37.1803	2.26709	2.28757	3.55452	19.1095	33.3762	0	468	3.5227
314	363	577.722	5.09368	99.1046	14.0746	17.7828	7.23394	20.3514	130.975	0	476	5.82942
241	171	2.30824	1	15.3993	1	1.92822	3.65174	7.10497	3.39821	0	477	0.149893
586	561	93.0572	9.13982	88.9649	5.98885	13.0975	5.98885	33.3762	32.1968	0	478	1.046
378	373	572.549	5.04807	59.8885	4.82607	8.89649	1	17.6236	128.64	0	481	9.56025
396	388	271.39	3.58664	57.7722	7.49894	8.73788	3.92419	18.4342	58.8208	0	485	4.69759
317	469	1064.99	7.70404	218.697	14.7221	19.8096	4.06794	23.7137	198.096	0	486	4.86971
430	385	210.969	2.83874	46.1384	6.04296	8.97687	7.10497	15.6788	48.6968	0	488	4.57253
434	471	182.692	3.95964	50.4807	1	7.2993	2.43623	30.2321	45.3158	0	492	3.61905
411	547	557.306	6.49382	145.902	13.4557	21.8697	6.97831	26.1799	113.419	0	493	3.81973
439	531	243.623	2.48045	50.4807	2.7139	3.81972	5.67422	21.6739	50.4807	0	494	4.82606
315	522	307.809	3.55452	79.8627	7.5667	6.20824	1	17.0008	61.5265	0	495	3.85423
338	522	1144.44	11.2404	224.679	19.9885	30.2321	7.10497	28.6438	230.824	0	496	5.09367
372	358	365.174	8.27883	59.3523	8.73788	9.73377	3.81972	17.1544	77.0404	0	497	6.15265
444	327	938.98	7.16917	138.237	12.864	23.291	6.26434	19.4564	191.095	0	500	6.79254
444	389	77.7365	1	28.3874	3.95964	6.7317	3.75162	12.1881	21.8697	0	501	2.73842
569	390	51.397	6.09756	87.3788	5.09368	5.1397	7.04136	19.1095	24.3623	0	504	0.588209
256	131	47.4003	1	36.1904	1.47221	1.32158	1	4.41094	13.9486	0	505	1.30975
553	493	615.265	9.13982	153.993	16.1076	16.2531	6.04296	25.9455	134.557	0	507	3.99541
507	463	44.1094	3.71803	49.5807	9.82172	8.73788	1	17.9435	15.1247	0	509	0.889649
498	499	2.37137	2.20673	27.3842	1.52614	2.03514	1	17.0008	6.79253	0	510	0.0865963
422	379	27.8813	3.36778	28.9026	2.03514	1	3.61904	20.7208	14.3301	0	511	0.964664
498	631	433.23	6.09756	72.3394	9.3898	8.35363	9.30572	23.0824	86.5964	0	514	5.98885
431	621	266.552	6.43567	65.5249	2.20673	7.98627	4.57253	21.2875	55.7306	0	515	4.06795
322	453	194.564	5.93523	58.8208	8.73788	8.05842	13.4557	25.7132	47.4003	0	516	3.30774
339	256	378.552	7.2993	54.2469	11.2404	9.91046	4.29351	15.8204	72.3394	0	518	6.97832
272	149	48.2607	2.96931	41.047	4.86968	2.83874	1	5.82942	14.8551	0	519	1.17574
363	354	113.419	4.1047	26.6552	1	1.06499	1	19.1095	30.5053	0	520	4.25504
360	490	482.607	8.4291	89.7687	11.3419	8.81683	1	26.6552	102.735	0	523	5.37612
253	241	230.824	4.41094	86.5964	6.09756	14.8551	1	15.3993	53.2798	0	525	2.66551
322	434	429.351	4.29351	87.3788	9.13982	10.2735	2.03514	24.1442	84.291	0	531	4.91367
612	621	13.6999	2.61799	39.5964	6.7317	4.57253	8.05842	19.9885	11.5478	0	534	0.345989
370	351	273.842	7.84389	112.404	9.47464	7.2993	8.05842	16.8485	57.2549	0	535	2.43623
454	382	417.921	3.45989	73.6525	4.17921	4.61384	5.42469	15.8204	80.5842	0	536	5.67423
394	552	184.342	4.91367	40.6794	1.86008	6.20824	2.94273	16.5482	40.3152	0	539	4.53158
328	488	572.549	7.23394	116.522	7.84389	19.2822	1.98096	17.3094	118.637	0	540	4.91366
482	415	241.442	5.72549	62.6434	3.33762	6.37804	1	24.1442	58.8208	0	542	3.85423
331	421	482.607	11.7574	189.384	18.7688	25.483	8.13123	29.4273	94.7464	0	543	2.5483
382	278	145.902	3.02321	44.9101	8.35363	6.04296	5.32798	8.05842	30.7809	0	544	3.24876
413	466	291.638	7.49894	63.2093	6.20824	11.04	3.81972	20.5353	64.3567	0	545	4.61385
554	463	148.551	4.78286	79.1476	8.73788	13.5773	3.45989	24.3623	39.5964	0	547	1.87689
589	449	37.1803	4.03152	27.6316	8.2047	5.00286	5.52316	20.1691	16.8485	0	548	1.34557
473	586	111.397	1	41.4178	3.1059	6.8539	1	17.7828	27.8813	0	550	2.68959
351	386	8.97687	1.70008	22.2667	4.41094	2.28757	3.36778	13.5773	7.5667	0	552	0.403152
362	468	173.094	4.45079	74.9894	6.04296	11.2404	1.21881	18.7688	39.5964	0	553	2.30825
386	398	184.342	1.98096	39.5964	2.14799	3.71803	11.1397	15.9634	44.5079	0	554	4.65552
352	331	226.709	4.69759	48.6968	4.45079	3.39821	1	12.1881	46.5553	0	555	4.65552
514	413	392.419	5.32798	139.486	14.2018	25.0287	5.98885	27.139	79.8627	0	556	2.81332
334	395	210.969	3.33762	42.5507	10.8432	4.29351	1	14.9893	50.9368	0	558	4.95806
498	373	205.353	6.8539	158.204	16.2531	18.7688	1.12404	17.9435	46.5553	0	560	1.29803
354	480	425.507	10.8432	107.461	9.3898	12.6346	8.35363	17.1544	85.0526	0	561	3.95964
526	585	1826.92	13.6999	349.115	36.5174	43.7144	3.21968	40.6794	388.905	0	564	5.233
412	468	1640	17.3094	302.321	44.1094	36.5174	14.4596	33.9821	302.321	0	566	5.4247
417	447	643.567	9.56024	117.574	5.98885	19.1095	7.16917	26.4165	129.802	0	568	5.47372
463	651	1175.74	11.2404	196.322	14.2018	30.5053	14.3301	33.0774	239.28	0	569	5.98883
382	444	358.664	5.82942	72.3394	5.98885	7.2993	9.47464	20.1691	72.993	0	570	4.95807
466	561	552.316	6.09756	94.7464	11.9709	12.5215	9.73377	21.2875	115.478	0	571	5.82941
508	660	20.1691	2.10969	32.4877	1.86008	5.1397	1	16.2531	12.9802	0	572	0.620823
450	423	176.236	1	44.1094	1.86008	4.41094	1	19.2822	37.5162	0	574	3.99543
572	617	198.096	6.61169	56.2341	1.29802	7.04136	3.39821	20.5353	52.8027	0	575	3.5227
337	497	1498.93	14.0746	319.085	30.2321	45.7253	2.24679	37.1803	296.931	0	577	4.69759
444	559	567.422	8.05842	107.461	11.8637	10.2735	1	24.3623	107.461	0	578	5.28026
482	403	268.96	1.046	42.9351	1.13419	7.77365	1	12.9802	55.2316	0	580	6.26434
404	504	643.567	7.23394	122.983	13.5773	17.9435	6.7317	21.0969	124.094	0	583	5.23298
449	600	922.24	4.61384	192.822	18.7688	31.059	14.3301	28.9026	201.691	0	587	4.78286
511	629	437.144	6.61169	114.444	14.7221	20.5353	1	27.139	96.4662	0	588	3.81972
446	366	375.162	8.27883	194.564	12.4094	28.1332	6.91582	22.8757	78.4389	0	589	1.92822
367	449	1.76236	1	23.291	4.45079	1.77828	1	12.2983	6.15265	0	590	0.075667
309	393	598.885	7.5667	152.614	18.7688	21.2875	8.73788	31.6228	122.983	0	591	3.92418
498	683	406.794	3.16228	71.0497	5.42469	9.64662	3.81972	23.0824	82.047	0	592	5.72549
480	369	129.802	1.82692	55.7306	3.78552	3.61904	3.45989	17.3094	31.059	0	594	2.3291
474	581	147.221	1.30975	37.8552	1.98096	6.55249	4.74003	19.8096	33.0774	0	600	3.88906
479	434	257.132	5.52316	98.2172	5.67422	5.77722	3.05053	15.5384	53.2798	0	603	2.61799
423	417	79.8627	2.24679	42.5507	4.86968	5.32798	1	16.1076	23.0824	0	605	1.87688
373	335	189.384	2.0908	64.3567	4.74003	3.55452	1	16.6977	41.7921	0	615	2.94272
401	584	1567.88	10.9411	333.762	36.5174	44.5079	2.89026	38.1972	330.774	0	616	4.6976
586	466	65.5249	4.78286	41.047	1	6.15265	12.1881	27.3842	24.3623	0	617	1.59634
360	373	307.809	1.51247	59.3523	2.20673	13.6999	1	19.1095	63.2093	0	618	5.18613
299	430	98.2172	3.55452	44.1094	1.98096	4.95807	8.13123	28.1332	34.2891	0	621	2.22667
418	300	96.4662	3.19085	48.2607	5.67422	5.1397	1	11.8637	22.6709	0	629	1.99886
255	237	250.287	5.4737	84.291	10.8432	11.2404	1	15.9634	50.0286	0	630	2.96932
303	234	365.174	8.35363	261.799	22.8757	31.059	6.49382	16.8485	75.667	0	631	1.39486
464	542	421.697	5.57306	92.224	1.01815	10.9411	4.74003	19.9885	93.898	0	632	4.57253
461	536	120.79	1.94564	40.6794	6.55249	5.18613	1	29.1638	36.1904	0	634	2.96932
415	626	913.982	4.74003	90.5798	10.9411	10.7461	2.99614	29.1638	186.008	0	639	10.0904
405	333	179.435	4.86968	32.7812	4.14178	9.73377	1	12.4094	35.2269	0	641	5.47372
491	365	114.444	3.39821	46.1384	4.17921	7.77365	3.61904	25.483	29.9614	0	644	2.48045
402	618	770.404	7.10497	130.975	12.5215	17.0008	3.55452	32.7812	164	0	645	5.88207
410	506	632.093	4.06794	106.499	17.1544	11.6522	1	21.0969	128.64	0	646	5.9352
368	562	148.551	4.03152	30.2321	7.10497	6.91582	1	19.2822	35.8664	0	649	4.91368
428	342	310.59	5.09368	44.1094	3.05053	8.05842	1.68485	14.4596	60.4296	0	650	7.04136
643	416	52.8027	2.7139	49.1367	4.95807	8.35363	4.37144	18.9384	22.8757	0	651	1.07461
401	482	791.476	9.30572	130.975	15.3993	23.7137	1	23.0824	155.384	0	652	6.04295
297	458	704.136	14.3301	156.788	19.4564	16.8485	9.47464	22.8757	133.352	0	653	4.49101
503	503	643.567	5.18613	94.7464	13.6999	10.3663	1.36999	30.7809	139.486	0	654	6.79252
443	451	164	6.55249	26.6552	5.72549	6.97831	4.17921	23.928	44.1094	0	657	6.15265
609	432	44.1094	5.52316	31.059	5.4737	3.05053	6.26434	24.8045	21.6739	0	659	1.42018
550	579	85.821	4.74003	44.5079	3.52269	3.95964	1.06499	19.6322	27.8813	0	661	1.92822
348	543	504.807	3.52269	58.2942	8.89649	15.2614	1	23.5014	107.461	0	662	8.65964
547	533	74.9894	3.45989	67.317	6.26434	4.57253	6.26434	21.6739	24.8045	0	663	1.11397
497	416	486.968	5.57306	127.488	4.74003	18.1056	5.37612	23.291	105.545	0	666	3.81972
358	475	523.299	3.21968	95.6024	8.05842	13.3352	3.75162	18.7688	108.432	0	668	5.4737
574	655	667.143	6.20824	132.158	11.7574	16.5482	19.4564	24.1442	130.975	0	669	5.04807
384	585	655.249	8.35363	140.746	19.4564	14.2018	1.58204	27.6316	142.018	0	670	4.65554
393	481	593.523	5.82942	130.975	9.64662	19.2822	3.21968	22.0673	117.574	0	673	4.53157
379	330	152.614	1.49893	36.8473	3.1059	6.7317	1.36999	14.5902	38.1972	0	674	4.1418
556	461	20.908	3.88905	43.323	6.91582	1.42018	1	15.9634	14.2018	0	675	0.482607
463	611	777.365	10.2735	139.486	12.4094	16.4	5.62341	28.9026	152.614	0	676	5.57307
418	337	218.697	5.1397	71.6917	4.14178	8.35363	1	13.9486	45.7253	0	679	3.05052
331	280	76.3506	2.64165	15.1247	2.37137	4.06794	4.74003	13.6999	18.9384	0	682	5.04807
494	362	102.735	3.42891	45.7253	3.88905	5.93523	4.29351	13.6999	28.9026	0	683	2.24679
418	352	149.893	5.57306	55.7306	2.99614	4.69759	5.52316	15.1247	33.3762	0	686	2.6896
633	492	449.101	7.36525	92.224	6.8539	10.46	1.21881	21.2875	97.3377	0	687	4.86968
515	370	54.2469	4.06794	82.047	4.74003	5.18613	3.24877	14.5902	21.2875	0	688	0.661169
391	541	261.799	1.14444	63.2093	3.85423	8.81683	5.88208	23.0824	62.0824	0	689	4.14178
410	420	637.804	8.5821	156.788	16.6977	19.8096	5.67422	23.0824	126.346	0	690	4.06794
516	461	166.977	3.21968	64.9382	1.70008	6.37804	4.3323	12.4094	38.1972	0	695	2.57132
378	423	209.08	6.15265	62.0824	3.85423	6.26434	1	15.1247	45.7253	0	700	3.36778
455	607	441.094	6.55249	125.215	6.32093	15.9634	1	24.3623	100	0	704	3.52269
358	336	881.683	13.8237	113.419	15.9634	12.5215	2.03514	16.8485	162.531	0	705	7.77368
328	517	339.821	5.42469	57.7722	10.46	9.13982	9.47464	21.6739	77.7365	0	706	5.88209
387	308	465.553	1	72.993	3.71803	8.4291	1	20.5353	93.898	0	707	6.37805
331	458	1498.93	14.8551	281.332	33.3762	36.1904	8.50526	27.6316	283.874	0	709	5.32798
391	562	327.812	1	46.5553	3.55452	10.5545	5.77722	22.2667	77.0404	0	710	7.04135
317	347	486.968	6.15265	97.3377	12.864	13.2158	1	23.5014	108.432	0	711	5.00287
312	480	598.885	4.14178	65.5249	6.79253	9.2224	1	20.908	115.478	0	716	9.13981
388	547	791.476	8.50526	179.435	15.8204	25.9455	13.8237	29.9614	161.076	0	717	4.41093
421	482	148.551	4.53158	35.2269	4.57253	5.42469	8.27883	21.4799	40.6794	0	720	4.21698
448	347	19.1095	2.26709	49.1367	2.0908	3.85423	7.2993	12.2983	12.7488	0	722	0.388905
342	498	835.363	10.0904	144.596	17.7828	27.6316	7.4318	25.2548	161.076	0	725	5.77722
486	402	294.273	2.81332	34.2891	6.37804	7.4318	3.55452	16.8485	67.317	0	726	8.58212
555	462	170.008	6.67143	100	8.05842	14.5902	10.46	22.6709	40.6794	0	727	1.70008
343	521	368.473	3.61904	55.2316	9.05798	13.2158	7.04136	29.1638	83.5363	0	729	6.67142
338	259	51.397	1	18.4342	2.94273	3.52269	1	9.56024	15.9634	0	730	2.78813
386	464	365.174	8.2047	43.7144	7.91476	8.73788	1.01815	19.4564	80.5842	0	732	8.35363
417	449	212.875	2.78813	71.6917	7.5667	7.49894	4.49101	10.9411	44.1094	0	734	2.96931
458	436	577.722	4.45079	191.095	11.7574	21.2875	1.16522	19.6322	113.419	0	735	3.02322
366	373	355.452	2.57132	72.993	6.55249	9.47464	8.27883	16.5482	80.5842	0	739	4.86967
449	532	582.942	6.15265	106.499	9.91046	9.56024	6.20824	20.3514	113.419	0	743	5.47369
448	369	273.842	1.32158	46.9759	6.49382	8.35363	2.18697	12.864	60.9756	0	747	5.82941
625	597	60.9756	2.12875	41.7921	1.52614	3.05053	1.42018	25.9455	23.291	0	748	1.45902
510	695	2.22667	2.52548	35.2269	1.70008	5.88208	6.91582	18.1056	9.47464	0	750	0.0632094
586	685	151.247	7.2993	77.0404	6.61169	5.28027	5.93523	44.5079	45.7253	0	752	1.96322
439	616	252.548	3.33762	65.5249	3.95964	10.8432	4.29351	19.9885	51.397	0	753	3.85423
416	410	749.894	6.67143	121.881	13.2158	18.4342	4.86968	27.139	161.076	0	754	6.15267
365	543	598.885	7.4318	99.1046	8.27883	17.3094	6.91582	28.1332	133.352	0	756	6.04296
367	429	250.287	3.95964	53.7612	1.52614	4.53158	1	22.0673	54.737	0	758	4.65553
277	439	1	1.33352	24.5824	2.89026	3.75162	3.65174	22.4679	7.36525	0	760	0.0406795
505	311	445.079	9.64662	361.904	28.3874	33.9821	17.3094	18.7688	100.904	0	761	1.22983
382	373	186.008	2.03514	30.2321	5.18613	6.97831	1	12.1881	37.1803	0	763	6.15267
437	355	135.773	1	23.291	3.61904	4.69759	4.69759	13.0975	35.8664	0	765	5.82942
297	300	113.419	2.50287	25.7132	3.39821	7.70404	1	12.1881	20.5353	0	766	4.41093
294	385	352.269	6.97831	50.9368	7.04136	7.63506	1	17.7828	65.5249	0	767	6.91581
446	314	12.4094	4.61384	37.1803	2.66552	4.78286	3.52269	18.9384	12.864	0	768	0.333763
515	687	345.989	2.35014	59.8885	5.82942	3.55452	1.77828	22.6709	75.667	0	773	5.77722
377	330	224.679	5.37612	58.8208	7.5667	4.3323	4.3323	12.864	43.7144	0	774	3.81972
314	209	310.59	2.26709	27.3842	6.67143	3.92419	1	5.37612	63.7804	0	775	11.3419
483	415	1154.78	14.0746	361.904	39.5964	43.323	10	26.6552	237.137	0	779	3.19085
473	472	523.299	6.97831	63.2093	6.26434	10.46	1.68485	21.0969	100.904	0	781	8.27883
391	352	64.9382	2.57132	41.4178	1.01815	3.92419	1.32158	11.5478	15.2614	0	783	1.56788
309	341	5.77722	3.30774	34.9115	1.92822	2.78813	4.82607	16.4	8.27883	0	784	0.165482
359	391	355.452	3.1059	106.499	10	11.8637	2.83874	21.0969	77.7365	0	786	3.33761
349	414	679.253	1.84342	130.975	15.5384	18.4342	5.42469	29.4273	148.551	0	789	5.18613
549	372	36.1904	2.61799	51.8613	1.52614	5.88208	1	17.7828	15.1247	0	791	0.697831
328	443	14.9893	1.91095	21.4799	2.83874	3.1059	2.12875	14.2018	8.05842	0	793	0.697829
460	532	1700.08	26.4165	421.697	32.7812	46.1384	20.1691	31.6228	313.396	0	795	4.03152
392	292	319.085	3.65174	24.5824	8.5821	7.16917	10.1815	15.6788	67.317	0	802	12.9802
365	441	661.169	4.41094	174.658	13.5773	18.4342	1	18.6008	133.352	0	804	3.78551
336	344	186.008	3.21968	46.9759	2.59455	4.53158	1	12.6346	37.8552	0	806	3.95965
344	391	345.989	1	85.0526	6.09756	11.7574	2.94273	12.4094	67.9253	0	807	4.06794
246	184	1	1	18.9384	1	1.87688	1.73094	4.14178	1	0	810	0.0528028
487	557	336.778	3.95964	66.1169	3.88905	4.61384	3.39821	22.2667	69.7831	0	811	5.09367
402	400	112.404	1.73094	32.1968	6.37804	3.95964	3.30774	15.3993	31.059	0	812	3.49115
406	459	38.1972	3.68473	51.397	1	3.95964	1	10.1815	12.6346	0	813	0.74318
567	556	237.137	8.97687	149.893	7.49894	19.8096	12.5215	36.5174	60.9756	0	815	1.58204
425	547	385.423	5.04807	85.0526	2.99614	9.2224	4.37144	18.9384	76.3506	0	816	4.53158
370	429	345.989	1.77828	69.7831	3.1059	6.37804	2.12875	18.7688	74.9894	0	818	4.95806
407	343	220.673	2.48045	77.0404	3.27812	8.05842	6.04296	15.6788	48.2607	0	820	2.86438
327	361	319.085	5.1397	105.545	8.89649	8.97687	3.21968	15.1247	62.6434	0	823	3.02321
238	318	598.885	8.2047	112.404	13.2158	20.908	3.05053	18.4342	116.522	0	824	5.32797
300	437	248.045	4.1047	50.9368	4.45079	4.06794	5.23299	14.4596	50.9368	0	825	4.86966
340	343	562.341	2.43623	127.488	7.77365	18.6008	7.63506	20.7208	124.094	0	828	4.41093
387	568	673.17	7.16917	80.5842	7.91476	12.1881	2.35014	27.3842	148.551	0	829	8.35362
448	435	60.4296	3.52269	40.3152	7.04136	5.88208	8.5821	55.7306	27.8813	0	831	1.49893
392	309	289.026	2.83874	71.0497	9.64662	5.18613	2.94273	18.9384	66.1169	0	833	4.06794
374	581	736.525	6.37804	113.419	11.2404	16.1076	6.8539	31.059	164	0	835	6.49384
416	519	437.144	4.17921	64.3567	11.4444	7.77365	2.35014	19.4564	86.5964	0	837	6.79252
486	637	122.983	5.57306	80.5842	10.2735	9.3898	7.91476	27.6316	43.323	0	838	1.52614
552	651	532.798	4.82607	83.5363	7.4318	13.3352	3.61904	18.2692	109.411	0	839	6.37804
[truncated: 4,600 more rows]

## Sheet: Fig3C_DPP9-KO_DMSO
FSC-A	"SSC-A"	"FITC-A"	"PE-A"	"PerCP-Cy5-5-A"	"PE-Cy7-A"	"APC-A"	"APC-Cy7-A"	"Pacific Blue-A"	"AmCyan-A"	"Time"	"Event #"	DiPAK ratio = ratio FITC/PerCP		Mean DiPAK ratio
[truncated: 8,035 more rows]

[truncated: 3 more sheets: Fig3C_DPP9-KO_1G244, Fig3C_DPP9-KO_MG132, Fig3D]
