# Supplementary material for: A fluorescent sensor for real-time monitoring of DPP8/9 reveals crucial roles in immunity and cancer
Source: Life Sci Alliance. 2025 May 12;8(8):e202403076. doi: 10.26508/lsa.202403076 (PMC12069513; doi:10.26508/lsa.202403076)
Supplement: Supplementary file 1 [file LSA-2024-03076_SdataF1_F2_F3_F4_F5_F6_FS1_FS2_FS3_FS4_FS5_FS6_FS7_FS8_FS9.zip › Source Data/Fig4/Fig4_Source-data.xlsx]

## Sheet: Info
Source data for Figure 4A and 4B represent raw data.
Per condition cells from two or three wells were analyzed. Each cell is referred to as a ROI.
Before plotting the mean ratio of the DMSO control was subtracted from all ratios.
Outlier ROIs were removed from the data as indicated below:
Cell line	HEK/F/T WT								HEK/F/T DPP9 KO								HEK/F/T DPP9 KO + DPP9 WT
Condition	DMSO		0.1 µM 1G244		1 µM 1G244		10 µM 1G244		DMSO		0.1 µM 1G244		1 µM 1G244		10 µM 1G244		uninduced		0.1 ng/ml Dox		10 ng/ml Dox		1 µg/ml Dox
Removed ROIs	Well	ROI	Well	ROI	Well	ROI	Well	ROI	Well	ROI	Well	ROI	Well	ROI	Well	ROI	Well	ROI	Well	ROI	Well	ROI	Well	ROI
	1	6	1	5	1	4	1	11	1	11	1	15	1	11	2	13	1	8	1	2	1	4	1	4
		10		15		8		21		13		28		18		14		10		7		11		5
		11		17		12	2	5		27	2	2		19		15		11		8		18		6
		13		18		21		6		32		3		20		17		13		9		25		12
		17		19	2	8	3	15	2	4		7		21		21		15		13	2	15	2	5
		18	2	4		11				9		9		24		22		19		14				7
	2	2		5		15				10		12		26		26		20		15				8
		3		13		20				11		14	2	17	3	7	2	2	2	1				12
		9		14	3	3				14		17		22		10		4		6			3	4
		11		19		4				19		19		23		33		6		9				5
		13	3	4		6				20		20		26				23		13
		14		5		9			3	4	3	4		27			3	7	3	5
		15		11		11				8		6	3	7				11		6
		16		16		14				9		7		10				14		8
		17		22		18				10		8		11						11
	3	6				24				12		12		13						21
		9								13		13		14						23
		12								16		17		26						25
		13										24		32						26
		15										26		36
		18										34		37
		21												38
														40

## Sheet: FigS5A_WT_DMSO_ratio
	Well 1																		Well 2																		Well 3
Time [h]	ROI 1	ROI 2	ROI 3	ROI 4	ROI 5	ROI 6	ROI 7	ROI 8	ROI 9	ROI 10	ROI 11	ROI 12	ROI 13	ROI 14	ROI 15	ROI 16	ROI 17	ROI 18	ROI 1	ROI 2	ROI 3	ROI 4	ROI 5	ROI 6	ROI 7	ROI 8	ROI 9	ROI 10	ROI 11	ROI 12	ROI 13	ROI 14	ROI 15	ROI 16	ROI 17	ROI 18	ROI 1	ROI 2	ROI 3	ROI 4	ROI 5	ROI 6	ROI 7	ROI 8	ROI 9	ROI 10	ROI 11	ROI 12	ROI 13
0	0.418663	0.163236	0.403424	0.157692	0.221591	0.437211	0.287773	0.42697	0.700066	0.496551	0.345338	0.576116	0.565172	0.205989	0.416809	0.637307	0.471371	0.260509	0.346864	0.296915	0.25492	0.285838	0.262202	0.409531	0.333618	0.221269	0.232484	0.264719	0.347457	0.211998	0.138757	0.474601	0.201919	0.269401	0.31962	0.181972	0.217383	0.197042	0.1471	0.216896	0.179332	0.53232	0.288308	0.24146	0.193506	0.19954	0.276903	0.137636	0.240597
0.166667	0.411627	0.173407	0.441812	0.159463	0.19313	0.378507	0.297008	0.431181	0.716621	0.519074	0.349271	0.517253	0.362572	0.197026	0.378807	0.562249	0.555257	0.279626	0.364677	0.310803	0.284326	0.257537	0.249302	0.462889	0.35161	0.230246	0.237742	0.255797	0.39268	0.220491	0.139425	0.593478	0.210456	0.264198	0.334233	0.191279	0.207596	0.237794	0.175715	0.220084	0.1852	0.616329	0.340041	0.22727	0.218457	0.220752	0.288441	0.143548	0.241542
0.333333	0.453282	0.179765	0.403912	0.160434	0.256169	0.462796	0.295504	0.414282	0.578484	0.516744	0.374756	0.530362	0.52975	0.223681	0.403288	0.507835	0.554218	0.270588	0.375197	0.317743	0.291113	0.287185	0.269365	0.440581	0.365064	0.247179	0.224833	0.254229	0.384964	0.199414	0.130833	0.638352	0.192707	0.241705	0.313183	0.202457	0.233005	0.224478	0.158735	0.214506	0.190652	0.673092	0.320104	0.217363	0.21232	0.208422	0.311319	0.143679	0.231811
0.5	0.349972	0.156595	0.33729	0.146011	0.202329	0.414502	0.27999	0.345444	0.283228	0.495825	0.431822	0.66358	0.633229	0.184128	0.355399	0.443346	0.46573	0.260088	0.359499	0.312249	0.28462	0.239421	0.299044	0.409253	0.328795	0.234309	0.211884	0.241218	0.361004	0.205653	0.12059	0.763059	0.186114	0.226652	0.33226	0.201824	0.226279	0.207342	0.164907	0.214066	0.188883	0.568914	0.331224	0.230802	0.204167	0.194334	0.312355	0.125793	0.241765
0.666667	0.443825	0.173111	0.369198	0.149088	0.196166	0.363962	0.285116	0.370604	0.555634	0.439917	0.410298	0.516649	0.575697	0.194111	0.327362	0.343432	0.668818	0.262214	0.35954	0.318312	0.318374	0.284484	0.256378	0.440946	0.290622	0.255049	0.189574	0.242211	0.379422	0.207809	0.107574	0.679758	0.18794	0.175102	0.318484	0.20283	0.216846	0.249781	0.168556	0.223213	0.187406	0.764074	0.302371	0.225377	0.199199	0.228508	0.30439	0.117243	0.239357
0.833333	0.357745	0.170356	0.366345	0.130132	0.187668	0.319606	0.276552	0.39451	0.558262	0.433435	0.415961	0.532303	0.658268	0.185988	0.33537	0.314858	0.640895	0.263587	0.344959	0.322243	0.334757	0.338621	0.270681	0.436544	0.302853	0.227693	0.186842	0.270148	0.395269	0.200898	0.103846	0.680202	0.181818	0.203653	0.327485	0.206434	0.219618	0.223832	0.181405	0.241445	0.198337	0.697485	0.269773	0.223033	0.21639	0.204106	0.304103	0.114142	0.246609
1	0.376128	0.164662	0.343402	0.127981	0.196567	0.297106	0.291442	0.362182	0.474717	0.441353	0.357018	0.624342	0.608343	0.197545	0.378626	0.296827	0.67968	0.26805	0.381346	0.337878	0.293341	0.38088	0.266522	0.408523	0.302557	0.242115	0.174303	0.22392	0.426105	0.214104	0.105637	0.544651	0.185401	0.3134	0.316368	0.205798	0.213649	0.247873	0.17465	0.242499	0.206759	0.647769	0.27626	0.214613	0.204353	0.653765	0.318846	0.104423	0.253449
1.16667	0.423466	0.165755	0.299499	0.132184	0.203015	0.26964	0.281095	0.377185	0.545236	0.421911	0.410957	0.521041	0.65057	0.185003	0.329266	0.295678	0.990379	0.292222	0.371527	0.324369	0.305976	0.322278	0.261307	0.391715	0.312248	0.258994	0.155707	0.209548	0.441423	0.191166	0.107353	0.521082	0.182109	0.203321	0.342468	0.211056	0.213824	0.237822	0.202538	0.229819	0.197078	0.742936	0.260398	0.232297	0.211257	0.515502	0.290569	0.108392	0.265384
1.33333	0.367887	0.177383	0.371081	0.134026	0.210396	0.278125	0.271238	0.421798	0.621573	0.417436	0.406221	0.453537	0.642378	0.200069	0.295551	0.277741	0.877731	0.270375	0.319723	0.337788	0.308873	0.312904	0.262353	0.361379	0.302729	0.250739	0.146566	0.212696	0.404163	0.18266	0.0940291	0.63606	0.180354	0.213226	0.349065	0.220009	0.211599	0.235366	0.185483	0.235058	0.233911	0.738774	0.235465	0.209555	0.2048	0.292415	0.271803	0.114743	0.270844
1.50028	0.382243	0.175889	0.325848	0.141703	0.203199	0.258552	0.258328	0.410853	0.602304	0.414754	0.403648	0.54525	0.553169	0.180793	0.324019	0.351592	0.821946	0.294747	0.328158	0.370206	0.320339	0.259408	0.248832	0.364301	0.316115	0.236597	0.130987	0.194	0.357902	0.208166	0.134576	0.592158	0.186253	0.222447	0.341894	0.220782	0.243098	0.225828	0.162736	0.248295	0.217068	0.860402	0.220616	0.235054	0.2	0.175284	0.281054	0.122965	0.265524
1.66722	0.377801	0.149707	0.310172	0.136656	0.211985	0.242436	0.275524	0.423273	0.626394	0.417572	0.381412	0.529507	0.611276	0.166191	0.29437	0.329986	0.772108	0.301838	0.359388	0.369927	0.301736	0.327986	0.27234	0.387989	0.338893	0.239554	0.134228	0.183086	0.462193	0.188062	0.107369	0.573858	0.186418	0.231368	0.351963	0.226152	0.221088	0.24724	0.174546	0.229519	0.209184	0.832555	0.205221	0.233049	0.216627	0.192026	0.281917	0.128671	0.26554
1.83333	0.355909	0.142529	0.343454	0.149487	0.202951	0.251505	0.25391	0.464974	0.58965	0.410842	0.361502	0.538298	0.626382	0.178904	0.323252	0.519702	0.79814	0.294672	0.344461	0.368223	0.293082	0.317214	0.283346	0.333227	0.325524	0.243577	0.125434	0.217679	0.36927	0.168816	0.121101	0.393273	0.193285	0.274758	0.361819	0.225827	0.256725	0.24758	0.192119	0.21337	0.20161	0.883381	0.161981	0.245458	0.201806	0.194973	0.269822	0.123334	0.267708
2	0.365098	0.155415	0.330401	0.158553	0.20188	0.230433	0.263961	0.444209	0.651483	0.433466	0.442848	0.58959	0.665585	0.185398	0.279901	0.476914	0.833671	0.303931	0.345719	0.359995	0.337136	0.31082	0.262021	0.338427	0.360606	0.228868	0.118512	0.210719	0.327094	0.213834	0.137339	0.487028	0.191391	0.231126	0.369878	0.235492	0.291617	0.242926	0.190003	0.191935	0.213265	0.66192	0.148905	0.3837	0.20933	0.526603	0.264154	0.111559	0.267798
2.16667	0.373814	0.154058	0.323698	0.168132	0.214129	0.241821	0.246721	0.446955	0.606205	0.460552	0.403432	0.58189	0.631903	0.182115	0.251177	0.42303	0.96087	0.296261	0.330581	0.326105	0.297322	0.279857	0.267835	0.317907	0.400209	0.235176	0.109133	0.1991	0.447171	0.216039	0.149664	0.393975	0.201325	0.233816	0.382142	0.241351	0.258639	0.240596	0.193113	0.217006	0.187987	0.952665	0.144063	0.288154	0.198003	0.22326	0.267051	0.135046	0.280486
2.33306	0.344697	0.154595	0.352805	0.162752	0.212994	0.236842	0.245467	0.468906	0.658546	0.449238	0.404207	0.449454	0.523915	0.187415	0.206917	0.333593	0.938516	0.289387	0.341907	0.36185	0.343569	0.309091	0.29001	0.378125	0.372106	0.235756	0.105407	0.187464	0.415047	0.213193	0.163854	0.484433	0.203008	0.270831	0.352963	0.231003	0.273486	0.251391	0.178938	0.243879	0.197171	0.854787	0.152169	0.313571	0.195704	0.178638	0.261436	0.127075	0.286061
2.5	0.399806	0.163619	0.362518	0.157793	0.215578	0.250949	0.239194	0.461767	0.658914	0.444518	0.395833	0.498786	0.556272	0.172127	0.216631	0.294234	1.04616	0.320072	0.300145	0.365803	0.324284	0.31271	0.261766	0.325754	0.368159	0.241667	0.103282	0.206089	0.38584	0.201479	0.166304	0.526855	0.210759	0.282974	0.327435	0.221485	0.304197	0.245773	0.180533	0.243015	0.195567	0.799578	0.162278	0.319531	0.196927	0.205137	0.253092	0.128473	0.275173
2.66667	0.363309	0.166268	0.335161	0.155985	0.194099	0.24602	0.208619	0.436483	0.630764	0.42668	0.360893	0.556915	0.544068	0.161531	0.204721	0.289637	1.04646	0.307252	0.295869	0.390645	0.324878	0.316782	0.280084	0.301001	0.353578	0.271812	0.0931157	0.194372	0.380991	0.203647	0.162829	0.632284	0.213372	0.293327	0.315698	0.233008	0.263454	0.250882	0.186744	0.242123	0.195474	0.933024	0.146221	0.350122	0.194555	0.166635	0.233392	0.111556	0.288781
2.83333	0.370296	0.172067	0.313014	0.155334	0.200719	0.251687	0.245998	0.444116	0.595121	0.403668	0.365573	0.548873	0.503837	0.167206	0.233002	0.350953	1.04147	0.312676	0.309794	0.401412	0.298294	0.29211	0.280531	0.299876	0.316524	0.279043	0.0944864	0.194099	0.381052	0.241554	0.168815	0.45639	0.224803	0.314738	0.340561	0.244104	0.263971	0.241185	0.183956	0.238278	0.201796	0.897963	0.132186	0.458124	0.206766	0.171636	0.23588	0.104172	0.290897
2.99972	0.361485	0.186055	0.327787	0.155635	0.217096	0.252846	0.225143	0.425139	0.55167	0.392147	0.368013	0.540592	0.479377	0.182423	0.221016	0.335226	1.05961	0.312211	0.304205	0.460745	0.31243	0.31526	0.272971	0.28852	0.327355	0.275361	0.0916411	0.195057	0.400874	0.233443	0.156445	0.510346	0.22298	0.293611	0.343346	0.234828	0.256762	0.247449	0.209129	0.253343	0.207425	1.02256	0.141123	0.493818	0.203466	0.146996	0.286493	0.106017	0.275947
3.16667	0.361474	0.164717	0.342618	0.157152	0.206708	0.250558	0.227779	0.435314	0.536719	0.378354	0.364374	0.524232	0.518376	0.186967	0.240459	0.380254	0.938182	0.31519	0.328126	0.423259	0.296936	0.315238	0.252917	0.297439	0.339744	0.293469	0.0835055	0.193003	0.503557	0.217325	0.153192	0.476112	0.21473	0.331604	0.346063	0.254363	0.223111	0.239258	0.203769	0.231848	0.205526	1.02688	0.135387	0.373997	0.205315	0.138485	0.273235	0.103755	0.276303
3.33333	0.357643	0.167636	0.337008	0.164585	0.187887	0.240599	0.243658	0.435048	0.537191	0.359738	0.342835	0.496834	0.481502	0.187776	0.229595	0.36528	1.07316	0.318065	0.311984	0.42965	0.297311	0.276797	0.250082	0.290378	0.320918	0.317736	0.0675309	0.196878	0.457595	0.215474	0.148272	0.502163	0.232984	0.328361	0.343361	0.248487	0.244993	0.235554	0.190343	0.264655	0.204637	0.914829	0.127652	0.399897	0.199539	0.146724	0.256214	0.102963	0.258492
3.49972	0.359806	0.148408	0.326675	0.141473	0.205896	0.237864	0.267259	0.427252	0.53472	0.343685	0.350573	0.472063	0.440335	0.192373	0.20436	0.314645	1.21633	0.31179	0.302708	0.414935	0.292057	0.28888	0.260515	0.276897	0.32406	0.350643	0.0677973	0.163748	0.443507	0.199615	0.143541	0.394667	0.211721	0.287383	0.337691	0.266659	0.22167	0.241107	0.191464	0.235752	0.203146	0.853213	0.144924	0.367146	0.214788	0.149931	0.258754	0.084744	0.265396
3.66667	0.338853	0.172134	0.326996	0.159624	0.209626	0.236084	0.276627	0.411411	0.551594	0.346255	0.333336	0.465961	0.449678	0.213783	0.218423	0.312801	1.16539	0.320607	0.289814	0.413657	0.314586	0.295728	0.237041	0.267931	0.345525	0.376496	0.0658995	0.188193	0.460835	0.21549	0.143844	0.41968	0.200956	0.366097	0.341045	0.266404	0.207144	0.228318	0.186317	0.226481	0.199093	0.937025	0.126025	0.360398	0.21158	0.147287	0.270261	0.100351	0.258549
3.83333	0.3387	0.179977	0.307396	0.155578	0.196834	0.231065	0.260702	0.391491	0.585805	0.35543	0.33773	0.431028	0.41827	0.244003	0.207669	0.289792	1.11823	0.316733	0.309797	0.397571	0.322094	0.285925	0.25647	0.265387	0.332536	0.392146	0.0661815	0.162308	0.489936	0.201145	0.155026	0.418291	0.205051	0.411035	0.321105	0.245752	0.226468	0.233248	0.178188	0.248455	0.182753	0.885171	0.123729	0.376359	0.209162	0.156781	0.226506	0.0844137	0.268659
4	0.361206	0.176393	0.304281	0.150674	0.194008	0.231348	0.268659	0.377175	0.573488	0.379316	0.339541	0.448434	0.407748	0.231607	0.219719	0.29883	1.04637	0.308868	0.286824	0.370729	0.296631	0.250653	0.219545	0.238969	0.314187	0.400127	0.0565476	0.211965	0.421451	0.229937	0.148194	0.290949	0.199707	0.454675	0.327368	0.262775	0.215494	0.223308	0.186113	0.239587	0.196965	0.585313	0.142945	0.329136	0.213036	0.156189	0.248123	0.0752302	0.266744
[truncated: 9 more columns]

## Sheet: FigS5A_WT_0-1_uM_1G244_ratio
	Well 1																				Well 2																				Well 3
Time [h]	ROI 1	ROI 2	ROI 3	ROI 4	ROI 5	ROI 6	ROI 7	ROI 8	ROI 9	ROI 10	ROI 11	ROI 12	ROI 13	ROI 14	ROI 15	ROI 16	ROI 17	ROI 18	ROI 19	ROI 20	ROI 1	ROI 2	ROI 3	ROI 4	ROI 5	ROI 6	ROI 7	ROI 8	ROI 9	ROI 10	ROI 11	ROI 12	ROI 13	ROI 14	ROI 15	ROI 16	ROI 17	ROI 18	ROI 19	ROI 20	ROI 1	ROI 2	ROI 3	ROI 4	ROI 5	ROI 6	ROI 7	ROI 8	ROI 9
0	0.157498	0.206942	0.340107	0.426711	0.260332	0.274799	0.44127	0.231549	0.439193	0.220642	0.193541	0.145252	0.422176	0.424933	0.253951	0.104371	0.273029	1.45647	0.2332	0.351153	0.260886	0.277158	0.305061	0.276062	0.29984	0.239025	0.27087	0.148913	0.28775	0.389874	0.238378	0.354874	0.313895	0.172429	0.167718	0.190554	0.220026	0.191704	0.215986	0.318368	0.569678	0.519151	0.256843	0.193483	0.41173	0.224085	0.184856	0.219116	0.205728
0.166667	0.161378	0.195781	0.366875	0.376878	0.262067	0.265835	0.41738	0.225754	0.473181	0.209572	0.202983	0.147654	0.43302	0.437596	0.24602	0.111072	0.305771	1.63462	0.22187	0.348416	0.264052	0.286003	0.358624	0.399333	0.298698	0.226997	0.273505	0.168791	0.311095	0.419039	0.2352	0.331912	0.359973	0.160206	0.17008	0.181222	0.21862	0.201486	0.286156	0.535674	0.577905	0.542482	0.26636	0.199849	0.414962	0.241129	0.191686	0.245274	0.229817
0.333333	0.166955	0.198641	0.346567	0.401378	0.266365	0.276234	0.433705	0.226982	0.502213	0.226679	0.232789	0.187977	0.466226	0.437029	0.266479	0.137326	0.324249	1.5581	0.229095	0.352909	0.308217	0.274495	0.349387	0.302042	0.300543	0.216299	0.295463	0.175083	0.303413	0.41134	0.240001	0.329909	0.380894	0.153521	0.183104	0.206057	0.232148	0.211518	0.36585	0.369295	0.65068	0.546516	0.276023	0.203525	0.424951	0.24523	0.192114	0.262354	0.284466
0.5	0.175208	0.192057	0.376397	0.465299	0.302984	0.220385	0.458346	0.234927	0.521121	0.234588	0.237667	0.181915	0.4406	0.432344	0.287046	0.129213	0.345692	1.61351	0.259745	0.392346	0.34005	0.295196	0.380454	0.399696	0.280599	0.282639	0.255688	0.18641	0.302668	0.493486	0.228062	0.308958	0.400357	0.17112	0.183166	0.23131	0.270645	0.20627	0.582184	0.276725	0.712016	0.585386	0.290603	0.207989	0.424587	0.246866	0.204504	0.270798	0.300398
0.666667	0.176824	0.210486	0.418853	0.510342	0.284396	0.215599	0.418112	0.244748	0.554068	0.267519	0.246648	0.195476	0.445695	0.433023	0.301236	0.137134	0.354815	1.68755	0.245705	0.398229	0.323001	0.337581	0.409831	0.448189	0.310195	0.27922	0.289966	0.186713	0.335879	0.412351	0.222095	0.31362	0.416438	0.18032	0.201457	0.205209	0.265085	0.213448	0.642004	0.340114	0.723117	0.613732	0.307993	0.221349	0.447219	0.252497	0.196671	0.305138	0.351506
0.833333	0.177674	0.194061	0.417865	0.419222	0.310973	0.263073	0.394873	0.244858	0.587767	0.279861	0.264101	0.225537	0.480164	0.474146	0.320923	0.133872	0.356246	1.57943	0.249564	0.444348	0.346494	0.328254	0.406507	0.48136	0.308062	0.26946	0.313093	0.17602	0.36082	0.380387	0.238224	0.338166	0.403821	0.209462	0.208751	0.211227	0.26044	0.213571	0.607952	0.338037	0.780863	0.608316	0.332225	0.237651	0.463698	0.262268	0.213894	0.30696	0.403149
1	0.187592	0.211764	0.422034	0.390939	0.323916	0.27257	0.359908	0.245616	0.613865	0.267573	0.276174	0.217004	0.494067	0.449671	0.349776	0.132834	0.372041	1.63212	0.239413	0.436504	0.355207	0.35024	0.422243	0.440617	0.306086	0.296506	0.315049	0.180715	0.413092	0.446799	0.223453	0.343915	0.398644	0.199387	0.210761	0.216477	0.28716	0.231695	0.642213	0.386624	0.820877	0.637129	0.353703	0.252714	0.497278	0.265407	0.216414	0.298336	0.445917
1.16667	0.190666	0.240037	0.473016	0.464941	0.342581	0.305016	0.39651	0.253607	0.644939	0.288319	0.284878	0.232469	0.496352	0.450186	0.364455	0.139703	0.400385	1.54036	0.27121	0.463286	0.382993	0.364651	0.46642	0.479786	0.356659	0.294738	0.359964	0.196374	0.404429	0.515108	0.220512	0.348645	0.44048	0.199442	0.226923	0.255911	0.323033	0.236913	0.737599	0.365204	0.850079	0.666631	0.366418	0.259895	0.542021	0.268412	0.270625	0.3431	0.446768
1.33333	0.202241	0.260267	0.492504	0.501237	0.339409	0.338402	0.41389	0.276826	0.613353	0.297571	0.296529	0.243545	0.510651	0.469751	0.369099	0.143806	0.392792	1.71209	0.331771	0.534132	0.404441	0.366306	0.508726	0.514948	0.337866	0.338537	0.401903	0.207405	0.452448	0.513298	0.225896	0.346525	0.400638	0.18242	0.234724	0.247684	0.333962	0.250801	0.759077	0.344438	0.949995	0.700085	0.387698	0.268376	0.558704	0.271921	0.255269	0.288594	0.477802
1.50028	0.209232	0.219388	0.56504	0.61955	0.410707	0.327674	0.407872	0.26896	0.617727	0.322663	0.330209	0.251651	0.505198	0.473964	0.393013	0.141399	0.421043	1.68021	0.340643	0.533366	0.450198	0.346553	0.532701	0.491348	0.364152	0.304649	0.431135	0.224011	0.441617	0.452129	0.224883	0.370255	0.408221	0.180714	0.238794	0.253587	0.337165	0.243623	0.790225	0.416101	0.989038	0.681044	0.405091	0.263292	0.578887	0.278199	0.258497	0.279388	0.460284
1.66722	0.204087	0.216622	0.545392	0.706162	0.373887	0.362803	0.416648	0.276639	0.584571	0.320194	0.325339	0.26157	0.499842	0.468398	0.389095	0.153905	0.41433	1.69422	0.338682	0.517124	0.467528	0.308744	0.572294	0.512642	0.36569	0.335467	0.420901	0.233758	0.476203	0.503457	0.264154	0.367161	0.363875	0.184477	0.256977	0.22409	0.375198	0.260755	0.82401	0.401474	1.09514	0.708643	0.397834	0.284613	0.619479	0.283621	0.265404	0.280388	0.453856
1.83333	0.21307	0.223082	0.531159	0.674585	0.390682	0.407562	0.41175	0.278865	0.570177	0.361623	0.340054	0.276581	0.510958	0.489154	0.35163	0.133912	0.439854	1.77135	0.318278	0.50217	0.473543	0.370594	0.565611	0.518027	0.367478	0.329285	0.440723	0.223738	0.485866	0.536222	0.253605	0.366822	0.361698	0.175889	0.248168	0.237717	0.374918	0.267553	0.786651	0.421202	1.09671	0.688523	0.420607	0.287436	0.602455	0.290986	0.250234	0.245821	0.542371
2	0.225138	0.249019	0.547652	0.578154	0.385283	0.384819	0.453944	0.300916	0.548748	0.34696	0.358939	0.286907	0.505742	0.476182	0.372728	0.123857	0.447101	1.74048	0.34486	0.517016	0.490585	0.354739	0.61527	0.575139	0.376916	0.362419	0.495583	0.251402	0.493628	0.596166	0.255006	0.389397	0.370953	0.209281	0.25557	0.224219	0.372206	0.271403	0.779815	0.425882	1.12088	0.70378	0.438488	0.296553	0.574891	0.294557	0.281924	0.271627	0.50858
2.16667	0.222067	0.213846	0.550423	0.598959	0.413837	0.384373	0.449659	0.296659	0.571121	0.409681	0.361304	0.292989	0.495279	0.469139	0.365635	0.108341	0.442274	1.69704	0.327157	0.493175	0.482896	0.337699	0.660762	0.532938	0.384359	0.364188	0.49867	0.269048	0.527943	0.555419	0.23688	0.398577	0.330849	0.223161	0.25487	0.236626	0.380922	0.276034	0.728759	0.509634	1.09031	0.704377	0.412849	0.291587	0.614526	0.302121	0.295663	0.273787	0.501673
2.33306	0.23573	0.239804	0.552191	0.740915	0.412887	0.418463	0.438257	0.279446	0.586312	0.403433	0.359638	0.303216	0.478408	0.463048	0.375144	0.107339	0.39839	1.68382	0.363088	0.535804	0.476926	0.33498	0.637238	0.556863	0.410559	0.376977	0.555511	0.270736	0.483817	0.593362	0.224039	0.379001	0.328548	0.214897	0.249286	0.231608	0.37177	0.279548	0.688061	0.486148	1.06714	0.712142	0.421081	0.292161	0.626532	0.309255	0.298698	0.274231	0.545215
2.5	0.231002	0.232324	0.56565	0.679779	0.392735	0.386637	0.399649	0.292268	0.550902	0.38304	0.338859	0.285086	0.439487	0.455408	0.343571	0.108316	0.383756	1.65064	0.381265	0.472685	0.492975	0.337621	0.643976	0.52905	0.392609	0.362591	0.439464	0.235779	0.479038	0.587246	0.208547	0.37259	0.295352	0.200101	0.248699	0.216554	0.390315	0.273569	0.619095	0.556497	1.0254	0.684791	0.429856	0.30022	0.67535	0.309115	0.298718	0.271592	0.410268
2.66667	0.231274	0.228541	0.567077	0.798881	0.392086	0.410405	0.394083	0.290194	0.580595	0.361388	0.332885	0.303845	0.455888	0.441491	0.762696	0.0977062	0.406864	1.63462	0.38799	0.475666	0.502924	0.328153	0.654298	0.562426	0.407451	0.356202	0.47778	0.228718	0.511821	0.537503	0.244609	0.386519	0.301759	0.21735	0.265094	0.22128	0.418084	0.264689	0.540224	0.48936	1.03571	0.698102	0.41625	0.29998	0.588344	0.312829	0.320038	0.271914	0.443965
2.83333	0.230267	0.260625	0.557209	0.688484	0.402946	0.420465	0.374328	0.294088	0.55345	0.322891	0.324795	0.306055	0.414446	0.487813	0.614392	0.0990208	0.386633	1.58714	0.433853	0.506089	0.492809	0.323208	0.712842	0.529622	0.398986	0.353271	0.479624	0.201334	0.496719	0.556064	0.248705	0.387958	0.315691	0.206655	0.253449	0.206663	0.369241	0.282258	0.469622	0.541182	1.02556	0.671181	0.415877	0.295267	0.508406	0.317534	0.327259	0.278947	0.473207
2.99972	0.229931	0.303179	0.539592	0.611686	0.367711	0.462322	0.393287	0.297299	0.509256	0.35163	0.303029	0.28985	0.407383	0.453886	0.57343	0.102985	0.411068	1.57486	0.413174	0.457241	0.488111	0.313236	0.681055	0.519885	0.371178	0.331932	0.477118	0.197053	0.504102	0.568736	0.296314	0.396371	0.30119	0.191895	0.249741	0.206134	0.416594	0.28169	0.424182	0.472624	0.96203	0.670317	0.414896	0.290523	0.551343	0.314597	0.306602	0.26091	0.521692
3.16667	0.236925	0.303048	0.534537	0.668006	0.363763	0.447127	0.331002	0.278168	0.517718	0.369318	0.328026	0.293996	0.391188	0.455404	0.642822	0.0927003	0.383259	1.4894	0.42254	0.430889	0.484292	0.320146	0.678231	0.521529	0.351455	0.33426	0.518015	0.19134	0.516038	0.542199	0.260617	0.376578	0.271014	0.188774	0.243329	0.198279	0.390944	0.287051	0.387345	0.586175	0.914671	0.655151	0.414695	0.306307	0.542438	0.308233	0.340237	0.26029	0.48776
3.33333	0.236368	0.33472	0.586737	0.563957	0.39729	0.45155	0.33983	0.263157	0.530718	0.383172	0.325516	0.291764	0.389232	0.459525	0.578303	0.100973	0.389084	1.4523	0.44003	0.429413	0.472187	0.327422	0.735491	0.450176	0.376864	0.339307	0.448366	0.190862	0.462049	0.550186	0.264461	0.372806	0.246585	0.207333	0.200951	0.201809	0.403169	0.287188	0.360216	1.05869	0.878051	0.630973	0.38865	0.298115	0.523352	0.308571	0.322561	0.227775	0.515846
3.49972	0.231912	0.36412	0.607099	0.661544	0.375387	0.442859	0.409093	0.27754	0.516714	0.369828	0.337276	0.278525	0.371847	0.438076	0.67707	0.128893	0.392171	1.41624	0.451851	0.428363	0.46961	0.335623	0.732301	0.443972	0.338698	0.358547	0.44007	0.178259	0.467482	0.50546	0.273979	0.337527	0.22593	0.232424	0.190819	0.196381	0.391235	0.271394	0.370655	0.58785	0.855715	0.634338	0.413487	0.288177	0.508632	0.307422	0.337697	0.25686	0.466073
3.66667	0.240453	0.393886	0.578883	0.507675	0.362433	0.432931	0.41094	0.283104	0.472053	0.349287	0.32872	0.272033	0.351373	0.440252	0.701168	0.124793	0.368041	1.40802	0.422169	0.38247	0.477158	0.335566	0.712055	0.469905	0.324197	0.347979	0.449973	0.170895	0.451822	0.475416	0.268298	0.327278	0.209263	0.230264	0.177058	0.19549	0.390658	0.291091	0.35209	0.522203	0.8142	0.595608	0.376633	0.288547	0.512231	0.301661	0.343468	0.275063	0.413947
3.83333	0.230459	0.516473	0.59956	0.481959	0.372823	0.408473	0.357173	0.267533	0.459121	0.349083	0.323878	0.255554	0.334085	0.461337	0.626656	0.120922	0.3629	1.3634	0.50006	0.414571	0.460041	0.338601	0.699833	0.478574	0.328175	0.328209	0.439365	0.152591	0.440429	0.472038	0.257935	0.322099	0.186345	0.221976	0.185172	0.190914	0.386136	0.275974	0.338538	0.523667	0.792169	0.57634	0.362186	0.290878	0.490268	0.296559	0.321388	0.237028	0.383746
4	0.228679	0.43784	0.567	0.483572	0.329545	0.38392	0.407829	0.262396	0.485154	0.37914	0.305253	0.265032	0.32999	0.435303	0.628335	0.125229	0.327166	1.25701	0.479285	0.405367	0.457831	0.322829	0.716378	0.437063	0.309089	0.339437	0.456204	0.136286	0.420772	0.494599	0.264444	0.32552	0.18566	0.211886	0.17144	0.189674	0.410072	0.259381	0.340618	0.506856	0.729335	0.577574	0.387111	0.290198	0.459115	0.289799	0.395914	0.230749	0.428454
[truncated: 13 more columns]

## Sheet: FigS5A_WT_1_uM_1G244_ratio
	Well 1																											Well 2
Time [h]	ROI 1	ROI 2	ROI 3	ROI 4	ROI 5	ROI 6	ROI 7	ROI 8	ROI 9	ROI 10	ROI 11	ROI 12	ROI 13	ROI 14	ROI 15	ROI 16	ROI 17	ROI 18	ROI 19	ROI 20	ROI 21	ROI 22	ROI 23	ROI 24	ROI 25	ROI 26	ROI 27	ROI 1	ROI 2	ROI 3	ROI 4	ROI 5	ROI 6	ROI 7	ROI 8	ROI 9	ROI 10	ROI 11	ROI 12	ROI 13	ROI 14	ROI 15	ROI 16	ROI 17	ROI 18	ROI 19	ROI 20	ROI 21	ROI 22
0	0.26638	0.396615	0.303463	0.329254	0.329273	0.249886	0.329154	0.191271	0.274251	0.280185	0.318608	0.350534	0.299824	0.499271	0.149894	0.146613	0.370565	0.231094	0.434978	0.225085	0.331142	0.175314	0.394295	0.214026	0.194728	0.378136	0.24869	0.31179	0.39203	0.183034	0.19774	0.246949	0.148356	0.221493	0.147477	0.239778	0.202374	0.236707	0.23771	0.197738	0.345261	0.197393	0.261674	0.269871	0.347724	0.240877	0.45677	0.331002	0.366959
0.166667	0.258593	0.439168	0.316748	0.367794	0.357943	0.281275	0.335096	0.19444	0.294537	0.305283	0.312142	0.387162	0.3194	0.515668	0.151258	0.159198	0.39408	0.241965	0.453611	0.225068	0.390434	0.186771	0.416437	0.22424	0.203163	0.446239	0.306191	0.342885	0.441046	0.19795	0.205674	0.268472	0.152546	0.231683	0.158766	0.257365	0.230022	0.250151	0.227576	0.215135	0.369455	0.214786	0.274781	0.254389	0.351026	0.259965	0.461046	0.350327	0.40241
0.333333	0.283689	0.443005	0.318931	0.361142	0.376142	0.262565	0.330914	0.217599	0.307275	0.336333	0.327732	0.390646	0.319649	0.517423	0.163476	0.175374	0.378134	0.263407	0.483292	0.24699	0.490759	0.183112	0.466189	0.25305	0.225131	0.503419	0.332222	0.331533	0.452763	0.220551	0.211025	0.277922	0.150288	0.250996	0.179324	0.263771	0.237917	0.269736	0.231194	0.217737	0.428746	0.225268	0.312261	0.293058	0.341051	0.268906	0.446433	0.376846	0.427994
0.5	0.299271	0.546443	0.332385	0.39125	0.35068	0.348491	0.333097	0.232261	0.347727	0.395226	0.351252	0.401775	0.326976	0.531752	0.168832	0.215739	0.389799	0.29141	0.476959	0.244187	0.523869	0.201717	0.547006	0.267181	0.248237	0.535812	0.364842	0.394921	0.455691	0.254808	0.226516	0.306723	0.162105	0.277855	0.182535	0.271271	0.279221	0.307143	0.231267	0.239726	0.477095	0.252387	0.286377	0.322814	0.407329	0.262192	0.447593	0.425878	0.415895
0.666667	0.369859	0.574473	0.334403	0.40718	0.396864	0.370472	0.333976	0.272823	0.346805	0.429157	0.436428	0.414404	0.355666	0.509182	0.173564	0.217951	0.445586	0.299817	0.484479	0.327477	0.531446	0.222205	0.51479	0.308332	0.277236	0.659657	0.395969	0.455175	0.566361	0.295342	0.235063	0.344615	0.144922	0.241674	0.20582	0.293793	0.304466	0.353068	0.266044	0.260741	0.541278	0.264746	0.323343	0.336371	0.506147	0.315231	0.432666	0.477776	0.517321
0.833333	0.413512	0.693518	0.350107	0.41864	0.368943	0.39454	0.355872	0.282546	0.403737	0.472571	0.496992	0.499998	0.380529	0.572697	0.175777	0.259077	0.50978	0.330375	0.484398	0.348806	0.60657	0.208912	0.732907	0.30026	0.331627	0.771223	0.370187	0.521623	0.59781	0.309942	0.259219	0.365008	0.156039	0.261645	0.21669	0.315372	0.34049	0.395545	0.287609	0.286991	0.63686	0.295186	0.338662	0.349818	0.586567	0.33427	0.426949	0.539814	0.592503
1	0.455738	0.685623	0.398099	0.46737	0.390892	0.451146	0.353885	0.310192	0.441366	0.541256	0.516836	0.455512	0.403055	0.598047	0.201935	0.273029	0.5174	0.345024	0.506631	0.353971	0.558763	0.212276	0.811175	0.338155	0.3692	0.798647	0.417089	0.576805	0.60508	0.348872	0.278098	0.434041	0.152938	0.273671	0.238739	0.339765	0.384633	0.466175	0.321746	0.311955	0.706469	0.308494	0.370334	0.37472	0.52156	0.378178	0.393943	0.610608	0.606035
1.16667	0.514627	0.828551	0.416013	0.508019	0.460279	0.533412	0.399718	0.33032	0.48807	0.619651	0.627758	0.49998	0.415072	0.671639	0.195809	0.3159	0.641915	0.406	0.49385	0.370647	0.62877	0.244515	0.918537	0.339047	0.406175	0.851629	0.445942	0.656761	0.663601	0.403684	0.292604	0.475802	0.226334	0.287973	0.255299	0.378848	0.445538	0.432772	0.319261	0.338044	0.849424	0.3615	0.384089	0.295679	0.537247	0.385376	0.387073	0.628842	0.667317
1.33333	0.560127	0.884195	0.44763	0.497777	0.436013	0.59284	0.426822	0.422223	0.493955	0.692546	0.645347	0.490734	0.438018	0.65613	0.2078	0.337839	0.711358	0.420413	0.496953	0.434755	0.727205	0.292263	0.935867	0.36643	0.453592	0.962895	0.519133	0.764554	0.736126	0.449207	0.307048	0.523992	0.16565	0.316909	0.281811	0.422741	0.48053	0.47443	0.346139	0.384747	0.943205	0.38865	0.403126	0.346407	0.657721	0.429228	0.379959	0.686073	0.687353
1.50028	0.609215	0.976682	0.475298	0.547713	0.467957	0.611143	0.465753	0.378043	0.529886	0.742318	0.680059	0.488699	0.453239	0.633482	0.213797	0.393352	0.725538	0.444807	0.440701	0.488558	0.743842	0.313824	1.10657	0.421465	0.505352	1.19204	0.558816	0.787267	0.80184	0.47842	0.32302	0.541598	0.157253	0.326379	0.314978	0.450089	0.493737	0.563336	0.45646	0.4607	1.01743	0.40612	0.470262	0.428529	0.637379	0.453653	0.422189	0.739341	0.676001
1.66722	0.671901	1.00692	0.50338	0.590837	0.488198	0.713035	0.485293	0.388749	0.504829	0.810814	0.727994	0.591402	0.478444	0.709085	0.221363	0.399375	0.771688	0.480992	0.44203	0.411095	0.907062	0.30288	1.30219	0.395088	0.552171	1.17447	0.621733	0.853623	0.896862	0.528231	0.343766	0.590403	0.14448	0.333448	0.348825	0.486485	0.559175	0.612951	0.494493	0.458585	1.10548	0.429381	0.525282	0.451572	0.634654	0.468379	0.395703	0.768705	0.897129
1.83333	0.698098	1.06807	0.521083	0.626689	0.549967	0.712783	0.511751	0.490734	0.497861	0.851297	0.761097	0.592617	0.490613	0.586227	0.222148	0.369457	0.775794	0.514003	0.520203	0.363536	0.938289	0.321514	1.37404	0.404045	0.580894	1.22894	0.555805	0.908442	1.00051	0.522265	0.37818	0.652658	0.190849	0.409055	0.347484	0.523293	0.579897	0.549265	0.472013	0.449517	1.17197	0.484011	0.519367	0.32778	0.639645	0.508957	0.437792	0.762865	0.888614
2	0.734228	1.11719	0.565581	0.649814	0.500442	0.796749	0.535974	0.441877	0.531348	0.941649	0.801784	0.651942	0.516319	0.553538	0.218837	0.365135	0.804294	0.524753	0.465732	0.375367	0.914475	0.369389	1.64559	0.410874	0.633258	1.57151	0.569417	0.940386	1.18591	0.567923	0.385813	0.689085	0.215029	0.467772	0.378673	0.525391	0.641482	0.64794	0.536078	0.448462	1.12281	0.494246	0.558443	0.305996	0.646717	0.499988	0.466797	0.838056	1.0119
2.16667	0.794426	1.18713	0.582317	0.672772	0.47907	0.843151	0.57907	0.441165	0.609011	0.96275	0.89407	0.671346	0.543935	0.558564	0.236859	0.3777	0.760792	0.512514	0.493561	0.408687	0.973566	0.39585	1.72741	0.382518	0.667896	1.40518	0.638175	1.02415	1.09104	0.595396	0.390248	0.729505	0.190569	0.44755	0.411681	0.537611	0.656025	0.698771	0.474949	0.442733	1.21957	0.490448	0.567304	0.418858	0.621916	0.555844	0.446457	0.933766	1.12188
2.33306	0.81815	1.07153	0.609942	0.724107	0.721131	0.921916	0.601537	0.493982	0.677769	0.940471	0.899878	0.687629	0.571206	0.453532	0.384192	0.373872	0.899544	0.5531	0.418795	0.358253	1.0669	0.367274	1.5381	0.435911	0.688105	1.68371	0.56423	1.18916	1.08691	0.594482	0.406474	0.76625	0.174585	0.440932	0.416344	0.558162	0.675732	0.745442	0.506166	0.490849	1.21775	0.521634	0.675555	0.468448	0.717412	0.615955	0.52146	0.97192	1.11894
2.5	0.861778	1.2314	0.629431	0.718089	0.785427	0.958712	0.585999	0.492596	0.650613	1.02082	0.935312	0.761471	0.577232	0.54559	0.420611	0.475121	0.962539	0.476344	0.376858	0.365538	1.02134	0.442532	1.77744	0.483377	0.716481	1.66154	0.676088	1.20681	1.18141	0.609633	0.418139	0.747872	0.196281	0.449351	0.454915	0.575962	0.709742	0.729324	0.492507	0.584468	1.37193	0.542579	0.756669	0.843676	0.68576	0.644362	0.539932	1.00723	1.21105
2.66667	0.889458	1.25826	0.660681	0.708301	0.754253	1.01949	0.62585	0.513685	0.630655	1.10563	0.946857	0.819144	0.602925	0.55336	0.490146	0.444458	0.820127	0.474141	0.502471	0.426115	1.01382	0.432055	1.78644	0.547443	0.727197	1.90856	0.646367	1.29263	1.37355	0.637153	0.446569	0.836282	0.19613	0.429334	0.498639	0.618233	0.726888	0.727547	0.520547	0.662969	1.37615	0.543127	0.771686	0.855852	0.677458	0.710978	0.594423	1.03112	1.40646
2.83333	0.905909	1.25738	0.683154	0.798967	0.816378	1.02486	0.638655	0.497505	0.655483	1.08654	1.02412	0.713819	0.603525	0.552259	0.515729	0.563979	0.76821	0.601589	0.570275	0.592008	1.03514	0.40745	1.52823	0.555623	0.74101	2.00881	0.584361	1.28604	1.63555	0.611949	0.446013	0.824291	0.229632	0.459613	0.533368	0.638399	0.761837	0.74902	0.511198	0.673612	1.39845	0.573933	0.822326	0.81811	0.746379	0.729885	0.643757	1.07831	1.34538
2.99972	0.901871	1.27531	0.705751	0.786121	0.765672	0.979683	0.64922	0.520806	0.732499	1.09048	1.0221	0.876611	0.609064	0.575202	0.473287	0.536015	0.794096	0.542034	0.654826	0.499769	1.02001	0.524885	1.5962	0.527741	0.790594	2.13621	0.679778	1.25765	1.59811	0.651213	0.463329	0.857736	0.237456	0.454963	0.544748	0.660633	0.792359	0.780464	0.522871	0.758806	1.34624	0.597433	0.840366	0.96099	0.808811	0.844894	0.597556	1.04846	1.48747
3.16667	0.940232	1.35749	0.719311	0.823815	0.851394	1.03998	0.658964	0.578492	0.704132	1.13129	1.01919	0.836612	0.621222	0.573157	0.49941	0.574874	0.976624	0.552122	0.701025	0.565238	1.05009	0.52458	1.56747	0.564049	0.786352	2.01958	0.754073	1.36257	1.71459	0.587908	0.484229	0.88566	0.251378	0.474463	0.587894	0.66085	0.795089	0.772989	0.570869	0.818139	1.38226	0.60947	0.832717	1.04829	0.651874	0.806917	0.633797	0.992479	1.39803
3.33333	0.953517	1.31094	0.746709	0.842009	0.893449	1.2122	0.67075	0.609716	0.680633	1.18534	0.986901	0.981939	0.619637	0.580134	0.469411	0.551095	1.14507	0.53087	0.82159	0.494326	1.00034	0.566935	1.87633	0.561161	0.804194	2.02524	0.780295	1.35408	1.94678	0.654728	0.485392	0.871064	0.25455	0.479694	0.627404	0.70047	0.814526	0.857488	0.559598	0.711195	1.40847	0.614173	0.827142	1.15511	0.663542	0.830569	0.579192	1.16823	1.37615
3.49972	0.94169	1.36769	0.756035	0.885197	0.905545	1.26664	0.672321	0.629271	0.802199	1.24792	1.03702	0.886035	0.643667	0.606922	0.366719	0.640411	1.23069	0.550398	0.884195	0.541106	0.940427	0.635202	1.67435	0.673234	0.807716	2.04306	0.80246	1.40663	2.1411	0.672818	0.492142	0.863647	0.261576	0.478733	0.654459	0.720318	0.836983	0.899394	0.615465	0.658204	1.44408	0.613183	0.928923	0.991292	0.684477	0.835785	0.693594	1.16917	1.54463
3.66667	0.952672	1.38501	0.769047	0.929115	1.21294	1.16266	0.663113	0.590175	0.792343	1.12797	0.970261	0.933927	0.679035	0.601083	0.306113	0.620322	1.26639	0.522303	0.760653	0.590715	0.934464	0.536465	1.78272	0.717093	0.815988	2.10141	0.804877	1.50111	2.11428	0.702165	0.501557	0.906204	0.311101	0.57606	0.708001	0.758602	0.88402	0.883457	0.639644	0.735147	1.44676	0.614492	0.935918	1.46643	0.687727	0.928641	0.908176	1.2113	1.56607
3.83333	0.961929	1.35913	0.77916	0.925286	1.36212	1.21853	0.68172	0.64103	0.773117	1.14804	1.09949	0.977647	0.687261	0.60921	0.343253	0.645821	1.4381	0.61018	0.982115	0.779058	0.934403	0.575334	1.77135	0.666629	0.80939	2.03632	0.81267	1.3596	2.05767	0.698201	0.515737	0.916645	0.308335	0.57464	0.704964	0.783557	0.885692	0.836745	0.702471	0.823893	1.32729	0.604799	0.977462	2.12843	0.746799	0.914801	0.868222	1.28713	1.3946
4	0.972547	1.30725	0.80776	0.909935	1.33146	1.17336	0.674461	0.673308	0.895264	1.1887	1.09459	1.14607	0.665959	0.560862	0.410297	0.682459	1.31181	0.622858	1.09012	1.05207	0.979389	0.6182	1.72523	0.683907	0.835133	2.03848	0.893297	1.45483	2.16927	0.660531	0.519087	0.898534	0.358501	0.623775	0.712442	0.780176	0.888499	0.802788	0.716431	0.905237	1.21171	0.636067	0.957913	1.35901	0.742579	0.927429	0.822702	1.22379	1.63582
[truncated: 26 more columns]

## Sheet: FigS5A_WT_10_uM_1G244_ratio
	Well 1																						Well 2																						Well 3
Time [h]	ROI 1	ROI 2	ROI 3	ROI 4	ROI 5	ROI 6	ROI 7	ROI 8	ROI 9	ROI 10	ROI 11	ROI 12	ROI 13	ROI 14	ROI 15	ROI 16	ROI 17	ROI 18	ROI 19	ROI 20	ROI 21	ROI 22	ROI 1	ROI 2	ROI 3	ROI 4	ROI 5	ROI 6	ROI 7	ROI 8	ROI 9	ROI 10	ROI 11	ROI 12	ROI 13	ROI 14	ROI 15	ROI 16	ROI 17	ROI 18	ROI 19	ROI 20	ROI 21	ROI 22	ROI 1	ROI 2	ROI 3	ROI 4	ROI 5
0	0.318795	0.346978	0.19996	0.199508	0.208131	0.429308	0.343728	0.510171	0.193201	0.364209	0.385329	0.377007	0.107311	0.260492	0.32252	0.604589	0.159764	0.458382	0.232371	0.658693	0.28343	0.19062	0.163812	0.542059	0.239839	0.423574	0.542972	0.491106	0.414919	0.303579	0.29741	0.143744	0.484591	0.446662	0.24669	0.211126	0.465154	0.235851	0.34427	0.295009	1.09069	0.356657	0.118326	0.135218	0.257478	0.384864	0.190568	0.30421	0.534767
0.166667	0.481012	0.298521	0.20544	0.223272	0.244771	0.476788	0.339086	0.552042	0.201854	0.40097	0.43485	0.399088	0.108406	0.332029	0.357166	0.764601	0.184371	0.581919	0.271521	0.659295	0.284485	0.200637	0.160191	0.408365	0.242246	0.449642	0.607053	0.52778	0.392012	0.280922	0.30365	0.145354	0.537385	0.507046	0.276408	0.236393	0.603253	0.278453	0.365214	0.384798	1.1688	0.447543	0.148431	0.137934	0.295997	0.403289	0.196442	0.408415	0.610151
0.333333	0.364721	0.271951	0.21011	0.217842	0.223354	0.476431	0.342058	0.584079	0.221094	0.538852	0.45908	0.428469	0.112461	0.338188	0.397921	0.947699	0.238074	2.36713	0.260458	0.666987	0.309462	0.240343	0.176925	0.564447	0.256174	0.462358	0.651777	0.494687	0.390524	0.30546	0.361875	0.169326	0.58719	0.47822	0.275486	0.26672	0.568956	0.304451	0.374631	0.396961	1.04045	0.47428	0.181538	0.151108	0.329512	0.37542	0.56197	0.450164	0.445432
0.5	0.365667	0.311256	0.217022	0.223124	0.279917	0.558679	0.374913	0.621509	0.221001	0.492907	0.410533	0.491755	0.128232	0.317764	0.423294	1.04403	0.192754	0.380982	0.291514	0.822374	0.341499	0.229746	0.214087	0.424151	0.252172	0.46424	0.675203	0.482519	0.375868	0.34739	0.358487	0.177031	0.671601	0.572282	0.253594	0.275512	0.703058	0.318885	0.370881	0.446773	1.01415	0.4809	0.220077	0.159756	0.32214	0.524411	0.230517	0.511068	0.683225
0.666667	0.463195	0.401882	0.321792	0.239121	0.279197	0.619684	0.453175	0.774931	0.241992	0.684907	0.48782	0.509037	0.14061	0.425543	0.500701	1.0419	0.19823	0.616196	0.312345	0.984656	0.386889	0.343952	0.230082	0.481457	0.305445	0.544564	0.727514	0.508666	0.422727	0.394429	0.394023	0.193289	0.674743	0.646408	0.27407	0.286227	0.722132	0.332186	0.419697	0.474459	1.13639	0.540545	0.263407	0.160191	0.389708	0.570125	0.278789	0.489583	0.718672
0.833333	0.538767	0.366135	0.25217	0.28739	0.336533	0.712033	0.485474	0.808762	0.242845	0.787433	0.525136	0.481996	0.167578	0.478871	0.593156	1.083	0.236939	0.937818	0.373131	1.11219	0.42842	0.362254	0.262303	0.457653	0.357778	0.711936	0.727234	0.553994	0.516124	0.459257	0.39182	0.200729	0.759006	0.588036	0.302311	0.314728	0.73082	0.379655	0.427148	0.527665	1.36443	0.617094	0.328762	0.185644	0.45409	0.610255	0.299441	0.484253	0.932209
1	0.579512	0.395152	0.293656	0.316731	0.355344	0.771063	0.582303	0.791216	0.258487	0.841661	0.580227	0.577259	0.192846	0.480461	0.709775	1.06909	0.240673	1.13902	0.36106	1.2312	0.478226	0.403239	0.302293	0.54017	0.413487	0.724715	0.774131	0.56728	0.536836	0.485227	0.407622	0.21356	0.824364	0.655045	0.321962	0.312403	0.912457	0.429873	0.472786	0.578862	1.33592	0.672409	0.289638	0.180389	0.514373	0.714736	0.341841	0.557009	0.888682
1.16667	0.699221	0.430676	0.323489	0.377395	0.357652	0.776702	0.702107	0.91226	0.248602	0.949044	0.669024	0.594101	0.203434	0.578429	0.780143	1.11468	0.292456	1.29223	0.492142	1.16532	0.551579	0.490816	0.389701	0.571728	0.442337	0.896163	0.824571	0.644037	0.655095	0.535298	0.456124	0.250948	0.926323	0.827941	0.382326	0.358164	0.914077	0.476112	0.48949	0.658235	1.76234	0.716402	0.259645	0.201704	0.525932	0.818897	0.381553	0.627892	0.839968
1.33333	0.781886	0.461379	0.346452	0.404464	0.394792	0.868108	0.755993	0.954674	0.267559	0.984237	0.721641	0.726411	0.230134	0.559766	0.828055	1.11923	0.280265	1.42486	0.489342	1.29338	0.60294	0.59142	0.40003	0.58968	0.434911	0.927676	0.927923	0.70052	0.784316	0.544119	0.508682	0.279486	1.02868	0.865166	0.352086	0.33392	1.18281	0.525693	0.534348	0.67027	1.6608	0.822618	0.244712	0.221585	0.60351	0.851936	0.492537	0.646822	1.17317
1.50028	0.891843	0.494937	0.369828	0.451118	0.445063	0.951469	0.780795	1.03281	0.317048	1.14285	0.834208	0.771553	0.24648	0.610469	0.867298	1.10997	0.278326	1.51758	0.569149	1.2158	0.627431	0.528675	0.472028	0.637617	0.485463	1.06118	0.995807	0.750458	0.749043	0.503212	0.555745	0.319241	1.20271	1.01192	0.384287	0.328961	1.24428	0.574438	0.576499	0.720309	1.75391	0.862606	0.231925	0.243142	0.632382	1.06348	0.588935	0.693606	1.43076
1.66722	0.847815	0.50847	0.400099	0.509581	0.505609	0.996723	0.905429	0.985281	0.312953	1.17649	0.847201	0.917284	0.272387	0.680448	0.891385	1.12176	0.30212	1.51581	0.571896	1.37954	0.708796	0.417474	0.470599	0.667723	0.573531	1.07446	1.04782	0.814773	0.870753	0.678174	0.609401	0.321295	1.33563	0.999244	0.404452	0.376067	1.56718	0.645296	0.619499	0.808833	2.22746	0.916771	0.263098	0.279253	0.662151	1.16164	0.675286	0.744252	1.2701
1.83333	0.962907	0.542444	0.445871	0.554486	0.516809	1.06527	1.03979	1.09755	0.360441	1.39686	0.924276	1.08236	0.285884	0.754753	1.00238	1.15469	0.26316	1.70386	0.667439	1.75016	0.748943	0.424337	0.474337	0.752153	0.554644	1.15356	1.16979	0.847372	0.860331	0.762832	0.542977	0.313944	1.2816	0.923703	0.448757	0.372279	1.53339	0.681424	0.653692	0.846771	2.09255	0.97406	0.253767	0.293493	0.711645	1.29008	0.853186	0.882334	1.42428
2	1.07302	0.615485	0.482742	0.586136	0.552616	1.12704	1.05955	1.06752	0.403289	1.3769	1.07038	1.01104	0.303245	0.783318	1.06628	1.19466	0.337836	1.91923	0.707668	1.91197	0.784471	0.456643	0.475869	0.844461	0.592514	1.28171	1.26727	0.883822	0.918784	0.806643	0.54998	0.323053	1.37973	1.09534	0.457676	0.411941	1.79247	0.709291	0.655613	0.913505	2.29533	1.06485	0.261724	0.310206	0.752563	1.31785	0.816896	0.955863	1.61512
2.16667	1.10867	0.621351	0.487421	0.632765	0.564423	1.15379	1.17865	1.25151	0.412016	1.45973	1.15849	1.29838	0.332423	0.85183	1.14474	1.21393	0.394857	1.57333	0.690797	1.88153	0.853536	0.434819	0.529816	0.854391	0.722031	1.40927	1.36777	0.935921	0.992978	0.786271	0.675378	0.366024	1.51786	1.28358	0.437573	0.359675	1.74566	0.792818	0.718244	0.960947	2.5901	1.09402	0.239204	0.331983	0.786854	1.37993	0.868608	0.955069	1.50036
2.33306	1.31349	0.729054	0.523823	0.694652	0.585948	1.20317	1.2718	1.15853	0.399609	1.59184	1.17929	1.23572	0.35478	0.878511	1.22941	1.20915	0.381318	1.91597	0.736322	1.97956	0.883775	0.4641	0.553408	0.865679	0.601145	1.5098	1.40535	0.920609	1.16077	0.8702	0.611953	0.373066	1.51299	1.36911	0.467423	0.420344	1.69689	0.854475	0.731688	0.977995	2.37319	1.10935	0.233997	0.377781	0.834138	1.45632	1.10684	1.08366	1.88853
2.5	1.36743	0.695336	0.565292	0.775078	0.653345	1.28735	1.27643	1.18926	0.406004	1.6492	1.26291	1.42975	0.360745	0.89139	1.25111	1.22547	0.377918	2.03803	0.824136	1.99254	0.930476	0.515791	0.597793	0.94478	0.592195	1.41457	1.51436	0.946448	1.11934	0.901029	0.712018	0.419292	1.59534	1.45136	0.497371	0.428724	1.80194	0.92289	0.741719	1.02297	2.51322	1.18353	0.217995	0.438669	0.870358	1.55008	1.16998	1.14771	2.11009
2.66667	1.37302	0.760461	0.566099	0.774719	0.656642	1.28709	1.34727	1.15137	0.432856	1.71735	1.31856	1.63004	0.374919	0.861594	1.35225	1.21572	0.568182	2.06967	0.932315	2.22313	0.951621	0.492409	0.64824	0.953372	0.633575	1.54094	1.42045	0.993045	1.1801	0.882086	0.764573	0.463883	1.60613	1.25031	0.494077	0.509221	1.88645	0.958301	0.740631	1.00844	2.65708	1.17082	0.213114	0.500738	0.876457	1.73468	1.11637	1.08743	2.25856
2.83333	1.45113	0.79851	0.604597	0.808962	0.649823	1.33569	1.37341	1.35089	0.42923	1.86938	1.32545	1.69711	0.392903	0.93033	1.37809	1.21215	0.553099	2.15439	0.947686	2.31483	0.932816	0.485696	0.742785	1.04923	0.667703	1.70763	1.49113	1.03427	1.23616	0.887496	0.788369	0.488006	1.63622	1.24033	0.491756	0.462678	2.04319	1.047	0.803983	1.10951	2.8035	1.21326	0.212716	0.525756	0.929995	1.85257	1.30972	1.29481	2.45516
2.99972	1.45319	0.821095	0.622961	0.930561	0.67782	1.43128	1.47506	1.28493	0.403062	1.87435	1.30144	1.61687	0.434129	0.979335	1.35426	1.20134	0.5852	2.22908	0.971893	2.36093	1.04265	0.472323	0.747386	1.1204	0.79604	1.85641	1.34522	1.07018	1.27402	0.918805	0.832149	0.509911	1.76927	1.30222	0.522487	0.433556	2.13575	1.05654	0.819693	1.11013	2.62529	1.26748	0.215603	0.590561	0.963823	1.82781	1.40761	1.27546	2.19668
3.16667	1.57581	0.812667	0.662277	0.978183	0.69631	1.38104	1.45859	1.39742	0.410706	1.87529	1.44797	1.66249	0.449502	1.00853	1.43171	1.21655	0.607641	2.21449	1.01361	2.19932	1.06531	0.528145	0.753301	1.07723	0.828174	1.79353	1.29847	1.08629	1.28111	0.95124	0.837874	0.514659	1.89567	1.39975	0.554245	0.471536	2.12123	1.08966	0.787621	1.15846	3.15314	1.27726	0.232429	0.61536	0.947329	1.83501	1.45368	1.54424	2.4447
3.33333	1.56187	0.875904	0.667488	0.945456	0.687996	1.4716	1.46945	1.44142	0.428416	1.94111	1.60901	1.59801	0.462689	1.05718	1.44096	1.23183	0.606701	2.22137	1.00925	2.24322	1.03147	0.571049	0.724952	1.20325	0.867703	1.76194	1.365	1.07659	1.3603	0.956222	0.751761	0.515798	1.91629	1.60345	0.587093	0.454392	1.9247	1.09065	0.801438	1.19151	3.22797	1.348	0.229376	0.651636	0.987359	1.96226	1.40916	1.20174	2.59115
3.49972	1.54812	0.906692	0.733973	0.987402	0.725585	1.49457	1.4977	1.42562	0.422766	1.84202	1.49846	1.95202	0.476657	1.01414	1.47309	1.18867	0.48865	2.16483	1.02209	2.28222	1.04423	0.589445	0.796716	1.19762	0.850261	1.78738	1.31969	1.07033	1.40667	0.956633	0.887878	0.496561	2.04423	1.50329	0.593138	0.448328	1.9771	1.17044	0.831275	1.20519	3.23634	1.24197	0.242847	0.690189	0.983737	1.91686	1.39784	1.40908	2.46982
3.66667	1.58552	0.942686	0.7684	1.01906	0.756659	1.51789	1.53018	1.56517	0.435115	1.8738	1.50265	1.85354	0.489134	1.07608	1.47016	1.18461	0.605608	2.17158	1.0365	2.29821	1.0679	0.583892	0.765269	1.23435	0.857237	1.79367	1.3363	1.11667	1.49445	0.952815	0.903407	0.511244	1.91756	1.46927	0.666338	0.567994	2.19673	1.15929	0.867213	1.2296	2.94498	1.2741	0.266268	0.67611	1.0039	1.93126	1.47725	1.45804	2.572
3.83333	1.61693	0.923938	0.785361	1.0527	0.796616	1.4434	1.5202	1.53817	0.474981	1.81516	1.64293	2.02752	0.493249	1.10332	1.49255	1.20509	0.728515	2.28383	1.06902	2.30322	1.10179	0.60122	0.82247	1.27367	0.898318	1.80318	1.31263	1.10784	1.44723	0.986591	0.998761	0.560754	2.06748	1.5405	0.612395	0.498064	2.08902	1.14165	0.897831	1.24566	3.1545	1.2417	0.278894	0.699173	1.04752	1.94248	1.51664	1.48338	2.82819
4	1.60373	0.972086	0.80445	1.07932	0.835211	1.50062	1.52274	1.56831	0.448821	1.77653	1.58977	2.07094	0.533718	1.11555	1.47353	1.18198	0.642756	2.22799	1.04388	2.34121	1.11871	0.560073	0.814659	1.27126	0.961228	1.82078	1.31633	1.13402	1.41988	1.08317	1.00509	0.581837	2.10716	1.3977	0.66929	0.608091	2.14318	1.19504	0.93508	1.32587	3.12993	1.29885	0.254479	0.720173	1.04324	1.93251	1.45051	1.50236	2.61682
[truncated: 13 more columns]

## Sheet: FigS5A_KO_DMSO_ratio
	Well 1																																Well 2
Time [h]	ROI 1	ROI 2	ROI 3	ROI 4	ROI 5	ROI 6	ROI 7	ROI 8	ROI 9	ROI 10	ROI 11	ROI 12	ROI 13	ROI 14	ROI 15	ROI 16	ROI 17	ROI 18	ROI 19	ROI 20	ROI 21	ROI 22	ROI 23	ROI 24	ROI 25	ROI 26	ROI 27	ROI 28	ROI 29	ROI 30	ROI 31	ROI 32	ROI 1	ROI 2	ROI 3	ROI 4	ROI 5	ROI 6	ROI 7	ROI 8	ROI 9	ROI 10	ROI 11	ROI 12	ROI 13	ROI 14	ROI 15	ROI 16	ROI 17
0	1.05956	1.24036	1.43852	1.65502	0.828666	1.112	1.00319	0.938623	0.993412	0.980602	0.868187	1.93581	1.09353	1.43563	1.27735	0.777184	1.3289	1.76512	1.80598	1.30294	1.2512	1.50609	1.85043	0.923939	1.55858	1.06964	1.74361	1.22383	2.00885	1.98185	2.44635	1.56322	1.46024	1.37175	1.07588	1.27924	2.03737	1.32021	1.45955	1.48372	1.45729	1.19517	1.79799	1.54341	1.21954	1.57052	2.2422	2.09061	1.33203
0.166667	1.12671	1.31931	1.55611	1.75645	0.856858	1.18336	1.08229	0.972697	1.05363	1.00992	1.50309	2.01249	1.11894	1.52161	1.25305	0.799462	1.41965	1.90787	1.98111	1.36316	1.31183	1.64894	1.94998	0.994645	1.69349	1.12518	1.73893	1.25124	2.13373	2.06814	2.66395	1.6662	1.55124	1.41876	1.13182	1.3634	2.14159	1.42178	1.54613	1.55295	1.58743	1.26927	1.91115	1.6228	1.29589	1.66872	2.35884	2.36191	1.42279
0.333333	1.17157	1.29912	1.58315	1.70238	0.85757	1.18584	1.08495	0.986549	1.05739	1.11477	0.954866	2.04828	1.11065	1.55051	1.30276	0.879718	1.42929	1.83162	1.9914	1.35035	1.31408	1.65638	1.93233	1.02156	1.66773	1.16684	1.73422	1.29634	2.16752	2.11997	2.64947	1.69055	1.54569	1.54737	1.15884	1.35376	2.12532	1.45489	1.54639	1.54671	1.58581	1.27359	1.93347	1.6215	1.27454	1.63145	2.2888	2.19147	1.41303
0.5	1.14066	1.30651	1.53523	1.6978	0.865923	1.15017	1.0904	0.976071	1.05936	1.12697	1.00024	2.07775	1.10652	1.55773	1.29397	0.921556	1.43074	1.83777	2.0824	1.35181	1.31808	1.6456	1.88876	1.0055	1.67641	1.17338	1.71682	1.34617	2.12016	2.13144	2.52185	1.67131	1.55523	1.58985	1.21703	1.33544	2.26771	1.43572	1.52302	1.54357	1.60504	1.27152	1.98494	1.64656	1.2643	1.65013	2.35413	2.37298	1.42613
0.666667	1.12562	1.27844	1.56356	1.69487	0.85404	1.15088	1.08284	0.993741	1.05755	1.04165	1.08714	2.0063	1.068	1.54926	1.28739	0.959283	1.43818	1.83381	2.07253	1.33585	1.30318	1.68628	1.96379	1.00806	1.64191	1.36388	1.71621	1.304	2.10747	2.0907	2.55352	1.64133	1.51419	1.73958	1.2501	1.32011	2.30696	1.42991	1.54633	1.57132	1.57166	1.26979	1.84535	1.63713	1.26224	1.56866	2.34604	2.38599	1.33251
0.833333	1.15071	1.26751	1.56585	1.67931	0.882308	1.15395	1.08545	0.991476	1.04741	1.07698	1.06111	1.98747	1.04511	1.56275	1.2623	0.933007	1.43637	1.96022	2.06953	1.33546	1.32063	1.66054	1.86419	1.02441	1.634	1.49884	1.6618	1.27037	2.04694	2.12418	2.61391	1.60316	1.49395	1.67492	1.25624	1.35146	2.19657	1.40233	1.55241	1.56456	1.66289	1.26741	1.96512	1.57973	1.2349	1.63791	2.36349	2.22636	1.33887
1	1.11473	1.25603	1.56054	1.66389	0.892445	1.12626	1.06675	0.977607	1.05258	1.01892	1.09212	2.0299	0.968772	1.51654	1.26347	0.929201	1.39906	1.925	1.98286	1.3182	1.2833	1.73017	1.91204	1.03752	1.65423	1.52517	1.69326	1.24487	1.98879	2.08477	2.61953	1.41803	1.50964	1.75058	1.26766	1.36118	2.20771	1.38014	1.54388	1.5739	1.60803	1.28335	1.88946	1.56115	1.21259	1.62936	2.36973	2.2058	1.33806
1.16667	1.12176	1.2349	1.57123	1.6976	0.901574	1.11511	1.05177	1.00733	1.02995	1.04785	1.07317	1.94053	0.830933	1.51326	1.30501	0.930011	1.42694	1.88732	2.00831	1.28654	1.28595	1.68376	1.89128	1.02294	1.50239	1.61033	1.63425	1.24985	2.04994	2.14738	2.59403	1.37685	1.4885	1.78515	1.32793	1.39053	2.16733	1.38503	1.5436	1.56928	1.60366	1.27524	1.89826	1.55922	1.20652	1.59754	2.37726	2.26593	1.27235
1.33333	1.1603	1.25183	1.52803	1.67203	0.906321	1.04046	1.09037	1.0563	0.997909	1.03807	1.04733	1.95719	0.817629	1.52347	1.25501	0.951151	1.37927	1.84402	1.98401	1.2877	1.25441	1.61314	1.83609	0.984238	1.27918	1.40704	1.71869	1.29329	1.98831	2.13168	2.62263	1.27267	1.42848	1.70797	1.2814	1.30385	2.06962	1.40768	1.51985	1.54385	1.57607	1.23921	1.90891	1.55079	1.19678	1.54618	2.40027	2.16116	1.30212
1.50028	1.13551	1.23357	1.51703	1.64231	0.911299	1.03079	1.11862	0.968525	0.986878	0.998506	1.05214	1.96464	0.579692	1.51561	1.25434	0.972423	1.3237	1.88888	1.99737	1.23724	1.15743	1.69247	1.84638	1.01519	1.55885	1.52211	1.66009	1.31074	1.98209	2.08335	2.60726	1.19138	1.3751	1.73559	1.33331	1.30868	2.07044	1.38501	1.5501	1.56765	1.58705	1.23709	1.91828	1.22504	1.15925	1.52844	2.35721	2.10589	1.25376
1.66722	1.13911	1.24446	1.54006	1.66202	0.917583	1.01457	1.14895	0.985785	1.02894	0.983996	1.09631	1.8706	0.664932	1.50239	1.32203	0.929071	1.47922	1.94075	2.04848	1.28885	1.17837	1.67711	1.95019	1.03038	1.62503	1.70701	1.6726	1.40777	1.90264	2.09953	2.5011	1.19143	1.42591	1.74844	1.30772	1.37136	2.11029	1.36279	1.55131	1.53674	1.58018	1.26393	1.89438	1.56878	1.12565	1.51725	2.41944	2.29002	1.31115
1.83333	1.13254	1.20953	1.4879	1.6026	0.905194	1.03291	1.07326	0.992587	1.00233	0.946654	1.03053	1.96018	0.6309	1.41812	1.30077	0.94385	1.34856	1.86402	1.94895	1.26848	1.15743	1.7443	1.89175	1.02919	1.50765	1.54884	1.65293	1.35231	1.9255	2.06638	2.50875	1.12371	1.37882	1.74908	1.27668	1.32243	2.06357	1.35298	1.5385	1.5069	1.52225	1.23997	1.93698	1.49534	1.12598	1.49789	2.43744	2.11277	1.201
2	1.12475	1.20964	1.42322	1.59042	0.911698	1.02567	1.31666	0.968219	1.01494	0.990598	1.06005	1.83566	0.804491	1.44298	1.28799	0.954206	1.38438	1.78068	1.93208	1.23609	1.06874	1.70124	1.85219	1.00116	1.5056	1.67455	1.6525	1.33144	2.0093	2.01966	2.47254	1.08454	1.35272	1.67281	1.33786	1.33459	1.87077	1.33886	1.55141	1.42611	1.45012	1.22501	1.92105	1.41748	1.08461	1.45185	2.2615	2.03236	1.1899
2.16667	1.11355	1.19752	1.38885	1.58915	0.877863	0.989223	1.24775	0.961754	1.01108	1.10206	1.04119	1.85664	0.986003	1.45201	1.2885	0.936708	1.40366	1.78881	1.91303	1.24191	0.996738	1.71838	1.81013	1.03166	1.49032	1.60645	1.48194	1.3576	1.89382	2.07085	2.35274	1.05155	1.34807	1.80304	1.29475	1.32078	2.024	1.28928	1.54447	1.4222	1.17441	1.21426	1.84308	1.39798	1.12151	1.4799	2.24375	1.96782	1.1915
2.33306	1.12965	1.19105	1.36594	1.52572	0.863652	0.948054	1.23144	0.947288	0.995226	0.974654	0.983933	1.82253	0.646484	1.46514	1.21731	0.919354	1.29627	1.79842	1.88268	1.22899	0.979553	1.76413	1.81949	0.990448	1.47258	1.43523	1.91714	1.39697	1.90933	1.962	2.33452	0.991059	1.31709	1.69175	1.19593	1.26333	1.5606	1.27475	1.50037	1.44293	1.35058	1.21227	1.85892	1.44408	1.09133	1.53667	2.2343	2.09391	1.19939
2.5	1.09075	1.17319	1.32794	1.49855	0.861387	0.952074	1.20622	0.966163	0.984737	0.948576	1.00524	1.71073	0.374215	1.43004	1.18072	0.891521	1.25055	1.8254	1.81218	1.23004	0.999833	1.73731	1.77397	0.948263	1.45552	1.41152	1.87037	1.41548	1.98072	1.91585	2.31033	0.92008	1.30874	1.71368	1.21938	1.25648	2.03569	1.21796	1.49241	1.39034	1.25144	1.19465	1.81223	1.40384	1.06411	1.46478	2.2832	2.06735	1.1492
2.66667	1.06974	1.14425	1.33034	1.47908	0.842757	0.965516	1.27031	0.960972	0.965181	0.93721	1.0348	1.70402	0.39661	1.44832	1.19343	0.879597	1.22187	1.7121	1.80488	1.19564	0.92545	1.71644	1.76904	0.999831	1.45436	1.43334	1.87784	1.37453	1.9001	1.87313	2.17286	0.881706	1.27428	1.68036	1.21744	1.2354	1.85306	1.25423	1.47938	1.38709	1.38244	1.16994	1.82906	1.42109	1.06394	1.3963	2.19519	2.10313	1.11516
2.83333	1.04337	1.15121	1.27998	1.43038	0.834803	0.90621	1.31397	0.921208	0.942496	0.936018	0.993874	1.65453	0.254936	1.43968	1.20186	0.886773	1.20376	1.65547	1.77202	1.20048	0.917101	1.67773	1.73897	0.963426	1.38702	1.35089	1.76329	1.44635	1.8055	1.81963	2.15	0.972328	1.24059	1.56832	1.13826	1.22273	1.8374	1.24111	1.46714	1.40319	1.32983	1.15281	1.76404	1.37777	1.02026	1.38705	2.11092	2.13894	1.06493
2.99972	1.0236	1.12278	1.2928	1.44309	0.829941	0.912244	1.58826	0.937657	0.945775	0.886113	1.00053	1.65563	0.456979	1.37832	1.18966	0.833574	1.19067	1.59795	1.72735	1.15036	0.856444	1.73176	1.72584	0.947064	1.39805	1.36088	1.62591	1.41708	1.78218	1.76234	2.14296	0.708623	1.19761	1.53789	1.1822	1.2299	1.86234	1.21151	1.41579	1.37336	1.39218	1.14456	1.73589	1.35688	1.01327	1.33852	2.07869	2.0496	1.05026
3.16667	1.02698	1.11392	1.29367	1.42275	0.828902	0.929829	1.75925	0.959957	0.948035	0.881755	0.978826	1.67024	0.33347	1.28938	1.14429	0.826649	1.24464	1.587	1.73389	1.1594	0.539751	1.7258	1.71321	0.978598	1.29965	1.48543	1.19767	1.38939	1.76269	1.78563	2.11294	0.623735	1.16656	1.58315	1.06505	1.19125	1.81128	1.22291	1.38225	1.37604	1.18836	1.1411	1.69957	1.36838	0.98617	1.34613	2.09196	2.01793	1.04614
3.33333	1.03934	1.10943	1.28254	1.39322	0.835994	0.902883	1.61379	0.951221	0.943507	0.880989	0.977153	1.62638	0.374511	1.33562	1.13625	0.867997	1.23175	1.5728	1.67502	1.17563	0.698887	1.64283	1.63469	0.936095	1.30363	1.40227	1.31057	1.35615	1.69876	1.73292	2.0823	0.774125	1.13552	1.53716	1.08137	1.19612	1.85123	1.17855	1.37799	1.40099	1.24375	1.14597	1.65955	1.3219	0.97904	1.39965	2.08946	1.937	1.033
3.49972	0.958149	1.09934	1.19458	1.32843	0.811644	0.886559	1.56058	0.927519	0.911906	0.901811	0.927015	1.54345	0.536969	1.31339	1.06133	0.826568	1.13995	1.44604	1.60062	1.12459	0.832442	1.65427	1.59883	0.906081	1.25063	1.28719	1.25023	1.33251	1.74682	1.63969	1.97146	1.09692	1.10614	1.51467	1.03925	1.12686	1.76509	1.18561	1.37705	1.30752	1.27806	1.1175	1.6563	1.29997	0.953016	1.34998	2.04975	1.981	1.01964
3.66667	0.978205	1.08888	1.18208	1.2934	0.815627	0.859317	1.57093	0.926335	0.907008	0.908268	0.935815	1.55195	0.480266	1.29162	1.06682	0.798505	1.11722	1.49485	1.56568	1.08327	0.849213	1.62878	1.59073	0.890461	1.25846	1.24649	1.2276	1.34537	1.78005	1.57195	1.92939	0.9488	1.07132	1.54617	1.04493	1.184	1.79163	1.15317	1.35589	1.28877	1.17164	1.1011	1.62692	1.28323	0.939827	1.31595	1.94426	1.92483	0.954945
3.83333	0.996025	1.05121	1.14884	1.27235	0.805199	0.837641	1.42422	0.923994	0.892972	0.870416	0.842862	1.56465	0.272567	1.23089	1.05759	0.757022	1.13795	1.41529	1.56732	1.07862	0.887322	1.59316	1.59649	0.880613	1.25216	1.18746	1.15719	1.29101	1.62363	1.58353	1.87105	0.964402	1.03136	1.47004	0.991258	1.27478	1.74844	1.11503	1.31409	1.30024	1.076	1.07571	1.61372	1.21408	0.896132	1.32493	1.93304	1.92454	0.936979
4	0.979648	1.03987	1.1318	1.25317	0.786757	0.843648	1.50327	0.920858	0.886425	0.87783	0.803655	1.47131	0.275882	1.24287	1.07092	0.746192	1.14011	1.4268	1.49297	1.05106	0.89502	1.56591	1.56734	0.870042	1.24233	1.16773	1.14024	1.27355	1.72799	1.49719	1.82381	0.648124	1.00412	1.41801	0.961536	1.32902	1.74555	1.09331	1.27498	1.33415	1.13762	1.08103	1.52298	1.19388	0.892486	1.32864	1.87435	1.90706	0.925609
[truncated: 23 more columns]

## Sheet: FigS5A_KO_0-1_uM_1G244_ratio
	Well 1																														Well 2
Time [h]	ROI 1	ROI 2	ROI 3	ROI 4	ROI 5	ROI 6	ROI 7	ROI 8	ROI 9	ROI 10	ROI 11	ROI 12	ROI 13	ROI 14	ROI 15	ROI 16	ROI 17	ROI 18	ROI 19	ROI 20	ROI 21	ROI 22	ROI 23	ROI 24	ROI 25	ROI 26	ROI 27	ROI 28	ROI 29	ROI 30	ROI 1	ROI 2	ROI 3	ROI 4	ROI 5	ROI 6	ROI 7	ROI 8	ROI 9	ROI 10	ROI 11	ROI 12	ROI 13	ROI 14	ROI 15	ROI 16	ROI 17	ROI 18	ROI 19
0	1.71555	1.64555	1.75721	1.34235	0.953681	1.74353	2.19237	1.22019	1.06414	2.16573	1.6142	2.03123	1.49082	1.66245	1.73673	0.994964	3.69281	2.78778	1.42494	1.0722	1.69969	1.24122	1.2895	1.55131	0.861283	0.83563	1.4013	1.62991	1.58156	1.55901	1.14089	1.46423	0.705844	1.37291	1.33224	1.48286	1.40252	1.03788	1.00055	1.60568	2.60313	1.14904	1.03962	1.2211	1.40783	1.429	1.22564	1.60232	0.718328
0.166667	1.82549	1.7766	1.84484	1.34828	0.985241	1.88612	2.36366	1.30077	1.13813	2.29618	1.71438	2.20784	1.57029	1.78992	2.0028	1.05883	3.97723	3.18555	1.50692	1.08546	1.74581	1.36612	1.3606	1.6227	0.906995	0.925471	1.47685	1.72424	1.67061	1.65674	1.19647	1.58691	0.754682	1.47479	1.41898	1.55706	1.46864	1.10946	1.0528	1.70362	2.82902	1.24433	1.1071	1.30872	1.50902	1.50975	1.32001	1.69621	0.731931
0.333333	1.80956	1.79259	1.85925	1.3482	1.01106	1.75764	2.38084	1.32958	1.15386	2.33595	1.74948	2.26761	1.58538	1.83257	1.97228	1.09711	3.90538	2.89364	1.56948	1.12779	1.81716	1.32583	1.35389	1.62676	0.856563	0.902672	1.51221	1.70294	1.68963	1.66211	1.21616	1.5455	0.742111	1.46277	1.43755	1.61318	1.49264	1.10867	1.10992	1.70995	2.87422	1.27227	1.16203	1.33327	1.51091	1.53322	1.32611	1.6683	0.689485
0.5	1.83434	1.82177	1.87664	1.35917	1.00647	1.78083	2.37193	1.32428	1.18349	2.31651	1.7353	2.16021	1.55472	1.79243	2.06827	1.09719	3.47286	2.94677	1.57069	1.12099	1.82201	1.35176	1.37643	1.64555	0.890182	0.930557	1.5356	1.70271	1.68453	1.66994	1.23692	1.56306	0.744969	1.47372	1.47733	1.62869	1.49727	1.12205	1.14903	1.75762	2.85354	1.27997	1.17311	1.30434	1.49249	1.5154	1.34819	1.80097	0.705705
0.666667	1.84498	1.85664	1.90099	1.39116	1.00118	1.83875	2.4424	1.28754	1.16439	2.2891	1.76113	2.26721	1.64559	1.81733	2.20634	1.10601	4.9724	3.44327	1.57414	1.13248	1.86908	1.37516	1.42069	1.60819	0.931399	0.929467	1.45195	1.76751	1.78389	1.64981	1.23935	1.62636	0.737485	1.5107	1.46311	1.65813	1.51698	1.13034	1.24998	1.73865	3.02073	1.29968	1.19719	1.33537	1.48853	1.51365	1.36588	1.85562	0.700492
0.833333	1.86946	1.85914	1.88485	1.38061	1.03237	1.85403	2.44798	1.35251	1.16182	2.36035	1.78139	2.23905	1.58831	1.83109	2.1672	1.10272	3.72345	3.18048	1.57041	1.14038	1.85354	1.40584	1.40386	1.703	0.900097	0.850553	1.52283	1.74591	1.77135	1.71352	1.26361	1.65007	0.746528	1.59811	1.48257	1.64747	1.51861	1.15182	1.24637	1.74216	2.87874	1.32588	1.17458	1.34589	1.56097	1.60822	1.37973	1.86339	0.685141
1	1.89353	1.87928	1.90447	1.40441	1.01028	1.78667	2.29328	1.3512	1.17275	2.38878	1.76152	2.41508	1.59638	1.84386	2.26113	1.10572	3.05734	3.51399	1.56067	1.1429	1.87777	1.42807	1.42927	1.64158	0.929802	0.936217	1.53787	1.78924	1.83259	1.71833	1.26753	1.57776	0.763078	1.60854	1.50814	1.65642	1.56779	1.17543	1.23196	1.80121	2.983	1.30053	1.11983	1.32061	1.42981	1.63284	1.43445	1.87683	0.688837
1.16667	1.92802	1.88459	1.87702	1.41484	1.03879	1.86447	2.25513	1.3795	1.18476	2.39025	1.77188	2.48643	1.59292	1.91781	2.2915	1.14567	3.54917	3.16314	1.54498	1.1845	1.86342	1.43078	1.43494	1.67337	0.802739	0.934601	1.64954	1.8996	1.75554	1.77975	1.24012	1.60955	0.754817	1.68315	1.51762	1.60478	1.57666	1.18212	1.35602	1.80412	2.99788	1.31962	1.19335	1.35281	1.4856	1.73929	1.42857	1.85824	0.758707
1.33333	1.9121	1.87415	1.91109	1.41124	1.04185	1.86615	2.4334	1.37611	1.17587	2.37543	1.76109	2.30206	1.59266	1.88607	2.23834	1.11378	4.55436	2.65377	1.55801	1.23159	1.90656	1.47893	1.44058	1.61669	0.712066	1.00447	1.58328	1.90204	1.77957	1.73068	1.30809	1.39691	0.783349	1.74136	1.52619	1.63722	1.61508	1.19968	1.34287	1.8253	3.08318	1.25102	1.17362	1.36194	1.56522	1.81264	1.48655	1.99135	0.754809
1.50028	1.93473	1.85306	1.92373	1.40285	1.06446	1.95055	2.54262	1.39777	1.19191	2.36091	1.79497	2.52329	1.61157	1.96532	2.39245	1.16234	3.8379	3.61672	1.57656	1.20644	1.89441	1.44318	1.47934	1.62652	0.706578	1.09828	1.55169	2.04045	1.83127	1.77902	1.33533	1.43747	0.790646	1.71005	1.55076	1.63279	1.69221	1.20913	1.31185	1.83286	2.99881	1.25316	1.12756	1.42897	1.55596	1.81406	1.48181	1.77706	0.745824
1.66722	1.96143	1.91697	1.94894	1.41912	1.09863	1.92434	2.388	1.42168	1.16246	2.3879	1.78753	2.38138	1.60339	1.99476	2.84799	1.16521	4.10133	3.12121	1.59192	1.18355	1.90247	1.57535	1.43033	1.72092	0.694682	1.11833	1.59015	2.10081	1.83297	1.86168	1.35467	1.36049	0.807978	1.68177	1.56223	1.63011	1.62519	1.22854	1.30219	1.84373	3.00156	1.0843	1.12034	1.37598	1.5779	1.88744	1.52487	1.90855	0.790389
1.83333	1.98584	1.87034	1.90078	1.41124	1.11923	1.85374	2.46797	1.45782	1.15826	2.32562	1.80134	2.33447	1.6469	2.00142	2.57766	1.18118	4.70508	2.4787	1.61867	1.21755	1.91515	1.57738	1.45132	1.68101	0.703352	1.14178	1.59884	2.19217	1.80929	1.84474	1.35608	1.21243	0.781868	1.76618	1.59813	1.64429	1.6813	1.25271	1.35601	1.86495	3.0359	1.31284	1.14897	1.41577	1.57807	1.97461	1.51424	1.84516	0.770491
2	1.9869	1.91079	1.89578	1.43114	1.08683	1.84648	2.5608	1.44445	1.14593	2.53677	1.82934	2.46791	1.63567	2.01993	2.70441	1.12946	3.98921	2.94062	1.66357	1.20365	1.89608	1.51969	1.46045	1.72682	0.710024	1.16293	1.60135	2.0588	1.81099	1.85348	1.40621	1.1994	0.793258	1.74094	1.65198	1.62609	1.64423	1.26993	1.3576	1.89458	3.00768	1.37279	1.0971	1.38594	1.63371	1.93123	1.56021	2.04386	0.753182
2.16667	1.96186	1.88454	1.85124	1.42927	1.10463	1.79411	2.41397	1.44571	1.16376	2.4546	1.85273	2.50152	1.66599	2.00673	2.9471	1.17561	4.81103	2.40249	1.63656	1.21573	1.89616	1.6189	1.48362	1.74846	0.635406	1.13977	1.56552	2.00919	1.83331	1.89063	1.42516	1.37938	0.750527	1.73358	1.61985	1.63614	1.59884	1.28506	1.32293	1.92364	3.02341	1.25848	1.01515	1.35247	1.65729	1.91192	1.48055	1.8796	0.771206
2.33306	1.99399	1.88012	1.91441	1.45162	1.12373	1.73066	2.42116	1.44281	1.1553	2.48958	1.80797	2.55034	1.65093	1.9636	2.9266	1.19855	5.54644	2.7763	1.68205	1.25331	1.88686	1.58547	1.48698	1.7765	0.747952	1.10301	1.58809	2.03185	1.80006	1.81458	1.41726	1.32503	0.774588	1.77164	1.62326	1.63447	1.55908	1.28308	1.34921	1.90925	3.09127	1.5872	1.03794	1.39712	1.64724	1.99181	1.37214	1.74957	0.791993
2.5	2.0165	1.88487	1.89706	1.41934	1.12062	1.88135	2.33178	1.46662	1.14667	2.39554	1.83226	2.37257	1.69663	2.05762	2.64839	1.18768	5.24868	2.68292	1.66484	1.21182	1.89162	1.68726	1.48765	1.76433	0.74437	1.21129	1.54085	2.10329	1.8536	1.91397	1.40413	1.23427	0.753122	1.7331	1.61702	1.59839	1.60792	1.30574	1.39122	1.94141	3.05568	1.54559	0.994639	1.36293	1.73885	2.07408	1.31597	1.74225	0.781063
2.66667	1.99055	1.84909	1.81483	1.35874	1.1641	1.7958	2.37911	1.46008	1.15497	2.40482	1.84836	2.37122	1.72394	2.02811	2.79661	1.20864	4.56471	3.05113	1.68332	1.22334	1.87901	1.63845	1.51242	1.77389	0.797386	1.35957	1.56865	2.13339	1.86359	1.90955	1.44115	1.3264	0.756028	1.82649	1.64563	1.54001	1.62592	1.3199	1.42832	1.89339	3.02586	1.64869	1.05462	1.18063	1.71011	1.98501	1.28107	1.64659	0.978001
2.83333	2.03765	1.79507	1.83656	1.41422	1.16948	1.80178	2.29158	1.47372	1.15985	2.37324	1.8636	2.59264	1.71332	2.05583	2.70414	1.22857	5.08986	2.93432	1.68048	1.21571	1.84729	1.68088	1.48757	1.69107	0.827422	1.13951	1.57225	2.05309	1.88327	2.03075	1.3904	1.18391	0.781809	1.78729	1.64828	1.55961	1.58194	1.32402	1.39479	1.80171	2.88957	1.70655	1.01512	1.48353	1.70001	2.06203	1.36163	1.71399	0.761992
2.99972	2.01458	1.88771	1.795	1.4036	1.19556	1.8396	2.37921	1.48234	1.12473	2.31339	1.83358	2.53799	1.70481	2.05829	2.35365	1.24604	3.48293	3.35473	1.61577	1.25875	1.86919	1.68093	1.51145	1.75456	0.844833	1.20378	1.55611	2.06521	1.87971	1.95101	1.42129	1.23286	0.717303	1.78492	1.66819	1.5737	1.65219	1.31432	1.41589	1.77942	2.99549	1.65145	0.990967	1.26067	1.6311	2.05683	1.38277	1.66973	0.803992
3.16667	2.03457	1.92238	1.80871	1.38532	1.16889	1.68539	2.22204	1.42155	1.12298	2.3883	1.81274	2.50091	1.69856	2.02679	2.62563	1.21756	3.69823	2.79303	1.59762	1.22211	1.85878	1.69413	1.52655	1.74217	0.933668	1.28429	1.48071	1.96934	1.88588	1.92695	1.42411	1.34989	0.737592	1.78093	1.64509	1.5466	1.68845	1.33592	1.42482	1.74126	2.85583	1.58485	0.972046	1.35861	1.67535	1.97866	1.28126	1.56748	0.675663
3.33333	2.03287	1.94587	1.78437	1.37245	1.1944	1.84073	2.43186	1.52088	1.12944	2.2427	1.83623	2.30345	1.7122	2.08138	2.5653	1.27086	2.98479	3.05614	1.66113	1.26101	1.82189	1.7266	1.56107	1.78713	0.914758	1.27554	1.57024	1.94956	1.88746	1.99434	1.43691	1.39724	0.848987	1.80459	1.67998	1.53838	1.70602	1.34046	1.38225	1.75655	2.83797	1.49923	1.06976	1.48	1.58984	1.96695	1.28317	1.46274	0.730836
3.49972	2.00593	1.97122	1.76813	1.38768	1.22552	1.84983	2.36939	1.50221	1.11833	2.31811	1.79904	2.56908	1.68192	1.9906	2.78614	1.28357	3.25242	2.77338	1.60555	1.24682	1.76509	1.71428	1.57236	1.77524	0.896023	1.34284	1.57471	1.98875	1.87989	2.02743	1.41829	1.35341	0.751728	1.81787	1.65888	1.52416	1.66377	1.31728	1.38933	1.68606	2.84324	1.70852	1.14028	1.41914	1.65445	1.95548	1.06861	1.4897	0.706187
3.66667	1.95954	1.90836	1.77133	1.3769	1.23901	1.80826	2.31996	1.51962	1.09906	2.29478	1.8363	2.44299	1.74925	1.97087	3.25023	1.29065	3.2368	3.10426	1.62218	1.24657	1.7588	1.68137	1.55587	1.79581	0.821637	1.23117	1.53092	1.90418	1.85323	1.97686	1.41114	1.41484	0.828316	1.80644	1.61746	1.51374	1.65787	1.33947	1.35545	1.67185	2.7778	1.67889	1.11485	1.51483	1.64774	1.95406	1.08284	1.32335	0.686677
3.83333	1.99139	2.02966	1.72667	1.36604	1.2357	1.82855	2.30772	1.52251	1.08091	2.28854	1.80749	2.5183	1.7316	1.96253	3.07887	1.27847	4.076	3.10598	1.59927	1.21585	1.72651	1.63591	1.56235	1.78199	0.816639	1.27458	1.50399	1.87425	1.86159	1.93935	1.47377	1.55285	0.753695	1.79179	1.67224	1.48515	1.67504	1.33412	1.36112	1.64491	2.86917	1.81285	1.12078	1.41652	1.68096	1.81899	1.12969	1.47734	0.708589
4	2.06567	1.92505	1.69873	1.36017	1.20991	1.82453	2.28165	1.50492	1.0809	2.22914	1.82094	2.3682	1.73892	1.89763	2.54335	1.26724	3.31809	3.08258	1.55185	1.23283	1.7301	1.6204	1.54932	1.79354	0.819227	1.21316	1.47976	1.70209	1.8916	1.81202	1.43618	1.58509	0.888062	1.76286	1.62161	1.47567	1.66684	1.32979	1.34304	1.65831	2.74842	1.25767	1.10044	1.17776	1.56544	1.81589	1.22307	1.36148	0.869459
[truncated: 40 more columns]

## Sheet: FigS5A_KO_1_uM_1G244_ratio
	Well 1																										Well 2
Time [h]	ROI 1	ROI 2	ROI 3	ROI 4	ROI 5	ROI 6	ROI 7	ROI 8	ROI 9	ROI 10	ROI 11	ROI 12	ROI 13	ROI 14	ROI 15	ROI 16	ROI 17	ROI 18	ROI 19	ROI 20	ROI 21	ROI 22	ROI 23	ROI 24	ROI 25	ROI 26	ROI 1	ROI 2	ROI 3	ROI 4	ROI 5	ROI 6	ROI 7	ROI 8	ROI 9	ROI 10	ROI 11	ROI 12	ROI 13	ROI 14	ROI 15	ROI 16	ROI 17	ROI 18	ROI 19	ROI 20	ROI 21	ROI 22	ROI 23
0	2.36873	1.80429	2.67636	1.76256	1.56945	3.02598	1.33285	1.50492	1.69238	1.9626	1.37046	2.12346	1.96143	2.995	1.25101	1.51832	2.26647	1.23548	2.06601	0.436287	1.13263	1.28628	1.35255	1.2516	1.18648	1.79322	1.73639	1.96853	1.30189	1.68521	1.44353	1.36565	1.69196	1.89573	2.16063	1.68184	1.6815	2.47663	1.3741	1.36232	0.986368	0.829822	1.72844	3.08184	2.66067	1.26994	1.1492	1.92029	1.12291
0.166667	2.47849	1.89948	2.81171	1.83955	1.6611	3.21399	1.41769	1.57917	1.72433	2.00533	1.40268	2.20082	2.00093	3.07155	1.34201	1.69204	2.2411	1.41703	2.20951	0.487905	1.18197	1.34638	1.39878	1.4772	1.23642	1.55156	1.84213	2.03548	1.38895	1.73318	1.50489	1.17701	1.75708	1.96095	2.28006	1.78544	1.72909	2.62104	1.44738	1.36618	1.0245	0.865768	1.73882	3.2785	2.76181	1.27329	1.24156	1.95192	1.16331
0.333333	2.57185	1.89933	2.83965	2.1064	1.6779	3.79963	1.3582	1.60005	1.8301	1.97628	1.39518	2.19208	2.07084	3.13608	1.31078	1.8298	2.2806	1.57115	2.19378	0.476919	1.19829	1.36584	1.42437	1.47921	1.26107	1.64342	1.86925	2.01919	1.40088	1.75988	1.4743	1.21634	1.76545	1.98058	2.3081	1.7132	1.79197	2.5986	1.47422	1.44595	1.05065	0.881756	1.65057	3.33704	2.8176	1.30517	1.3024	1.94497	1.2045
0.5	2.55688	1.93215	2.87247	1.97907	1.67945	3.89509	1.30681	1.6098	1.75322	1.97056	1.42913	2.21908	2.08926	3.21632	1.32875	1.72125	2.25597	1.65635	2.21774	0.359364	1.18761	1.37074	1.41815	1.58753	1.27612	1.5571	1.87281	2.0836	1.44853	1.76087	1.53422	1.20903	1.82593	2.00769	2.43136	1.84888	1.79043	2.64208	1.47687	1.48752	1.07639	0.920217	1.74321	3.41536	2.99672	1.35421	1.3326	2.01169	1.22847
0.666667	2.59265	1.92731	2.73242	1.93501	1.67418	3.80426	1.38045	1.61965	1.7878	1.99869	1.45005	2.12713	2.06007	3.14812	1.35301	1.85638	2.30627	1.86116	2.20018	0.478097	1.18093	1.36438	1.42039	1.57237	1.2863	1.68206	1.95272	2.09295	1.4503	1.7563	1.54748	1.21438	1.85228	2.04253	2.55449	1.90431	1.81758	2.62008	1.46207	1.46814	1.10081	0.933212	1.74895	3.27523	2.92959	1.34141	1.32275	1.99257	1.23201
0.833333	2.54536	2.01685	2.83562	2.03786	1.72016	3.69392	1.39194	1.63788	1.80493	2.02524	1.48441	2.17833	2.14243	3.1297	1.3726	1.77768	2.46597	1.71364	2.15964	0.319336	1.18466	1.40127	1.45576	1.59421	1.27221	1.67433	1.86725	2.20289	1.46434	1.75446	1.55643	1.23224	1.84605	2.01973	2.50727	1.88063	1.83049	2.60726	1.47993	1.54132	1.12551	0.960476	2.0204	3.33915	2.86448	1.36128	1.43931	2.05587	1.27453
1	2.65599	2.08442	2.88728	2.25848	1.7211	3.96167	1.19159	1.63223	1.88512	2.01872	1.48849	2.20127	2.15974	3.11116	1.34465	1.8927	2.33478	1.98023	2.10602	0.379714	1.20936	1.38687	1.45964	1.54824	1.29321	1.87493	1.96709	2.16579	1.50029	1.77596	1.57407	1.25505	1.81271	2.02521	2.74079	1.86112	1.79657	2.64532	1.47087	1.5	1.14346	0.974589	1.92096	3.23125	2.91975	1.38016	1.43643	1.99909	1.25898
1.16667	2.63292	2.11969	2.73349	2.25233	1.72372	3.42854	1.21281	1.64998	1.82573	1.98654	1.5081	2.21337	2.09659	3.2127	1.39655	1.92063	2.30596	2.11466	2.17168	0.475513	1.21503	1.40687	1.4648	1.59391	1.29451	1.96849	2.00347	2.15727	1.56006	1.77035	1.59768	1.26259	1.8915	2.0437	2.67396	1.87277	1.87604	2.65452	1.50736	1.53386	1.16165	1.00154	1.81226	3.2039	2.99881	1.37576	1.49847	2.0139	1.2754
1.33333	2.80751	2.19422	2.7747	2.46738	1.76338	3.00473	1.20548	1.67195	1.80837	2.01075	1.56434	2.27387	2.2463	3.16022	1.42817	1.80783	2.38737	2.05643	2.15726	0.380569	1.21656	1.39373	1.45202	1.69558	1.30521	2.1745	1.9509	2.17557	1.52325	1.78101	1.59062	1.26204	1.90087	2.1236	2.71852	1.89328	1.8796	2.6627	1.51814	1.55192	1.17804	1.01521	1.77359	3.40403	2.98671	1.43256	1.51133	2.08929	1.30623
1.50028	2.6871	2.18239	2.79014	2.57055	1.7489	3.27518	1.17604	1.70426	1.80525	1.99035	1.57307	2.23702	2.16303	3.22023	1.45923	1.8837	2.19133	2.76272	2.10057	0.574006	1.23143	1.39756	1.48009	1.65674	1.32597	1.90634	2.02458	2.05269	1.56904	1.75106	1.58546	1.27855	1.86082	2.13269	2.64512	1.90738	1.85757	2.56451	1.50572	1.58015	1.20006	1.04044	1.72823	3.31	3.00808	1.40724	1.44655	2.08459	1.2981
1.66722	2.69927	2.24	2.95488	2.41827	1.75162	2.53438	1.29739	1.71656	1.82669	1.98616	1.59336	2.33982	2.15487	3.13478	1.48047	1.95659	2.33777	3.20246	2.11286	0.528008	1.23652	1.38278	1.47374	1.67677	1.33028	2.2081	2.00062	2.07826	1.57889	1.75437	1.62043	1.27328	1.90642	2.13218	2.66714	1.91709	1.88485	2.58941	1.50997	1.59216	1.20661	1.0477	1.79817	3.28177	2.94451	1.43258	1.5016	2.05339	1.33818
1.83333	2.8793	2.15423	2.88549	2.55903	1.73952	2.73915	1.23333	1.69323	1.81391	1.99743	1.62651	2.2789	2.21814	3.07518	1.45366	1.86742	2.37064	3.17426	2.12299	0.435813	1.23152	1.38983	1.44365	1.65027	1.35834	2.22573	2.02002	2.0775	1.57223	1.68978	1.61785	1.29604	1.87928	2.21821	2.77331	1.87183	1.88156	2.61136	1.49335	1.63061	1.21306	1.05995	1.81751	3.22492	2.90078	1.41957	1.52453	2.00864	1.35885
2	2.81521	2.28002	2.79693	2.62835	1.75	3.11766	1.29443	1.69184	1.8872	2.03527	1.63833	2.34594	2.23104	3.09913	1.46848	1.94783	2.53298	2.77347	2.07651	0.320392	1.23776	1.38892	1.44057	1.70798	1.3486	2.30391	2.12342	2.08013	1.56553	1.68923	1.65714	1.2924	1.87451	2.22364	2.70951	1.90564	1.86304	2.55965	1.50732	1.69234	1.21486	1.07303	1.76476	2.93708	2.98985	1.39389	1.53754	1.99347	1.34579
2.16667	2.79945	2.34542	2.76836	2.59251	1.73168	3.45833	1.35966	1.75858	1.87454	2.02008	1.67718	2.41769	2.17832	3.05555	1.50046	1.92581	2.37756	3.12907	2.10868	0.257151	1.23306	1.42267	1.4445	1.89013	1.37804	2.22556	2.03611	2.16924	1.60796	1.76661	1.63856	1.32114	1.87668	2.18723	2.66563	1.93286	1.87019	2.60909	1.56195	1.65253	1.21412	1.08622	1.82062	3.23349	2.99192	1.48239	1.58006	2.06628	1.3567
2.33306	2.70518	2.35724	2.75672	2.57425	1.75797	3.25751	1.35558	1.77608	1.94852	2.03136	1.71542	2.41188	2.20045	3.05293	1.49562	1.98426	2.33103	3.07462	2.17946	0.547208	1.25224	1.41336	1.44003	1.78938	1.40142	2.34904	2.0674	2.18903	1.59184	1.80038	1.66952	1.32929	1.90779	2.21633	2.76548	1.94082	1.86958	2.61456	1.56549	1.69494	1.22255	1.10738	1.80023	3.02395	2.88938	1.4181	1.57773	2.09057	1.37195
2.5	2.97204	2.2629	2.81473	2.68897	1.73073	3.05602	1.41073	1.78458	2.02107	2.01678	1.72958	2.28544	2.20364	2.97101	1.51365	1.94239	2.37051	3.08638	2.18875	0.883595	1.2493	1.42296	1.38621	1.96793	1.39158	2.09226	2.0254	2.22854	1.62505	1.76364	1.65152	1.325	1.84938	2.17248	2.82537	1.94888	1.87038	2.67103	1.56726	1.68935	1.22234	1.1141	1.86829	3.0229	2.89336	1.47054	1.58119	2.01454	1.39631
2.66667	2.94962	2.24211	2.64573	2.81182	1.71042	3.36566	1.58741	1.78349	1.92727	2.01582	1.70549	2.32457	2.2804	2.87269	1.48601	1.95705	2.39149	3.21361	2.19145	1.0877	1.2176	1.439	1.41433	1.67972	1.37716	0.906506	2.01743	2.25677	1.60992	1.73074	1.66577	1.32369	1.84177	2.18351	2.86531	1.99846	1.85071	2.64927	1.58301	1.71117	1.21753	1.13102	1.82601	3.00612	3.01949	1.49818	1.65063	2.01677	1.39024
2.83333	2.93889	2.26062	2.75802	2.88251	1.71228	3.57022	1.6296	1.79072	1.90045	2.01507	1.70364	2.28056	2.25252	2.85159	1.48194	2.04688	2.41998	3.70204	2.185	1.20841	1.22664	1.441	1.39296	1.78829	1.40609	2.38929	2.04646	2.17536	1.62425	1.6874	1.62277	1.31301	1.80295	2.17551	2.76089	1.98984	1.83598	2.63588	1.57789	1.67614	1.21674	1.12794	1.78648	2.93947	2.94343	1.50047	1.67597	2.01546	1.42874
2.99972	2.99259	2.24067	2.69721	2.82592	1.69945	3.57192	1.56006	1.80477	1.96131	1.99404	1.76487	2.2304	2.24936	2.73197	1.51628	1.98166	2.43595	4.05846	2.10312	1.26308	1.22994	1.46723	1.35706	1.95709	1.39069	2.58166	2.07473	2.12926	1.60568	1.7108	1.62887	1.30502	1.80648	2.1788	2.69588	1.94443	1.86334	2.62541	1.61963	1.71047	1.21377	1.14584	1.89033	2.81539	2.86262	1.49153	1.64206	2.06918	1.41429
3.16667	2.98302	2.36944	2.63907	2.78139	1.6905	3.33385	1.61483	1.78239	1.99518	2.0317	1.80956	2.42702	2.25709	2.76324	1.49591	2.1023	2.55014	4.12729	2.10954	1.32927	1.21385	1.44689	1.30974	1.8138	1.42173	2.33697	2.06098	2.13577	1.60902	1.69153	1.62966	1.34449	1.7891	2.19791	2.68999	1.96059	1.81525	2.61677	1.60411	1.74453	1.20229	1.12593	1.96683	2.65094	2.85349	1.48184	1.64807	1.99672	1.44507
3.33333	2.86324	2.23891	2.62275	2.67135	1.66713	3.13833	1.61499	1.79686	1.94511	2.03175	1.81283	2.45559	2.28874	2.63144	1.50645	1.9679	2.46278	3.92775	1.95325	1.29408	1.22442	1.45959	1.28762	1.84986	1.42342	2.33909	2.03885	2.09565	1.59971	1.69203	1.63139	1.32908	1.73163	2.21329	2.59537	1.88252	1.78949	2.67335	1.58381	1.73099	1.20751	1.14116	1.92069	2.66363	2.7456	1.49036	1.64561	1.95956	1.41604
3.49972	2.85207	2.47686	2.62889	2.92893	1.67073	2.98317	1.56386	1.81929	1.88266	2.0104	1.84378	2.61387	2.29534	2.72977	1.51229	1.98112	2.43912	3.89509	1.99107	1.35506	1.20689	1.53386	1.25796	1.94262	1.45166	2.38443	2.03918	2.13706	1.59838	1.68323	1.611	1.31532	1.70421	2.2034	2.6254	1.86842	1.74995	2.63991	1.58989	1.76842	1.16642	1.15889	1.86536	2.5383	2.73111	1.47537	1.65862	1.98993	1.41068
3.66667	2.86076	2.33603	2.52602	2.79862	1.64659	2.58493	1.61715	1.81231	1.9739	2.00074	1.73389	2.41615	2.2412	2.53069	1.45216	1.96448	2.40113	4.32289	1.85403	1.3448	1.19495	1.41821	1.2749	1.8848	1.42987	2.66417	2.02787	2.08822	1.60598	1.65444	1.63203	1.30463	1.65926	2.19155	2.44635	1.8831	1.69966	2.656	1.57287	1.70654	1.16446	1.15276	1.86044	2.4808	2.8046	1.48274	1.69448	1.96689	1.4193
3.83333	2.82129	2.42573	2.46858	2.65692	1.62982	2.40399	1.62438	1.79298	1.96372	1.99196	1.76752	2.35029	2.25399	2.44969	1.46938	1.94147	2.37111	4.49028	1.76855	1.34241	1.1981	1.39871	1.24688	1.84775	1.43887	2.80294	2.02089	2.04336	1.59902	1.64601	1.59858	1.30806	1.64506	2.1941	2.65235	1.84021	1.69267	2.57934	1.60388	1.7259	1.15063	1.1502	1.85028	2.48345	2.73134	1.47055	1.6774	1.82642	1.41238
4	2.77438	2.33764	2.42199	2.66539	1.61793	2.34179	1.61305	1.81132	1.97955	1.99688	1.78549	2.34015	2.16255	2.41806	1.4536	1.91521	2.42617	4.16302	1.66148	1.27587	1.1986	1.39191	1.24181	1.98514	1.42814	2.391	1.98324	2.00862	1.57631	1.60668	1.61202	1.28348	1.61121	2.14371	2.39599	1.80375	1.66097	2.62606	1.55616	1.74535	1.11818	1.14753	1.88175	2.35782	2.74405	1.50809	1.64059	1.63603	1.39034
[truncated: 45 more columns]

## Sheet: FigS5A_KO_10_uM_1G244_ratio
	Well 1																																							Well 2
Time [h]	ROI 1	ROI 2	ROI 3	ROI 4	ROI 5	ROI 6	ROI 7	ROI 8	ROI 9	ROI 10	ROI 11	ROI 12	ROI 13	ROI 14	ROI 15	ROI 16	ROI 17	ROI 18	ROI 19	ROI 20	ROI 21	ROI 22	ROI 23	ROI 24	ROI 25	ROI 26	ROI 27	ROI 28	ROI 29	ROI 30	ROI 31	ROI 32	ROI 33	ROI 34	ROI 35	ROI 36	ROI 37	ROI 38	ROI 39	ROI 1	ROI 2	ROI 3	ROI 4	ROI 5	ROI 6	ROI 7	ROI 8	ROI 9	ROI 10
0	1.97314	2.45839	1.38106	1.29062	1.29057	1.35327	2.12609	1.44481	1.40414	1.45235	1.77839	1.39955	1.24615	1.23628	1.15371	1.50708	1.26904	0.958117	2.17712	1.67114	1.46778	1.14418	1.56373	1.41698	1.26555	1.09836	1.07551	1.17385	1.25319	1.3208	1.72716	1.18435	0.802002	0.749086	1.22603	1.11342	0.906799	0.923691	1.68791	1.44214	2.54786	1.47683	1.48129	2.60996	1.2893	1.27856	2.11516	1.93025	2.18809
0.166667	2.01738	2.52315	1.43295	1.31544	1.30841	1.36307	2.20253	1.45838	1.44039	1.59315	1.72628	1.4399	0.967063	1.2778	1.19078	1.52022	1.34171	1.01666	2.32546	1.73525	1.54601	1.15433	1.63825	1.47075	1.30206	1.13963	1.08645	1.20814	1.27264	1.3702	1.73386	1.21278	0.794076	0.773021	1.25921	1.14909	0.933473	0.948719	1.67962	1.7403	2.98618	1.50546	1.58812	2.80086	1.32051	1.31974	2.44805	2.13567	2.30181
0.333333	2.06404	2.53993	1.4331	1.31521	1.32746	1.40251	2.27413	1.49403	1.48011	1.5963	1.78066	1.4626	0.949725	1.30982	1.21604	1.55161	1.37504	1.05312	2.35095	1.74613	1.55112	1.21483	1.62255	1.45169	1.32944	1.13157	1.08668	1.2142	1.2948	1.38162	1.78225	1.23264	0.784925	0.775116	1.28366	1.15995	0.945703	0.957129	1.72853	1.88724	3.12092	1.51247	1.72391	3.05598	1.31323	1.34728	2.37523	2.09962	2.26674
0.5	2.14084	2.51171	1.42408	1.33119	1.33207	1.3982	2.21702	1.42079	1.4421	1.6363	1.76777	1.50111	0.864548	1.30562	1.18641	1.56376	1.39606	1.14848	2.32298	1.71349	1.59115	1.21257	1.70429	1.52098	1.32544	1.15689	1.11593	1.231	1.28632	1.40863	1.81646	1.24346	0.802982	0.735775	1.26075	1.17008	0.944349	0.959653	1.77649	1.84595	3.00537	1.52735	1.82494	2.99845	1.31102	1.39207	2.35648	2.21569	2.2443
0.666667	2.1173	2.46189	1.42562	1.34778	1.35958	1.3787	2.25017	1.57424	1.45223	1.71109	1.91694	1.47026	0.866154	1.32315	1.22847	1.68431	1.42268	1.23713	2.35299	1.69415	1.58042	1.24329	1.67166	1.56544	1.38413	1.18382	1.15483	1.27598	1.29544	1.44547	1.85251	1.26063	0.862281	0.692534	1.29757	1.19315	0.967963	0.976948	1.77262	1.72492	2.9425	1.53748	1.78139	2.72811	1.30825	1.40085	2.45888	2.21842	2.21522
0.833333	2.21024	2.47289	1.44851	1.36026	1.35905	1.40634	2.30917	1.49308	1.41753	1.7224	2.00178	1.48712	0.891242	1.34424	1.23786	1.65928	1.45645	1.3395	2.35582	1.67577	1.60911	1.28481	1.66476	1.56064	1.3781	1.17958	1.17671	1.31604	1.31842	1.46609	1.91513	1.29677	0.823232	0.688168	1.2946	1.17022	0.968699	0.979329	1.77337	1.78379	3.05374	1.5143	1.75672	2.76141	1.29359	1.43573	2.37148	2.12654	2.21173
1	2.20532	2.52417	1.45855	1.37185	1.37982	1.4337	2.37208	1.56278	1.47886	1.76611	1.83058	1.51289	0.909755	1.35915	1.28262	1.69021	1.50453	1.49764	2.42692	1.65118	1.5924	1.29915	1.7729	1.62958	1.41299	1.18297	1.20305	1.32769	1.35789	1.48502	1.91822	1.26042	0.807924	0.644231	1.31209	1.25836	0.967673	0.992145	1.78406	1.50339	2.95264	1.50776	1.82708	2.88805	1.26413	1.57765	2.41884	2.10413	2.16823
1.16667	2.24352	2.50932	1.4766	1.36716	1.40183	1.44088	2.36202	1.57154	1.49474	1.66669	1.9142	1.50079	0.906233	1.34945	1.29438	1.63947	1.51807	1.57565	2.40526	1.57079	1.62281	1.3255	1.78435	1.58449	1.41125	1.20391	1.22939	1.36371	1.41045	1.50074	1.91731	1.28952	0.791085	0.530051	1.31779	1.26242	0.985261	1.01041	1.81822	1.69124	2.79174	1.52846	1.77327	2.74688	1.2754	1.61466	2.40968	2.12287	2.1281
1.33333	2.20273	2.44013	1.47145	1.38299	1.43289	1.45671	2.39384	1.59028	1.55517	1.81699	1.95068	1.48208	0.934213	1.39518	1.29345	1.67879	1.51163	1.6995	2.4396	1.49325	1.6282	1.3865	1.76728	1.63851	1.41619	1.23469	1.25928	1.37565	1.52678	1.53318	1.92681	1.32212	0.843991	0.441386	1.35424	1.25115	1.00487	1.01573	1.78458	1.83613	2.56546	1.52688	1.80274	2.71437	1.28483	1.67829	2.45612	2.19954	2.08721
1.50028	2.20826	2.43143	1.4906	1.38077	1.42666	1.46958	2.38747	1.63724	1.51704	1.71953	2.06524	1.48575	0.913796	1.42371	1.33666	1.7005	1.56346	1.67568	2.42773	1.47761	1.61713	1.39715	1.77312	1.66359	1.46083	1.25761	1.26705	1.38722	1.56737	1.54687	1.92727	1.34125	0.953919	0.515647	1.36411	1.28222	1.01004	1.03035	1.83316	1.89501	3.00443	1.54976	1.81748	3.01897	1.30057	1.81847	2.42566	2.18597	2.07056
1.66722	2.20298	2.41898	1.46635	1.41007	1.40564	1.47803	2.33743	1.68693	1.58338	1.88538	2.08626	1.4898	0.967514	1.42619	1.34252	1.83382	1.59742	1.78108	2.44103	1.48154	1.58939	1.43184	1.84727	1.64947	1.49418	1.25512	1.30402	1.40832	1.53562	1.55578	2.06616	1.30856	1.01006	0.562997	1.36057	1.30627	0.998451	1.03493	1.85206	1.78354	2.74767	1.51888	1.80178	2.53508	1.2213	1.97427	2.58656	2.08071	2.02681
1.83333	2.24919	2.38669	1.45886	1.41882	1.40661	1.47144	2.37286	1.67626	1.57246	1.86536	2.13178	1.46695	0.975061	1.45631	1.36175	1.80481	1.62243	1.77349	2.42146	1.46015	1.60587	1.4635	1.75379	1.70381	1.44751	1.2618	1.29136	1.44476	1.59568	1.57071	2.0405	1.34029	1.07687	0.682103	1.38194	1.30637	1.03714	1.05437	1.85778	1.9295	2.79726	1.56586	1.88793	3.0598	1.22847	1.95556	2.49841	2.10634	2.04821
2	2.30933	2.36624	1.46688	1.41093	1.43813	1.46805	2.34164	1.72213	1.55852	1.93535	2.13714	1.44812	0.971808	1.46947	1.34552	1.81795	1.63331	1.90565	2.44341	1.49185	1.59683	1.50568	1.79587	1.74793	1.46569	1.29347	1.34172	1.46901	1.65721	1.58011	2.05092	1.35828	1.07112	0.72178	1.38509	1.32818	1.04344	1.06801	1.86255	2.11346	2.75099	1.52882	1.83875	2.62696	1.21274	2.23814	2.59711	2.12109	2
2.16667	2.23555	2.36978	1.46358	1.40473	1.46304	1.48013	2.3318	1.78695	1.61907	1.85937	2.14971	1.45312	0.995509	1.45395	1.34599	1.87498	1.65762	1.87952	2.35301	1.50043	1.61103	1.48244	1.80193	1.74846	1.4847	1.28473	1.35365	1.45174	1.56969	1.59256	2.09625	1.40519	1.03553	0.714645	1.38069	1.36671	1.04379	1.06764	1.83908	1.82637	2.98571	1.59401	1.9128	2.87527	1.23105	2.28224	2.50022	2.21639	2.04177
2.33306	2.25206	2.3669	1.48731	1.42254	1.47355	1.50394	2.31119	1.76414	1.60936	1.95094	2.15344	1.4259	1.01722	1.50866	1.31523	1.89052	1.66045	1.86843	2.37905	1.49636	1.567	1.52539	1.78878	1.76823	1.49384	1.30418	1.36475	1.45047	1.6456	1.57083	2.04869	1.39753	1.06887	0.74658	1.40498	1.37085	1.05764	1.07218	1.83696	2.12207	3.15046	1.57714	1.93067	3.01043	1.23765	2.40378	2.54288	2.21244	2.02956
2.5	2.24725	2.29264	1.48948	1.40699	1.4249	1.48937	2.21741	1.77506	1.63156	2.18736	2.16206	1.43078	1.02949	1.48052	1.48301	1.92398	1.69229	1.77266	2.34984	1.49171	1.64542	1.58151	1.76403	1.75155	1.52779	1.30698	1.35836	1.48483	1.66295	1.5955	2.04116	1.42229	1.05899	0.743006	1.40411	1.36001	1.08155	1.07883	1.85104	1.85682	3.04928	1.55455	1.9396	2.66538	1.18985	2.34309	2.48726	2.17659	2.01782
2.66667	2.22954	2.29262	1.50425	1.41363	1.4538	1.50558	2.21332	1.76608	1.63292	2.01526	2.15825	1.4141	1.05925	1.52182	1.34563	1.92345	1.70226	1.90969	2.30464	1.53272	1.62041	1.5973	1.79494	1.76659	1.5475	1.32197	1.36839	1.4635	1.57557	1.5967	2.01526	1.4684	1.09594	0.82	1.43152	1.34798	1.08948	1.08877	1.85337	1.96317	3.04368	1.50118	1.86819	2.63298	1.2075	2.40718	2.4861	2.02674	1.97315
2.83333	2.21669	2.24122	1.49469	1.38834	1.44401	1.50102	2.222	1.82601	1.67218	2.03519	2.27147	1.40007	1.06966	1.53209	1.30765	1.89748	1.71302	1.88204	2.30866	1.54065	1.55174	1.58689	1.81346	1.79421	1.51866	1.30524	1.39297	1.48902	1.57107	1.60422	2.0469	1.46501	1.08737	0.832561	1.44011	1.35146	1.09973	1.08882	1.83922	2.00584	2.65493	1.51007	1.87436	2.75502	1.23087	2.33933	2.48768	2.06195	1.87351
2.99972	2.20341	2.18136	1.49496	1.33454	1.42938	1.51249	2.23568	1.84363	1.67683	2.10255	2.19838	1.41405	1.08568	1.50214	1.38238	1.89124	1.68244	1.90386	2.2735	1.51676	1.53513	1.65727	1.81047	1.75129	1.51746	1.29697	1.40284	1.49437	1.60047	1.61918	2.04047	1.48838	1.10306	0.891053	1.43653	1.36152	1.10103	1.10107	1.83134	1.84452	2.90725	1.51268	1.91288	2.59545	1.17728	2.25045	2.25543	2.09213	1.85818
3.16667	2.13604	2.16451	1.45325	1.33145	1.40863	1.54455	2.14823	1.82039	1.669	2.06028	2.29808	1.37248	1.0949	1.51042	1.39352	1.91068	1.69834	1.98108	2.2645	1.47005	1.62291	1.65376	1.82452	1.75448	1.54032	1.26847	1.42114	1.50565	1.59901	1.62658	2.03369	1.45127	1.13635	0.899465	1.41323	1.39824	1.08626	1.0951	1.81846	1.99539	2.81155	1.50751	1.88118	2.60322	1.16443	2.49407	2.36503	1.96338	1.83745
3.33333	2.14679	2.14566	1.46976	1.32043	1.3936	1.53331	2.13421	1.91049	1.67461	2.25359	2.34629	1.38324	1.10793	1.51277	1.44694	2.00283	1.68581	1.97932	2.22985	1.54101	1.5421	1.70693	1.80052	1.76169	1.49279	1.28877	1.41351	1.49015	1.5185	1.6383	2.04686	1.47477	1.11497	0.912511	1.44352	1.38856	1.11109	1.13005	1.80305	1.8674	2.72232	1.48481	1.89061	2.37787	1.17309	2.27417	2.35842	1.97894	1.8165
3.49972	2.08953	2.11426	1.45045	1.26539	1.40803	1.52069	2.107	1.86409	1.67841	2.13654	2.27318	1.37046	1.11446	1.52959	1.43214	1.92178	1.68301	1.9928	2.19171	1.49374	1.53608	1.69118	1.77683	1.75967	1.52404	1.30289	1.44693	1.51256	1.66383	1.61151	2.07434	1.47067	1.1744	0.948906	1.44256	1.37452	1.12379	1.11948	1.76041	1.97394	2.68402	1.49559	1.94863	2.39396	1.21513	2.13817	2.30231	2.07802	1.75064
3.66667	2.11723	2.05843	1.4401	1.27134	1.42362	1.52964	2.08387	1.85376	1.65195	2.29275	2.32296	1.37602	1.11057	1.50743	1.39559	2.02168	1.67152	2.16029	2.15956	1.55148	1.4832	1.72711	1.75919	1.78751	1.50024	1.27029	1.43152	1.49816	1.65303	1.60656	2.00219	1.46006	1.13725	0.966808	1.41409	1.34352	1.11738	1.12856	1.78934	1.97658	2.74255	1.50862	1.79177	2.43738	1.1775	2.10661	2.29426	2.01527	1.74715
3.83333	2.09068	2.05928	1.44436	1.22985	1.41087	1.5207	2.05913	1.88916	1.67466	2.21644	2.35624	1.35186	1.14264	1.49255	1.38511	1.98709	1.67584	2.04507	2.12928	1.47034	1.51093	1.74319	1.78748	1.78844	1.51251	1.28247	1.4268	1.51079	1.6252	1.60356	2.00793	1.50828	1.15062	1.03529	1.43133	1.31274	1.12003	1.11525	1.723	1.84482	2.64744	1.51941	1.80574	2.28464	1.1289	2.11743	2.35145	1.91242	1.7147
4	2.10951	2.01788	1.44404	1.16686	1.3916	1.54173	2.0259	1.87651	1.72988	2.29605	2.28495	1.34471	1.14328	1.52602	1.40597	1.99091	1.6693	2.04219	2.05251	1.48489	1.51728	1.69298	1.77917	1.7757	1.50603	1.28025	1.42303	1.50286	1.66379	1.61305	1.95794	1.4663	1.14751	1.04023	1.42707	1.3066	1.12599	1.11411	1.70787	1.76483	2.63856	1.50203	1.87056	2.28641	1.18711	1.87405	2.35627	2.09542	1.64999
[truncated: 55 more columns]

## Sheet: FigS5B_uninduced_ratio
	Well 1																							Well 2																							Well 3
Time [h]	ROI 1	ROI 2	ROI 3	ROI 4	ROI 5	ROI 6	ROI 7	ROI 8	ROI 9	ROI 10	ROI 11	ROI 12	ROI 13	ROI 14	ROI 15	ROI 16	ROI 17	ROI 18	ROI 19	ROI 20	ROI 21	ROI 22	ROI 23	ROI 1	ROI 2	ROI 3	ROI 4	ROI 5	ROI 6	ROI 7	ROI 8	ROI 9	ROI 10	ROI 11	ROI 12	ROI 13	ROI 14	ROI 15	ROI 16	ROI 17	ROI 18	ROI 19	ROI 20	ROI 21	ROI 22	ROI 23	ROI 1	ROI 2	ROI 3
0	0.699931	0.609514	0.846484	0.669852	0.693413	0.917461	0.336727	0.556646	0.911964	0.687754	1.47404	0.873595	1.06697	1.02356	0.536557	0.698719	1.07263	0.568304	0.787597	0.552892	0.591629	0.984673	0.2635	0.262776	0.364376	0.386995	0.3225	0.411339	0.729316	1.08909	0.891457	0.399643	0.335591	0.372407	0.721871	0.895625	0.719782	0.28482	0.318238	0.581616	0.230897	0.285204	0.139294	0.551671	0.993649	0.948508	0.582102	0.215717	0.243878
0.166667	0.739467	0.641785	0.857618	0.621217	0.738506	0.916589	0.344559	0.595804	1.06404	0.812995	1.57992	0.875294	1.10346	1.05987	0.498986	0.748011	1.12964	0.61208	0.631435	0.600913	0.618132	1.02063	0.265375	0.270825	0.367617	0.412374	0.322988	0.415585	0.744608	1.08673	0.956692	0.409419	0.34028	0.373447	0.656037	1.00087	0.757236	0.289139	0.320439	0.58	0.227057	0.281055	0.147327	0.520127	1.04252	0.920366	0.642557	0.219944	0.244429
0.333333	0.731735	0.672757	0.926774	0.614512	0.744667	0.955505	0.355223	0.640895	1.08505	0.744332	1.53665	0.901686	1.17204	1.02548	0.344333	0.759277	1.15092	0.64769	0.924824	0.570706	0.613658	1.07871	0.261832	0.259217	0.350109	0.430696	0.358537	0.4118	0.714226	1.05466	0.896675	0.432884	0.344361	0.370946	0.647556	0.959909	0.771419	0.283881	0.328514	0.575364	0.211245	0.274082	0.150928	0.546731	1.03263	0.935183	0.566686	0.219514	0.253776
0.5	0.761708	0.633092	0.940836	0.722526	0.744615	0.926043	0.353575	0.631225	1.17266	0.756693	1.63309	0.961392	1.12104	0.966914	0.446591	0.745095	1.10957	0.635322	1.0272	0.53134	0.606008	1.00596	0.231863	0.266238	0.345528	0.468341	0.37491	0.416902	0.734737	1.02771	0.905714	0.459226	0.335646	0.355693	0.636938	0.954862	0.768836	0.273608	0.332071	0.569298	0.218499	0.257233	0.150462	0.502563	1.02359	0.939206	0.654634	0.223678	0.240163
0.666667	0.769494	0.684819	0.895637	0.732132	0.731826	1.06011	0.344463	0.643604	1.17904	0.795722	1.73013	1.00666	1.15575	0.936613	0.421696	0.729914	1.1543	0.637673	1.0697	0.537939	0.606604	1.05288	0.242503	0.25977	0.338491	0.481385	0.389764	0.39634	0.786769	1.06387	0.896095	0.460779	0.350346	0.342726	0.663776	0.915063	0.767227	0.272822	0.344546	0.556611	0.237998	0.261869	0.162813	0.459055	0.979488	0.898736	0.60426	0.217616	0.252987
0.833333	0.764502	0.679737	0.939604	0.723477	0.751212	1.04458	0.340573	0.636403	1.12751	0.792844	1.65939	0.929034	1.07447	0.891754	0.397952	0.765689	1.13288	0.623776	1.00172	0.523496	0.600291	1.00484	0.249282	0.268328	0.329542	0.457847	0.410935	0.402983	0.804792	1.03021	0.915282	0.481922	0.335419	0.343499	0.648877	0.913426	0.749812	0.259541	0.338747	0.551228	0.222209	0.250435	0.156496	0.442095	1.01837	0.891803	0.618549	0.210344	0.279923
1	0.818839	0.681933	0.978336	0.694923	0.718749	0.94448	0.335318	0.649158	1.16149	0.784101	1.60165	0.902055	1.1151	0.852307	0.39006	0.730823	1.0921	0.638837	1.06144	0.519638	0.591487	1.03518	0.226274	0.261348	0.304564	0.445672	0.412438	0.38138	0.785443	1.06441	0.911883	0.507064	0.340172	0.338663	0.620458	0.869002	0.757213	0.251138	0.336136	0.536826	0.212569	0.246371	0.157749	0.456876	0.94999	0.851342	0.582852	0.208301	0.244384
1.16667	0.784495	0.68123	0.90666	0.706976	0.69634	0.975268	0.335809	0.649316	1.14993	0.759187	1.73238	0.94302	1.03298	0.835977	0.373388	0.711854	1.19717	0.637515	1.2687	0.52584	0.599277	0.957034	0.255921	0.258927	0.316653	0.44776	0.432178	0.398624	0.789497	0.985329	0.928115	0.542424	0.340928	0.334354	0.674169	0.837277	0.776339	0.247655	0.318313	0.537897	0.208222	0.233343	0.15665	0.525429	0.958508	0.831633	0.562655	0.20107	0.238246
1.33333	0.741717	0.723171	0.927984	0.755895	0.662899	0.970017	0.325483	0.66647	1.08407	0.811929	1.61031	0.999628	1.03625	0.805207	0.360503	0.673519	1.15033	0.646533	1.07358	0.484262	0.58319	0.961012	0.261435	0.258973	0.319276	0.446271	0.461627	0.389788	0.851993	1.01516	0.917287	0.560256	0.341428	0.316294	0.6424	0.839837	0.746169	0.248705	0.31888	0.531317	0.19418	0.232338	0.161868	0.515142	0.951905	0.820914	0.58325	0.19547	0.241877
1.50028	0.767906	0.698499	0.955509	0.691147	0.660621	0.968432	0.327334	0.652261	1.13661	0.828094	1.55156	0.989822	0.97337	0.779988	0.359005	0.668919	1.12613	0.632298	1.05355	0.448469	0.581154	0.915342	0.261833	0.252672	0.32113	0.44251	0.466928	0.384665	0.875135	1.00276	0.901876	0.563944	0.346284	0.334148	0.601417	0.800567	0.738476	0.242148	0.318589	0.523031	0.203791	0.231466	0.160407	0.422276	0.934048	0.836472	0.555485	0.18524	0.242955
1.66722	0.730373	0.710581	0.890512	0.774492	0.659432	1.07219	0.316417	0.622305	1.0696	0.788452	1.59995	0.940629	0.951572	0.774531	0.349893	0.672247	1.10439	0.61111	1.02109	0.495614	0.571452	0.883025	0.288515	0.243526	0.339787	0.467435	0.466975	0.392997	0.893779	0.986378	0.936312	0.564711	0.352838	0.320892	0.628223	0.772628	0.733628	0.243822	0.304888	0.512229	0.214839	0.217326	0.156037	0.485647	0.925541	0.798764	0.55485	0.187659	0.284196
1.83333	0.738117	0.761877	0.904893	0.77222	0.649303	1.04643	0.319957	0.638607	1.06655	0.788293	1.40783	0.915461	0.884251	0.78327	0.36091	0.666307	1.09305	0.622716	1.01439	0.493993	0.563874	0.824264	0.291783	0.241535	0.294472	0.475929	0.484106	0.376397	0.887328	0.941115	0.883748	0.618357	0.328929	0.300308	0.607656	0.73292	0.711307	0.237187	0.298716	0.503887	0.197221	0.209519	0.153214	0.54443	0.910073	0.803233	0.541507	0.182012	0.249503
2	0.712124	0.717065	0.926773	0.796304	0.640258	1.0274	0.315253	0.622944	1.01916	0.771469	1.50334	0.995413	0.88985	0.748084	0.33071	0.649356	1.14871	0.608273	0.979221	0.489458	0.54103	0.843105	0.299882	0.237528	0.318429	0.453314	0.488285	0.385263	0.860894	0.940492	0.912839	0.646692	0.332875	0.28909	0.596709	0.696142	0.692173	0.237004	0.286952	0.50504	0.195644	0.218058	0.15166	0.444994	0.868055	0.779914	0.559136	0.176823	0.240157
2.16667	0.738948	0.754978	0.883957	0.776875	0.602366	1.06436	0.29906	0.61712	1.03847	0.763156	1.42042	1.01058	0.851142	0.729915	0.304137	0.618561	1.1503	0.603444	1.02519	0.478828	0.526779	0.790943	0.29752	0.228514	0.298819	0.475267	0.492983	0.383573	0.855646	0.894678	0.925463	0.611755	0.332309	0.294327	0.590636	0.679238	0.659056	0.231738	0.28319	0.479803	0.198418	0.21195	0.147997	0.421949	0.851392	0.730375	0.504663	0.175125	0.237856
2.33306	0.708109	0.753846	0.906319	0.839715	0.600728	1.06717	0.299743	0.6269	0.947816	0.750466	1.40002	0.942446	0.82896	0.724498	0.293857	0.617371	1.09539	0.618094	0.980721	0.443133	0.52099	0.755201	0.314457	0.228824	0.291149	0.462029	0.474548	0.373405	0.870299	0.894801	0.974584	0.605557	0.331124	0.297616	0.578681	0.647886	0.64326	0.229738	0.276896	0.483706	0.214563	0.21161	0.149148	0.455007	0.825502	0.718315	0.514806	0.173977	0.267984
2.5	0.703286	0.742304	0.910802	0.8047	0.596051	1.07665	0.296521	0.629628	0.908436	0.724113	1.44962	0.95846	0.80282	0.697462	0.288869	0.619362	1.08083	0.613078	0.933737	0.446433	0.521339	0.747466	0.312887	0.218209	0.302721	0.488901	0.477914	0.38864	0.808363	0.845967	0.984554	0.578898	0.32621	0.286578	0.570115	0.634082	0.635153	0.223615	0.268437	0.477254	0.192988	0.204331	0.14718	0.46464	0.793037	0.704272	0.486973	0.164387	0.230768
2.66667	0.687318	0.751327	0.877476	0.828531	0.548097	1.03622	0.292115	0.600135	0.863997	0.739372	1.31424	1.01317	0.768376	0.684248	0.280853	0.562825	0.989577	0.589907	0.862348	0.4461	0.499418	0.704392	0.317004	0.209295	0.276937	0.496144	0.473155	0.379976	0.839329	0.826813	0.985977	0.539944	0.328767	0.269202	0.541902	0.615041	0.611597	0.22745	0.26553	0.467793	0.197915	0.198421	0.14132	0.433506	0.775495	0.701723	0.48478	0.163394	0.225286
2.83333	0.664017	0.750975	0.849899	0.862296	0.557998	1.05018	0.284711	0.597786	0.873689	0.726926	1.25018	0.948112	0.751198	0.639771	0.311154	0.573888	0.908044	0.582405	0.816542	0.43752	0.480938	0.683759	0.318059	0.212144	0.292424	0.496999	0.481893	0.373106	0.817602	0.810894	0.956285	0.518121	0.312988	0.268906	0.55891	0.606919	0.583955	0.217582	0.250003	0.458579	0.1949	0.200694	0.137789	0.451164	0.769443	0.690562	0.493571	0.162336	0.227271
2.99972	0.67692	0.722312	0.891958	0.83713	0.523889	1.10427	0.279449	0.588698	0.85976	0.712283	1.2828	0.932044	0.731422	0.624234	0.316076	0.546283	0.930428	0.577441	0.720841	0.421958	0.463816	0.663578	0.307828	0.207499	0.30198	0.491626	0.49711	0.37116	0.767866	0.761967	0.919357	0.495169	0.317907	0.265834	0.559838	0.580434	0.571182	0.216313	0.253685	0.459108	0.195055	0.19471	0.138347	0.526125	0.737475	0.647654	0.465548	0.158171	0.225191
3.16667	0.665666	0.716504	0.857405	0.82966	0.490719	1.00683	0.282725	0.581018	0.798132	0.689423	1.22006	1.00577	0.721602	0.604351	0.304402	0.510031	0.880498	0.567177	0.832353	0.408032	0.460321	0.655443	0.312278	0.198085	0.303629	0.471766	0.478401	0.345176	0.727517	0.74159	0.910765	0.482651	0.306633	0.254561	0.54622	0.538863	0.537665	0.207268	0.235996	0.447404	0.211326	0.193193	0.134948	0.556612	0.713366	0.516543	0.46324	0.156467	0.238562
3.33333	0.62077	0.709969	0.808958	0.76419	0.488832	1.01191	0.27493	0.578698	0.729249	0.685466	1.1452	1.03565	0.696365	0.578548	0.301234	0.510899	0.789885	0.558684	0.674008	0.415269	0.452325	0.635328	0.309346	0.197769	0.297974	0.44393	0.480753	0.348771	0.735217	0.725081	0.907461	0.493512	0.312611	0.241338	0.562048	0.536259	0.511717	0.201983	0.231622	0.420771	0.191468	0.188761	0.133712	0.600081	0.715857	0.576587	0.458811	0.156081	0.212201
3.49972	0.7203	0.494914	0.390065	0.317254	0.730123	0.687102	65535	0.428335	0.431877	0.497069	0.507028	0.308185	0.88862	0.391574	0.196304	0.723055	0.436822	0.438133	0.432641	0.234989	0.378157	1.09854	0.393872	0.193619	0.284407	0.421264	0.460135	0.328923	0.688953	0.671389	0.857333	0.459059	0.291827	0.239282	0.519972	0.506878	0.488527	0.197838	0.223657	0.42136	0.184556	0.189305	0.124871	0.527614	0.684559	0.512049	0.442933	0.150719	0.211025
3.66667	0.571698	0.688309	0.809196	0.694246	0.464549	0.913646	0.271438	0.543522	0.698616	0.674347	1.07243	0.984568	0.636199	0.534297	0.302313	0.478884	0.720217	0.524166	0.630068	0.383876	0.422165	0.590168	0.298138	0.189838	0.287488	0.423094	0.472264	0.319094	0.659193	0.669166	0.849245	0.449814	0.289482	0.226335	0.526735	0.479483	0.476684	0.195198	0.223724	0.419118	0.190789	0.180525	0.122201	0.571777	0.686907	0.499122	0.440801	0.148852	0.214178
3.83333	0.568765	0.65313	0.76544	0.709645	0.459285	0.883657	0.268506	0.534869	0.685832	0.641996	1.05387	1.00232	0.598218	0.506263	0.289185	0.46813	0.70649	0.521373	0.572934	0.376204	0.413853	0.552473	0.302441	0.189809	0.249584	0.407669	0.428527	0.307615	0.65879	0.647997	0.823644	0.43909	0.288634	0.216164	0.520281	0.478663	0.45599	0.190672	0.220962	0.413042	0.181137	0.184954	0.118523	0.529352	0.639569	0.457583	0.429954	0.145919	0.207482
4	0.545195	0.642867	0.75601	0.711934	0.430744	0.840806	0.267881	0.515016	0.653123	0.639835	0.949167	0.893078	0.573491	0.485643	0.261883	0.43929	0.677454	0.504904	0.531851	0.361109	0.394427	0.528737	0.306268	0.184555	0.285755	0.404478	0.44189	0.295317	0.646925	0.638572	0.835784	0.437801	0.284912	0.216587	0.526437	0.453679	0.43906	0.1842	0.238723	0.410038	0.184447	0.170526	0.124916	0.540243	0.631407	0.529623	0.426664	0.14633	0.201775
[truncated: 16 more columns]

[truncated: 3 more sheets: FigS5B_0-1_ng_Dox_ratio, FigS5B_10_ng_Dox_ratio, FigS5B_1_ug_Dox_ratio]
