# Supplementary material for: A fluorescent sensor for real-time monitoring of DPP8/9 reveals crucial roles in immunity and cancer
Source: Life Sci Alliance. 2025 May 12;8(8):e202403076. doi: 10.26508/lsa.202403076 (PMC12069513; doi:10.26508/lsa.202403076)
Supplement: Supplementary file 1 [file LSA-2024-03076_SdataF1_F2_F3_F4_F5_F6_FS1_FS2_FS3_FS4_FS5_FS6_FS7_FS8_FS9.zip › Source Data/Fig5/Fig5A_source-data.xlsx]

## Sheet: 5A
Mean values and n numbers								Individual replicates
WM1366				WM3734a				WM1366				WM3734a
	Mean	n			Mean	n		ID	Replicate	DiPAK ratio		ID	ROI (= individual cell)	DiPAK ratio
untreated	0.706264	62		untreated	3.10599	23		untreated	1	0.488267		untreated	1	1.74613
								untreated	2	0.430108		untreated	2	4.32409
								untreated	3	1.00335		untreated	3	4.59826
								untreated	4	0.653721		untreated	4	2.35907
								untreated	5	0.473595		untreated	5	2.07142
								untreated	6	0.569379		untreated	6	2.06948
								untreated	7	1.1581		untreated	7	1.92792
								untreated	8	1.08328		untreated	8	1.28254
								untreated	9	0.515691		untreated	9	3.63063
								untreated	10	0.492574		untreated	10	2.51559
								untreated	11	1.00368		untreated	11	4.23968
								untreated	12	0.420776		untreated	12	4.00478
								untreated	13	0.895296		untreated	13	4.13204
								untreated	14	0.952721		untreated	14	3.35913
								untreated	15	1.15309		untreated	15	2.34571
								untreated	16	0.700161		untreated	16	2.27733
								untreated	17	0.689306		untreated	17	2.63894
								untreated	18	0.122314		untreated	18	4.1186
								untreated	19	0.123036		untreated	19	2.85253
								untreated	20	0.678422		untreated	20	2.84444
								untreated	21	0.774749		untreated	21	4.67259
								untreated	22	1.40671		untreated	22	3.98551
								untreated	23	1.3196		untreated	23	3.44129
								untreated	24	0.442289
								untreated	25	0.709982
								untreated	26	0.154886
								untreated	27	0.922191
								untreated	28	0.633877
								untreated	29	0.120012
								untreated	30	0.676906
								untreated	31	0.515862
								untreated	32	0.175441
								untreated	33	0.177432
								untreated	34	0.493966
								untreated	35	1.07502
								untreated	36	0.432165
								untreated	37	1.02778
								untreated	38	0.28235
								untreated	39	1.00093
								untreated	40	0.718911
								untreated	41	1.50497
								untreated	42	0.673661
								untreated	43	1.06447
								untreated	44	1.52314
								untreated	45	0.770255
								untreated	46	0.786299
								untreated	47	0.826621
								untreated	48	0.609315
								untreated	49	0.902444
								untreated	50	0.373665
								untreated	51	0.422288
								untreated	52	0.275539
								untreated	53	0.392149
								untreated	54	0.838214
								untreated	55	0.598791
								untreated	56	1.16806
								untreated	57	0.782092
								untreated	58	0.97667
								untreated	59	0.904058
								untreated	60	0.586701
								untreated	61	0.627336
								untreated	62	0.513747
