# Supplementary material for: A fluorescent sensor for real-time monitoring of DPP8/9 reveals crucial roles in immunity and cancer
Source: Life Sci Alliance. 2025 May 12;8(8):e202403076. doi: 10.26508/lsa.202403076 (PMC12069513; doi:10.26508/lsa.202403076)
Supplement: Supplementary file 1 [file LSA-2024-03076_SdataF1_F2_F3_F4_F5_F6_FS1_FS2_FS3_FS4_FS5_FS6_FS7_FS8_FS9.zip › Source Data/Fig5/Fig5C_source-data.xlsx]

## Sheet: 5C
Mean values and n numbers								Individual replicates
WM1366				WM3734a				WM1366				WM3734a
	Mean	n			Mean	n		ID	Replicate	DiPAK ratio		ID	ROI (= individual cell)	DiPAK ratio
DMSO	0.794795	51		DMSO	3.03963	16		DMSO	1	1.10449		DMSO	1	3.49677
1G244	1.55832	82		1G244	4.93662	20		DMSO	2	0.706739		DMSO	2	4.98926
								DMSO	3	1.15127		DMSO	3	2.8008
								DMSO	4	0.492498		DMSO	4	3.74032
								DMSO	5	0.857943		DMSO	5	5.25195
								DMSO	6	0.926282		DMSO	6	1.85303
								DMSO	7	0.749845		DMSO	7	1.84646
								DMSO	8	0.776143		DMSO	8	2.25684
								DMSO	9	1.09309		DMSO	9	2.26526
								DMSO	10	0.658736		DMSO	10	3.09878
								DMSO	11	1.02426		DMSO	11	3.30368
								DMSO	12	1.0821		DMSO	12	2.57349
								DMSO	13	1.09578		DMSO	13	2.76314
								DMSO	14	0.266032		DMSO	14	2.43373
								DMSO	15	0.824929		DMSO	15	2.94082
								DMSO	16	0.230398		DMSO	16	3.01978
								DMSO	17	0.683413		1G244	1	3.65212
								DMSO	18	0.746876		1G244	2	3.17318
								DMSO	19	0.842856		1G244	3	2.85873
								DMSO	20	0.85222		1G244	4	3.1594
								DMSO	21	1.04202		1G244	5	5.03196
								DMSO	22	1.08721		1G244	6	5.64998
								DMSO	23	0.996847		1G244	7	6.42363
								DMSO	24	0.592718		1G244	8	4.66814
								DMSO	25	0.494703		1G244	9	5.4566
								DMSO	26	0.812036		1G244	10	5.96919
								DMSO	27	0.722029		1G244	11	4.89129
								DMSO	28	0.458284		1G244	12	3.76109
								DMSO	29	0.310403		1G244	13	3.15303
								DMSO	30	1.65326		1G244	14	9.84279
								DMSO	31	1.43212		1G244	15	4.03857
								DMSO	32	1.38824		1G244	16	4.15253
								DMSO	33	1.06516		1G244	17	8.58044
								DMSO	34	0.178076		1G244	18	4.53261
								DMSO	35	0.2324		1G244	19	8.55802
								DMSO	36	0.0960071		1G244	20	1.17912
								DMSO	37	0.082982
								DMSO	38	0.579562
								DMSO	39	1.08922
								DMSO	40	0.86124
								DMSO	41	1.33647
								DMSO	42	0.754113
								DMSO	43	0.557214
								DMSO	44	0.746507
								DMSO	45	0.690537
								DMSO	46	0.963362
								DMSO	47	0.38965
								DMSO	48	2.03338
								DMSO	49	0.667082
								DMSO	50	0.647467
								DMSO	51	0.408335
								1G244	1	1.20069
								1G244	2	0.799387
								1G244	3	1.14032
								1G244	4	1.047
								1G244	5	1.05608
								1G244	6	1.18605
								1G244	7	1.26246
								1G244	8	0.929949
								1G244	9	1.27472
								1G244	10	0.986927
								1G244	11	1.06954
								1G244	12	1.57724
								1G244	13	2.36244
								1G244	14	2.09208
								1G244	15	2.22365
								1G244	16	1.15255
								1G244	17	3.71272
								1G244	18	3.51095
								1G244	19	1.42747
								1G244	20	0.762126
								1G244	21	4.0259
								1G244	22	1.10578
								1G244	23	1.22141
								1G244	24	1.32681
								1G244	25	1.45301
								1G244	26	1.24881
								1G244	27	1.42542
								1G244	28	1.08226
								1G244	29	1.27629
								1G244	30	1.10188
								1G244	31	0.60958
								1G244	32	0.903644
								1G244	33	1.35436
								1G244	34	0.649792
								1G244	35	0.846194
								1G244	36	0.672192
								1G244	37	1.32382
								1G244	38	1.12861
								1G244	39	1.39615
								1G244	40	1.81137
								1G244	41	3.05851
								1G244	42	1.38699
								1G244	43	0.905913
								1G244	44	1.2604
								1G244	45	5.74143
								1G244	46	5.57131
								1G244	47	1.07767
								1G244	48	1.16004
								1G244	49	1.37049
								1G244	50	1.06201
								1G244	51	0.982743
								1G244	52	1.2215
								1G244	53	1.20631
								1G244	54	1.80767
								1G244	55	1.79409
								1G244	56	1.98403
								1G244	57	0.82024
								1G244	58	1.21285
								1G244	59	1.26562
								1G244	60	1.55431
								1G244	61	1.48142
								1G244	62	1.0019
								1G244	63	1.76707
								1G244	64	1.60734
								1G244	65	1.60872
								1G244	66	1.45017
								1G244	67	1.71146
								1G244	68	1.94264
								1G244	69	1.1442
								1G244	70	1.28295
								1G244	71	1.70557
								1G244	72	1.39139
								1G244	73	1.66608
								1G244	74	1.69171
								1G244	75	1.366
								1G244	76	0.99183
								1G244	77	1.61447
								1G244	78	3.4344
								1G244	79	1.14056
								1G244	80	1.56675
								1G244	81	1.11571
								1G244	82	1.91785
