# Supplementary material for: A fluorescent sensor for real-time monitoring of DPP8/9 reveals crucial roles in immunity and cancer
Source: Life Sci Alliance. 2025 May 12;8(8):e202403076. doi: 10.26508/lsa.202403076 (PMC12069513; doi:10.26508/lsa.202403076)
Supplement: Supplementary file 1 [file LSA-2024-03076_SdataF1_F2_F3_F4_F5_F6_FS1_FS2_FS3_FS4_FS5_FS6_FS7_FS8_FS9.zip › Source Data/Fig6/Fig6B_source-data.xlsx]

## Sheet: Tabelle1
		live cells/ml
		Replicates
		1	2	3	4	5	6	7	8	Mean	SD
Day 0	LPS	500000	500000	500000	500000	500000	500000	500000	500000	500000	0
	DMSO	500000	500000	500000	500000					500000	0
	2 µM 1G244	500000	500000	500000	500000					500000	0
	4 µM 1G244	500000	500000	500000	500000					500000	0
	8 µM 1G244	500000	500000	500000	500000					500000	0
Day 1	LPS	545000	490000	605000	470000	435000	535000	520000	590000	523750	57925.4
	DMSO	850000	680000	440000	580000					637500	172506
	2 µM 1G244	410000	540000	390000	570000					477500	90691.8
	4 µM 1G244	435000	510000	365000	510000					455000	69641.9
	8 µM 1G244	300000	530000	260000	380000					367500	119269
Day 2	LPS	605000	730000	790000	635000	640000	800000	570000	570000	667500	93503.2
	DMSO	450000	740000	840000	610000					660000	168721
	2 µM 1G244	560000	620000	615000	375000					542500	114928
	4 µM 1G244	515000	495000	295000	415000					430000	99833.2
	8 µM 1G244	390000	440000	185000	270000					321250	115497
Day 3	LPS	925000	1040000	845000	885000	1680000	1560000	1560000	915000	1176250	357129
	DMSO	850000	928000	1620000	1500000					1224500	391784
	2 µM 1G244	645000	813000	975000	920000					838250	145335
	4 µM 1G244	505000	725000	700000	855000					696250	144475
	8 µM 1G244	200000	508000	215000	255000					294500	144214
