# Supplementary material for: A fluorescent sensor for real-time monitoring of DPP8/9 reveals crucial roles in immunity and cancer
Source: Life Sci Alliance. 2025 May 12;8(8):e202403076. doi: 10.26508/lsa.202403076 (PMC12069513; doi:10.26508/lsa.202403076)
Supplement: Supplementary file 1 [file LSA-2024-03076_SdataF1_F2_F3_F4_F5_F6_FS1_FS2_FS3_FS4_FS5_FS6_FS7_FS8_FS9.zip › Source Data/Fig6/Fig6C_Source-data.xlsx]

## Sheet: 0417-ocr
Mean oxygen consumption rate of five technical replicates is plotted in Figure 6C.
	Technical Replicates																				Mean				SD
Time [min]	untreated					2 µM 1G244					4 µM 1G244					6 µM 1G244					untreated	2 µM 1G244	4 µM 1G244	6 µM 1G244	untreated	2 µM 1G244	4 µM 1G244	6 µM 1G244
1.34888	321.683	317.185	322.938	338.056	340.199	149.426	156.374	157.546	157.921	158.755	107.09	114.608	113.452	107.748	110.458	79.1015	86.5893	81.7827	82.3661	95.7223	328.012	156.004	110.671	85.1124	10.3972	3.77583	3.34069	6.5098
8.01763	305.111	302.8	312.017	328.006	332.138	135.999	144.474	143.38	143.917	147.652	97.1422	106.399	103.904	101.468	99.3887	74.445	80.2737	74.6347	74.3225	87.2059	316.014	143.084	101.66	78.1764	13.3534	4.29464	3.64354	5.64027
14.6665	296.92	299.969	307.067	324.242	329.735	128.641	138.923	135.911	139.267	142.268	92.6365	101.849	99.6525	96.9198	94.4924	69.8439	76.3094	70.0325	70.2421	84.786	311.587	137.002	97.1101	74.2428	14.6633	5.18768	3.73577	6.49062
21.491	118.705	113.711	120.11	121.855	123.83	60.7408	63.483	62.0263	62.7813	63.3896	46.2754	49.0314	46.3759	46.739	45.8527	38.6152	41.83	36.599	35.5836	41.8176	119.642	62.4842	46.8549	38.8891	3.83096	1.1352	1.25703	2.8927
28.1358	124.884	118.67	125.794	125.45	131.391	62.8984	65.5743	63.9871	64.8546	66.5779	47.5006	49.3909	47.147	49.65	47.2775	38.3054	41.2454	37.036	36.6181	43.2471	125.238	64.7784	48.1932	39.2904	4.51326	1.41757	1.22162	2.85797
34.8303	137.262	132.337	137.93	140.594	144.89	66.6126	71.0956	71.1924	69.4648	72.4545	51.0755	53.3766	51.6165	52.7705	51.3085	39.9296	42.3169	38.8688	37.7987	47.5378	138.603	70.164	52.0295	41.2904	4.60984	2.25129	0.995538	3.87269
41.603	490.905	461.947	463.381	508.567	505.733	301.972	321.131	288.343	323.302	344.526	238.059	253.915	250.894	253.244	241.543	182.408	194.081	181.119	181.357	189.474	486.106	315.855	247.531	185.688	22.4324	21.5345	7.25053	5.81307
48.3277	541.096	500.624	535.308	564.997	574.276	320.637	347.185	308.546	340.689	366.037	251.774	263.356	260.235	264.503	250.566	190.46	195.789	184.923	189.84	189.78	543.26	336.619	258.087	190.158	28.8108	22.5673	6.51848	3.85484
55.0351	555.831	511.363	555.286	578.749	591.692	323.856	351.359	308.299	337.171	367.312	251.277	266.271	258.801	263.337	248.617	189.514	194.437	182.083	188.716	183.081	558.584	337.599	257.661	187.566	30.6229	23.0205	7.58587	5.06205
61.8349	50.6375	50.742	47.6292	48.0643	50.2567	27.3409	30.8378	31.1613	26.9311	28.5401	22.5217	23.052	20.3615	20.694	23.0558	21.2873	24.2587	19.6964	20.2355	28.3506	49.4659	28.9622	21.937	22.7657	1.49704	1.95489	1.30997	3.58566
68.5057	55.7131	53.2522	53.4869	52.6212	55.5097	31.0328	35.4253	38.7283	31.9183	34.0247	27.5149	27.6543	26.0874	23.9627	24.6467	23.6373	26.5004	23.3601	21.0223	32.4921	54.1166	34.2259	25.9732	25.4025	1.40262	3.05252	1.65966	4.41422
75.1698	56.9315	53.9682	54.4129	53.4105	55.7046	33.6375	35.7496	38.0926	34.2127	34.1011	27.4533	28.3782	26.736	24.7469	24.7719	24.239	26.7257	23.9591	21.493	24.7534	54.8855	35.1587	26.4173	24.234	1.42279	1.82241	1.62154	1.87529
