# Supplementary material for: A fluorescent sensor for real-time monitoring of DPP8/9 reveals crucial roles in immunity and cancer
Source: Life Sci Alliance. 2025 May 12;8(8):e202403076. doi: 10.26508/lsa.202403076 (PMC12069513; doi:10.26508/lsa.202403076)
Supplement: Supplementary file 1 [file LSA-2024-03076_SdataF1_F2_F3_F4_F5_F6_FS1_FS2_FS3_FS4_FS5_FS6_FS7_FS8_FS9.zip › Source Data/Fig6/Fig6D_Source-data.xlsx]

## Sheet: Tabelle1
		Activated B cells (TACI+)					Plasmablasts (TACI+CD138+)
		LPS	DMSO	2 µM 1G244	4 µM 1G244	8 µM 1G244	LPS	DMSO	2 µM 1G244	4 µM 1G244	8 µM 1G244
Replicates	1	55.5	61.58	58.06	48.25	46.24	14.93	14.14	17.47	16.87	16.14
	2	55.23	51.23	45.54	43.18	47.54	12.1	10.42	13.86	15.3	15.85
	3	52.72	56.96	59.56	35.89	56.11	10.79	10.48	13.83	10.27	12.81
	4	58.92	73.12	67.68	58.18	35.57	10.32	8.24	9.27	9.21	6.68
	5	75.51	69.86	63.72	52.56	30.15	8.29	7.34	8.32	8.46	6.07
	Mean	59.576	62.55	58.912	47.612	43.122	11.286	10.124	12.55	12.022	11.51
p value	Two-tailed Welch T-Test vs DMSO	0.773706		0.623511	0.0763012	0.039997	0.304261		0.244667	0.38455	0.64906
