# Supplementary material for: A fluorescent sensor for real-time monitoring of DPP8/9 reveals crucial roles in immunity and cancer
Source: Life Sci Alliance. 2025 May 12;8(8):e202403076. doi: 10.26508/lsa.202403076 (PMC12069513; doi:10.26508/lsa.202403076)
Supplement: Supplementary file 1 [file LSA-2024-03076_SdataF1_F2_F3_F4_F5_F6_FS1_FS2_FS3_FS4_FS5_FS6_FS7_FS8_FS9.zip › Source Data/Fig6/Fig6E_Source-data.xlsx]

## Sheet: 6E_untreated
Raw FACS data.
Event	FSC-H	FSC-A	SSC-H	SSC-A	GFP FITC-H::FL5-H	GFP FITC-A::FL5-A	Alexa Fluor 647 APC-H::FL11-H	Alexa Fluor 647 APC-A::FL11-A	PB450-H::FL1-H	PB450-A::FL1-A	PE-H::FL7-H	PE-A::FL7-A	mCherry ECD-H::FL8-H	mCherry ECD-A::FL8-A	FSC-Width	Time	DiPAK ratio
1	150855.3	219561.2	233776.3	326507.5	3396	4704.2	2968.3	4704.1	1212.3	267.8	1286.2	1505.2	1659.5	2068.8	1490.4404	0	2.273878577
2	404750	572078.7	118549.5	169694.2	683599.6	950954	22563.1	35600.2	3188.6	3939.5	73225.5	91417	286389.1	359073.1	1447.354	0.00012	2.648357674
3	29147.2	34759.2	22961.7	29952.4	344.5	383.1	487.5	352.9	1273.2	101.8	385.6	64.8	534.7	262.9	1221.2704	0.00094	1.457208064
4	298509.1	461335.7	96787	144765	1935.6	2814.7	5600.6	8421.6	1983.7	2123.3	554	546.9	621.5	440.8	1582.5819	0.00096	6.385435572
5	559817.5	1082704	269543.7	427601.7	87470.6	135271.3	35133.7	62558	1006.5	51.4	5310.2	7210.3	18746.9	26628.4	1980.4523	0.00112	5.079963498
6	576185.5	960573.9	210470.9	337378.8	1636.6	2298.9	4816	7725.2	2287.1	1512.3	1032.9	990.5	3063.7	4200.1	1707.14	0.00162	0.547344111
7	557100.2	840058.2	164102.9	246237.9	7604.4	10789	7323.4	11713.9	1161.4	261.8	560.1	924.4	1554	1956.4	1544.1124	0.00228	5.514720916
8	107234.2	142323.4	82118.6	110440.2	827.8	993.4	892.1	754.8	1259.9	-55.5	427.2	234.8	582.8	474.1	1359.0928	0.00248	2.095338536
9	478007.1	767873.8	181770.2	280467.7	36836.1	55686.8	3204.8	5180.5	1115.2	-0.19999999	2327.3	2703.5	7734.1	10455.7	1644.9832	0.00356	5.325975305
10	451603.1	860253.9	159743.1	268860.6	1469.8	1751.4	5842	9538.8	1575.8	676.5	482.2	-90.4	413.4	174.6	1950.6191	0.00362	10.03092784
11	78903.2	122028.8	70106.9	97971.1	866.5	730.6	457.4	613.1	1061.6	-253.2	417.6	554.4	467.3	466.3	1583.8151	0.00402	1.566802488
12	567569	1090620	227367	384640.9	1385.3	1880.8	26189	49898	1992.1	859.9	418.6	2.1	545.6	310.5	1967.6838	0.00408	6.057326892
13	59136.5	88309.5	54656.3	70792.8	806.1	974.4	407.3	127.1	1181.4	505.1	371.1	268.5	454.3	444.1	1529.1602	0.0042	2.194100428
14	595881.3	1015516.9	280871.1	444239.1	1262.1	1677.3	73769.8	137903.2	1328.1	271.8	476.4	472.2	494.9	654.7	1745.1313	0.00444	2.561936765
15	401780.5	687900.9	188638.7	295026.8	1522.9	1457.6	38355.8	67852.8	1220.1	647.2	584.1	285.2	591.1	761.7	1753.2396	0.00484	1.913614284
16	260552	398485.3	379381.5	541277.9	1996.7	2963.5	1127.5	1662.8	1191.4	-122.8	615.3	369.6	738.1	686.7	1566.0929	0.00514	4.315567205
17	550407.7	985536.1	183009.3	287562.4	16904.4	24688.9	27343.8	49619.9	1623.1	1341.6	391.1	306.4	782.8	1070.4	1833.5544	0.00534	23.06511584
18	141564.3	225847.4	260102.8	358499.3	1639.3	1751.9	1277.6	1222.4	1686.2	66.2	899.7	893	736.9	820.3	1633.7053	0.0059	2.135682068
19	361238.6	584217	139638.3	217280.9	1417.5	1889	8945.7	16487.4	1007.2	198.6	511.5	140.1	397.8	181.5	1656.1039	0.00726	10.4077135
20	710537.4	1244184.3	243619.8	386818.1	2177.6	2311.9	32710.8	60274.2	1665.8	1065.5	666.5	485.3	1064.2	899.6	1793.0751	0.0078	2.569919964
21	505809.2	831536	223545.8	338145.8	4718.9	6281.2	18101.7	30598.2	1376.7	-489	567.3	259.8	627.3	359.2	1683.431	0.00782	17.48663697
22	621896.1	1227121.8	287851.1	485557.4	1528.3	2221.1	12610.2	24739.1	1058.4	1040.3	414.3	63.1	478.7	372.8	2020.5508	0.00808	5.957886266
23	159726.7	265714.5	153441.9	221105.7	1693.7	2562.2	1473.3	2051.7	1181.9	543.9	599.4	710.9	608	679	1703.5541	0.00828	3.773490427
24	522834.9	901983.3	171362.2	262185.1	1239.2	1932.4	17902.1	32150.5	1649.4	438.7	244.4	82.4	383.6	105.5	1766.5906	0.0085	18.31658768
25	336142.2	578124.7	167206.8	259151.9	1409.3	1730	7119.4	11573.6	1390.7	132.7	533.1	379	655.6	363.1	1761.1888	0.00856	4.764527678
26	490298.6	799273.3	201844.8	300158.2	230418.1	331592.8	7302.3	11100.3	1631.1	231.8	20473.4	26762.2	77973.6	102489.5	1669.3091	0.00864	3.235383137
27	731552.1	1451038.5	359725	648240.9	2770.5	4334.9	80814.1	168905.6	2723.2	3624.9	806.1	909.4	837.1	1453.5	2031.1105	0.01098	2.982387341
28	697732.2	1321020.3	288108.8	489369.3	69011.3	109198.1	55516.7	105412.2	1216.9	164.9	4178.1	6222.9	15898.4	23963.7	1938.7562	0.01132	4.556813013
29	422176.7	624281.8	154781.5	217066.9	3001366	4139535	57059.5	84533.8	922.3	1049.7	306463	375169	1210219.6	1491641.3	1514.2126	0.0118	2.775154456
30	58703	80631.4	40396.8	53742.7	489.2	-45.3	423.7	86.7	1242.3	-204.8	362.2	90.2	355.3	86.7	1406.6741	0.011899999	-0.522491349
31	143020.8	201524.7	101686.6	138891.5	1601.8	1500.9	760.5	882.3	1192.7	-310.8	568.8	484.1	508.9	448.8	1442.9196	0.012739999	3.344251337
32	37592.7	51276.3	16227.2	21978.1	5423.5	7042.1	1662.7	2101.7	1502.3	190.9	502.2	267	1426	1399.7	1396.75	0.01344	5.031149532
33	390172.5	696674.5	200072.5	314068.4	1122.4	1407.3	18809.3	31907.4	1199.1	3.1	565.6	221.2	688.8	668.6	1828.4296	0.01354	2.104845947
34	238448.8	319825.5	79878.2	111376.8	600.9	684.9	735.6	1086.8	2760.6	2810.3	315.5	175.6	366.1	-73.5	1373.4684	0.01416	-9.318367347
35	412117.7	711661.2	219904	335122.7	17306.7	26069.3	11022.2	19299	1394	-149	1123.4	1446.3	3114.9	3777.9	1768.3077	0.014599999	6.900473808
36	358663.4	567435.3	127479.1	195263.3	61857	89961.7	26567.1	43717.6	1307.4	-46.9	12790.6	16316.2	48839.8	64972.4	1620.0842	0.01512	1.384614082
37	407565.8	643097.7	190044.4	285289.9	11642.3	16577.1	4542.7	7761.4	1220.1	-624.1	536.2	281.9	703.6	481.4	1615.7899	0.015179999	34.43518903
38	461203.9	697917.9	244530.9	376416.7	3094.5	3915.2	21476.5	34870	1226.4	433.6	483.6	756.7	727.5	415.9	1549.5815	0.015579999	9.413801395
39	44071.1	57516.1	78701.8	99811.4	942.1	1692	511	369.9	1065.5	285.7	514.1	189.7	604.6	482.8	1336.5984	0.016099999	3.504556752
40	293413.9	403866.2	95280.9	135847.8	2038.9	3065.2	1539.1	2207.5	898.3	406.1	684.9	649.4	725.7	694.3	1409.5007	0.01628	4.41480628
41	457513.2	881285.7	195730.9	360050.4	1867.8	1716.1	3661.2	5811.9	907.8	175.5	536.2	394.3	562.5	216.5	1972.4856	0.016859999	7.926558891
42	493743.9	859905.7	202605.1	306721.1	2185.5	1881	8534.7	15934.1	1654.8	1899.7	429.8	271.7	509.1	359.9	1783.4293	0.016959999	5.226451792
43	65386.8	118299	218531.7	322860.6	1197.5	1190.5	1566.2	1684	1451.7	-195.4	581.1	417	767.7	632.6	1852.719	0.01702	1.881915903
44	506888.7	921620.6	193307.1	307901.9	13935.1	20518.9	37420.7	65998.6	1317.6	594.3	793.7	573.3	2049.3	2719.7	1861.8292	0.01718	7.544545354
45	533632.6	1248664.4	747340.5	1428102.4	4011.8	7214.9	1502.8	2778.5	1769.5	522.3	911.2	948	1118	1657.5	2396.093	0.01798	4.352880845
46	548766.3	1069309.9	222018.5	356677.7	1942.3	2220.6	15317.4	28056.6	1423.1	1172.5	530.7	416.4	474.8	298.4	1995.3585	0.01818	7.441689008
47	356311.5	659912.9	733496.6	1113165.3	7934	12415.8	5302.1	9743.3	1215	533.7	1810.9	2644.4	2480.9	3563.1	1896.5543	0.01832	3.484549971
48	876177.8	2118258	3106571.5	5733766	14971.2	27541.6	9718.7	18257.2	1291.3	1143.3	4058.5	6495.7	5437.3	9817.5	2475.6392	0.01846	2.805357779
49	285518.3	405258	386142.9	544111.4	1690.7	2315.7	1429.7	2862.2	1150.8	689.2	669.9	448.9	754	491.5	1453.4738	0.01848	4.711495422
50	310553.1	454161.6	127953.6	184494.2	1269.1	1485.5	2678.9	4661.8	1211	455.8	584.3	168.9	464.5	186.9	1497.5314	0.0187	7.948100589
51	460823.8	800876.2	193225.1	309725	1011.4	1513.1	21817	39411.9	1389.5	168.7	327.6	60.1	416.5	250.4	1779.6615	0.019019999	6.042731629
52	493908.7	798901.1	178089	276970.1	2723.5	3643.9	314.6	-830.6	1742.9	530.1	439	708.4	507.3	639.6	1656.3434	0.019439999	5.697154472
53	555259.2	985016.2	190155.5	294564	1286.1	1574.6	14827.1	25938.2	1626.8	1396.2	577.9	297.6	642.3	580.3	1816.561	0.0198	2.713424091
54	168631.3	197875.1	878836	1069965.3	8449.7	11148.5	518.2	592	1003	-101.7	1459.1	1222.2	1231.9	1418.8	1201.629	0.0201	7.857696645
55	545150.3	925171.4	234276.9	373661.6	1923.4	2328.6	27622.7	50711	1107.1	72.7	543.5	266.5	463.1	548.8	1737.8438	0.02034	4.243075802
56	472303.1	884407.8	243234	381910.7	1287.1	1730.7	7970	14158.9	1311.3	218.3	418.4	186.6	451.6	347.3	1917.5121	0.0206	4.983299741
57	254778.4	480981.9	449663.3	656090.9	10637.8	15151.5	3368.6	4950.8	1142.6	495.1	1535.8	1923	3820.4	4693.2	1933.169	0.02128	3.228394273
58	639047	1359051.1	290591.2	514454.5	2128	2860.2	19674.2	39637.9	1148.5	424.8	350.6	109.5	343.9	271.2	2177.7483	0.021359999	10.54646018
59	307177.7	447885.5	109934.1	161955.6	2913.3	3375	5228.3	8581.4	1106.8	65.9	439.3	34.8	626.4	476.4	1493.0667	0.02296	7.084382872
60	568455.4	1203025.9	268681.1	432483.2	4140	6139.4	5463.4	10661.8	909.3	674.9	520.4	411.9	678.9	415.3	2167.1255	0.0232	14.7830484
61	157746.6	233006.3	185169.1	251778	424	253.3	528.2	793.2	1125.3	-1.5	449.3	-71.6	371.2	228.5	1512.5656	0.023419999	1.108533917
62	630107.2	1062504.9	245434.7	386544.3	9081.6	13554.7	32931.7	59770.3	1290.4	491	481.9	476.6	745.5	1063.7	1726.7064	0.02392	12.74297264
63	422659.8	748093.1	204282.2	316072.7	41869.1	61713.8	18119	32161.5	1630.2	583.5	2540.1	3082.2	9424.8	12705	1812.4591	0.024139998	4.857441952
64	440655.1	697611.3	126487.6	187654.3	3840.5	5336	7310.8	11380.4	1418.5	782.1	395.3	226.5	976	836.4	1621.1436	0.02464	6.379722621
65	399052.3	636108.3	230262.8	352784.3	68677.3	99602.5	5906.4	9284.3	1405.3	640.1	8735	11259.4	33382.7	44432.2	1632.3201	0.02496	2.241673831
66	89985.2	155266	58462.4	81332.9	384.1	188.5	1284	1643.9	1575.8	511	452.3	43	295.5	-186	1766.8961	0.02572	-1.01344086
67	483522.4	708748.4	105221.5	154402.4	240933.9	348265.2	9575.7	15414.9	2050.5	1621.5	20269.1	26833.2	74871.3	100709.7	1500.9885	0.02602	3.458109795
68	603123.6	1341640.6	278906.2	457462.1	2243.3	3709.3	30723.4	62807.3	1419.5	192.8	494.1	286.8	630.9	670.6	2277.8882	0.02616	5.53131524
69	79394.3	130892.3	157316.7	223561.6	1846.6	1993.3	5048.5	7409.2	1172.3	292.3	533	733.1	865	913.6	1688.2483	0.0262	2.181808231
70	690940.7	1382015.8	313461.5	519969.3	1757.7	2500.5	17531.2	35140.2	1344.2	328.2	479.3	353	447	551.3	2048.2126	0.02684	4.535643026
71	874846.7	1394810.8	360408	542647.8	31475.2	48575.7	39091	68004.2	1495	699.3	1593.9	2432.6	5283.4	7548.9	1632.6248	0.0273	6.434805071
72	586013.9	1145949.8	266574.2	449518	280558.8	435881.2	32746.2	62966.4	1785.2	167.1	22255.2	32829.5	84610.1	125117.1	2002.4501	0.027759999	3.483785989
73	567397.9	984050.4	165851.2	254080.8	13201.7	19595.8	9917.7	14885.6	1847.9	1243.6	492.7	47.6	1201.2	1356.5	1775.963	0.027959999	14.4458533
74	365539.9	629055	153717.6	235320.2	905.7	1339.2	14200	22840.9	1162.7	-239.1	487.9	75.7	394	63.8	1762.2117	0.028159998	20.99059561
75	581423.1	941681.7	141290	217693.7	2312	3366.3	42069.9	73954.7	1888	1801.6	664.7	98.6	450.8	356	1658.5059	0.028339999	9.455898876
76	329884.1	517071.2	173537.3	248777.2	949.8	906.6	2296.7	2755.8	1084.2	-364.1	426.2	50.8	513	329.9	1605.0691	0.03014	2.748105487
77	322801	608840.9	124143.5	184297.1	5171.6	7798.9	645.4	114.3	1315.3	312.8	582.1	325.3	744.7	626.3	1931.3899	0.03034	12.45233913
78	422304.1	728986.5	175673.4	272224.2	970.2	1065.2	20584.1	35147.8	1390.8	510	531.7	182.7	657.6	402.2	1767.6405	0.030599998	2.648433615
79	110042.5	135738	105618.6	143426.1	763	442.1	591.2	514.5	1042.4	389.6	331.5	400.7	456.6	318.3	1263.1334	0.03062	1.38894125
80	348598.4	508701.6	111407.9	162497	769.7	1024.7	3955	6180	1390.1	54.3	313.5	117.8	279.8	75	1494.3267	0.031059999	13.66266667
81	406383.3	627492.7	109016.3	163605	309380	441276.2	6664.3	10147.1	2980.3	2280.8	21894.2	28396.7	77955.5	101180.8	1581.1755	0.0319	4.361264192
82	981286	1800618.8	491525.5	808143.7	21775.6	33493.5	42027.1	77508.7	1244.6	456	1425.5	1739.5	3509.1	5562.6	1879.0078	0.03274	6.021195125
83	510131.2	901243.2	232713.7	342797.4	920.5	1026.1	13679.5	25129.4	1217.2	50.3	449.6	220.3	486.7	416.9	1809.0995	0.03364	2.461261693
84	432053.1	633326.7	115371	169080.5	69351.6	98185.7	3456.6	5364.6	1855.7	2197.8	6026	7110.4	19941.5	25599.8	1501.0504	0.034199998	3.83540887
85	546001.5	1032899	250151.7	417613.7	5718.6	9139.3	30973.7	59566.5	1118.5	247.9	614.2	522.8	714.9	943.9	1937.1586	0.03534	9.682487552
86	685865.5	1487707.9	378086.9	715897.8	1876.6	3041.9	37752	77659.7	1095.1	182.3	616.9	538.5	703.7	776.6	2221.1575	0.03566	3.916945661
87	67364.2	97115.7	78398.9	111089.9	1084.4	1479	971.4	1192.4	1657.4	19.3	424.1	379.9	498	326.4	1476.3325	0.03624	4.53125
88	670938.2	1412188.4	403238.6	682503.7	2787.8	4574.9	42500.1	82634.3	1947.9	1881	643.2	444.3	782.8	848.1	2155.3174	0.03634	5.394293126
89	488023.1	822079.8	160850.2	242174.7	8132.1	11774.3	1860.8	2940	1139.2	527.8	327.3	-37	486.1	257.7	1724.9617	0.036599997	45.68994955
90	499667.1	894590.9	220423.1	357974.1	1789.8	2254.9	35858	69453.8	1223.8	646.5	514.2	172.1	525.4	436.1	1833.3534	0.03872	5.170603073
91	508943.2	975248.8	206746.9	340116.6	123906.5	198968.6	13737.4	25230.1	1405.6	996.8	11233.6	16084.4	41963.3	62081.8	1962.2388	0.0402	3.204942511
92	696793	1184874	214215	322158.4	2886881.3	4330195	71333	112476	7512.1	9558.9	343034.6	468658.1	1312961.6	1811401	1741.2808	0.0405	2.390522584
93	469208.5	717268.5	163024.3	236575.8	473694.1	670359.4	21551.3	32481.6	2037.4	703.1	75011.1	94954.5	278078.3	354977.6	1565.3663	0.041479997	1.888455497
94	574361.3	1163459.4	253487.1	429514.1	10094.1	15872.8	38721.8	71724.7	1536.1	993.8	388.4	275.7	686.9	868.7	2074.2776	0.04152	18.27190054
95	442428.5	750595.9	163190.7	251941.8	1154.9	1824.1	10875.8	18438.8	1116.1	407.2	544.1	13.2	583.1	351.2	1737.2686	0.04284	5.193906606
96	449200	787308.3	229125.5	363651.4	1204.7	1505	14231.5	25827.3	1079.4	147.2	519.3	69.1	394.1	285.2	1794.7538	0.043759998	5.276998597
97	511775.7	909062.1	263249.3	405032.9	38152.4	56411.9	10775.8	18902.4	1007.1	156.6	1471.1	1658.4	4214.8	5489.4	1818.9473	0.0448	10.27651474
98	175756.3	222632.4	110814.8	145064.3	3391.3	4577.4	1821.6	2753.4	886.2	-113.8	1515.7	1700.5	1856.9	2420.3	1297.1412	0.04544	1.89125315
99	417942.6	646225.5	157446.3	242727.9	1025.5	1190	37425.7	63383.9	1319.2	526.6	559.5	379.1	421.8	159	1583.3391	0.045739997	7.48427673
100	535937.4	986585.2	191427.8	310915.1	3545.6	5261.4	9622.8	17771.7	1249.8	591.5	314.5	155.3	608.2	156.6	1885.0442	0.046099998	33.59770115
101	175601.2	250692	294489.8	409843.8	2350.9	3011.7	2221.7	2913.2	1016.7	594	775.3	827.3	867.3	1100.2	1461.8942	0.04628	2.73741138
102	493528.1	925067.2	211539.1	347165.4	2720.3	3975.1	23962.2	42516.1	1626.4	1234.3	414.3	217.6	606.7	950.3	1919.3817	0.04742	4.182994844
103	569686.7	1351391.5	725033.9	1460386.8	8821.7	19092.7	2001.3	3253.2	1149.9	-84.6	775.4	976.9	1216	1937	2429.1267	0.04818	9.856840475
104	485970.9	779084.3	164394.2	251207.6	314463.2	454794.9	14206.1	22220	2457.4	3295.2	22908.4	30148.4	90111.6	117975.5	1641.6338	0.048299998	3.854994469
105	270758.2	369522.7	111110.8	154355.9	945.3	953.5	631.4	-38.4	1422.7	403.2	557.1	330	439.6	206.6	1397.554	0.04832	4.615198451
106	629330.6	1076613.8	233420.8	371111.7	48618.1	74621.8	14790.3	25428.8	2815.1	3647.3	3217.4	4429.7	12517.6	17853	1751.7927	0.048779998	4.179790511
107	386960.1	600164.5	92909	137638.9	533578.5	769216.4	10310.1	16415.1	1635.2	490.9	55446.1	70140.9	198725.1	255571.5	1588.195	0.05066	3.009789433
108	221940.2	358820.2	263436.8	361400.3	1851.3	2172.6	1740.7	2464.2	1832.9	262.4	682.1	713.9	858.4	1175.7	1655.575	0.050839998	1.847920388
109	62720.7	99698.3	77453.5	112013.9	1478.1	1819.9	803.5	628.8	802.3	-403.3	695	599.5	659.6	1096.7	1627.7224	0.05116	1.659432844
110	555279	1014642.9	266892.8	418930.2	1169.2	1765.2	22055.7	39860.2	1306.3	235.2	266.2	-79.3	571.3	105.7	1871.144	0.05134	16.70009461
111	578980.8	998636.2	218550.6	353160.5	1713.8	1854.4	39984.5	69878.3	1640.7	1239.7	536.8	369.6	612.9	389.3	1766.2264	0.05202	4.763421526
112	447200.7	687348.8	155363.2	227170.6	879.5	991.6	15926.7	26845.2	966.3	463.4	422.2	53.5	370	-466.3	1573.8928	0.053159997	-2.126527986
113	365652.5	609924	161984.5	241896.9	4146.4	5985.8	15313.3	25372.9	1207.1	61.6	445.6	544.2	496.8	330.1	1708.0968	0.0537	18.13329294
114	275608.8	505442.5	195078.2	303380.8	984.9	1171.4	4375.6	7916.8	1560.6	210.8	491.5	-150.4	430.1	18	1877.9303	0.054339997	65.07777778
115	425645.7	599890.2	153792	224247.2	810.7	1006.3	3958.2	5644	1274	883.5	395.4	421.8	474.9	348.4	1443.2087	0.055579998	2.888346728
116	376807.4	625764.3	147031.1	222617.3	1457	1737.2	8903.1	14435.6	1155.4	-127.9	318.6	185.2	391.8	368.4	1700.5887	0.05574	4.715526602
117	686693.8	1216588.3	248812.4	411354.4	233906.3	363887.6	14486.7	26561.9	2588.1	1588.9	16360.2	23549.4	56615.6	82609.4	1814.1945	0.055919997	4.4049176
118	490803.9	779991.4	164754.9	251930.2	73718.5	108523.7	4508.5	8159	1482.4	626.1	4483.6	6003.2	14967.5	19802.4	1627.364	0.05746	5.480330667
119	522895.1	964172.6	209149.8	364724.4	27790.1	44849	14231	28842.4	1185.5	-61.8	818.1	963.7	2748.6	4025.3	1888.1904	0.058059998	11.14177825
120	474885.9	1456069.8	244008.9	633581.3	1430.9	2750.7	29099.1	61905.5	1586.3	502.6	484.9	444.9	613.7	-45.7	3139.7725	0.05814	-60.19037199
121	418113.2	631619.7	140562.9	203572.4	2107.8	2210.1	20421.2	32543.4	1355.8	-163.5	520.2	183.8	730.5	377	1546.901	0.05836	5.862334218
122	584199.9	1006502.7	196365.1	313055.6	23497.5	35707	9198.7	16057.6	1310.8	911.7	1205.8	1204.7	3885.1	5191.9	1764.2462	0.058659997	6.87744371
123	188546.8	260431	96227.7	128460.1	1261.5	1644	710.2	1171	1011.7	60.6	733.1	363	559.7	310.6	1414.4249	0.059639998	5.292981326
124	254400.7	410901.1	324971.1	479113.9	1175.1	1580.4	740.7	892.6	1637.6	153.8	433.7	236.8	721.3	380.2	1653.9391	0.060319997	4.1567596
125	758984.6	1515048.4	347148.5	572880.9	2197819.8	3908707	50214.8	93329	7433.5	9899.8	175063.2	300916.5	680630	1168544	2044.0604	0.06042	3.344937803
126	980662.3	2031150.4	526178.5	906489.7	5150.3	7580.1	86837.4	167640.6	2295.1	1937.5	794.7	681.9	818.8	1463.4	2120.9248	0.060659997	5.179786798
127	416207.5	752610.4	159144.6	249154.7	1382	1994.8	55230.1	99909.8	1391	622.2	514.9	206.4	272.9	138.1	1851.687	0.061699998	14.44460536
128	462593.8	792747	212211.6	348458.6	15635.2	26735.1	4918.7	8505.2	899.3	-8.7	778.5	1363.2	2925.3	4348	1754.8345	0.06172	6.148827047
129	491670.3	936132	250438.9	407977.4	1850.7	2722.2	22765.7	41248.2	1870.8	885.2	381.9	-30.6	602	460	1949.7039	0.06266	5.917826087
130	123601.1	241260.1	204153.6	302780.7	1005.1	1128	1030.9	1661.3	1339	368.3	512.3	334.9	552.5	251.9	1998.7883	0.062979996	4.477967447
131	400815.8	739476.7	298193.1	477415	1115.4	1352.6	38809	65404.9	1317.5	-174.8	583.6	529.1	600.5	515.9	1889.2423	0.0632	2.621825935
132	604852.7	1180090.1	305865	521766.1	2003.5	3320.9	25554.6	48187.4	2470.9	2251.1	503	464.4	635.3	234.1	1997.8774	0.0645	14.18581803
133	373955.2	553999.7	135395.5	204151.5	2686.1	3321.1	1931.1	2456.7	1906.8	576.7	433.9	205.6	810.3	408.3	1517.0276	0.06498	8.13397012
134	706327.3	1493708.1	440020	838355.2	2361.7	3977.5	14678.2	29309	1523	675.8	827.1	938.2	983.9	1545.3	2165.529	0.06508	2.573933864
135	185686.3	303272.4	122548.9	175428.6	747.4	404.6	1142.7	1108.5	1635.1	423.7	503.5	132	407.1	87.3	1672.5039	0.06526	4.634593356
136	452495.1	773965.3	165618	260681.2	14639.1	21597.2	25098	43136.4	1583.3	763.8	762.4	663.1	1339.6	1355.3	1751.5164	0.0655	15.93536486
137	446522.4	773638.9	189831.3	298151.9	957.8	1068.5	17696.6	30506.3	1086.6	-155.4	495.8	264.5	508.4	373.7	1774.1777	0.0661	2.859245384
138	429047	764669.6	180319.2	278794	1200	1259.7	2850.2	5357.4	1324.5	-215.2	510.6	430	447.9	297.7	1825.0549	0.06642	4.231441048
139	552009.7	1072339.5	204742.1	319301.6	13585.3	21406.5	25844.3	49963.9	1002.8	1047.9	1023.3	1434.3	3698.4	5635.9	1989.2377	0.067099996	3.798239855
140	321375.4	472300.9	107169.1	152886.7	964	782.9	479.4	795.8	1173.3	112.4	336.4	7.4	414.9	-169.7	1504.928	0.06802	-4.613435474
141	243426.6	405077.8	114889.1	182527	608	424.8	1632.2	2680.2	1037.3	-151.5	457.3	-186.6	547.2	48	1704.02	0.068339996	8.85
142	525731.2	988377.4	174114.7	275227.3	1017.6	999.2	22283.7	42465.8	1186.4	1051	417.9	307.6	585.5	484.2	1925.1362	0.06838	2.063610078
143	403187.8	690572.6	157826.2	249761.2	1453.1	1269.8	61183	104707.5	1318.2	1123	516.1	471.7	552.8	408	1753.9032	0.06988	3.112254902
144	269519.1	475801.3	487847.6	731886.3	6952.5	10384	1326.8	1547.4	1234.5	201.6	1219.3	1516.5	2984	4150.9	1807.7867	0.07098	2.501626153
145	512572.3	828955.8	162638.8	239428.3	453285.3	655842	18130.4	28975.8	1429.3	1589.1	63159	83358.4	226190.7	300178.7	1656.0728	0.0711	2.184838564
146	103017.2	135145.5	47982.4	63734.4	808.1	719.5	708	599.4	1111.8	-218.5	316.3	219	527.5	445.5	1343.3738	0.071279995	1.615039282
147	562554.4	1073815.9	256477.5	443915.4	58125.9	90992.7	30687.7	61595.9	1522.5	1070.5	1693.1	2452.2	6031.3	8509.2	1954.6407	0.071339995	10.69344944
148	637827.6	1149456.1	279698.2	450127.1	10755.3	16746.8	30099.4	53217.3	1451.5	994.8	486.1	605.3	1422.9	1286.6	1845.4039	0.07198	13.01632209
149	682858.3	1304120.8	344828.7	583000.1	3382.6	5387.8	26656.5	48999.7	1172.3	669.8	349	406.1	633	739.1	1955.6383	0.072179995	7.289676634
150	302364.7	456057.3	125669.5	176662.8	861.7	871.5	1955.2	3079.2	1392.2	460.2	351.3	198	511	98.8	1544.5243	0.073539995	8.820850202
151	493038.7	964640.2	207112	351154.8	1291.2	1728.2	43043	81329.2	1695	1953.3	617.9	309.1	483.4	481.4	2003.5026	0.07364	3.589945991
152	593221.9	1187689.3	280614.2	468553.5	5110.8	8931.2	34666.2	66342.4	1769.2	868.6	447.2	465.5	570.1	701.1	2050.169	0.07386	12.73883897
153	658533.9	1143596.9	231155.2	373566.8	2620657.8	3922363.8	50613.7	83558.1	8503.9	12212.6	242196.7	335976.1	925785.2	1294065	1778.2734	0.0742	3.03104079
154	605955.9	1129409.5	245949.6	405803.7	1889.7	2738.2	11064	19427.4	1922.7	363.9	567.9	399.7	426	418.8	1908.5914	0.07488	6.538204394
155	109535.1	171968.2	151874	220742.7	3224	4325.3	2117.9	2443.2	1432	607.1	856.7	1132.6	1226.8	994.5	1607.7645	0.07504	4.349220714
156	622772.1	1215979.3	219273.3	355259.2	6053.8	9875.1	20152.7	39413.8	1740.2	349.9	418.2	-73.2	497	334.9	1999.3994	0.07524	29.48671245
157	488945	928083.4	244631.5	392568.6	50747.6	77537.9	64565.4	113078.3	1467.3	1083.8	3990.1	4916.8	11040.7	15273.8	1943.6929	0.07536	5.076529744
158	721216.1	2848557.5	290833.4	1019759.2	36882.2	79802.2	40528.1	118871.3	2030.8	2003.5	2403.7	3227.7	8433.6	12623.7	4044.4504	0.075459994	6.321617275
159	640490.5	1255387	293226.6	496364.6	38467	61030.6	36607.2	73091	1034.4	384.1	867.5	942.2	2976.6	4349.8	2007.088	0.075619996	14.03066808
160	504654.4	814252.1	145463.9	224283	5001.7	6503.7	7171	12360	1286.1	298.3	449.5	328.3	471.8	392.5	1652.229	0.07676	16.56993631
161	159948.2	227670.8	103511.3	142278.9	1236.8	1519	819.6	870.4	1118.7	-56.7	565.1	220.3	557.9	322.6	1457.6013	0.077259995	4.708617483
162	549623.3	1080842.3	274736.3	488292	374420	593523.2	28120.3	51616.6	1484.3	604.8	39142.2	57436.7	150179.5	222180.3	2013.7363	0.07774	2.671358352
163	482614	902587.2	254325.5	425263.2	1047.6	1414	71827.1	148196.7	1420.6	987	401.5	-1.5	541.1	471.6	1915.1124	0.0779	2.998303647
164	442323.2	865836.7	212673.7	377295.9	1144.5	1485.6	26479.5	49495.4	1097.2	530.8	393.6	90.3	470.7	367.4	2004.4675	0.07804	4.043549265
165	418613.1	849166.2	231035	545001.5	1655.6	3450.2	22360.6	40691.1	1095.7	565.3	506	1202.9	621.5	956.8	2077.231	0.07826	3.605978261
166	913521.5	1820401.5	454231.7	928139.7	82438.6	141259.8	79853.7	176281	1582.5	1394.4	5614.2	8299.3	21930.9	33455.9	2040.5586	0.078279994	4.222268718
167	689353.5	1287814.4	284030.9	447296.3	6548.6	10203.4	18856	35204.7	1415.1	450.3	432.9	319	591.7	969.6	1912.9865	0.07846	10.52330858
168	324508.2	688186.2	130326.9	227839.4	10788.4	17540.5	3651.4	7092.4	1225.4	139.8	656.1	356.4	1338	1673.9	2171.628	0.08066	10.47882191
169	541786.2	938510.9	213782.6	324081.2	1451.8	2076.4	16956.1	28833.3	1403.9	309.5	539.2	346.3	566.8	202.6	1773.8328	0.08086	10.24876604
170	516623.1	898164.8	213482.2	396470.7	1532.1	1438.3	11700.8	22508.5	1099.2	331.8	455.3	466	518.1	582.2	1780.2777	0.08094	2.470456888
171	650963.1	1235014.9	253359.1	420720.6	1453.8	1971.4	18378	36221.3	1135.8	332.5	602.2	99.6	549.4	738.6	1942.7535	0.08142	2.66910371
172	552831.2	1077874.3	291922.9	487106.6	1842.5	2825.6	49777.4	94958.6	1277.6	515.3	521.6	417.4	707.3	857.3	1996.5531	0.08236	3.29592908
173	39585	55113.5	16935	24250.4	457.3	192.8	309	-15	1176.1	130.4	354.6	-5.9	313.6	-323	1425.7203	0.08272	-0.596904025
174	541216.5	983798.5	234728.3	420708.3	1174.1	1524.9	22543.3	39991.6	1109.4	-315.4	315.1	35	406.3	93.6	1861.381	0.083119996	16.29166667
175	104889.3	161588.4	114959.1	162128.6	26958.1	36686.8	1857.8	2515.7	896.1	-214.7	6988.4	8208.2	25486.9	30515.7	1577.5504	0.083179995	1.20222705
176	501124.5	751377.9	149238.7	214877.3	37074.9	51875.1	5435.8	9019.8	2708.1	2993.7	1408.1	1287.2	4967.1	6207.7	1535.3809	0.0836	8.356573288
177	419640	717522.3	173389.5	260293.4	1332.7	1188.5	28607.5	49098.3	975.4	565.2	415.3	23.1	658.1	322.7	1750.8877	0.08368	3.682987295
178	173015.7	264873.1	186193.3	264141.4	1112.4	1091.4	743.8	743.9	863.1	-253.9	543.1	236.4	462.8	548.9	1567.7278	0.083739996	1.988340317
179	170076.3	325124.9	88102.8	129962.3	655.3	436.4	549.6	443.9	1206.2	113.7	363.7	21	456.9	122.3	1957.5679	0.08396	3.568274734
180	358102.6	528663.5	139078.3	200231.9	1393.5	1927	753.7	1121.9	1127.2	174.1	543.5	509.1	501.8	395.5	1511.748	0.0844	4.872313527
181	507353.4	1005176.2	278171.8	456379.6	1377.6	1568.4	30790.8	57224.2	897.8	-335	514.5	236.3	592.2	637.6	2028.7694	0.08502	2.459849435
182	242761.2	570167.5	165921.8	271126.3	12654.9	20240.2	621.7	1177.2	1272.7	325.5	591.3	678.8	1291.3	1681.7	2405.0564	0.085159995	12.03555926
183	52088.1	64987.2	32747.1	40965.4	952.3	888.6	858.2	612.6	986.4	13.3	574.3	253.6	454.7	365.8	1277.5819	0.085779995	2.429196282
184	349446.7	484406.5	98345.9	140169.7	1109.7	1218.2	14921.3	23679.7	1213.9	-128.1	415.4	85.9	480	177	1419.5062	0.085999995	6.882485876
185	603706.9	987519.8	254114.2	410708.1	1575.2	1706.4	8126.1	13492.5	913.4	452.7	332.4	117.9	455.6	209	1675.0253	0.0861	8.164593301
186	38558.2	44939.7	18486.8	23058.9	489.3	211.5	311.4	97.1	1486.7	134.7	477.1	519.5	383.6	-39.4	1193.6484	0.086679995	-5.368020305
187	350698.6	578784.8	123732.8	205480.2	20306.1	31514.3	6150.3	11278.8	1495.1	-65.7	1665.4	2018.7	5173.6	7451	1689.9974	0.08692	4.229539659
188	514144.1	749414	135125	193311.4	182306.5	259130.4	24350.1	41418.6	1491.2	161.4	12470.1	15754.4	45517.1	58793	1492.5768	0.087639995	4.407504295
189	39268.2	59048.7	16012.8	21190.3	395.3	411.1	6580.7	10792.2	1400.9	353.4	314.1	-6.6	250.4	-25.8	1539.9772	0.08828	-15.93410853
190	58064.7	81456.8	66333.5	86781.4	1438.1	1858.9	859.5	862.8	1042.3	586.7	687	329.5	731.6	298.7	1436.5435	0.08844	6.223300971
191	404775	732126.4	187468.8	280132.7	113905.2	174477.2	6639.7	12412.7	1226.3	-46.8	3746.2	5082.2	13659.3	18509.2	1852.1648	0.088819996	9.426512221
192	380852.8	626648.7	133966.6	204487	865.8	919.9	10376.5	17710.3	1328.7	736.2	424.8	153.1	532.9	478.3	1684.8915	0.089559995	1.923269914
193	517608.7	876378.8	236579.2	344914.6	1319.5	1524.6	26526.7	45149.7	1166.3	189.9	526.2	222.5	410	323.7	1733.7668	0.089839995	4.709916589
194	531700.5	1011227.5	226896.5	375538.9	32418.4	50585.3	32777.3	59933.9	1687.1	670.6	2437.6	3425.7	8760.8	12605.6	1947.5358	0.09022	4.012922828
195	417344.8	576213	122406.2	171940.3	4056.9	4874.9	1727.6	2489.8	1576.6	46.8	467.5	365.1	438.1	167.5	1413.8015	0.09054	29.1038806
196	1029085.7	2570560.8	1287336	2291707.3	12114.7	24795.3	79334.2	146816	1698	1752	1187.4	2283.3	1890.9	4345.4	2557.871	0.090579994	5.706103005
197	567967.4	865091.3	127727.1	192734.3	835073	1216637.8	14479.1	22740.1	1131.4	31.6	25406.6	33549.7	88815.8	118181.9	1559.7096	0.09106	10.29462041
198	480317.8	805682.7	195908.4	299871.9	352834.3	519391.1	11134.7	18111.9	1180.1	473.4	44088.2	59309.4	164031.6	221712.9	1717.6718	0.09132	2.342629139
199	402459.9	643799.9	154602.9	220133.2	604190.5	853157.2	20868.5	31492.5	1890.4	1701.1	66451.6	82224.7	256399.5	321813.9	1638.0677	0.091639996	2.651088719
200	102439.1	151992.1	66349.8	94071.4	1406.1	1571.5	783	593.9	1129.5	309.2	586.1	232.2	540.6	549.8	1519.4402	0.091699995	2.858312113
201	102717.9	145081.7	100976.9	133814.3	1326.9	1157.7	811.1	1112.5	1378.3	72.6	484.9	138.4	309.7	90.8	1446.408	0.09218	12.75
202	474961.2	801849.2	228418.9	364340.4	1235.8	1350.1	13085.2	22986.9	1579.8	-498.5	552.2	90.8	490.5	474	1728.7621	0.09292	2.848312236
203	472247.9	739500.2	175037.1	262021.6	187137.5	267804.5	5718.7	9519.6	1094.8	55.7	16333.8	21806.7	62685.1	82542.9	1603.5237	0.093219995	3.244428049
204	524850.8	932587	207907.7	330601.1	25245.5	37278.5	20126.2	35894.5	1787.7	290.6	1325.1	1275.5	3543.7	4652.1	1819.5155	0.09326	8.013262828
205	374688.7	568083.1	134411.1	207339.9	16511.1	24417.9	4852.7	8571.6	1109.6	553.3	1185.7	1399.3	4401.3	6049.7	1552.5356	0.094859995	4.036216672
206	402800.6	670831.9	146428.5	220317.9	7483.8	11251.9	13846.8	23388.5	857.5	-165.7	391.2	621	950	1155.5	1705.3909	0.095259994	9.737689312
207	357510.3	544403.4	148282.5	212476.7	1398.3	1898.1	2109.4	3125.6	1127.1	330.5	618.7	547.4	370.8	14.4	1559.3354	0.09538	131.8125
208	668047.5	1110482.4	206688.6	327160.2	1358	2446.3	16782.1	30404.8	2039	3246.2	458.9	408.9	536.9	819.6	1702.1931	0.09544	2.984748658
209	388481.8	707909	130171.6	211903.1	1163.2	2005.6	13382.7	23994.2	1467.3	530.3	378.5	28.2	549.3	210.5	1865.9862	0.09552	9.527790974
210	348022.3	523545.5	160246.9	241880.9	698.7	398.2	7397.7	12394.7	1246.8	73.7	485.9	389.4	450	317	1540.4768	0.09612	1.25615142
211	732265.1	1420604.6	271241.6	475372.7	37645.1	56304	74726.9	139157.3	2555	1489.3	3208.3	3683.9	10152.5	14532.9	1986.5773	0.096779995	3.874243957
212	443839.8	740552.7	176593.1	277971	3491.4	5122.1	20305	34439.9	1477.5	408.7	527.6	401.6	760.5	724.9	1708.5862	0.09724	7.06594013
213	67516.7	108051.6	70745	100568.1	1019.5	1366.9	802.6	1312.9	1102.9	-29.9	487	486.9	483.3	381.6	1638.8899	0.09804	3.582023061
214	37643.2	47910.2	51923.5	66263	870.1	797.6	459.1	291.2	1162.8	114.7	329.9	62.1	554.3	182.8	1303.3964	0.09868	4.363238512
215	459647.3	774391.1	134620	211176.7	1417.7	1842.5	20718.2	36837	1139	349.3	523.1	-131.3	487.9	430.3	1725.2108	0.099319994	4.281896351
216	270414.3	428433.4	189188.9	294997.1	110467.4	171045.6	3126.7	4646.5	1075.1	-237.8	11703.5	16851.5	44487.1	65714.8	1622.4202	0.0997	2.602847456
217	116151.1	148101.3	101874	133477.7	1783.1	1863.2	738	688.4	1919.3	61.3	770.4	704.6	963.6	949.8	1305.7534	0.100999996	1.961676142
218	67442.4	91877.9	57167.3	73998.4	1109.8	1526	656.6	446.3	1214.6	178.6	527.8	305.5	620.4	643.2	1395.0558	0.10126	2.372512438
219	413663	671562.6	171127.2	263444	680	910.7	17538.2	28670.9	1452.5	1.8	566.6	469.5	551.9	-32.3	1662.4442	0.10166	-28.19504644
220	421657.7	720485	225862.1	349609.1	1241.3	1035	14668.3	27223.9	1202.8	-117.1	383.3	322.3	642.4	347.9	1749.7109	0.101799995	2.974992814
221	467895.4	736187.9	120497.1	186955.7	108636	159859.9	8847.4	13356.3	2253.3	1301.4	10984.4	14478.9	40430.9	53472.3	1611.189	0.102579996	2.989583392
222	492266.6	805924.8	190545.1	291445	1184	1597.8	24768.2	41940.7	1853.3	753	481.3	311.4	907.2	514	1676.4718	0.1029	3.108560311
223	217691.2	320312.9	64002.7	89595.3	1041.6	816.7	675.7	304.3	1458.4	-114	641.9	220.6	545.5	477.2	1506.7437	0.10296	1.711441744
224	236707.8	348125.1	169786.2	237046.7	4125.1	5571.8	655	926	1718.2	68.5	644.1	161.7	1352.8	1362.5	1506.0138	0.10554	4.089394495
225	122583.1	206808.8	110303.6	165112.8	1712.5	2299	718.8	572.9	1282.5	-47.9	499.3	355.5	744	677.4	1727.6783	0.105979994	3.393858872
226	459604.3	801295.3	169566.8	264680.8	4973.3	7481	12234.4	22241.8	1557.3	789.1	447	454.4	750.7	652.7	1785.3037	0.10606	11.46162096
227	525185.2	973203	226934.4	369029.9	1320.1	1905.5	27380	51333.4	871.8	207	428.3	161.5	503.5	538.5	1897.5442	0.10638	3.538532962
228	423954.4	686590.9	164437.5	249073.4	1205.9	1706.2	5231.7	8335.9	1106.5	247	549.1	238.2	455.3	351.2	1658.3685	0.107	4.858200456
229	150419.6	180015.6	264650.2	350583.1	715.3	1077.3	459.4	-89.7	1019.5	49.8	510.1	446.8	486.9	368.6	1225.5071	0.107219994	2.922680412
230	369434.3	578458.8	105860.7	156529.6	4806.6	7256.3	8216.5	13249.7	1428.3	122.3	597	215.1	697	294.1	1603.3844	0.10838	24.67290037
231	614135.3	1084642.3	336040.3	536633.5	5388	8117.2	35560.3	65543.6	1364.3	563.3	734.2	762.2	971.5	1176.3	1808.5365	0.10866	6.90062059
232	32222	48390.2	20325.5	26228.2	487.6	-64	2099.1	2377.2	1084.6	15	425.5	238	381.1	-7.4	1538.0819	0.10866	8.648648649
233	371211.2	681241.7	497321.7	780082.4	3352.5	5336.6	1095.5	1770.4	1585.2	252.3	713.6	550.8	1038.7	1370.9	1879.245	0.1091	3.892771172
234	491405.1	815213.2	162139	257586	1535.6	1714.2	17680.6	29982.6	1407.7	214.8	434	201.9	773.5	680.3	1698.7742	0.109459996	2.519770689
235	442753.5	854652	217103.7	409598.7	1510.6	2133.8	20997.7	37187.5	1566.5	220.9	518.2	1018.3	570.9	383.4	1976.6453	0.110599995	5.565466875
236	594281.5	1093843.9	222678.9	355992.3	1468.6	2012.4	15176	28358.7	1247.1	790.8	432.9	263.5	463.7	183.6	1884.7937	0.11152	10.96078431
237	470524.2	715403.7	136342.9	207228.4	27004.4	39416	1603.4	2567.4	1057.4	226.3	2624.1	3311.4	8706	11971.4	1556.9426	0.11186	3.292513825
238	334610.2	579224.4	240150.6	349448.2	3867.8	5306.9	15644.1	25655.8	1003.9	465.5	467.2	-115.7	366.8	101.1	1772.5962	0.11194	52.49159248
239	27967.1	36100.3	38754.2	53020.2	1020.1	1222.3	540.8	533.5	827.2	309.3	671.3	731.5	854.1	742.2	1322.099	0.112399995	1.646860684
240	802307.1	2280645.5	2137455	4288266.5	13469.8	27478.9	12890	35346.3	2023.8	1562	3010.2	5339.6	3653.4	7477.6	2910.8423	0.113539994	3.674828822
241	645223.2	1228896.3	282050.9	483117.6	3338.5	5266.1	43161.4	82284.1	1245.6	1408.3	673.6	57.4	987.3	905.3	1950.3375	0.11374	5.816966751
242	361153	732624.5	199167	322450.4	1161.3	1526.3	1021	1547.5	1088.1	-104.6	402.6	127.1	553.6	449	2077.261	0.11468	3.399331849
243	63616.5	92399	53232.3	75163.8	1022.1	1258.9	967.3	738.1	981.4	-447.9	467.1	346	502.3	406.6	1487.2998	0.115679994	3.096163305
244	384897.3	574293.4	132119.1	201914.1	1078.1	1634.3	15001.8	24074.2	1280.1	313.8	492.4	30.2	510.9	275.7	1527.8829	0.11594	5.927820094
245	441340.5	778140.9	145422.7	218663.3	1930.9	2242.6	8067.8	14475.3	1244.1	356.7	608.1	413.7	391.1	534.7	1805.4619	0.116399996	4.194127548
246	179976	264872.3	80557.5	119023.4	876.7	578.5	383.5	113.3	839.4	181.2	359.3	193.6	410.1	46.7	1507.0283	0.11682	12.3875803
247	502127.7	738901.6	171593.3	246527.4	280928.4	398455.4	10279.8	15926.4	1063.1	-152.9	28879.1	37645.9	113086.8	149165.9	1506.8801	0.11768	2.671223115
248	548052.3	1024913.9	255982.8	414246.8	5615.3	8584.9	20693.6	37324.4	2358.2	2385.2	547.7	727.5	712.9	873.8	1914.9991	0.119059995	9.824788281
249	530702.6	1018785	210894.3	348193.4	1649.5	2329.5	37945.7	68304.4	1303.2	600.1	399.5	325.6	621.8	576	1965.7871	0.11916	4.044270833
250	378473.4	589137.7	173731.8	258028.6	4089.6	6082.9	1694.8	2883.2	1361.8	296.5	674.5	390.8	464.2	528.1	1593.98	0.119179994	11.51846241
251	421697.2	691768.5	143369.8	211880.8	13582.9	19349.2	13285.7	21873.2	4680.7	6303	1631.3	2410.3	6443.3	8541.2	1679.8142	0.11966	2.265395963
252	381248.1	644781.2	194427.1	297871.9	1080.3	779.6	72706.2	125594.6	1410.4	241.3	630.3	423.1	630.7	449.3	1731.8274	0.12066	1.735143557
253	498790.7	854463	157553.9	236029.2	122197.7	184828.7	12161.3	20709.2	1861.9	1673.4	7287.4	10040.9	25096	34371	1754.2064	0.121039994	5.37746065
254	630138.9	1083082.8	248410.2	391311.1	7255.2	11376.4	19094.1	32609	1713.4	1585.2	444.4	411.4	1127.6	1604	1760.0581	0.12178	7.092518703
255	73302.2	88112.2	30870.8	41863.9	1041.3	1129.5	511.4	650.1	1118.7	294.7	717.1	461.5	663.6	389.1	1230.9836	0.122899994	2.902852737
256	707826.6	1368777.8	360508.8	594573.2	1530.1	2560.3	18958.3	34232.8	1319.1	551.3	409.4	737.2	629.6	440.5	1980.193	0.12363999	5.812258797
257	497264.1	992287	254853	419879.9	79650.5	123640.4	50846.1	97285.1	1299.2	529.4	6750.1	9580.9	25605.1	36936.5	2043.3842	0.12446	3.347377256
258	647212.2	1154547.8	234892.8	378554.3	33107.3	50816.6	34356.7	64958.2	1512.9	845.4	1146.1	1124.9	3306.4	4774.2	1826.7028	0.12472	10.64400318
259	189936.7	290329.8	268869.5	395796.4	1230.1	1924.9	891.5	1734.8	1098.3	24.7	703	227	715.6	762.2	1565.2505	0.12478	2.525452637
260	125495	155820.9	151452.8	201934.2	2905.2	4037.2	1647.7	2302.7	850.3	255.2	1322.2	1461.7	1803.3	1835.2	1271.5176	0.124819994	2.199869224
261	573092.8	961739.7	135590.6	207899	841.8	443.9	2360.5	3111.3	1952.7	1729.2	408.8	609.1	340.9	119.3	1718.4459	0.12542	3.720871752
262	328296.7	464484.8	133107.2	189159.1	1215.5	1288.6	2694.7	3657.2	1262.3	344.9	358.2	21.5	538	94.7	1448.7905	0.12563999	13.60718057
263	572244.5	1084195.5	249096.5	397175.4	47058.4	72465.8	4129.3	7127.9	1887.1	1054.6	2797.6	4111.2	11248.8	16567.1	1940.1234	0.12566	4.374078746
264	422768.8	763736	145758.2	223435.8	4688.9	6817.4	25255.6	45104.8	1272.6	285.3	491.5	150.1	462.1	358.5	1849.8684	0.12573999	19.01645746
265	31613.7	37961.2	57664	75763.7	474.7	72.8	318.2	205.5	850	-237	243.4	103.8	378.9	77.9	1229.8173	0.12644	0.934531451
266	222447.4	337920.3	128975.1	194228.8	1433	1204.2	2839.1	4700.1	1387.4	257.1	446.6	250.7	391.8	370.4	1555.6085	0.12656	3.251079914
267	416237.8	676280.7	166660.4	259439.9	1418.3	1478.6	13646.7	24534.9	1572.1	439.9	672.2	267.9	327.6	253.9	1663.7614	0.1266	5.82355258
268	304451.9	429082.4	130154.9	182568.2	862.5	996.2	4484.5	7327.5	1154.4	244.1	403.6	-82.3	303.5	-116.1	1443.2003	0.12686	-8.580534022
269	136151.1	205203.1	212837.8	297913.9	1526.1	1635.5	527	730.9	1145.5	-394.8	442.1	-94.3	956.6	692.3	1543.4199	0.12697999	2.362415138
270	526613.9	850525.2	190624.9	288359.3	1206.9	1446.7	4635.1	7921	5498.3	7677.1	316.9	237.9	533.7	389.8	1653.8632	0.1273	3.711390457
271	631417.2	1215304.3	321402.9	522673.9	16435.8	24557.1	20373.2	38463.4	1691.8	1028	704.2	702.3	1666.5	1801.5	1970.9205	0.12743999	13.63147377
272	379191.9	557889.2	123717.1	175922.6	817.5	829.5	2182.7	3009.6	2014.8	1989.2	285.8	-250.8	269.1	133.9	1506.5992	0.12889999	6.194921583
273	320050.8	549877.5	156259.7	223283.1	853.5	641	22366.2	37436.5	1235.7	-115.9	325.1	-82.5	439.7	249.6	1759.3441	0.129	2.568108974
274	626096.7	1258714.6	261563.1	460538.4	2079.1	2179.4	17348.7	32287.1	1573.6	583.8	833.7	491.8	505.3	598.2	2058.667	0.12904	3.643263123
275	458992.6	880220.4	208004.5	344437.9	1715.8	2044.9	5494.8	9822.5	1057.5	-486.2	447.2	216.5	510	168.5	1963.7494	0.12923999	12.13590504
276	532166.3	945416.9	197738.5	321697.7	1302.3	1580.6	35277.4	65557.6	1495.1	724	434.7	220.4	386.8	519.9	1819.2019	0.1295	3.040200038
277	36255.5	47022.4	46232.6	58781.2	1022	1256.8	622.1	376.3	1255	56.2	626.9	447.4	736.9	701.6	1328.3496	0.13058	1.791334094
278	588689.8	1071973.5	238259.6	391975.1	15147.2	23500.6	45862.7	86522.2	1235.3	796.3	450.5	331.2	637.3	775	1864.6555	0.13059999	30.32335484
279	542814.3	1006203.5	211182.9	336379.9	1562.7	1769.2	29949.7	52854.7	1422.8	528.2	501.9	250.9	514	526.5	1898.1893	0.13064	3.360303894
280	396953.1	837451.6	188905.6	329533.2	10381.1	17826	14726.9	29540.8	1323	312.8	608.3	666.9	1080.5	1271.9	2160.3376	0.13103999	14.01525277
281	540663.8	931828.7	217233.1	333639	32419.4	48287.1	30081	52263.4	1581.5	981.7	1215.6	1297.1	3816.5	5542.4	1764.8779	0.13204	8.712308747
282	541596.7	1087741.6	269825	411919.1	3795.5	6301.4	28314.6	51248.4	1838.9	1696.1	551	203.4	643.3	543.1	2056.617	0.13232	11.60265145
283	188899.2	253407.2	78443.5	105347	2206.1	2429.6	1419.1	2099.2	1194.8	-433.8	1113.9	1072.6	1394.3	1104.8	1373.7124	0.13506	2.199131064
284	517239.3	912599.6	240124	372694.2	1169.7	1523.5	32798.2	60014.5	1235	-81.7	619.1	385.2	607.9	463.8	1806.7355	0.13542	3.284821044
285	428510.3	792756.4	235892.9	367865.1	1475.4	1760.1	12846.7	21086.5	1315.1	-239.8	447.5	237.5	471.1	430.8	1894.4564	0.13596	4.085654596
286	672839.1	1038491.3	189034	281719.7	856999.1	1258318.3	36690	58455.9	9879.3	12825.8	105586.4	138524.6	386139.6	511585.8	1580.5056	0.13662	2.459642742
287	481746.4	920471.9	268487.3	451335.4	1285.8	2489	37288.6	70763.8	1206.6	673.1	623.8	239	708.4	677.7	1956.5637	0.13664	3.672716541
288	503359	961298.6	331375.2	535704	2424	3533.7	15818.2	31555.4	1540.5	659.3	510.6	797	639.9	680.2	1955.6288	0.13725999	5.19508968
289	165345.7	271701	168278.1	250609.6	1273.3	1690	684.3	454.9	1218.8	136.4	607.3	227.8	466.4	676.4	1682.6816	0.13922	2.498521585
290	580151.4	1067765.9	248569.1	381872.7	1532	2306.4	40415.4	73960.8	1213.3	718.9	376.4	-193.1	526.9	418.8	1884.6904	0.13927999	5.507163324
291	544314.6	886801.3	144569.1	226097	250928	372289.8	7520.2	11768.7	4357.3	5216.5	12313.3	16545.9	47227.2	63752.5	1668.3157	0.14019999	5.839610996
292	522795.2	883931.4	202314.7	309114.3	1313.6	1907.7	25219.7	45317.3	1610.4	655.5	465.9	556.6	617.5	630.7	1731.368	0.14164	3.024734422
293	562291.8	1102990.6	201890.2	326047.7	2901.1	3908.3	43351	80961.5	1374.2	561.5	452.1	258.7	592.8	683.5	2008.6891	0.1417	5.718068764
294	101447.1	150592.3	91375.6	123827.8	1600.5	1498	822.8	1089.4	1218.5	-77.4	427.3	253.5	624	525.9	1520.1716	0.1419	2.848450276
295	516988.3	902321.8	206238.8	325389.8	981.3	1436	2970.4	5291.3	3085.3	1991.1	431	-51.6	422.7	310.7	1787.2443	0.14274	4.621821693
296	54241.2	83297	33662.4	46432.9	512.1	292.5	2532	3403.4	1335.8	316.5	380.3	23	327.5	-119	1572.5687	0.14296	-2.457983193
297	535442.4	1542270.4	885037.5	1854674.4	4877.9	8889.7	9623.7	21095.4	1346.5	1505	821.1	1439.7	1639.3	2673.7	2949.5078	0.14311999	3.32486816
298	510819.6	958057.6	223202.2	369099.1	1131.3	1141.8	42995.4	78610.8	915.5	-245.2	430.1	343.8	366.9	342.1	1920.5563	0.1441	3.337620579
299	527890.3	981435.3	227628.7	367699.6	26670.6	40692.3	57480.5	100616.2	1596.3	968.3	1101	1308.6	2417	3264.6	1903.793	0.14422	12.46471237
300	35804.7	47046.8	69653.5	100749.3	477.7	168.5	291.2	48.7	680.2	-161.8	391.3	-139	359	-162.2	1345.6876	0.14602	-1.038840937
301	296358.7	631472.7	613000	1034595.3	3195.2	5995.2	3067	5865.7	1391	585.8	753.9	1198.1	1067.4	1779.9	2181.957	0.14848	3.368279117
302	460549.9	828272.3	219598.2	342130.5	57926.8	86773.2	24914.2	44284.9	1641.2	675.1	2927.2	3815	9890.1	13888.6	1841.6265	0.14906	6.247800354
303	65301.9	125964.4	107747.2	174274.3	4521.7	7251.3	1037.7	1633.1	1263.9	7.1	500.7	130.6	393.2	72.5	1975.4218	0.14918	100.017931
304	607627.9	1166093	276749.6	440769.2	14505.7	22466.2	21160	38011.9	1618.7	530.4	559.9	642.7	962	1189.3	1965.1605	0.1493	18.89027159
305	490679.1	828517.2	193250	298710.2	5144	7105.3	27301.9	47257.7	1328	252.1	440.7	277.6	658.8	394	1729.0602	0.14936	18.03375635
306	475684.1	770483.2	179729.3	266024.7	590797.8	854049.6	23256.7	36608.8	5652.2	7094.9	76034.2	100981.3	282657	374620.9	1658.6237	0.15218	2.279770296
307	82897	116012.4	77943.5	103795.6	1155.6	1518.4	725.4	698.8	907.3	-201.2	614.1	533.8	560.7	475.8	1433.0763	0.1528	3.191256831
308	25792.1	42774	5625.4	7502.2	17730.2	24220.2	1432.1	1662.8	1270.8	-107.5	2715.7	2888.2	9769.6	11674.7	1698.2035	0.15361999	2.07458864
309	452138.5	742084.5	160282.6	250313.6	2627	3861.1	29447.2	52328.5	1306.4	559.6	419.5	66.2	528.6	354.3	1680.6758	0.154	10.8978267
310	441030.4	817596.1	245687.9	392483	10049.7	15134.7	2875	4786	2022.1	1203.3	633.5	876.3	1311.8	1895	1898.351	0.15596	7.986649077
311	446764.2	645365.8	132943.3	185099.4	249340.8	347031.5	7683.6	12117.9	1566.7	1008.3	25453.1	31257.8	97117.9	122897.1	1479.2155	0.15628	2.823756622
312	516920.3	1024931.1	170514.2	267062.6	87055.4	135599.5	10776	19696.6	8851	13851.1	6381.1	9126	21226.2	30986.3	2030.3506	0.15796	4.376111378
313	325817.6	478445.1	116206.2	167509.7	1425.5	1288.3	4908.7	8521.6	1184.3	706.7	399.8	-53.6	526.6	179	1503.6943	0.15854	7.197206704
314	27107.5	30462.6	24219.6	32474	441.4	109.9	397.8	159.2	826.1	-236.3	428.9	112.5	294.4	104.9	1150.8855	0.1594	1.047664442
315	509317.4	907282.9	222488.9	360957	1463.6	1878	39651	68835.5	1007.5	415.1	372.1	268.2	446	503.7	1824.1417	0.15968	3.728409768
316	431741	731487.6	166665.9	250562.2	119425.8	172168	24479.6	40201.4	1615.6	884.3	6082.5	7399.7	20368.8	26555	1734.9553	0.1604	6.483449445
317	435234.6	640839.1	125939.1	181989.1	528100.6	735836	24195	36778.8	2130.6	2518.9	75709.2	94556.6	278861.6	350908.1	1507.7456	0.16059999	2.09694789
318	712462.2	1413901.8	286529.7	494718.2	1791	2550.9	50298.9	104826.8	2199.1	3197.6	378.6	209.1	517.3	460.6	2032.1748	0.16098	5.538211029
319	635727.6	1288770.3	260306.6	431405.9	168475.6	266068.8	37305.9	72915.8	2693.2	3024.7	10121.3	15168.3	36157	54635.3	2075.9138	0.161	4.869906452
320	392596.2	662461.5	159351.5	247428.1	36644	53019.9	14268.2	22853.3	1298	500.4	3136.9	3568.7	10613.9	13723.8	1727.9009	0.16374	3.863354173
321	559682.3	931451	186065.7	281945.9	1239.4	1179.1	27946.1	47990.4	1439.1	960.9	282.1	54.5	395.2	291.7	1704.1985	0.16408	4.04216661
322	358388.6	551915.4	115543.7	179371.7	1311.1	1197.1	2267	3293.7	819	136.2	419.2	10.5	443.5	270.4	1576.969	0.16424	4.42714497
323	119451	165951.6	45858	60692.5	537	476.2	423.2	154	1530.8	-60.7	332.8	-19.1	330.6	190.2	1422.6594	0.1646	2.503680336
324	629297.1	2014526.4	220122.5	662771	1810.5	3334.1	26977.9	89860.6	1443.4	1311.8	412.1	298.3	557.6	794.1	3278.0664	0.16464	4.198589598
325	522948.2	957116.2	260119.4	410489.3	51414.9	78550.7	23505.1	41208.4	1151.6	215.8	2792.2	3917.7	10193	13800.2	1874.1716	0.16606	5.691997217
326	438883.5	799186.4	196853.4	333465.6	1182.2	1476.1	22200.8	42771.8	1427.8	508.9	468.3	146	486.9	219.5	1864.6702	0.16674	6.724829157
327	438541.1	699761.2	133470.2	195695.2	1128.2	1073.6	23673.9	36890.3	1143	-61.5	316	-143.3	422.8	437.6	1633.9713	0.167	2.453382084
328	422712.8	680819.4	155215.5	234799.3	64978.2	93549.5	28536.2	46433.6	1511	105.7	4392.4	5188.2	15574.2	20611.2	1649.2509	0.16778	4.538770183
329	118763	220595.4	94202.3	138372.4	845.3	971.8	4640.8	8027.7	1290.9	105.4	334.9	-73.5	424.8	153.6	1902.0653	0.16842	6.326822917
330	265258	411206.2	125791.6	183682.2	2078.4	2280.9	1922.4	3138	1612.9	670.4	821.5	537.4	410.8	118.5	1587.4266	0.16975999	19.24810127
331	506554.2	846568.3	172759.1	266176.1	1411.5	1819	15745.6	27117.1	1413.5	72.3	451	132.7	438.9	518.9	1711.3447	0.17009999	3.505492388
332	89863.2	110546.9	150937.9	193755.6	4339.7	5829	533.7	613.5	995.6	214.2	1274.4	1180.6	1511.6	1180.8	1259.7892	0.17316	4.93648374
333	30993.3	43922.8	21615	31396	472.5	167.7	1594.6	2002.4	1208.3	481.5	460	370.5	358.4	237	1451.2174	0.17369999	0.707594937
334	511199.3	929340	145566.6	260881.4	2997.2	5274.2	29171.2	62775.3	1368.4	420.1	333.3	132.8	556.2	502.7	1861.6179	0.17469999	10.49174458
335	30322	42495	28923.2	37446.6	2429.9	2641	2251	2606.4	1146.6	364.6	710.4	547.8	517.3	196.5	1435.1874	0.17556	13.44020356
336	491400.7	909937.4	236636	371322.6	1710.3	1678.9	37689.2	64164.6	1414.5	924.3	423.1	-19.8	460.2	536	1896.164	0.17559999	3.132276119
337	27007.2	34682.9	4466.8	5755.1	510.7	220.3	1203.5	1238	1007.3	33.9	281	-293.6	332.5	-146.7	1315.366	0.17578	-1.501704158
338	261628.7	400064.6	471606.6	668942.6	1634.1	2617.8	884.1	1415.3	1397.7	341.6	615.3	793.9	691.9	549.8	1565.8561	0.17627999	4.76136777
339	743535.9	1597482.3	415887.7	722160.8	67477.7	110903	19836.8	39388.8	1479.8	87.1	1867	2475.8	6081.7	10211.5	2200.08	0.17706	10.86059835
340	408240.4	657253.4	140302.9	211572.8	918.5	529.8	14401.8	22413	1481	-22.4	332	88.9	571.1	173.2	1648.6064	0.17821999	3.058891455
341	323189.2	491214.3	104215.8	157357.7	987.3	824.3	1183.1	432.6	1275.3	-71.6	292.8	180.2	490.8	383.1	1556.3971	0.1785	2.151657531
342	490641	842344.4	185925.6	294496.3	1105.9	1308.6	14084.2	24944	1231.7	10.5	358	198	471.9	472.8	1758.0298	0.17938	2.767766497
343	654273.6	1163636.8	264292.2	434551.4	1323.5	1460.1	5191.9	9317	1258.1	34.9	300.7	0	432.8	441.1	1821.2047	0.17962	3.310133757
344	125185.9	146327.2	51859.9	63551.1	1343.7	1013.5	815.3	885.6	1022.3	-269.9	755.8	745.6	937	818	1196.9448	0.17992	1.238997555
345	371751.3	640873.9	196241	290686	17706.2	26910.5	9478.4	16632.7	1214.3	222.5	636.8	657.5	1273.8	1512.5	1765.3397	0.17996	17.79206612
346	518527.7	989685.3	305355.7	486766.1	2169.7	3241.1	13205.2	24401.6	968.1	14.5	500.2	617.1	435.2	106.8	1954.481	0.18032	30.34737828
347	732694.2	1330221.3	236241.8	390531.2	1540.8	2475.1	24490	44734.1	1294.9	394.8	463.5	348.7	463.9	314.8	1859.1075	0.1815	7.862452351
348	423645.8	765833.6	213451.2	337062.9	3400.8	4569.3	43465.6	78679.1	2041.8	1108.5	511.7	248	826.8	574.4	1851.1306	0.18186	7.954909471
349	667005.1	1140929.3	217250.9	351041.1	1679.7	2047.6	36698.8	65831.3	1373.8	444.3	557.4	194	504.3	262	1751.5903	0.18334	7.815267176
350	527969.8	978357.4	195465.1	308976.9	111128.6	167963.5	14205.6	25143	1815.4	1494.1	7061	9811.8	24395	34096.3	1897.5347	0.18363999	4.926150345
351	261935.4	410765.2	137508	202017.8	1577.3	1855.8	2185.6	3464.8	1058.5	95.3	384	211.2	636.6	629.7	1605.874	0.1839	2.947117675
352	529621.4	764868	149431.2	214808.6	878	999.1	9692.5	15493.2	4588.2	4926.3	406.6	88.4	381.8	-6.9	1478.8531	0.18424	-144.7971014
353	475408.3	836252.2	188465.3	297614.6	11829	18041.6	15151.6	27363	1366.4	-546.5	561.7	264.8	860.2	1183.5	1801.235	0.18434	15.24427545
354	717077.4	1279154.6	292080.5	454419.1	7487.8	10997.2	12050.9	20657.3	1891.5	1879.7	361.1	485.8	1203.2	1628.4	1826.6704	0.1845	6.753377549
355	622194.1	1350464.8	245673.6	445540.4	41628.2	69180.3	43968.7	88986.2	2348.6	2631.6	1411.2	1883.6	4342.7	6853	2222.586	0.1859	10.09489275
356	275373.4	420063	114943.3	167943.8	4688.6	6761.9	7779.9	11882.4	1610	187.2	628.2	710.9	715	991.4	1562.0697	0.18745999	6.820556788
357	448404.5	767358.1	201007.9	307336.5	1090.6	1368.8	6541.2	9932.2	1665.6	702.7	555.6	489.1	501.4	271.2	1752.3954	0.18755999	5.04719764
358	527682.7	893765.3	1067510.3	1706795.1	4552.8	6914.6	2028.6	3117.3	1309.6	15.5	828.3	1073.7	1133	1466.3	1734.4126	0.18762	4.71567892
359	152786.2	204856.2	112002.1	151908.5	1242.8	1427.3	692.6	874.7	1384.8	277.3	980.7	360.2	678	659.1	1373.0007	0.18842	2.165528751
360	553596.4	1085549.4	260547.3	426970.2	2426.3	3010.9	65263.5	118020.6	1521.5	1059.2	596.8	498.1	734.8	1206.3	2007.981	0.18981999	2.495979441
361	797474.5	1187940.8	282316.7	406733	4287191.5	6036603.5	122160	189312	4215.9	4565.8	602781.5	768025.8	2357034.5	3021406.5	1525.384	0.19002	1.997944831
362	214584.7	391848.4	464877.5	674954.5	11890.3	18819.1	2221.5	2519.3	1111.5	-220.6	1894.3	2195.6	4475.5	6756.4	1869.9081	0.19005999	2.785373868
363	28893.5	39090.7	22288.3	28806.6	901.9	848.3	440.3	69.9	1228.5	207	397.5	362.6	443.2	436.8	1385.6505	0.19088	1.942078755
364	670950.5	1295173.8	275630.6	459634.2	2675.7	4210	29156.1	56976.1	1619	907	729.7	527	507.1	867.7	1976.704	0.19153999	4.851907341
365	126998.9	169217.8	120665.3	159770	1727.7	2270.6	903.5	1596.7	1245.4	302.1	474.2	392.4	783.2	477.9	1364.4854	0.19172	4.751203181
366	606792.2	1807005	243397.2	643191.2	1599917.3	2375510.5	37044.5	135857.1	3673.7	5217.8	168151.3	231092.7	628687.1	864931	3049.4348	0.19206	2.746473996
367	34759.1	43332.2	12916.3	16353.2	849.9	717.1	270.7	-141.3	1490.3	350.8	546.1	203.4	395.7	137.6	1276.803	0.19219999	5.211482558
368	357676.7	560758.8	188117.1	276764.8	1256.9	1178.3	10690.1	17910.6	1479.2	-158.6	505.7	7.2	568.4	64.4	1605.4282	0.19355999	18.29658385
369	26991.9	36406.1	13902	18377.5	692.8	309	4138.4	6037	1144.1	-211.6	361.5	187.8	438.4	-258.4	1381.5499	0.19364	-1.195820433
370	387281	667573.3	246495.8	387490.6	1869.6	2612.9	28781.3	52568.4	1595.6	437.3	455.5	71.4	590.9	784.2	1765.1163	0.19418	3.33193063
371	452207.2	747895.5	143242	225858.5	28307.7	41609	1782.7	2396.6	955.7	137.3	1471.6	1815.9	5084	6455.4	1693.5979	0.19516	6.445611426
372	697847.1	1529592.3	306412.6	665654.8	1748.8	3424.5	30231.3	68114.1	1621.7	1257.9	589.4	36.5	453.9	770.8	2244.5005	0.19522	4.442786715
373	1026339	4105332.5	2269752.3	4958749	65267.9	214068.4	193354.7	548923.6	8300.8	16063.3	5829.4	17703	21633.3	49006.9	4095.988	0.19532	4.368127753
374	453782.4	817312.8	212476.8	324736.4	1693.3	1957.2	12565.7	22190.1	945.7	11.8	596.7	84.4	512.8	72.5	1844.3638	0.19547999	26.99586207
375	389766.3	614829.6	557627.9	834722.9	1906	2640.6	1621.8	2197.2	1448.9	25.4	579.1	461.6	709.9	597.8	1615.3143	0.19566	4.417196387
376	110829.9	177265.1	96408.1	133682.6	695.6	660.2	1539.2	2195.3	995.1	124.3	402.6	185	445.1	-48.6	1637.902	0.1962	-13.58436214
377	438160.8	790892.7	173315	281375.1	9530.4	14163	46678.2	85420.4	1295.2	316.2	501	303.5	1369.9	1446.2	1848.3508	0.19826	9.793251279
378	362578.6	526723.7	162953.1	232069	2858.8	3669.3	2068.1	3107.6	1367.3	109	875.3	918.3	847.9	809.7	1487.5912	0.19839999	4.531678399
379	198722.5	315187.1	247587.2	343934.6	905.1	602.1	651.5	389	818.4	84.1	503.4	384.3	449.6	197.2	1624.152	0.19873999	3.053245436
380	399027.5	687912.7	204364.8	322565.6	34585.9	51346.2	13106.7	22798.1	1192	92.4	3646	4644.1	12534.1	16610.3	1765.3635	0.19894	3.091226528
381	528685.8	883298.5	156116.4	244767.6	6766.1	10060.9	12268.7	21789.5	1267.3	131.5	527.9	238.3	909.6	838.3	1710.8594	0.20007999	12.00155076
382	549499.3	1290461.5	166702.9	428687.3	260786.2	366229.3	13122.2	32655.8	2089.8	1848.1	34113.7	42600.1	126926.3	159777.6	2404.8074	0.2003	2.292119171
383	473843.5	898424.9	205894.6	329253.6	1400.4	1343.3	7153.4	12212.6	1204.7	1346.5	268	-84.5	532.9	274.8	1941.5555	0.20064	4.888282387
384	491925.9	866461.7	204073.6	310077.8	2158.1	3565.7	28027	50130	1396.9	533.2	524.5	285.4	540.6	341	1803.6603	0.20123999	10.45659824
385	655991.3	1087248.3	235896.3	365084	11284	16530.7	3456.3	5186.6	1396.3	493.8	806.2	748.2	1395.5	2165.8	1697.2083	0.20257999	7.632606889
386	289910	422761.2	450301.5	637743.2	1231.6	1785.5	1395.1	1974.7	1236.6	92	681.5	940.5	813.1	746.1	1493.2762	0.20264	2.393110843
387	311155.2	490862.2	151097.7	221528.9	992.5	871.1	12511.5	21454.9	1033.2	348.3	457.6	37.8	534.7	-16.6	1615.4232	0.20274	-52.47590361
388	81501.1	109716.2	94467	123809	1303.6	1110.2	688.6	583.1	1311.7	126.3	410	433.9	645.5	-152.7	1378.579	0.20284	-7.270464964
389	525897.5	866885.5	182511.7	279282.2	41462.6	61723.3	23045.7	39891.5	1446.5	254.9	1558.2	1804.8	4538.9	6072.4	1687.9587	0.20288	10.16456426
390	586065.5	1047004.4	200918.9	323101.8	1484.6	1934.9	19736	33856.7	1527.1	476.3	384.9	528	383.7	588.6	1829.3763	0.20322	3.287291879
391	510268.2	975121.7	202902.9	321915.9	1148.4	1348.5	33867.4	61128.4	1289.4	315.3	488.1	27.9	418	462.4	1956.8771	0.20325999	2.916306228
392	34762.2	43550.4	31406.6	39856.7	283.8	-226.6	412.1	53.3	763.9	-97.5	387.2	-3.7	398.8	-1.9	1282.9312	0.20354	119.2631579
393	644919.1	1340434.8	399570.2	703765.2	56412.1	91150.8	34732.8	72843	1419.2	606.3	1127.3	1816	3742.1	5996.7	2128.3591	0.20434	15.20016009
394	475955.1	761275.9	163223.1	235459.6	1999901.8	2904182	53842	85108.3	6183.8	7998.5	215450.2	292690.6	832653.4	1132945.1	1637.8671	0.20439999	2.563391642
395	427927.2	826613.8	207114.9	358025.1	1306.5	1700.6	19521.4	37500.1	1453.6	373.8	425.6	442.9	411.3	367.3	1978.0607	0.206	4.630002723
396	470929	821074	195567	296946.4	53697.3	78860.3	17453	30138.5	1496.1	242.4	5930.6	7449.1	22377.6	29838	1785.367	0.2067	2.642948589
397	594760.5	956841	149840.3	229970.3	1670.1	2401.4	32487.3	55643.6	1037.4	509.6	499.1	202.5	598.3	375.1	1647.395	0.20719999	6.402026126
398	96249.3	147736.4	82223.1	113810.6	1398.1	1757.8	905.8	1149.2	1384.1	-71.2	468.4	396.7	614.9	533.2	1571.7902	0.20794	3.296699175
399	41388.5	52281.4	100062.7	126377.8	882.9	825.1	451.8	441.8	1132.1	-370.3	288.1	163.7	495.1	327.2	1293.6215	0.20887999	2.521699267
400	668608	1314496.8	294301.5	463440.9	3028.7	4360	18767.5	34476.3	2007.4	1577.7	455.3	452.1	634.1	1140.7	2013.2042	0.20962	3.82221443
401	573375.7	1205411.6	160121.3	315971.9	531352.4	842801.9	19111.8	39636.4	1423.1	210.6	46687.1	68363.9	174446.8	257778.9	2152.79	0.21018	3.269475896
402	564516.3	921052.4	155958.8	238620.8	295783.3	444702.4	8989.6	13903.9	2534.2	3102.7	32619.7	45195.5	115520.9	163657.3	1670.7479	0.21023999	2.717278117
403	146854.6	190310	145790.3	190425.9	3137.5	4145.5	1385.7	1384.4	1063.2	-19.4	1415.5	1245.6	1997.8	2056.5	1327.0656	0.21032	2.01580355
404	311633.4	522677.2	534915.8	781092.1	5745.6	7507.4	1766.8	2743.7	1097.8	66	1034.5	1012.8	2536.2	2940.1	1717.4785	0.21044	2.553450563
405	624129.2	1370979.5	253065.8	439778.3	1902.9	2788.2	37669.7	79794.2	1368.7	1045.5	447.3	-70.7	635.3	359.7	2249.351	0.2109	7.75145955
406	512320.1	931541.2	235395.1	363340.4	9312.3	14344.1	29970.2	51184.1	1194.4	-188.7	494.3	267.1	878.7	914.8	1861.9183	0.21122	15.68003935
407	512206.7	905056.5	192857.9	308195.2	1245.7	1465.7	17777.3	33138.2	1517.9	380.9	351.4	460.9	576	563	1809.4063	0.21144	2.603374778
408	390602.9	633545.3	197018.2	294279.6	1303.2	954.9	20750.1	36165.5	1041.4	385.7	548.4	108.4	543.6	130	1660.9052	0.21161999	7.345384615
409	437422.2	696010.2	133542.8	202882.4	186217.3	271889.5	10207.4	18694.6	1294.7	-73.3	15581.1	20291.5	56591.6	76308.1	1629.3728	0.21202	3.563049008
410	574466.6	986986.3	196620.8	305925.7	8546.1	13438.3	34062.3	61107.8	1439.1	1034.3	473.4	481.7	965.6	1179.5	1759.3334	0.21217999	11.39321747
411	164368.1	322617	371757	544621.4	1954.5	2768.4	1278.1	1562.6	1083.2	28.4	670.1	553.4	733.1	838	2009.876	0.21385999	3.303579952
412	444644.2	745817.7	162932.8	269478.8	1275.3	1803.1	39940.7	78030.2	2144.9	1395.9	450.1	314.9	426.4	284.2	1717.6078	0.2147	6.344475721
413	470160.7	888770.3	221517.5	352655.9	84654.1	129381.9	42403.5	74507.8	1082.3	33.7	4967	7199	17243.6	24704.2	1935.725	0.21475999	5.23724306
414	416007	712132.4	188060.8	295837.7	14921.2	22169.7	32951.7	59219.7	1322.3	546.2	570.2	616.7	1043.3	1647.2	1752.9403	0.21514	13.45902137
415	446732.8	646428.2	154590.6	221727	638465.8	887512.4	23832.5	34101.8	6312.7	7891.2	101424.8	125311.1	395172.9	489281.8	1481.7557	0.21574	1.813908467
416	558384.7	1031177.3	239835.2	401791.6	173839.5	271490.1	29318.7	55228.7	1326.3	-214.6	20078.2	28715.5	71426	103051.2	1891.0378	0.21606	2.634516629
417	154932.5	243850.5	171824.5	243011.4	3082.4	4082.3	2313.3	2707.9	1319.1	315.6	1045.6	1054.7	1280.8	1352.6	1611.7352	0.21623999	3.018113263
418	270208.8	431896	125446.2	187813.8	2160.9	2824.4	3583.6	5505.3	1416.6	27.3	699.5	583.6	542.1	381.5	1636.7428	0.21747999	7.403407602
419	348813.7	719755.7	144664	253696.2	64882.7	112034.3	13366.2	27557.5	1362	181.5	2331.4	3187.8	8474.9	11408.4	2112.995	0.21774	9.82033414
420	367615.4	527323.8	105807.1	156517.3	1913	2316.7	5071.1	7530.1	1683.4	602.6	438.6	0.19999999	551.8	410.9	1468.8983	0.21801999	5.638111463
421	468861.8	701820.7	142412.4	205247.4	898.3	918.1	5614.7	8896.9	892.1	152.9	336.2	51.9	423.6	326.4	1532.8026	0.21824	2.812806373
422	557707.9	835946.9	217514.9	328383.2	3142.5	3902.7	31116.5	51832.5	1162.4	495.1	323.6	-55.3	367.5	-45.6	1534.88	0.21827999	-85.58552632
423	434111.1	803661.6	203317.8	320159.4	1470.1	1884	17535	29746.9	1513.5	-84.8	674.1	184.7	580.6	720.3	1895.7412	0.21844	2.615576843
424	164845.9	212955.2	106048.9	145084.3	646.9	273.7	411.1	558	954.3	-170.4	372.9	-47.1	453.7	256.8	1322.8944	0.21886	1.065809969
425	719393.2	1296786.3	328698.9	511988.9	20539.8	32202.6	44533.2	81313.9	2827.8	3080.5	560.2	476.8	1026.5	1236	1845.8759	0.21888	26.0538835
426	597287.9	1158116.8	232093.1	390022.1	6505.5	10578.5	28590.7	55734.1	870.8	130.2	349.8	-21.3	1173.1	1175.9	1985.5199	0.21934	8.996088103
427	473906.8	773728	161115.7	244390.1	805.5	554	21254.2	37113.5	1187.7	376.1	317.1	-157	423.7	275.1	1671.8523	0.2198	2.013813159
428	585176.7	1030482.6	233339.1	369451.4	15127.1	23380.4	35668.7	63509.1	997.6	182.3	641.7	659.3	1505.3	1897.2	1803.2413	0.22005999	12.32363483
429	478856.6	807058.4	173364.5	258943.9	1651.8	2036.4	48942.8	88839.5	1313.5	101.8	503.2	575.5	606	565.5	1725.837	0.22085999	3.601061008
430	527230.3	898120.4	179394.5	272649.2	6438.3	9621.6	21293.4	37355.6	1455.1	315	490.7	330.4	986.8	1149.4	1744.3722	0.22236	8.370976161
431	390975.5	723912.9	161200.6	253882.2	1350	1723.3	24862.1	43412.8	1823	679.2	290.9	-37.1	456.9	364.1	1896.027	0.22389999	4.733040374
432	450081.8	680372	133667.6	191779.6	625651.2	880775.6	11590.7	17113.2	1227.3	568.3	45258.5	56578.2	176101.3	222903	1547.948	0.22647999	3.951385132
433	129142.3	207490	221854.9	308543.4	714.7	762.7	573.7	1063.2	1174.8	-345.8	389.9	173.4	290	-134	1645.3177	0.22668	-5.691791045
434	287681.1	435085.6	111265.6	183206.7	773.1	635	36982.9	65919.8	1163	167.3	536.3	-78.6	424.5	554.4	1548.6914	0.22683999	1.145382395
435	491711.8	876100.2	163633.1	251823	1355.4	1397.1	17953	33431.9	1237.5	81.7	535.6	342.6	400.5	122.4	1824.5243	0.22724	11.41421569
436	221068.7	318986.6	94737	131154.1	2411.5	3480.9	306.6	51.9	1270.9	390.1	311	165.9	459.3	488.1	1477.591	0.22794	7.131530424
437	506555.2	839097.2	170667.5	258858.5	4366.1	5139.6	18515.1	30976.7	1490.8	1461.2	297.9	-81.9	546.3	590.3	1696.243	0.22882	8.706759275
438	493623.3	873095.1	196148	299232.2	7057.7	10157.5	40110.2	68691	4483	5530.8	1227.1	1093.7	2719.9	3680.3	1811.2233	0.22907999	2.75996522
439	606366.3	1101061.4	223820.9	360928.6	1643.4	2077.6	13158.7	24875.5	1035.1	-207.8	503.5	-134	463.1	526.3	1859.4341	0.22912	3.947558427
440	63295.1	86003.8	63874	84610.7	1071.1	967.7	698	624.9	1055.3	100.8	426.4	257.6	587.6	555.3	1391.5369	0.22977999	1.742661624
441	684650.4	1329694.4	321167.3	528466.4	2045.8	2431.5	19808.6	35625.8	1758.6	920.1	415.8	318	852.4	698.2	1988.7689	0.22984	3.482526497
442	288775	439505.6	107351.2	157102.5	1040	561.2	906.2	440.4	1348.5	121.3	438.6	269.5	407.9	179.2	1558.5302	0.22987999	3.131696429
443	397409.7	601381	185374.1	265945.6	1017.3	1227.5	16012.3	27017.9	1074.8	-574.6	551.3	672.8	458.4	394.4	1549.5753	0.23006	3.112322515
444	335959.4	523438.4	145609.1	207679.2	980	871.4	10615.4	16334.8	909.3	-28.1	264.4	-252.1	334.9	158.8	1595.4675	0.23099999	5.487405542
445	34946.6	49659.3	102945.1	141507	1024	1075.8	456.2	617.2	957.3	-254.5	345.3	222.4	499.2	284	1455.2087	0.23157999	3.788028169
446	339243.2	488067.4	159290.7	227726.8	1801.6	2012.7	3555.7	5468.8	1042.4	-203	745.9	456.6	545.5	453.7	1473.2361	0.23184	4.436191316
447	237595.8	306015.1	299346.2	413655.7	1173.1	1280.8	927	1495	1094.2	77.5	316.1	49.2	328.8	102	1318.8948	0.23188	12.55686275
448	362687.1	611676.8	159911.6	242840.3	6960.5	10579	10870.8	18423.4	1194.5	563.1	675.3	535.5	920	891.4	1727.0231	0.23296	11.86784833
449	141292.3	190752.3	119326.8	167521.8	2341.3	3138	1586.4	2909.8	1309.3	410.6	743	635.9	1286.7	1399.7	1382.4921	0.23339999	2.24190898
450	261729.2	421573.5	299230.4	447114.9	2416.1	3512.5	1228	2002.9	1303.8	160.5	684.3	326	831.5	738.5	1649.3889	0.23346	4.756262695
451	597530.4	1028475.4	246973.5	375388.4	1588341.9	2328900.3	72351.7	112383.4	2866.5	2723.5	310749.1	411727.7	1208463.3	1622746.3	1762.5256	0.23359999	1.435159828
452	166291.6	347004.6	248154.2	428513.6	31619.3	45321.3	923.4	1733.3	963.5	-367.2	1982.1	2841.8	7662.9	9640.1	2136.8506	0.23436	4.701330899
453	610578.3	1019469.8	239676.7	378371.6	1494.6	1935.3	28896.5	50689.7	1292.3	-10.7	453	-222.4	449	204.1	1709.7573	0.23451999	9.48211661
454	425804.7	797358.8	180021.5	288003.8	34469.7	55079	8859.2	16860.2	1088.2	304.2	2375.3	2950	7207	10427.8	1917.5554	0.23471999	5.281938664
455	384710.7	830742.2	1125912	1796282.8	8227.2	13196.2	5739	9570.2	1207	819.3	2073.9	2924.6	2627.4	4130.4	2211.2566	0.23493999	3.194896378
456	384629.9	507009.3	2342862.3	3588402	6726.8	8921.2	1274.2	1525.4	1081.2	34.1	855.2	975.5	658.1	1737.1	1349.8292	0.23502	5.135685913
457	28429.9	35964.9	4131.2	5368.3	305.7	-97.7	245.7	-472.4	647.9	-316.9	252.7	-362.9	265.2	-223.5	1295.6532	0.23507999	0.437136465
458	446163.9	826890.5	199277.6	311308.7	2297.7	3034.7	15696	29093.9	1394.7	836.4	495.9	733.7	402	404.8	1897.829	0.23595999	7.496788538
459	295943.1	518389.2	533754	776045.7	2408	3605.8	1909.9	2994.2	1320	350.6	952.7	729.6	930.8	1085.5	1793.7335	0.23696	3.321787195
460	442428.1	668001.2	138601.3	205756.2	110965.8	163204.1	4920.7	7350.8	1084.2	-104.1	17250.2	21962.8	65921	85010.9	1546.1017	0.23736	1.919802049
461	471161	825237.4	255967.5	395809.6	6659.6	9736.4	9133.4	16302.3	1515.3	220.3	598.1	228.3	688.7	1162.3	1793.5366	0.23867999	8.376839026
462	451472.1	721835.5	194137.4	292472.7	31074.2	43961.2	13128.1	21790.3	1110.8	26	17979.7	23071.2	65681.6	86081.2	1637.2201	0.23876	0.510694554
463	421098.5	826941.5	141610.6	242704.1	397075	662921.1	34159.2	68167	2034.4	2293.1	39939.5	62266.2	149232.6	231656.3	2010.9133	0.24114	2.861657982
464	461054.4	767427.6	163719.9	258116	4585.7	6225.7	21307	36265	1486.1	-85.2	417.5	356.3	551.8	686	1704.477	0.24122	9.075364431
465	43060.2	58552.3	39799.3	51839.4	836.8	1015.5	579.6	629.9	1006.7	-200.2	565.1	369.8	485.9	344.1	1392.541	0.24166	2.951176983
466	480680.3	842101.1	213114.2	316477.6	8911.4	13335	3848	6922.1	1043	327.1	637.1	598.5	1266.2	1701.3	1793.9397	0.24238	7.838123788
467	83161.6	99228.6	91598.2	117214.7	1305.5	924.3	428.7	-31.4	896.3	610.2	463.8	428.4	750.6	491	1221.8613	0.24239999	1.882484725
468	189755.5	337083.1	347795.6	505188	1433.4	1714.4	1029.8	1877.2	994.1	-533.8	452.9	461	686.4	577.9	1819.0743	0.24304	2.966603219
469	238149.4	340924.9	202144.9	279411.5	1423.6	1825	843	1151.5	1847.5	-110.4	580.1	107.7	454	489.7	1465.9479	0.24334	3.726771493
470	115381	147544.6	40465.9	50424.7	1049.8	1554.5	735.6	389.4	823.6	-239.2	786.5	517.2	576.8	596	1309.5016	0.2434	2.608221477
471	124578.6	188759.6	68427.1	92324.6	1076.6	1152	667	592.3	1130.6	179.9	421.2	300.1	581.6	-38.4	1551.5808	0.24348	-30
472	451318.2	984594.3	270017.7	468351.7	2143	2697.4	36210.9	65923.3	1479.1	1823.1	586.6	505.6	669.3	544.1	2233.985	0.24385999	4.957544569
473	456847.6	761709.8	170146.6	253677.4	22275.6	32276.3	7529.9	12563.3	1509.2	832.7	1233.3	1259.3	3189	4104.3	1707.3593	0.24416	7.864020661
474	501620.2	828187.5	213095.5	321001.6	8372	12441.9	18756.2	31252.8	1594	533.9	536.9	180.7	413.9	541.8	1690.6627	0.24426	22.96400886
475	24826.3	32135	16121.7	21253.4	1271.4	1244.1	1746.1	2437.9	1335.1	87.4	402.1	99.5	443.2	266.7	1325.5817	0.24467999	4.664791901
476	146580.6	256889.4	231927.7	329162.2	591.1	513.6	523	51.7	747	-291.8	299.2	-59.5	443.5	216.4	1794.6582	0.24472	2.373382625
477	181579	237652.6	144994	203958	497	168.7	439.2	42	1290.8	36.3	684.8	922.9	418.6	248.2	1340.2412	0.2453	0.679693795
478	108409.1	136866.4	95226.5	124431	2114.5	2544.1	913.9	1088.6	1139.4	314.8	1100.1	981.3	1109.6	1317.6	1292.8038	0.24876	1.930859138
479	283172.2	466744.2	143591.4	223772.3	774.9	487.2	481.1	284.9	1175.6	401.8	376.2	167.2	393	-323.8	1687.8527	0.25002	-1.504632489
480	465011.5	880361.9	211869.4	328678.6	8734.2	13566.1	10544.8	19829.8	1083.8	503.4	628.3	794	1798.9	2562	1938.6552	0.25116	5.295120999
481	461413.1	751665.2	177830.2	268399.2	11072.2	16204.6	18609.9	29844.3	2855	3313	828	357.2	1006.8	978.6	1668.1656	0.25124	16.55896178
482	376400.8	736773.9	161391.5	308421.8	15042.2	24743	11936.2	24366.1	1191	590.7	600.4	750.7	1350.2	1643.7	2004.3984	0.2514	15.05323356
483	462283	894442.4	275482.3	462757.9	1821.3	2355.8	28616.8	56260.7	1314.9	-112.1	350.9	-150.5	512.8	376.6	1981.2854	0.25156	6.255443441
484	606922	973434.2	167503.6	258138.7	470190.4	700468.4	19994.4	32729.5	2380.9	787.4	56445.5	77306.9	210194.8	287392.5	1642.3844	0.25166	2.437323173
485	241370.2	448066.8	149559.1	230684.6	1051.5	846	3745.6	5850.6	1421.5	650.3	443	307.7	598.9	5.4	1900.9131	0.25236	156.6666667
486	42359.2	72014.9	86897.9	117917.1	1347.7	1709	909.7	705.5	1171.6	-134.8	602.4	439.1	775.6	604.8	1741.1893	0.25244	2.825727513
487	437561.3	792281.3	206503	335927.5	1280.5	1494.2	33834.6	59898.4	1424.3	-118.5	412	203	574.4	460.5	1854.1348	0.25362	3.244733985
488	402567.3	656536.5	154430.6	236777.9	869.2	1011.2	6059.2	10607.3	1616.4	187.6	429.3	104.8	476.2	432.2	1670.0452	0.25533998	2.339657566
489	237930	313051.5	246011.2	338031.6	3581.9	4290.5	1835	2466.4	1418.6	-39.9	1726.4	2140.3	2469.3	2823	1347.3182	0.25586	1.519837053
490	29376.7	39939.9	13284	18366.1	382.3	-254.6	729.2	199.1	934.5	90.8	327.1	-49.8	436.2	-68.5	1392.2091	0.25596	3.716788321
491	173527.2	316820.4	281210.8	447850.6	3582.7	5472.8	611.5	400.5	1495.3	112.4	521	266.9	636.5	270.3	1869.6616	0.25599998	20.24713282
492	520012.7	934885.1	167350.6	270496.1	1226.1	1116.3	16052.1	28594.3	1293.7	813.1	391.3	83.4	435.9	587.8	1840.975	0.25626	1.899115345
493	822615.9	1728461.8	377007.7	703941.3	251557.7	412040	64420.8	137123.8	1111.8	283.6	14995	25960.3	55145.7	96329	2151.6252	0.25652	4.277424244
494	62080.4	74515.9	23398.9	30999.3	630.5	458.3	465.8	291	1553	-59.9	532	317.4	427.1	133.2	1229.1217	0.25665998	3.440690691
495	553005.2	1062639.8	177871.8	307185.7	3643.3	5722.8	44487.1	82449.6	1483.3	787.9	500.8	625.2	634.8	554.6	1967.7076	0.25778	10.31878832
496	405593	703805.4	190189.6	289482.3	1161.9	1464.1	33684.2	57355	1223.7	217.5	414	170	407.9	637.8	1776.8984	0.25812	2.295547193
497	354025.6	607260.2	121612.2	181184.4	51619.5	74975.6	18855.9	31354.5	1194.1	198.4	4924.7	6463	16728.8	23327.6	1756.4734	0.25908	3.214029733
498	48137.9	62782.7	3971.9	5089.1	839.7	961	2319.3	3551.6	894.3	-71.4	371.8	-84.4	289	-162	1335.5652	0.25917998	-5.932098765
499	583463.3	1157994.9	245073	390820.5	27818.2	42511	11526.4	21717.7	1446.3	346	1308.8	1548.5	3865.8	5254	2032.3492	0.26034	8.091168633
500	537607.7	971037.3	186827.7	292102.6	38753.7	59027.6	19389.2	34541.6	1376.1	231.5	428.2	-20.9	435.2	294.3	1849.5942	0.26038	200.5694869
501	670246.2	1452328.8	388521.8	705645.2	2620.8	4017.6	94386	184484.6	2886.9	4102.8	791.5	818.2	751.9	934.8	2218.8826	0.26049998	4.297817715
502	327341.8	507074.6	156723.2	224519.4	1088.8	1415.8	6721.6	10797.1	1201.8	62.5	391.7	609.5	514.8	196.4	1586.2715	0.26108	7.208757637
503	88941.1	184439.7	126554.9	226286.1	1215.7	1063.6	3226.8	5438.8	1149.8	89.3	365.4	125	584.3	292	2123.6118	0.26132	3.642465753
504	358905.8	594595.9	180889.1	266013.4	920.6	795	13053.6	21023.5	1479.4	110.1	453	244.8	371	205.8	1696.4586	0.26176	3.862973761
505	416471.4	627491.2	103876	148778.3	234241.3	332173.8	4401.6	6549.8	3194.5	2154.3	16464	20456.7	61588.6	79352.7	1542.8723	0.26236	4.186042819
506	384845.4	503274.5	1614151.3	2175895.5	1766	2242.6	3260.5	4237.7	2076.2	910.8	1078.6	1023.4	789.8	1111.6	1339.1346	0.26277998	2.017452321
507	274216.3	402996.7	115297.3	165737.6	741	437.1	3751.6	5702.5	1102.4	41.5	529.7	235.8	356.2	238	1504.9009	0.26288	1.836554622
508	543341.4	889160.6	222400.5	339391.1	1831.8	1905.7	32594.9	60216.3	1363.5	471.2	425.1	366.8	507.2	358.9	1675.7593	0.26328	5.309835609
509	525498.1	1001152.3	274633.6	453238.9	1100.2	1404.3	53680.7	101527.7	2172.6	856.6	507.2	278.1	486.7	643.5	1950.879	0.26387998	2.182284382
510	407853.4	719483	211175.3	325896.8	1192.6	1330.9	39203.9	67153.9	938	508.7	324.2	137.4	419	242.9	1806.433	0.26464	5.479209551
511	65428.5	85111.6	52143.9	68198	1074.6	969.8	669.2	943.2	1137.6	355.2	507.6	203.6	453.4	164.7	1332.136	0.2651	5.888281724
512	405242.7	707664.8	199694.2	302293.1	1312.8	1598.1	16988.6	27949.3	1485.6	267.5	332.3	175.2	397	486.3	1788.1945	0.26522	3.28624306
513	73154.2	85487.7	78666.1	98621	466.8	-38.2	364.6	289.2	1016.8	-469.7	396.7	210.7	478	121.1	1196.6754	0.26591998	-0.315441784
514	35012.4	43928.9	31211.3	42713.2	434.3	-73.1	351.5	119.1	1513.5	209.2	292.8	-42.4	374.8	-154.2	1284.9287	0.26646	0.474059663
515	409442.5	626608.2	125444.7	183967	218519.4	315439.9	10584	16521.5	1519.9	744.3	28301.5	36692.8	106170.4	137861.6	1567.1322	0.26692	2.2880911
516	608456.7	1693101.9	324149.5	693410.5	17594.3	29536.1	47549.5	127854.8	2055.5	1707.4	1046.3	1045.1	1403.5	2574.4	2849.4023	0.26707998	11.47300342
517	159861.5	262294.2	207904.3	283162.6	1365.9	1283.3	592.3	702.9	932.5	-357	413.5	405.1	483.2	544.3	1680.1937	0.26826	2.357707147
518	539198.5	1023746.2	288494.6	467596.2	1963.7	2484.5	7444.1	13362.6	1619	968.5	521.7	481	923.1	914.2	1944.2349	0.27006	2.717676657
519	70998.9	94516.8	67441.3	88402	863.7	944.1	527.5	651.7	909.4	162.6	746.2	455.9	399.2	496.4	1363.3212	0.27023998	1.901893634
520	422208.2	706822	158141.2	244858.2	16893.2	25175.6	29124.5	52826.1	1113.7	342.8	983.3	863.7	2791.1	3423	1714.2859	0.27032	7.35483494
521	653407.1	1260816.3	211132.3	342242.7	1665.9	2378.6	24806.7	47348.7	1066.3	166.8	362.1	74.4	475.7	642.1	1975.9337	0.27113998	3.704407413
522	520260.7	1184634.8	234477.1	458793.3	1640.9	1888.8	44538.1	80600.1	1591.2	13.4	441.7	428.2	632.4	944.9	2331.671	0.27148	1.998941687
523	382255.9	716618.1	208534	359178	7844.8	12132	3274.4	7266	1200.1	62.9	737.5	462.3	1350.4	1462.1	1919.7401	0.27288	8.297654059
524	101449	149688.8	92215.8	127203.1	781.6	543.4	501.3	687.9	851.6	-270.7	391.5	59.4	398.9	210.2	1510.9269	0.27394	2.585156993
525	340311.2	519452	156970	227919.5	1475.7	1262.5	4190.7	6244.1	1187.7	379.3	551.6	231.9	532	210.9	1563.0696	0.27574	5.986249407
526	662711.1	1327922.8	255276.6	416287.3	2724.8	3925	34023.3	67056.6	1221.7	853.4	589.4	158.5	661.9	562.3	2051.8853	0.27607998	6.980259648
527	380395	627327.9	137368.3	216971.4	1779.9	2841.9	818.7	361.1	900.8	-164.2	445.4	11	569.3	433.4	1688.7405	0.2765	6.557221966
528	29622.4	36259.3	85988.8	111206.4	477.3	62.7	237.7	7.1	1481.7	-262.7	380.7	202.9	296.8	-39.5	1253.6877	0.2766	-1.587341772
529	48246.3	59725.6	22163.9	28908.9	1666	2057.1	5005.8	7607.7	1208.9	96.4	443.1	187.1	421.9	212.8	1267.7943	0.27682	9.666823308
530	366925.9	597034.1	154936.1	231229.6	799.6	852.7	12483.2	21076.3	1331.1	24.3	394.6	-127.5	349.1	362.4	1666.2006	0.27824	2.352924945
531	30384.8	38851.2	8491	9714.6	642.4	234.5	398.2	214.9	983.2	-16.3	269	-149.5	425.9	271.2	1309.3375	0.27852	0.864675516
532	490274.6	843536.7	156233.1	243350.5	158554.8	235645.8	29756.1	52645.1	1327.3	1575	10875.3	14508.8	38231.9	52077.2	1761.8412	0.2793	4.524932216
533	496826.5	848281.6	211227.2	315184.1	1777.1	2106.6	9627.5	15453	1402.4	279.1	439.4	205.3	433.6	96.7	1748.3862	0.27942	21.78490176
534	49747.5	75118.7	68356.8	92938.6	1497.9	1020.2	1066.7	1182.6	1048	-15.1	590	382.6	574.1	496.3	1546.3441	0.28042	2.055611525
535	464605.8	801510.5	154836.4	259949.6	8286.1	13562.4	7756.7	14090	1379.3	831.5	463.9	427.8	1037.6	969.8	1766.5653	0.28074	13.98473912
536	284155.3	477629.5	135894.9	202591.8	69890.2	103771.3	4018.2	5939.8	1377.8	-110.4	4457.7	6365.1	17518.3	23978.6	1721.234	0.2812	4.327663
537	554347.5	949916.9	234342.6	363144.6	47832.4	70746.8	22913.4	39713.1	1652.7	285	4476	6357.5	17268.9	24205.8	1754.7128	0.28125998	2.922721001
538	547173.9	913437.7	209945.6	330175.3	6846.1	9660.2	16979	28921.5	836.9	-280.8	460.5	402.9	828.6	500.5	1709.4567	0.28144	19.3010989
539	404669.3	635497.3	142704.1	209119.7	43403.7	63113.7	2129.4	3121	1223	172.1	3790.1	4950.9	13213.4	17169.3	1608.1204	0.28224	3.675962328
540	559023.3	999938.2	262688.3	403310.5	162524	242770.2	54976.3	89511.1	1444.3	1075.3	25606.2	35327.2	93667.5	130737.8	1831.6757	0.28263998	1.856924317
541	565702	1079319.8	247117.5	404576.7	274215.6	429505.5	26139.1	45607.7	1292.6	179.5	27969.5	40525.5	103829.1	150981.1	1953.7396	0.28283998	2.844763351
542	535115.2	915684.2	184137.7	273391.4	1280.5	1742.6	11383.5	19485.9	1321.2	316.3	425.6	56.8	606.7	349.9	1752.2686	0.28322	4.98028008
543	497309.1	838201.2	149315	236704.5	967.6	1020.2	8624.6	14010.6	1327.7	522.3	378	387.4	389.5	-48.7	1725.9409	0.28346	-20.9486653
544	396489.5	641325.5	156055.7	249980.2	39342.6	58812.3	1509.7	2388.5	1070.5	722.9	2550.2	2748.3	7698.9	10394.4	1656.3359	0.28482	5.658075502
545	448841.5	771758.9	168462.9	257215.8	796.6	1008.9	26696	46708.7	1351.1	188.3	304.9	60.5	487.7	383.6	1760.7169	0.28566	2.63008342
546	469668.2	802418.7	186478.9	286544.9	1180.4	1843	9835.4	17084.9	897.4	264.3	640.1	532.9	410	77.4	1749.4976	0.28592	23.81136951
547	313250.2	504238.9	148230.6	222178.2	915.8	1333.9	43844.1	72560.8	1195.9	-112	635.2	243.3	686.8	237.1	1648.3416	0.28722	5.625896246
548	33887.1	45734.3	41954.2	54695.7	548.1	524.8	492.8	704	1131.2	-53.7	463.3	372.5	558.1	217.7	1382.264	0.28786	2.410656867
549	611675.1	1432034.4	1535647.1	3017675	12381.8	22856.9	7458	14245.3	2087.8	1017	2306.2	3715.1	2917.4	5277.6	2397.368	0.28856	4.330926936
550	590175.2	1053330.3	227954.9	361803.1	1394.5	1717.6	15409.4	27707.1	1389.6	-71.2	529.6	482.9	427.3	389.3	1827.6311	0.28892	4.412021577
551	541889	1848908	220767	665480.4	63641.3	105428.8	16469	56372.5	1536.1	2262.9	4122.6	6139.6	14905.6	22335	3493.8608	0.289	4.720340273
552	165688.5	309760.5	440952.3	660821.8	3646.1	5197.9	3015.3	4558.1	925.4	475.1	1243.1	884	1494.3	1537.6	1914.4069	0.28912	3.380528096
553	506593.3	822597.4	147463.1	213896.6	1102.1	1166.3	13673.8	25036.7	1016.1	105.8	596.4	419.2	358.9	340.2	1662.7568	0.28954	3.428277484
554	674868.5	1202730.4	255014.7	432955.8	1610.9	2492.1	31523.8	62248.8	1596.1	601.2	392.1	453.2	559.1	371.7	1824.9529	0.28961998	6.704600484
555	663096	1379714.3	312317.5	543081.4	70780.7	117434	32983.5	70969.8	2383.4	2361.7	3735.3	5886.6	15154.1	23889.2	2130.6526	0.29046	4.915777841
556	650215.7	1145628.1	193465.3	316959.4	3240.4	5000.9	9863.8	19156.9	1687.1	175.6	487.1	390.9	638.8	697.4	1804.2266	0.29062	7.170777172
557	472332.3	871118.9	208390.8	316572.8	927.3	1027.4	103229.6	172606.9	1582.2	-42.8	427.7	42	528.9	358.8	1888.5718	0.29066	2.863433668
558	298638.6	494359.5	159230.3	232933.4	985.5	831.5	13977.7	21722.9	1159.2	-173.9	551.5	183.6	437.8	531	1695.1418	0.29106	1.565913371
559	853065.4	1693599.3	313171.8	542255.1	62881.6	99582.9	36918.8	76035.2	1561.8	1426	5090.5	7534.8	17968.2	26689.1	2032.9604	0.29126	3.731219861
560	567841.2	914717	127505.8	192016.8	122006.9	183460.2	13957.7	23706.2	1944.7	2170.5	11887.3	16543.3	42739.3	59994.7	1649.532	0.29224	3.057940118
561	495520.1	822503.2	167675.1	248202.4	4656.3	7355.1	22434.2	37696.1	1314.4	1081.3	558.3	475.1	774.7	429.8	1699.7156	0.29284	17.11284318
562	432926.7	747440	190689.9	292848.7	997.7	1304.7	58929.3	97858.2	1405.9	521.4	647.4	184.9	608	144.5	1767.9446	0.29301998	9.029065744
563	429314.9	718423.8	147778.2	234382.6	1287.2	1497.9	20318.1	36021.5	1633.4	1034.7	644.4	268.9	591.6	37	1713.591	0.29558	40.48378378
564	498846.2	900408.2	187286.8	285798.4	11745.3	17448	27831.4	47677.1	934.7	-10.3	685.1	956.5	1735.6	2578.6	1848.3226	0.29622	6.766462421
565	314250.6	483286.8	468892.8	655947.2	1298.1	1927.3	582.3	934.3	1175.1	-63.7	537.4	420.7	725.6	379	1574.8242	0.29678	5.085224274
566	599384.1	1020854.5	204837	308743.4	1306.5	1749.9	17462.1	31922.6	1667.2	2432.4	510.1	407.9	485.1	384.5	1744.0481	0.29704	4.551105332
567	429036.2	737493.7	159092.8	239432.3	7819.3	11384.1	18996.7	30824.2	1432.9	919.9	306.1	324.9	466.4	216.7	1760.2262	0.29858	52.53391786
568	473576.7	802996.8	188573.5	319599.4	33054.1	51291.9	2459.5	4474.3	1114.3	83.7	2967	3867	12147.6	17109.7	1736.2966	0.29892	2.997825795
569	481263	899712.4	254748.8	414390.7	1393.2	1519.7	44463.7	79540.2	1402.3	215.2	330.2	209.7	499.3	561.7	1914.3763	0.29898	2.705536763
570	537532.8	980488.2	226622.6	370707	3041.8	4340.4	25424.5	45667.8	1576.7	626.7	416.8	117.1	636.9	468.8	1867.8453	0.29955998	9.258532423
571	511360.7	961211.3	207891.2	329948.1	1503.5	2169.1	24910.7	43661.2	1238.3	55.9	566.2	396	538	293.7	1924.828	0.3002	7.385427307
572	475372.5	718139.5	154840.5	223727.9	385530.4	555590.3	16361.3	25916.4	4495.1	5985.6	45477.6	60419.2	172992.8	230910.6	1546.9591	0.30222	2.406084
573	615944.8	1115487.5	249182.2	424535.3	8168.9	12021.4	14335.6	26141.8	984.6	833.3	603.5	645.6	1302.1	1180.5	1854.4846	0.30262	10.18331216
574	779055.3	1818038.3	560304.3	1025655.5	21172	36751.7	18008.3	37589.6	3436.3	5010.3	822.2	1250.2	2059.5	3030.3	2389.6736	0.30378	12.12807313
575	22798	26747.2	7469.5	10158.2	375.6	226	299.1	-23.8	1700.6	234	553.5	69	301.1	115.1	1201.668	0.3044	1.963509991
576	346659.2	466651.7	92673.7	128896.4	872.5	1019.6	519.5	774.9	1257.2	-30.2	441.6	198.3	502.7	41.9	1378.4576	0.30442	24.33412888
577	250973.1	396594.7	99675	149993.5	1695.6	1811.7	2984.6	3681.1	887.7	-220.2	442	540.9	469.5	229.3	1618.1835	0.30473998	7.901003053
578	478281.5	813671	217391.7	343206.7	1038.6	1144.8	22053.7	38598	1366.5	-349.1	254.2	-64.7	514.9	206.9	1742.0739	0.3048	5.533107782
579	586601.5	963779.4	197038.9	310679.3	114508.6	170485.4	10712	18963.2	1015.1	66.8	4704.9	6624	18103.7	24941.6	1682.4227	0.30524	6.835383456
580	450220.2	785889.2	166238.9	262914.4	1316.4	1438.5	24227.4	43833.4	1545.4	448.3	496.1	478.4	562	477.4	1787.475	0.30881998	3.013196481
581	470346.2	853549.9	158414.6	240525.7	1147.8	516.9	21988.1	41217.8	1035.9	822	403.2	247.3	486.8	375.1	1858.2871	0.3089	1.378032525
582	55335.1	68326.8	47386.2	62290.7	3660.1	4986.8	940.8	799.5	1547.2	689.3	687.3	781	670.1	561.2	1264.5645	0.30956	8.88595866
583	1232435.1	4050638	5462791	12546946	110293.8	253646.4	62818	145173.8	3855.8	6286	14954.2	36052.6	30973.4	72314.1	3365.5835	0.31103998	3.507564915
584	276175.2	416773.3	113818.9	164347.6	474.5	190.6	809.4	801.6	1253.6	246.8	273.6	-237.6	403.3	59.8	1545.3457	0.3117	3.18729097
585	385289	539463.5	106863	152036.9	721.3	603.3	2085	3050	984.1	497.9	442.6	-31.4	545.6	242.5	1433.7589	0.3127	2.487835052
586	94968.5	138626	129480.3	170474.3	1822.1	2364.4	4279.3	5823.1	1757.4	-22.9	827.1	465.5	870.3	905.1	1494.7405	0.31358	2.612308032
587	598625.3	934372.4	257703.1	386846.6	1382.1	1802.8	8905.8	15469.7	1104.1	20.3	476.4	-48.8	534.9	160.2	1598.327	0.31366	11.25343321
588	501772.5	930836.4	227766.7	355280.8	2466.9	3247.6	19019.8	33277.8	1452.1	664.2	416.1	211.7	631.1	270.7	1899.634	0.31372	11.9970447
589	42896	61715.3	103445.5	140762.9	724.7	403.5	511.5	10.3	967.4	95.2	239.3	-264.9	362.1	-85.8	1473.2413	0.3141	-4.702797203
590	542399.7	954800.6	281209.3	470513.9	3432.4	4612.9	46327.8	85009.4	1111.1	702.6	959.1	800.4	926.8	961.4	1802.5989	0.31458	4.798106927
591	541988.3	1157428.9	560558.8	901848.8	9063.3	13528.4	13549.6	26814.9	1238.2	422.7	571.7	693	1144.9	1784.8	2186.793	0.31502	7.57978485
592	453974.6	869916	214414.3	359219.9	1289.5	1544.5	29401.7	59882.4	975.2	773.1	375.5	252.6	437.8	207	1962.2385	0.31513998	7.461352657
593	533857.4	800528.7	132115.8	195085.6	555657.6	808156.9	19342.8	31492.2	3401.8	2828.5	66866.5	88124.8	258168.2	342362.1	1535.5099	0.31516	2.360532606
594	633113.2	1063018.5	288929.8	459991.3	938750.9	1397475.3	45069.7	75943.7	1400.7	547.5	124839.3	171595.8	496707.3	687230.2	1719.334	0.31532	2.033489361
595	561600.1	894373.2	163491.1	261807.9	73104.3	105913.6	14362.2	24036.1	1330.4	560.3	806.3	793.6	998.7	815.8	1630.7656	0.31577998	129.827899
596	300966.7	490229.5	107073.9	161092.7	1005.7	593.7	633.3	961.2	949.9	-149.1	423.4	139.9	272	-211.5	1667.9791	0.31608	-2.807092199
597	563818.9	1018822.8	408306.2	769935.1	22455.2	35376.4	24806.1	43691	1505.4	608.2	1276.4	1872.4	3559.6	6472	1850.3798	0.31638	5.466069221
598	177294.2	271173.2	110214.8	174760.4	1257.3	1947.5	671.4	924.6	1374.7	183.2	549.1	238	551.6	446.1	1566.2687	0.31706	4.365613091
599	429410.6	784717.3	261332.8	419804.2	1434.1	2348.3	23918.3	41862.8	1279.1	-13.7	449.4	54.2	501.6	430.5	1871.2977	0.31732	5.454819977
600	546952.1	930394	219165	335790.9	66234.5	97841.4	14270.1	27070.6	1203.2	420.4	3942.1	4808.9	13533.1	19026.5	1741.8767	0.31742	5.142375108
601	163436.2	252082.7	156996.8	229853.8	875.3	1176.6	524.7	623.7	824.9	125.9	458.1	304.9	426.4	226.7	1579.4489	0.31757998	5.1901191
602	660680.7	1245925.3	280813.5	459974.9	22742.1	35633.9	25819.5	47584.3	1586.3	1417.2	591	435.5	827.6	1028.2	1931.0819	0.31807998	34.65658432
603	631463	1258719.4	295092.8	500720.7	2073.2	3421.2	35271.7	69857.2	1122.3	52.7	482.2	503.2	731.3	663.7	2041.2004	0.31922	5.154738587
604	353932.8	653287.2	206662.6	332693.5	38977.8	60503.9	10720.5	18087.8	1312.7	-66.3	2144.8	2460.6	7620.9	9717.3	1890.1172	0.31926	6.226410628
605	512968.7	851424.8	211243.2	315711.1	1183.5	992.1	24854.7	43514.2	1486.3	609.4	398.2	-117.5	362	-48.8	1699.6356	0.31994	-20.32991803
606	581396.5	1079503.5	228040.5	370937.9	1730.4	2595.3	38609.3	72518.9	1391.1	106.6	349.6	-138.3	472.8	691.6	1901.3188	0.32002	3.75260266
607	646064.8	1299043	481774.2	804793.3	2880.9	4790.4	20039.6	37670.8	1680.6	1267.8	715.5	1050.6	894.1	1279.5	2058.9595	0.32036	3.743962485
608	478381.7	775406.2	127128	191485.7	151618.7	220337.8	7638.2	12175.5	5634	7675	13635.4	17983.3	49930.9	66302.4	1659.8152	0.3211	3.323225102
609	365927.4	517985.3	148719.1	216648.8	1153	917.2	2143.1	3137.1	1275.4	-53.9	406.6	-16.8	455.8	210.4	1449.5413	0.32118	4.359315589
610	413437.8	710232.7	208308.4	313018.4	1090.3	1327.6	56910.7	101434.4	2108.1	757.9	488.2	492.4	575.6	292.4	1759.1226	0.32134	4.540355677
611	331739.9	452222.4	122818.9	171601.2	790.5	749.2	1180.5	1705.5	1234.4	-245.4	411.6	325.2	335.5	157.4	1395.9137	0.32156	4.759847522
612	658863.1	1141540.1	210269.8	328580.9	2334.1	2731.5	56615	102141.9	2689.5	2833.7	538.1	67.7	668.6	543.3	1774.191	0.32158	5.027609056
613	426645.9	846690.7	205008.9	383009.8	5646.9	8848.7	21475.1	45210.5	1482.3	620.6	452.9	89.9	597.7	641.3	2032.1842	0.32162	13.79806643
614	47673.2	62722.7	39202.9	50750.9	811.8	781.6	501.2	574.9	1659.8	567	576.2	297.3	498.5	293.5	1347.2758	0.3229	2.663032368
615	218023.9	516391.2	549293.1	1010189.1	6769.5	12345.5	4470.7	9110.6	1398.8	716.2	1765.8	2510.2	2421.1	3930.4	2425.4385	0.32336	3.141028903
616	390674.8	633857	201715.7	318625.1	4429.5	6079	15318.2	26826.5	1059.7	-130.9	509.1	191	567.7	466.6	1661.4182	0.3234	13.02828976
617	585952.7	1070507.1	239339.1	397981.9	1415.1	1771.4	32780.7	59442.6	1261.6	700.3	417.7	368.8	497.3	305.7	1870.7994	0.32344	5.79456984
618	337928.6	490089.4	164724.5	232503.9	2787.8	3477.4	590.8	587.5	1577.5	137.3	695.2	496.5	758	665.5	1485.083	0.32448	5.225244177
619	713454.3	1578635.4	324066.5	606710.2	130902.3	222593.6	89309.4	180129.6	1847.1	1052	8362.7	13019.9	29898.8	49823.4	2265.7886	0.32502	4.467651746
620	427655.5	686784.9	173208.6	245546.2	14030	19899.3	20286.1	33380.8	1351	12.2	1010.9	1133.4	2840.9	3588.6	1644.4993	0.32512	5.545142953
621	542769.8	951823	221115.6	345949.6	11363.2	17205.6	48710.7	82590.2	1507.3	1046.3	626.5	479.7	1069.3	1565	1795.7327	0.32588	10.99399361
622	621862.3	1272904.5	324998.9	566165.9	16898.7	27073.7	48069.7	92777.2	1270.8	1086.7	757.9	375.9	1274	1600	2096.0708	0.32676	16.9210625
623	222729.1	308248.6	83689.6	119098.7	741.1	753.5	262.9	74.8	1123	-137.2	464.3	200.9	440.5	-143.1	1417.1836	0.32716	-5.265548567
624	419775.8	678939.7	156505.1	241587	859.4	1031.6	26497	44968.4	1301.5	887.7	463.6	185.6	560.5	273.9	1656.2328	0.32731998	3.76633808
625	500980.7	875570.6	228289	352043.1	1483.5	1756.9	45114.6	76723.9	2326.9	2596.1	415	155.4	499.3	432.6	1789.6749	0.32935998	4.061257513
626	401795.2	664799.2	161803.5	254313	838.1	892.6	22291.1	41505.7	1186.8	808.2	505.9	255.6	370.3	425.3	1694.295	0.33052	2.098753821
627	716383.3	1097257.6	285876	423617.2	6249.7	8704	19622.2	31466.5	979	701.3	787.1	1107.7	1223.9	1384.3	1568.4377	0.33104	6.28765441
628	482646.3	837843.4	181292.9	280116.6	1427.4	1600.6	29278.7	51447.5	939.1	-11.3	567.5	228.5	431.1	460.8	1777.6215	0.33336	3.473524306
629	494791.1	749899.3	113610	168021.2	571247.1	835106.7	17698	27998.9	2031.3	1946.3	69330.4	90088.1	264987.6	349458.8	1551.9834	0.3337	2.389714324
630	515394.4	793817.9	129039.3	217000.4	2723701.8	3956371	58232.6	94700.8	4006.6	4959.6	227303.8	305830	859908.4	1165383.3	1577.1862	0.33418	3.39490964
631	448303	830995.6	238519.2	382903.5	2552	3066.7	38642.2	67656.9	1548.5	-230.2	670.6	648.5	503.9	712.7	1898.1642	0.33431998	4.30293251
632	414225.7	679168	138470.1	197920.1	873.3	996	5852.3	10221.9	930.8	256.9	439.3	-122.7	490.4	207.9	1678.9648	0.33609998	4.790764791
633	416903.4	745740.4	236049.1	367199.7	1300	1885.4	24943.4	44405.3	1077.3	637.4	624.4	652.9	526.9	242.3	1831.7224	0.3385	7.781262897
634	601258.6	1146724.3	300001.1	488463.5	1696	2076.8	58440.2	111148.7	1229.3	992	393.3	442.4	475.2	486	1952.9874	0.33866	4.273251029
635	452491.2	856130.9	185266.7	288007.8	1257.6	1554.7	60227.7	105338.3	2042.4	1509	593.9	585.1	681.5	847.7	1937.4606	0.33894	1.83402147
636	560315.8	1062637.1	294450.2	480695.7	1797.1	2434.3	26191	46851.5	1782.2	2062	532.1	414.7	472.8	570.5	1942.0248	0.34056	4.266958808
637	389799.1	665804.8	174607.6	259411.3	1360.5	1675	28182.8	46419.4	1362.5	-152.9	387.3	-133	656	547.4	1749.0964	0.34109998	3.05991962
638	505716.3	922415.3	220750.8	357949.3	2093.3	3206	12402.4	22563.3	2133.3	1898.6	439	339.4	470.7	563.2	1867.7676	0.34162	5.692471591
639	82129.2	113312.5	65398.4	86067.4	1416.1	1471	804	1060.9	1439.8	262	716.3	439.5	527.5	481	1412.819	0.34276	3.058212058
640	269442.4	438161.9	158437.5	252233.4	1693.9	1714.7	7711.7	14532.4	1402.5	133.5	413.1	230.2	423.3	69.2	1665.2218	0.3428	24.77890173
641	456075.6	653547.1	141274.2	197922.1	5671851.5	12337200	140963.4	211501.8	3851.5	3936.3	737270.1	914204.3	2902343	3619367.5	1467.3826	0.34316	3.408661873
642	341258.3	538176.3	153300.7	216279.6	1174.6	1428.8	7408.5	11892.7	836.3	-87.2	557	316.6	449	425.6	1614.8939	0.34352	3.357142857
643	689324.7	1484746.3	366373.5	758584.8	123013.7	220511	50587.2	114620.2	1256.2	785.7	1663.3	2015.5	5271	8165.3	2205.6228	0.34462	27.00586629
644	783614.7	1534315.3	1253624	2163084.3	19059.2	35061.7	26291	45077.2	2031	942.8	2945.9	5425.6	6003.4	12740.9	2005.0051	0.34508	2.751901357
645	665005.9	1274242.3	259886.2	437687.5	2102.8	3498.7	34570.2	65846.4	1721.2	440.6	599.2	723	746.1	1108.1	1962.1403	0.34526	3.157386517
646	491533.9	749213.9	172355.2	254955.3	212449.7	308947.3	8941.7	13880.6	5519.9	7556.6	10876.7	14923.6	39313.2	52273	1560.836	0.34586	5.910265338
647	364803.9	616813	157757.6	275136.2	2185.7	2626.7	7816	15603.9	1370.7	225.9	399.9	387.2	386	322.3	1731.4036	0.34884	8.149860379
648	249255.1	363602.7	200626	290932.2	944	871.3	613.9	716.7	1128	1.1	248.7	-181.9	354.8	201.5	1493.8092	0.34928	4.324069479
649	268140.1	480020.7	160193.3	240649.7	7333.8	11021.6	608.7	368.8	1276.2	131.4	314.2	101.8	545	582.9	1833.176	0.34934	18.90821753
650	548569	979788.4	228351.5	367637.6	48035.6	72030.4	19093.4	32931.3	1355.3	-10.2	2470.1	3050.8	9016.7	12017.8	1828.949	0.34998	5.993642763
651	425232.1	676657	144745.4	214942.7	6834.2	9678.2	4408.1	7814.3	1142.8	237.5	1051.7	1286.7	2729.6	3779.2	1629.4546	0.35009998	2.560912362
652	487826.5	806781.5	138570.6	213077.6	1899	2731.1	21647.2	35031.5	1538.4	1078.6	547.5	251.7	376.6	540.3	1693.5283	0.35074	5.054784379
653	319982.4	616208.1	514231.9	788253.5	2625.7	3837.2	1387	1852.5	862.1	247.3	569.5	602.3	1023.8	887.5	1972.0135	0.35184	4.323605634
654	459628.2	786273.8	144367.3	221640.4	17284.8	25286	9243.6	14130.9	1174.7	451.3	1933.1	2002.3	6269.9	8281.6	1751.745	0.352	3.05327473
655	177616.3	274916.6	103794.2	159486.6	679.4	619	1352	2253.6	923	-27.9	501.1	208.5	538.2	63.3	1584.9585	0.35332	9.778830964
656	31665.6	54249.1	98318.2	135708.7	569.5	445.3	1140.7	1635.6	824.3	-116.3	215.8	-147.1	406.6	248	1754.389	0.35342	1.795564516
657	756643.5	1393552.6	358555.6	635457	7673.4	12278.4	16949.8	31233.2	1914.1	1525.7	1364.9	1335.5	1302.4	2046.9	1885.9666	0.35352	5.998534369
658	604229.4	1242329.9	329960.9	567518.5	4335.6	6737.5	35467	71404	1591.5	337.1	492.1	173.7	478	211.7	2105.4202	0.35376	31.82569674
659	479949	793802.1	152833.9	223275.7	4793.8	6437	5471.6	8982.9	1887.6	1649.8	514.5	110.7	632.8	277	1693.6407	0.35456	23.23826715
660	415442.6	752328.1	195827.1	312829.1	8124.6	11359	21203	37930.8	1114.6	662.4	789.2	802.1	1125.6	1560.1	1854.3806	0.35466	7.280943529
661	662158.2	1299111.3	396393.7	650123.7	9871	15292.9	31786.9	59169.3	1455.1	266.1	546.6	720.1	637.3	595.6	2009.0397	0.3558	25.67646071
662	506175.6	1591410.8	162282.6	495003.9	16299.6	35871.8	35793.9	119405.8	1477.2	983.7	793.3	981.3	1621	3110.3	3219.492	0.35718	11.53322831
663	346420.2	878186.5	177631.5	326764.1	115332	216712.9	3412.2	7758.3	1122	-315.1	13736.9	22356.7	48077.9	82013.8	2595.9033	0.35834	2.642395548
664	626890.3	1095616.5	184569.7	295883.4	18535.4	27716.1	25842.1	44740.4	1919.1	1302.4	658.1	716.5	1795.2	2177.2	1789.6519	0.35841998	12.730158
665	514004.6	1016748.9	237087.7	425899.7	4479.1	6753.6	33179	66145.2	1379	726.7	587.2	501.5	531.5	750.4	2025.5836	0.35872	9
666	525219	917240.6	163490	255400.5	13217	19801.2	29263.2	51284.5	946.8	43.8	636.8	841.9	1186.6	1073.2	1788.319	0.35926	18.45061498
667	435993.1	694242.9	216202.5	325025.5	874.5	649.6	27033.9	44967.6	1179.4	787.8	572.1	413.8	533.6	502.6	1630.5432	0.35952	1.292479109
668	554996.2	937674.2	223335.4	341157.8	1638.9	1318.7	25665.1	46330.9	1183.6	478.8	584.2	249.7	505	181.2	1730.0757	0.35984	7.277593819
669	452451.5	908336.4	240373.4	431626.6	2150.2	3161.6	18488.8	35631.3	1323.8	-43.1	388.3	156.5	454.9	472.5	2055.7856	0.36036	6.691216931
670	274933.1	407645.2	310934.2	428064.2	2360.2	2998.1	1073.9	1384.8	1407	-21.5	628	491.7	934.8	1111.6	1518.3192	0.36084	2.697103275
671	127416.8	178402.9	118503.5	162479.8	2362.2	2903	1376.2	1578.1	1111	147.7	896.4	918.7	1342.2	1068.7	1433.7576	0.36128	2.716384392
672	435563	690623.4	147258.3	221335.9	125157.3	180488.8	4896.8	7779.2	1402.9	736.9	8806.9	11617.5	29792.8	39597.6	1623.6522	0.36212	4.558074227
673	495207.3	926786.7	199496.3	315856.5	21988	33513.2	52024.3	95450.6	1268.3	309.3	1062.2	1255.7	2291.5	3304.3	1916.4557	0.36247998	10.14229943
674	664382	1073046.3	226389.5	342665.2	31319.6	45878.5	11691.1	20960.7	1044.6	697	1649.5	2169.5	6269.1	8404.6	1653.8806	0.36268	5.458736882
675	27723.2	33208.7	29929.7	38344.4	392.5	247.1	575.5	742.4	1353.2	51.3	377.6	-31.2	342.7	11.9	1226.7313	0.36297998	20.76470588
676	61989.1	81113.7	63187	81916	1495.6	1739.2	1464.6	1422.6	1095.7	-385.2	554	240.9	701.5	422.3	1340.0186	0.36319998	4.118399242
677	675961.5	1298075	280455.7	451845.2	13782.6	21560.3	28365.7	54227	1438.5	1221.4	662.2	449.8	1098.9	1717.9	1966.4312	0.36433998	12.55038128
678	511985.5	825450.4	164606.9	244608.3	732.6	1137.9	16944	29911.7	1063.1	-143.7	344.9	-150	463.7	433.6	1650.9506	0.36479998	2.624308118
679	443556.2	693622.7	174758.9	262031.9	1420.4	1173.5	5355.4	9650.4	1281.4	82.8	384.1	82.4	362	97.4	1601.3206	0.3654	12.04825462
680	508322.2	1014506.4	209046.6	333862.2	1771.8	2254.9	26980.1	49665.3	1843.9	1800.5	451.2	214.3	422.8	223.1	2043.7001	0.36543998	10.10712685
681	448831.1	778330.3	210650.2	332050.7	1316.1	1752.3	2148.8	3440	1539.2	935.8	431.3	313.5	478.1	394.2	1775.7727	0.36554	4.445205479
682	460731.1	874598.4	205703.1	332270.1	1077.8	954.4	13298	24392.8	1183.8	-167	442.2	116.6	469.4	106.1	1943.8549	0.36558	8.995287465
683	814815.2	1464937.3	375362.9	604530.6	2410.5	3532.6	18657.4	36097.1	1445.6	126.3	513.6	223.4	491.3	468.8	1841.041	0.36578	7.535409556
684	255641	413025	125503	181227.9	649.3	553.3	637	853.5	1032.1	-198.6	474.6	108.1	265.6	-116.5	1654.4246	0.36736	-4.749356223
685	617088.5	1270837.5	252048.3	491371.8	6494.1	9320.9	54479.3	99106.6	2261.4	2821.1	1427.1	1391	1366.3	1621.6	2108.8354	0.36784	5.747964973
686	463313.3	886875.4	232327.1	374628.1	5110.1	8262.8	26041.8	47905.7	1296.1	106.3	508.4	152.7	622.9	677.2	1960.1478	0.36806	12.2014176
687	62100.5	83077.4	67014.7	89895.8	578.9	594.1	603.8	464.8	1332.1	374.7	416.1	-105.3	399.1	-29.8	1369.981	0.3682	-19.93624161
688	345904	507002.3	135093.5	214423.9	2836.7	3812.5	5175.5	8845.8	1255.4	228.7	607.3	300.6	538.1	717.2	1500.908	0.36842	5.315811489
689	512455.7	1244612.6	284369.3	561258.9	14688.4	21962.9	59695.8	141588.9	2079.1	1935.6	4103.1	5063.9	5366.8	6455.9	2487.0479	0.36864	3.401988878
690	92220.3	143413.4	311918.8	452006.3	855.3	896.9	1525.6	1977.9	1510.2	898.2	387.7	-91	376.9	321.3	1592.5101	0.3698	2.791472144
691	412526.6	600214.5	173606.3	246975.9	3073.5	4158.5	13137.7	20610.9	4511.2	4786.1	327.5	94.1	437.8	421	1489.9136	0.37	9.877672209
692	119873.4	146285.2	189787.8	253930.1	617.6	293.4	734.8	443.7	1097.8	86	378.5	236.3	520.2	136.6	1249.6316	0.37058	2.147877013
693	646305.2	2059479	401865.8	1097946.3	2382.9	5030.7	57341.7	183767.2	1432.7	1783.5	487.3	705.8	643.3	1457.2	3263.0256	0.37076	3.452305792
694	209856.1	289870.7	109171.1	146199.4	1352.3	1712.1	850.2	814.6	946.4	324.8	742.3	317.6	566.7	475.8	1414.4337	0.37096	3.598360656
695	331566.7	507033	156633.9	232196.7	1109.7	801.7	6329.3	10249.2	1053.9	-70.6	455.4	329.9	472	283	1565.9362	0.37153998	2.832862191
696	496826.9	893314.3	186050.2	290490.6	887.2	909.9	43062.1	74790	1265.4	453.7	396.4	264.4	455.6	386	1841.2014	0.37192	2.357253886
697	479958.2	1134466.8	110366.8	315467.9	2307489.3	3324712	59063.4	94203.1	5662.7	7452.7	286093.1	369298	1093815.6	1423349.1	2420.4363	0.37217999	2.335837357
698	602970.6	1275361.8	256508.8	502780.7	25986.1	40104.8	28166.3	53185.8	1607.1	1142.8	1161.4	1723.2	3349.6	4811.5	2165.903	0.37258	8.335196924
699	409336.1	762105	140253	223055.9	1138.5	1301.4	23990.1	44616.6	1099.2	510.9	462.1	383.4	477.1	428	1906.49	0.37388	3.040654206
700	97588.2	146595.7	88068.8	122559.8	1595.3	1889.6	1356.7	1245.2	968.9	-62.6	650.1	648.4	658.4	692.7	1538.3033	0.37392	2.727876426
701	387848.7	582936.3	123069.5	176052.9	495318.1	697979.4	22091.5	34487.8	2770.3	2865.2	70567	90581.5	258547.6	334028.7	1539.0732	0.37399998	2.089579129
702	414663	633751.4	139636.8	206936.2	705.2	676.7	38519.7	62844.7	1146.3	274.7	482.2	220.2	395.3	341.7	1565.0588	0.37423998	1.980392157
703	155676.8	248330.2	126246.6	185005	2313.8	3271.4	464.5	426.3	1104.7	142.2	520.8	162.6	636.9	449.3	1633.4949	0.3746	7.281103939
704	28472.7	35977.8	7691.2	9336.6	655.5	301.6	382.7	-36.3	1150.3	316.4	350.2	12	330	126.2	1293.9365	0.37466	2.389857369
705	482868.5	708526.5	108456.5	153755.4	270770.4	391305.8	12641.3	20434.9	1911.1	824.6	18429.6	24858.2	65616.8	87687.1	1502.558	0.37688	4.462524134
706	256696.8	472650	170934.2	304054.8	6848.9	10401.4	11447.6	20561.8	1656.6	-73.2	515.5	305.1	758.1	772.5	1885.4719	0.37695998	13.46459547
707	413085.7	698785.2	165264	254825.7	1426.7	1474.3	23838.2	41643	1370	178.5	379.4	-190.7	354.9	67.9	1732.2452	0.3771	21.71281296
708	443799.4	743167.8	162327.1	247243.8	865	857.7	36495.1	63323.1	1283.4	-213.4	382.6	159.7	439.8	369.4	1714.774	0.37715998	2.321873308
709	707661.8	1602248.8	321892.4	602420.9	38234.3	59033.6	134558.7	253214.4	1732.1	380.9	1808.2	2721.4	7583.6	10521.4	2318.5022	0.37717998	5.610812249
710	437267.9	759781.9	150498.9	233538.2	7214.5	11151.2	15196.5	28034.5	1202.4	305.6	651.6	279.7	855.5	885.9	1779.2815	0.3789	12.58742522
711	466519.1	790363.6	153581.8	234591.9	870.1	1063	5239	8587.9	2113.5	2106.7	378.1	332.2	636.6	356.3	1734.8572	0.38013998	2.983440921
712	579565.9	1158897.8	233104.9	407850.3	356334.9	564604.7	49171.1	94713	2970.3	3790.6	25668.9	37512.9	93933.7	137772.8	2047.6069	0.38016	4.098085399
713	204497.2	367567.2	127714.9	199928.4	923.8	1177.1	6733.2	11144.9	1091.8	-575.5	480.2	-5.2	434.5	395.5	1840.5646	0.38018	2.976232617
714	447743.9	695485.7	159525.1	236324.6	99521.5	143353	12318.7	18919.1	2310.8	2040.2	15445.8	20200.7	59069.1	75719.4	1590.6185	0.38097998	1.893213628
715	511242.8	1153709	199235.7	370985.1	10349.5	18179.5	26918.2	57749.5	1187.7	618.6	533.1	400.5	1207.7	1720.6	2310.8481	0.38114	10.565791
716	490168.7	867648.1	173995.1	277489.9	1903.1	1795.4	19700.7	33344.6	1829.6	81.3	625.7	295.8	457.3	373.7	1812.5847	0.38145998	4.804388547
717	126296.6	170935.9	40372.5	54498.4	787.8	810.9	622.8	692	1169.5	227.8	447.2	299.5	470	347.5	1385.9342	0.38364	2.33352518
718	447935.3	779400.7	222000.3	342006.5	134228	198836.2	20144.3	34552.1	1356.3	903.8	21134.2	28412.7	78675.5	106025.3	1781.7721	0.38444	1.875365597
719	420278	638866.7	118733.5	171710.7	847.6	1091.5	3931.1	6356.2	1164.6	411	497.5	413.5	469.1	355.1	1556.608	0.38465998	3.073782033
720	195859.2	281222.7	118673.7	168334.4	584.5	629.6	367.5	-27.1	1249.2	-139.7	337.6	-237.2	374.7	368.4	1470.3217	0.385	1.709011944
721	205949.1	334966.7	175459	257504	1495.6	1975.7	672.6	919.1	1231.7	-0.7	442	264.9	557.5	382.3	1665.5265	0.38524	5.167930944
722	656433.5	1474841.5	1610583.8	2835220.8	5758.6	9839.8	3213.7	6650	1582.5	447.4	1374.2	1645.8	1594.9	2672.4	2300.6765	0.38564	3.682008681
723	483401.5	823459.9	144526.9	231730.8	980.6	799.4	30592	53015.2	1503.1	242.3	608.9	371	487.7	648.6	1744.3567	0.38604	1.232500771
724	421380.2	672014.2	135734.9	221805.4	748.4	826	18539.4	31114.9	1217.4	854.8	376.1	77.9	442	273.9	1633.0826	0.38612	3.01569916
725	388530.2	675366.4	165814.6	249694.2	15251.8	23240.4	44692.1	78929.3	1227.9	553	1019.2	739.3	1518.8	2197.6	1779.9857	0.38665998	10.57535493
726	475391.1	805252.3	250346.2	374582.2	1500.1	2003.3	42100.8	69635	931.2	-4.2	495.3	429	694.1	421.2	1734.5504	0.38684	4.75617284
727	586931.1	1121702.4	299847.1	493422.1	4981.8	6929.9	40754	72348.8	1519.8	1058	682.2	709.6	693.4	604.1	1957.008	0.38735998	11.47144512
728	313503.2	481424.8	159874.9	229177.1	1618.5	1685.6	3001.4	3541.6	981.6	221.3	617.6	538.4	355.3	-56.2	1572.5182	0.38865998	-29.99288256
729	420185	673933.5	102423	151773.4	7361.3	9956.8	3445	4717	1296.1	602.4	466.6	102.1	625.6	464	1642.3933	0.38867998	21.45862069
730	706552.5	1137798.5	290808.3	427271.3	1566.1	1439.4	26055.3	43618.1	3661.4	4253.1	467.1	-340.5	430.3	151.1	1649.0012	0.3888	9.526141628
731	485833.3	875022.9	190727.1	288202.1	1110.1	1369.3	6233.8	9012.7	1864.1	886.8	412.4	62.7	462.9	108.7	1844.3064	0.38884	12.59705612
732	431892.5	736193.4	197750.7	306519.3	1978.9	2715.6	17475.8	33315.3	1220.1	-159.8	352.1	112.7	519.1	571.7	1745.5015	0.38911998	4.750043729
733	340016	556413.3	130165.5	192388.4	1052.7	697.5	2983.5	3146.3	1295.4	202.2	463.3	97.1	338.1	132.7	1675.7062	0.38992	5.256217031
734	366719.7	557945.1	158177.3	235010.9	936.4	843.9	8887.8	14015.4	1047.1	88.1	351.1	242.9	342.8	8.4	1557.9941	0.39005998	100.4642857
735	79900.3	94078.4	73958.8	93164.3	951.3	504.9	429.6	154.4	1070.2	-275.8	531.7	306.5	552.9	400.8	1205.7659	0.39027998	1.259730539
736	690622.6	1507194	239454.3	539190.4	1553.5	2712	64097.7	139332.4	1231.2	880.6	495.5	499.1	725.8	411.5	2234.7673	0.39095998	6.590522479
737	577049.4	953231.2	280923.8	455628.6	2713.6	4142.4	71814.8	124288.2	1785.8	156.5	954.5	947.3	944.2	1092.6	1691.5552	0.39102	3.791323449
738	977121.2	2265422	428017.8	891247.3	87622.9	179294.2	11165.7	23743.7	5072.7	10462	9255.3	14592.3	35123.3	58485.2	2374.1118	0.39113998	3.065633699
739	614496.1	1322937.8	653507.1	1314512.4	4248.3	7263.6	3162.2	7250.1	1122.4	-143.7	1118.3	824.1	1054.7	1600.8	2204.5513	0.39119998	4.537481259
740	351222.7	620100.5	173225.9	265282.7	1221.7	1596.7	30401.3	52252.2	1341.9	-192.1	503.4	317.4	472	555	1807.9556	0.3917	2.876936937
741	523354.9	911174.8	993266.2	1579820.6	4511.2	7037.4	2126.1	3594.5	1241.4	276.7	1044.4	1293.4	1215.6	1872	1782.8196	0.39178	3.759294872
742	128334.2	174059.2	85614.8	115463.4	969.3	1429.5	991.4	1203.6	814.7	-65.8	365.1	257	423.6	486.6	1388.9089	0.3922	2.937731196
743	671178.6	1589819.8	711220.8	1332192.8	5650.1	8811.3	5190.3	10230.3	1431.1	166.3	1073.4	1468.2	1077.6	1526	2425.5564	0.39222	5.774115334
744	490952.1	814348	172093	261860.9	373754.5	546598.4	14726.1	22566.6	1171.2	531.9	52238.1	68897.4	197525.1	263205	1698.5201	0.39297998	2.07670219
745	555036.2	1127918.3	312692.8	515868.8	4123.3	7225.6	51188.7	96185.7	1632.9	1419.9	802.1	774.9	1122.4	1239.7	2080.9395	0.39334	5.828506897
746	549808.7	1053822.3	858229.5	1340025.4	4118.1	5886.4	1859.5	2471.3	1074.3	372.7	799	949	1171.6	1531.7	1962.7101	0.39389998	3.843050206
747	236631	370960.4	93732.8	136940.2	4409.2	5984.7	383.7	495.2	1666.3	10.2	426.2	256.7	443.3	483.7	1605.3445	0.39446	12.37275171
748	514612.8	989140.7	215758.6	357325.5	7865.8	12546.9	14448.5	28731.3	1120.7	413.7	456.8	496.1	732.9	654.3	1968.2542	0.39532	19.17606602
749	120832.7	175134.8	18179.2	24548.6	13727.5	18558.6	414.7	-164.8	1222.3	-339.1	1046.2	1135	3418	4028.2	1484.1907	0.3962	4.607169455
750	508508.5	1025563	218952.5	415740.9	4466.4	7046.8	35865.3	68057.4	1935.1	2189.6	549.6	547.7	800.8	1334.1	2065.2275	0.39681998	5.282062814
751	392384.8	661621.5	161430.2	252857.3	1032.9	1133.9	49255.6	86848.3	2448.6	2827.3	315.5	143.6	430.1	539	1726.6246	0.39812	2.103710575
752	456309.7	850225.2	196464	323843.2	1074.7	1636.8	14182.2	28679	1034	396	483.4	454.3	410.9	489.9	1908.0052	0.39822	3.341090018
753	297999.4	470752.3	131503.1	196205.8	857	838.7	807.1	879.6	1419.4	164.1	398.6	70.7	447.8	56.4	1617.6593	0.4017	14.87056738
754	151445.8	215185.7	119388.4	161565.9	1098.3	1349.1	902.7	1451.9	1364.1	-168.6	424.2	290.4	415.6	110.4	1455.028	0.40197998	12.2201087
755	503123.9	865193.4	192978.9	307255.2	67270.5	102520.2	7404.5	13405.5	1242.4	648.1	4107.6	5620.2	15287.5	20784.9	1760.926	0.40208	4.932436528
756	396591.1	676155.6	274917.8	407863.4	14862.1	21359.5	22111	36425.9	905.5	-517.8	738.1	713.2	1532.6	1748.3	1745.8665	0.40223998	12.2172968
757	348845.9	582649.2	127408.9	209614.3	2862.9	4217.7	3931.1	6496.5	2186.3	2362.1	396.9	95.4	613.7	539.8	1710.333	0.40289998	7.813449426
758	441289.2	744247.7	185570.9	276639.9	7587.8	11435.6	15845.2	26186.9	1459.8	743	776.2	581.3	1450.5	1842	1727.0104	0.40348	6.2082519
759	410543.9	782272.2	234325.1	407020.1	985.5	1206.5	12790.7	24436.1	1198.8	863.7	389.8	89.2	413.1	13.9	1951.2212	0.40354	86.79856115
760	309506.8	469238.5	108859.7	154953.6	1613.5	1876	1518.2	1764	1203.7	647.1	445.1	365.5	367.7	53.6	1552.4847	0.40399998	35
761	484792.7	830193.6	242115.1	372361.9	7695.1	11230.9	18580.7	31804.1	1101.6	291.3	545.7	130.3	793.3	534.7	1753.5719	0.40466	21.00411446
762	77440.6	132924.4	72868.5	100961.4	491.8	627.4	558.8	328.5	1201.5	229.8	503.2	304.5	438	364.5	1757.6727	0.40528	1.721262003
763	560502.3	999350.4	257522.5	399998.7	1462.3	2019.6	46421.4	81867.6	1255.1	730.5	458.7	379.4	602.8	547.9	1825.7657	0.40561998	3.686074101
764	459719.5	712405.9	145144.6	214637.7	1151270	1665125.3	48518.1	74707.3	7239	10009.2	197634.9	256606.4	717048.9	939290.6	1586.869	0.40581998	1.772747752
765	625537.8	1081617	318227.6	486959.1	95699.2	144220.1	36502.7	67225.7	1459.3	257.8	6002.5	8430.2	22693.3	31952.5	1770.602	0.406	4.513577967
766	409918.3	762843.5	159038.9	259707.9	1138.7	1213.7	7285.7	14741.2	1406.8	305.7	253.9	-130.1	410	366.5	1905.6572	0.4062	3.31159618
767	617137.1	1141865.6	210793.6	351154.2	1309.1	1808	4182.9	7776.3	1931	1355.3	496.3	594.9	520.5	559.4	1894.672	0.40646	3.232034322
768	647775.8	1080985.3	295825.1	468830	8979.4	13133.6	30417	53141.9	1661.5	587.2	527.6	268.6	624.5	592.9	1708.8342	0.40673998	22.15145893
769	1052524.8	2909260	770489	2107519	11115.5	30770.4	53258.6	121364.9	1358.9	1457.6	1879	2507.9	3203.3	5291.1	2830.4282	0.40719998	5.815501503
770	153083.2	327356.7	200211.5	310534	1142.1	1655.1	2307.1	3660.7	1178.8	517.2	497.9	433.1	706.3	529.3	2189.79	0.40746	3.126960136
771	552815.3	1021596.6	255540	402891.7	22217.7	33438.5	8302.2	15073	1523	364.3	987.1	1253.2	2687.9	3851.3	1892.3646	0.40782	8.682392958
772	574806.3	1162683.9	288188.9	490405.6	2003.4	2709.6	28550.7	54926.5	1363.1	301.7	367.5	517	479.1	895.3	2071.308	0.40899998	3.026471574
773	79495.1	108542.3	40858	56958.7	3631.1	4888.7	570	787.4	1295.3	1123.3	706.4	453.1	859.6	739.8	1398.2866	0.40976	6.608137334
774	643514.4	937153.4	555127.3	896667.9	28693.8	42911	19056.6	34644.8	910.6	117.1	959.8	847	2404.4	3353.2	1491.2615	0.41154	12.7970297
775	498007	920691.1	208175.2	329070.5	149440	228080.2	27434.2	51399.9	2412.5	2527.3	17390.6	24986	64023.9	90747.7	1893.1477	0.41164	2.51334414
776	27217.7	37915	41854.1	55347.6	665.3	718	836.3	1057.9	1298.8	200.9	495.3	210.8	362.4	-67.6	1426.5303	0.41184	-10.62130178
777	470943.4	781710.4	117489.1	175187.7	1484	1997.4	5439.4	8174.8	1597.3	1166.4	464.4	220.4	558.9	358.8	1699.7449	0.41186	5.566889632
778	487322.6	700540.8	106513.1	155126.5	72408	104025.8	15008.2	26054.7	1213.3	503	2761.3	3487.4	8875.2	12226	1472.0378	0.41254	8.508571896
779	208675.2	518232.4	480186.7	832316.3	5377.6	9471.7	3219.7	6487.8	1346.4	61	1153.9	1371.1	1569.5	2128.7	2543.0798	0.41307998	4.449523183
780	468539.8	839137.1	161162.2	262690.2	1237.1	2002.3	42711	76769	1518.2	1340	428.1	645.7	496.8	331	1833.9589	0.41346	6.049244713
781	227983.1	349140.8	394455.6	573193.3	3408.5	4871	2598.8	3497.9	1210.5	102.6	1275.3	1392	1472	1760.4	1568.2347	0.41371998	2.766984776
782	432756.3	672723.3	153390.8	225771.3	829.3	715.5	8474.4	13957.3	1181.3	548.6	263	24.4	374.7	-30.8	1591.8306	0.41461998	-23.23051948
783	560705.2	1040007.5	262022.4	417883.9	69056.1	104140.5	7980	14049.4	1239.8	577.5	3308.3	4422	10007.5	14547	1899.3402	0.41685998	7.158898742
784	485866.4	852305.9	210749.5	325377.4	44525.9	65805.7	34887.7	59979.4	1018.5	145.5	7029.1	9727.7	27415.3	38496.7	1796.3069	0.41696	1.70938548
785	1145363.6	2810525	731906.2	1486511.1	4272883.5	8067663	129763.4	261877.8	6379.5	13078.3	510062.1	935583.8	1914014.9	3521289	2512.7275	0.41715997	2.291110727
786	66730.3	109692.3	79220.7	119763.6	774.6	815.3	536.5	840.2	1276.3	488.8	381	204.1	377	189.1	1683.3204	0.41784	4.31147541
787	26716.7	36710.8	14605.5	19420.3	437.7	323.5	2499.2	4231.2	864.2	47.2	335.3	-102	399	180.8	1407.2908	0.41974	1.789269912
788	291862.7	611844.2	183072	299742.3	1395.2	1704.7	11331	19582.2	1383	111.8	513.9	370.6	451.4	523.9	2146.7017	0.42032	3.253865241
789	482149.9	860715.8	195278.2	306534	3350.8	4986.7	28754.2	50651.9	1305.2	-12.9	591.2	308	738.1	739.6	1828.0269	0.42185998	6.74242834
790	56141.9	72347.9	65859.2	85234.8	1017.7	815.3	693.7	975.1	1039.9	29.6	380.7	159.6	401.2	252.5	1319.7207	0.4224	3.228910891
791	549187.9	1063763	224949.6	362646.7	1753.7	2284.7	12088	21759.9	2202.7	1618.9	415.9	276.2	562	580.8	1983.4751	0.42282	3.933712121
792	357527.1	675393.2	138186	219708.7	7832	12065.3	16661.9	28887.2	1376	47.1	360.7	31.1	578.8	780.5	1934.4441	0.42297998	15.45842409
793	44812.1	72982.7	147585.3	201260.2	1813.8	1864.1	936.7	1443.3	908.2	-400.6	690.2	319.8	601	459.9	1667.8622	0.42312	4.053272451
794	153401	277552.9	206887.5	293440.6	9667.6	13720.4	421.4	175.8	1315.3	457.3	838.1	960.8	2736.7	3517.3	1852.7625	0.42314	3.900833025
795	68912.1	94417	18361.4	25037.2	538.2	118.7	4632.1	6270.8	1206.8	-3.5	411.7	-323.3	321.6	-140.8	1402.9849	0.42317998	-0.843039773
796	369554.5	638363.5	178762.6	280711.6	1123	1181.6	21879.2	37882	1706.4	275.1	443.5	-38.3	344.6	351.3	1768.8545	0.42341998	3.363506974
797	414150.4	697019.1	214807.9	326457.5	104521.7	153540.7	15523	25721.5	1046.1	-1.2	6449.5	8850.3	22703.8	32062	1723.4282	0.42385998	4.788868442
798	482556.2	836620.3	163159.3	250703.9	972.8	1040.5	12635.6	20953.4	1158.7	668.8	421.1	330.3	525.9	152.6	1775.3503	0.42459998	6.818479685
799	610000.3	983705.1	148754.2	235328.6	56735.4	85609	5592	9126.6	1555	83.6	3325.1	4651	12370.2	17134.3	1651.3335	0.4258	4.996352346
800	523857.6	932493.1	200598.2	370773.2	1265.5	1374.8	16732.7	30218.6	1208.3	262.2	527.8	10.4	454.6	179.5	1822.7773	0.426	7.659052925
801	538915.5	990914.1	276219.6	423304.5	6657.4	10009.4	22773.8	42500.7	1378.1	521.2	564.9	491.5	766.4	791.4	1882.8601	0.42736	12.64771291
802	754293.4	1831919.9	243952.9	607876	20983.6	32473.5	12443	29646	1023.5	244.6	532.1	646.2	702	974.7	2486.962	0.42771998	33.31640505
803	503261	887584.1	163025.9	256915.2	4209.8	6532.5	15295.6	25631.4	1551.6	371.3	522.5	115.7	640.8	910	1806.0103	0.42828	7.178571429
804	362226.6	660263.6	111995.1	177219.6	22356.6	32521.5	19331	34761.8	1770.6	1397.9	1405.2	1222.6	4325.6	6312.6	1866.5518	0.4287	5.151839179
805	679198.2	1199055.3	189929.7	304817.7	6871	10494.9	22074.9	41220.3	2487.1	2523.6	426.6	-33.9	509.3	258.6	1807.7838	0.42898	40.58352668
806	417703.6	768609.3	197706.6	313342.9	1675.6	1695.8	21209.9	39143.3	1117.2	493.2	385.3	106.3	405	252.8	1884.2773	0.42992	6.70806962
807	511564.2	968968	219071.5	340167.1	2164	2930.9	32692.2	58375.3	1818	1567.4	568.9	215.2	693.9	222.3	1939.6018	0.43023998	13.18443545
808	464586.3	703182	150137.7	214457.4	703.4	777.1	6410.1	10716.4	1415.1	501.4	418.1	-177.5	451.2	204.7	1549.8992	0.43078	3.79628725
809	505988.6	950508.4	157631.7	255583.7	1879.1	2574.1	34547	63758.7	1027	28.2	499.2	284.5	611.5	888.9	1923.6176	0.43157998	2.895826302
810	831835	1457673.1	252970	423412	1465	1822.2	23703.2	42634.5	18426.8	27495.3	292.8	-64.1	450.6	189.2	1794.4208	0.4319	9.631078224
811	398953.1	712686.9	118866.5	188690.5	126002.5	189152.6	14393.9	24241.1	1459.4	792.3	7804.1	9796.8	27037.6	37483.6	1829.2688	0.43313998	5.046276238
812	500884.2	856576.7	190135.4	292266.3	56630.9	85580.7	27857.1	47345.9	1815.6	2234.3	4840.2	6368.2	17097	24025.7	1751.1865	0.43346	3.56204814
813	72739.5	99866.9	14605.4	19483.1	6222.2	7733.1	272.8	-239.7	1755.8	-193.6	660.3	574	2494.9	2938	1405.9517	0.43361998	2.632096664
814	469029.1	850493.2	218910.2	348474.7	1184.2	1475.1	11465.9	19626.3	1207	402	452	294.7	390.8	353.1	1856.845	0.43416	4.177570093
815	418168.8	805485.4	201783.5	347023.8	1122.2	1072	12560.2	25634.1	1695	927.7	352.4	305.7	486.2	276.2	1972.4515	0.43436	3.881245474
816	266659	365247.9	91530.3	130205.9	845.3	922.3	1552.8	1696.2	1618.9	-322.6	438.9	530.5	336.8	175.6	1402.6064	0.4348	5.252277904
817	451746	746723.7	140527.6	221443.2	4046.4	5910.4	38778.4	65109	1388.9	1068.9	429.5	481.9	514.8	450	1692.6497	0.4349	13.13422222
818	428330.2	688155.3	134127.1	211721.1	5315.5	7592.5	1457.6	2403.1	1013.5	215.8	443	45.2	334.9	123.4	1645.1649	0.43495998	61.52755267
819	386503.2	713562.9	184841.9	299485.6	108131.7	162512.5	3821.7	5764	1491.6	528.7	6770.4	8976.6	26167.6	36583.8	1890.5448	0.43585998	4.442198459
820	500609.3	902698.3	193751	305607	155864.5	235436.2	9010.6	15258.9	1064.3	484	6748	9157.5	23822.4	33169.5	1846.4791	0.43622	7.097972535
821	330967.3	495496	115750.6	169764.9	9717.2	13791.7	11931.2	18614.3	1536.4	64.6	805.3	583.8	1988.2	1960.7	1533.0792	0.43662	7.034069465
822	300738	457723	100987.2	149623.1	733.9	443	907	1079.9	1562.6	296.6	382.4	181.3	469.3	93	1558.5376	0.43673998	4.76344086
823	219872.7	417163.9	169604	285250.6	990.3	1286.4	12401.2	23702.1	1358.5	710.8	503.1	338.2	636.2	496	1942.8345	0.43697998	2.593548387
824	390959.2	620753.9	132970.8	220512.1	1214.7	1240.8	28611.5	49150.5	1327.3	191.4	369	-77.6	524.5	197.8	1625.907	0.4371	6.273003033
825	427292.7	724768.6	168686.6	261781.1	1322.1	1908.8	11532.1	19871.8	1149.7	529.6	439.3	357.9	539.9	130.3	1736.9138	0.4373	14.64927091
826	538935.9	929602.3	160919.7	260696.3	10637.7	16355	11444.8	20111.8	4079.8	5024.1	475	162.3	1321.7	1245	1766.3063	0.4377	13.13654618
827	871352.4	1485723.4	243766.9	390313.3	410366.5	638973.8	53345.8	94508	1881	422.1	61932	85561.4	227771.1	318212.2	1745.9998	0.43776	2.008011635
828	567053.2	1044279.8	301631.8	496945.7	1291.3	1224.8	27623.1	49712.1	1075.3	-133.6	412.8	219.2	538.8	344.6	1885.8046	0.43785998	3.554265815
829	171073	276607.4	284117.6	398978.3	2233.9	2769.6	876.2	977.5	1007.7	-340	550	486	919.9	692.3	1655.7067	0.43791997	4.000577784
830	368009.6	646641.7	190716.2	301798.9	971.5	1444.1	14839.9	26766.5	1314.1	-58.1	332.7	-15	520.8	101.1	1799.3098	0.43807998	14.28387735
831	78065.9	93562.2	13683.9	18197.1	639.7	464	495.3	15.6	2046.3	125.6	587.8	302.1	633	745	1227.2876	0.43811998	0.622818792
832	369791.3	773288.4	576825	947534.5	8818.2	12330.5	1350.4	2361.7	1126.3	286.5	1156.8	1236.5	2977.8	4356.5	2141.377	0.43855998	2.830368415
833	432767.3	748305.2	135440.3	208121	1316	1898.7	4632.3	7124.1	932.3	73.3	422.2	-91.3	563.5	13.8	1770.6438	0.44035998	137.5869565
834	249830	383235.7	123021.5	189882.7	2999.6	4120.5	12035.1	20776.7	1084.6	-400	609.5	368.5	885.1	1027.1	1570.8364	0.44039997	4.011780742
835	828819.2	1907844.8	458985.7	845149.9	51376.5	90170.1	49175.5	105482.9	1481.2	604.3	1833.6	2497.8	6702.7	11782.4	2357.1362	0.44099998	7.652948466
836	649365.1	1169463.8	352755	568613	3719.6	5736.7	25536.6	47107.6	1631.7	1432.8	530	478.9	541.5	613.3	1844.1698	0.44122	9.353823577
837	241945.5	319344.5	69751.7	94645.2	598.6	293.3	925.7	1036	1094.5	-57.1	334.2	-170.2	346.9	69.4	1351.5886	0.44167998	4.226224784
838	513577.5	934175.9	182078.9	292717.8	1756.6	2070.4	16784	31461.2	2087.1	2308.3	616.9	313.5	567.7	709.1	1862.6166	0.44182	2.919757439
839	537700.2	843471.7	193150.9	288252.9	2005772.4	2897936	39443.4	61437.9	1441.4	821.3	175088.1	233810.9	669386	895965.9	1606.3246	0.44215998	3.234426667
840	389442.2	689796.9	121022.6	195463.7	1083.8	761.4	39780.1	71316.8	1011.9	108	411.2	106.3	486.8	657.1	1813.7611	0.44224	1.158727743
841	442671.1	794671.8	209570.2	325931.7	1148.1	1249.8	7876.8	13244	1443.2	832.3	583.3	136.5	510.1	89.7	1838.2861	0.4423	13.93311037
842	209323.1	343288.4	100199.1	161383.1	12333.8	18111.9	14170	23157.8	887.8	-6.5	1042.2	1166.6	2389.4	3229.6	1679.3756	0.4429	5.608093882
843	366703.2	607931.8	139586.9	208353.6	8298.5	11700.6	1353.4	1619.1	1421.6	-188.2	977.6	907.4	3403.3	4258.3	1697.6497	0.44294	2.747716225
844	413657	805447.5	181151	297678.9	3977.3	6110.8	18901	36455.5	1256.1	414.4	426.6	109.6	425.6	453.5	1993.8735	0.44412	13.47475193
845	487232.5	816673.5	158536.3	240144.8	15174.1	22400.4	22391.3	38716.1	1061.4	-140.4	811.1	774	2070.3	2631.1	1716.3757	0.44568	8.513701494
846	732217.3	1860194.9	296767.1	613130.6	637166.1	1012290.3	58705.8	132279.2	1360.1	309.8	117804.4	155427.2	444822.9	583440.7	2601.4717	0.44586	1.735035454
847	415084.5	686414.9	108782.7	167029.8	6434.9	9314.6	18283.8	31424.3	1444.1	728.2	512.1	458.7	663.1	989.2	1693.3794	0.44614	9.416295997
848	349872	551821.3	115077.5	176404.4	22196.7	31725	15007.5	26103.3	903.4	-152.8	1511.3	1797.6	4938.1	7095.2	1615.0613	0.44678	4.471332732
849	499815.7	852833.6	120585.3	193161.9	1312.4	1307.4	11671.8	22699.4	1679.1	373.1	327.1	67.9	470.8	-67.6	1747.273	0.44686	-19.34023669
850	361172.3	490201.9	96518.8	132997.3	2319.3	2969.9	597.6	976.9	1334.2	257.7	819.7	229	688.9	467.3	1389.8417	0.44711998	6.35544618
851	576006.6	986941	209398.3	329315.4	1129.5	1185	31545.7	59083.9	1887.2	778.6	399.5	522.6	405.8	325.5	1754.5609	0.4472	3.640552995
852	480577.4	825415.2	142595.8	224725.1	4785.6	6790.4	10534.8	19342.2	1729.8	895	426.5	277.3	488.2	543.1	1758.7748	0.4475	12.50303811
853	124577.2	170627	98033.8	133515.8	1398.9	1419.7	1037.7	1553.7	1136.7	154	743.3	817.8	811.3	897.2	1402.5338	0.44779998	1.582367365
854	354704.1	698205.7	163979.1	299367.4	880.3	1158.1	63658.2	138822.1	1938.4	1026.3	446.3	157.1	446.7	-38.7	2015.6593	0.44854	-29.9250646
855	615438.7	1165804.5	242113.9	399273.2	92605.7	145933.7	20513.3	36643.2	2413.9	2708.9	3279.4	4307.9	11424	16419.5	1939.7493	0.449	8.887828497
856	409554.9	750022.8	151402.2	235970.1	975.2	1044.9	11174.1	20135	1465.4	972.7	660.4	134.9	255.6	-23.5	1875.2748	0.4491	-44.46382979
857	89374.2	124350.2	78398.8	107055.9	1241.3	887.5	799.4	726.1	1102.7	-221.3	309.1	156.5	431.6	155.1	1424.8264	0.44912	5.722114765
858	82570.6	102407.8	47132.8	61646.7	1946.1	2230.3	1054.3	1320.8	847.1	-347.2	705.4	761.7	1085.6	914.5	1270.0475	0.44948	2.438819027
859	452656.1	822014	258509	439437.4	7082.5	10431.4	35142.1	65148.1	1379.2	403.4	614.1	653.4	1013.1	1167	1859.5619	0.4495	8.938646101
860	501348.2	913304.7	203028.8	319267.8	1587.3	1599.1	29244.7	57027.7	1152.9	320.4	434.1	438.4	410.4	201.7	1865.4333	0.44985998	7.928111056
861	647168.7	1307713.3	232565.5	384050.4	2110.1	3017.9	7891.5	13500.8	2194.3	1634.7	495	336	539.6	544.7	2069.1663	0.45031998	5.540480999
862	591071	1092798.9	256940.8	422017.7	82305.2	130004.7	14399.7	27925.7	978.3	881.2	2394.2	3067.2	7787.3	11734.7	1893.2394	0.45049998	11.07865561
863	406620.8	716994.2	173286.6	269415	1473.8	1190.9	30776.5	52237.3	1704.7	921.7	288.8	-130.9	484.9	536.8	1805.6381	0.45075998	2.218517139
864	304576.7	435781.8	206707.2	293175.6	1111.5	1461.1	742.7	943.2	1566.3	-127.1	590.2	511.5	514	624.2	1465.1195	0.45115998	2.340756168
865	56996.5	77973	39096.5	49414.9	682.4	612.3	601.3	706.4	1095.1	187.1	373.6	248.2	456.8	74.6	1400.9747	0.45128	8.207774799
866	282512.8	461061	116678.2	188104.8	2368.9	3228.4	8559.6	14851.3	1096.6	359.8	523.5	353.1	726.1	707.5	1671.1713	0.45143998	4.563109541
867	98357.7	126491.7	64776	85116.7	466.7	328.8	430.2	593	1050	-95	395.4	48.3	482.9	-26.1	1316.9767	0.45163998	-12.59770115
868	295695.4	585950.8	151583.1	245609.3	297881	490324.2	11295.1	20694.6	1643.4	225.1	50726.6	72108.7	192575.8	274691.9	2029.2091	0.45196	1.784996937
869	34861.8	41787.7	20924.4	27983.9	594.3	495.6	438.7	191.9	948.1	-118.1	280.2	-17.6	599.6	149.9	1227.619	0.45226	3.306204136
870	577307.9	957039.4	181450.9	280824.7	1758.5	2249.7	23148.5	39733	1706.4	359.1	291.6	-79.8	391.5	348.9	1697.5587	0.45238	6.447979364
871	464407.1	847545.1	197333.8	330069.4	1526.1	2390.5	49207	90386.4	1673.5	248.7	842.1	211.7	796.6	722.8	1868.832	0.45299998	3.307277255
872	394437.9	780596.2	152112.9	254915.3	115390.9	204237.7	11915.1	26568.5	1242.3	1340.1	9852.9	15763.4	34269.7	57057.8	2026.5352	0.45319998	3.579487818
873	592233.2	1423656.8	1871202.9	3474230.5	10707.8	20968.1	7493.2	15075.4	1899.8	669.5	2184.2	3821.8	3186.5	5983	2461.5754	0.45325997	3.50461307
874	400599.9	699901.7	183165.1	295343.6	1769.5	1739.5	24326.7	42373.1	1966.8	1190.7	365.8	-54.8	637.1	294.4	1789.1	0.4533	5.908627717
875	509682.8	892070	203651.7	300817.6	3573.5	4970	3294.2	4091	923.7	86.1	469.1	-288	487.7	110.1	1792.2612	0.4542	45.14078111
876	367360.7	556168.1	108443.1	163326.9	100823.1	144590.9	3940.7	7131.6	925.6	216.3	7713.7	10059.8	27137.3	34905.2	1550.2927	0.45472	4.142388527
877	675464.6	1875136.9	246548.5	653442.9	27779.8	68967.4	18166.8	42985.5	1681.5	616.8	1223.2	2230.5	4022	7404.5	2842.6975	0.45549998	9.314254845
878	430166.3	811932.9	177258.5	366063.2	8406.3	13501.1	17213.4	33923.6	1183.1	675	858.7	1123.4	2250.8	3506.4	1932.8131	0.45567998	3.850416381
879	66327.5	95084.9	67088.6	89924.2	1446	1634.8	1118.1	1257.3	1343	-85.8	618.9	471.4	544.9	188.6	1468.1245	0.4558	8.668080594
880	546753.8	880368.5	155171.6	245178.6	2187.2	3244.6	11854.7	20767.2	1363.3	819.8	274.5	-161.8	405.3	375	1648.8221	0.45666	8.652266667
881	707030.3	1452388	348310.9	609217.9	12394.7	18785.7	17229.7	34726.2	1630.8	907.2	389.9	-189.6	730	593.5	2103.5288	0.45688	31.65240101
882	585833.1	1012911.1	232409.6	369114.2	4877.1	7645	10350.9	19008.3	971	-107.7	352.3	181.4	576.5	512.9	1770.509	0.4574	14.90543966
883	454471.8	1630848.3	189561.1	594931	78555.4	126689.6	21297	68320.9	1085.5	122.7	3711.6	5673.1	12360.5	18799.4	3674.6318	0.45766	6.739023586
884	536604.7	1008339.1	278401	501154.1	217723.5	322761.9	22986.6	37614.4	2774.9	2695.6	27583	37705.4	104723.3	143862.1	1924.225	0.45804	2.243550595
885	545003.2	1025341.7	206195.5	317329	1966.1	2636.1	12483.1	20896.2	1946.8	-118.3	553.9	380.1	378.3	16.3	1926.5132	0.45817998	161.7239264
886	481143.3	892934.1	196388	307506.2	4785.7	6868	27446.2	45230	1635	177.3	411.1	239.7	623.9	741.3	1900.4271	0.4583	9.264805072
887	523726.3	819386.9	137444.9	212455.1	57723.4	86231.6	16526.7	28627.5	1139.1	820.2	7031.5	9126.5	25175.1	34112.8	1602.1	0.45856	2.527837058
888	403863.1	703437.3	163722	247786.7	1303.1	1418.2	2730	4338.9	1951.3	790.3	530.4	-49.4	339.6	169.3	1783.6047	0.45887998	8.376845836
889	446026.4	821106.9	181791.3	290382.4	1421.8	1709.5	12376.6	22115.8	1262.6	1184.6	391.8	-2	436.4	507.7	1885.1296	0.45922	3.367145952
890	487871	755406.6	156607.2	244906.5	11672	17126.7	1946.2	3472.9	1316.5	323.3	510.6	478	1087.9	1237.2	1585.5571	0.4594	13.84311348
891	501681.7	870750.5	211998.1	340625.1	210745.3	316686	32508.3	55411.4	2226.8	2114.9	9503.3	13187.3	35498.4	49455.4	1777.3242	0.45946	6.403466558
892	333511.4	473759.4	105921.1	155406.7	209828	285992.4	15463.4	23327.8	1669.3	518.4	45744.4	55945.9	175590.9	215195.8	1454.6428	0.45966	1.328986904
893	402978.6	643432.8	139713.1	209504.5	9608	13945.8	51448.2	87183.7	1389.3	22	633.3	403.4	1011.2	1333	1635.0226	0.45986	10.46196549
894	341427.2	553768.9	109538.7	170456.3	897.6	1290.2	18403.7	31669.8	1666.4	70	569.9	69.6	481.5	340.2	1660.8644	0.45997998	3.792475015
895	401379.8	516529.6	111546.2	153495.7	541.1	455.3	423	297.5	1398.2	-98	444.1	-14.3	472.8	421	1317.7811	0.46014	1.081472684
896	389567.1	738903.8	176231.6	275084.3	1120.5	1540.5	8366.8	14746.9	1186.5	-258.4	435.3	135	472	97.4	1942.2866	0.46056	15.81622177
897	705500.3	2217403.3	531974.8	1292401.8	60957.3	111053	33458.4	97857.8	1237.3	1235.1	6399	9493.4	24022.7	35203.7	3218.4734	0.46062	3.154583183
898	391569.2	681964	177582.4	281696.9	1088.1	1507.5	27164	49003.4	1487.8	854.5	460.3	198.5	567.5	333.5	1783.4224	0.46093997	4.52023988
899	287330.4	405958.9	130373.5	184047.9	1069.9	1146.7	7703.7	11832.4	1010.5	-133.5	613.1	104.2	455.3	433.2	1446.7838	0.461	2.647045245
900	506899.6	921253.1	236090.2	386129.6	2435.3	3413.3	32931.4	60183.8	1259.5	374.3	398.1	369.8	750.9	572.6	1861.0585	0.46131998	5.961054838
901	178914.3	237243.3	62164.7	81561.1	662.6	624.3	512.5	168.2	860.3	-401.7	501	369.1	505	297.6	1357.8566	0.46205997	2.097782258
902	582804.7	919248.8	172997.5	248420.8	12789.7	17762.5	1907.2	2188.2	2096.2	1747.7	583.3	329	1895	1883.3	1615.1517	0.46372	9.43158286
903	398214.7	617051.7	113208	190176.3	10123.2	16137.7	5987	10159.7	1511	502.8	649.9	377.1	1307.4	1678.9	1586.7593	0.46388	9.612067425
904	530141.9	1013582.3	222670.2	358283	2094.8	2749.2	31714.2	56950.9	1393.2	1167.1	447.2	181	490.1	485.1	1957.8136	0.46427998	5.667285096
905	464061.9	843173.9	199211.2	306838.3	82393.7	121369.3	5245.7	9910.1	975.9	376.1	5172.7	6797.1	17529.2	23968.5	1860.5721	0.46429998	5.063700273
906	311667.9	485991.5	149205.6	216706.7	705.7	264.7	15496	23114.9	1202.7	164.9	415.9	244.7	394	328.3	1596.767	0.46436	0.806274749
907	33943.1	42980.2	15690	20461.2	440	-65.2	309.9	136.7	1576	134.6	480.7	-135.9	450.8	-67	1296.8977	0.46512	0.973134328
908	378476.1	617381.7	140297.3	211270.7	1213.8	1574.1	12192.7	20721.8	1500.2	809.4	386.2	350.3	457	580.4	1670.3961	0.46519998	2.712095107
909	471857	790208.9	200623.5	308023.6	1547.6	1715.9	10789.4	18853.3	1107.3	-187.2	486.1	642.8	544.7	622.3	1714.8738	0.46558	2.75735176
910	604416.1	1244085.5	287385.4	495162.2	1642.2	2524.7	15040.1	30423.8	1542.8	195	443.7	-129.3	401.6	212.7	2107.7256	0.46754	11.86976963
911	330602.5	543840	189042.6	295599.6	2267	2341.1	711.2	461	1106.4	430.1	475.5	149.7	632.6	478.3	1684.4878	0.46778	4.894626803
912	421518.4	733518.1	189231.9	288535.5	921.7	1030.7	1251	1669.5	1478.1	490.3	657.5	363.8	487.8	387.5	1781.9717	0.46806	2.659870968
913	381020.2	588254.3	180895.3	270531.4	1276.8	1059	1763.6	2272.9	1446.7	107.3	429.1	354.8	613.9	21.6	1580.9628	0.46855998	49.02777778
914	53432.3	60803.6	52866.2	66472.6	575.4	943.5	520	326.1	1099	357.1	437.1	228	602.2	753.8	1165.2618	0.46879998	1.251658265
915	491665.6	837388.6	167902.2	270422.7	3753.5	5600.3	43332.7	73288.1	944.3	-165.3	567.8	623.4	870.6	1036.5	1744.0485	0.46886	5.403087313
916	407947.5	726817.1	170915.6	254073	134017.4	202045.4	9093.8	16371.2	1274.1	114.7	6012.9	8139.5	19846.4	27686.4	1824.4186	0.4689	7.297640719
917	400109.4	656479.9	150224.9	238074.5	103351.6	152136.5	14163	25301.5	1271.5	-226.4	9140.1	12261.2	33318	44899.7	1680.1506	0.46914	3.388363397
918	174413	288563.6	241553.9	340570.2	1081.8	1147	663.6	425.4	1247.6	64.8	658.5	588.2	456.8	609.5	1694.2372	0.46956	1.881870386
919	354986.6	543185.6	135771.1	205540.6	972.6	921.5	81403	134107.8	1034.6	-145.6	533.2	553.1	477.6	539.6	1566.8931	0.46995997	1.707746479
920	479566.2	869416.3	200041.7	305423.2	38167	56538.4	18202.9	31592.8	1079.1	573.6	1970.6	2101.6	5981.3	7956.6	1856.4559	0.47026	7.105849232
921	403567.6	652405.3	155330.6	234568.9	13571.6	19665.3	12881.9	22067.3	845.2	68.7	4801.3	6626.8	17709	23890.3	1655.4222	0.47063997	0.823149981
922	469324.2	815136	166159.5	251866.6	1260	1602.4	46940.2	87293.8	1418	662.9	440.9	-6.8	549.9	415.3	1778.528	0.47072	3.858415603
923	337175.3	499895.7	162216.3	242053	1316	1673.2	17712.3	28691.1	1788.3	206.8	574.2	584.2	659.5	357.3	1518.2119	0.47105998	4.682899524
924	321078	504278.2	147165.5	221661.2	799.6	1022	35171.1	58944.2	1092.6	-439.5	353.5	-252.5	509.1	245.6	1608.3002	0.47112	4.161237785
925	475107.2	768931.7	133073.7	208422.4	78760.5	116112.6	11783.5	19810.9	1633.2	242.8	7305.6	9641.3	26590.7	36037.9	1657.2905	0.47142	3.221957994
926	508717.1	861267.2	217315	345512.5	1423.6	2081.7	20032.6	34667.1	1327.7	564.3	362	-18.1	533.5	621.8	1733.6664	0.47236	3.347861049
927	299961.5	471154.5	152855.7	244896.7	982.6	878.8	1509.7	2993	1014.5	-96.1	342.2	-156.7	426.9	30.4	1608.4219	0.47258	28.90789474
928	454049.5	687351.9	174854.9	251651.8	956.6	864.9	3488	5450.2	1439.1	35.8	440.9	-6.5	415.7	-6.4	1550.1609	0.47329998	-135.140625
929	460148.2	833490.2	170198.9	255358.4	237948.4	367488	20883.4	39941.9	6625.4	10833.3	19272.1	27218.9	68394	99102.4	1854.8395	0.47364	3.708164484
930	487738.2	765055.9	163334.6	243473.7	963.8	764.9	10276.1	16366.3	1603.9	1330	379.2	262.3	478.8	285.1	1606.2302	0.47465998	2.682918274
931	502527.1	942950.8	249386.2	399180.7	4804.1	7495.8	50876.8	88265.5	1611.2	1392.8	527.3	298	1102.1	1119.2	1921.4773	0.47518	6.697462473
932	555051.1	833957.4	165775.1	234789.1	1716741.8	2415814	54650	81363.3	1951.8	1767	195322.2	252360.1	761229.4	985725.6	1538.5552	0.4754	2.450797666
933	424503.2	798011.8	196346.9	301650.1	37514.5	55762.1	33593.4	57533.1	1621.6	186.8	3761.6	4842.9	14867.3	20299.8	1925.0199	0.47588	2.746928541
934	453017	772313	175615	272306.4	2297.3	3211.3	34669	61204	1392.1	-123.6	370.6	284.1	601.6	420	1745.7396	0.47623998	7.645952381
935	43496.5	52848.5	24048.3	32219.8	222.1	-230.6	263.3	-303.4	789.4	-490.4	387.1	70	670.3	140.1	1244.1685	0.47645998	-1.645967166
936	549881.3	1071305.9	250575.1	422719.1	15742.1	24263.8	36641.8	72294.7	2088.1	1612.8	964.4	1072.2	2038.9	2815.2	1995.0114	0.47665998	8.618854788
937	99284.5	141289.9	76702.7	104548.3	1226.9	1181.6	923.8	831.3	1236.1	85.7	464.1	539.7	679.1	148.7	1457.2919	0.47671998	7.946200403
938	332792	512564.3	153917.5	221378.9	1676.7	2197.5	3791.5	5790.8	1303.4	67.2	383.3	283.1	370.1	-46.3	1577.158	0.47691998	-47.46220302
939	515943.7	852000.1	247273.3	397132.4	40904.4	64174.9	8287.8	14183.4	1335.1	225.1	1839.1	2469.9	5966.8	8868.9	1690.9994	0.47708	7.235948088
940	487028.3	802411.9	158134.8	230658.8	183991.3	267527.4	7517.6	12144.9	1254.2	528.2	18195.7	24051	63928.9	84702.3	1687.1229	0.47715998	3.158443159
941	35662.6	42504	23598.3	31857.9	297.5	261.5	217.7	3.9	1103.2	313.6	295.5	-160.4	381.8	57.5	1220.6525	0.47869998	4.547826087
942	483593.4	799152.2	199235.8	296046.1	1425.6	1466.9	19982.8	33816.2	1465.8	292.5	410.5	400.8	408.2	308.6	1692.1943	0.479	4.753402463
943	469161.2	780876.5	224889.8	346401.3	1054.9	1174.2	4701.7	7745.7	1576.7	-50.5	471.3	94.3	515.3	847.2	1704.36	0.47935998	1.385977337
944	345432.1	622772.2	594171.1	919222.9	3104.3	5120.1	1338.2	2074.1	1218.4	324.3	966.3	1152.6	1374.7	1464.8	1846.1478	0.4804	3.495425997
945	551766.7	1103292.5	320113.9	542493.2	1725.7	2432.7	35433.3	65589.7	1477.9	830.9	503.4	214.4	496	672.5	2047.5778	0.48194	3.61739777
946	422194.9	693790.3	183050.2	270430.6	36487.2	53409.9	20830.1	35835.5	897.4	303.2	2332.4	2983.4	8655.6	11801.5	1682.7426	0.48237997	4.525687413
947	492382.2	745054.2	161582.8	230513.4	815265.3	1184374.5	23175.4	37849.1	8302.7	10754.2	77253.1	98648	278791.6	363251.1	1549.4963	0.48284	3.260484277
948	489234.6	760225.3	190540.8	282979.2	1130.1	1263.3	6502.3	9861.8	1263.1	-337.7	377.4	186.7	453.6	195	1591.2091	0.48301998	6.478461538
949	69600.1	87869.5	499549	663942.9	482.5	-93.1	486.1	466.1	907.2	-64.6	518.1	-135.6	597.1	591.5	1292.7853	0.48338	-0.15739645
950	450196.2	726698.7	140052.8	208984.8	1979.3	2828.6	19516.7	34671.7	1528.9	-122.1	370.1	159.9	386.4	464.7	1652.9375	0.48356	6.086937809
951	490400.7	892089.8	272933.5	426738.4	1406.1	1671.9	41059.5	74860.3	1714.3	361.2	391	33	531.6	821.2	1862.7644	0.48406	2.035923039
952	443319	694052.4	164868.8	239518.7	5217.2	7958.7	3799.7	6529.7	834.3	-336.8	506.2	385.2	491.3	347.2	1603.1807	0.48413998	22.92252304
953	490876.8	745696.2	152094.6	217793	299265.8	425110.4	4320.5	6780.3	1344.7	224.7	16288.8	21371.6	64620.9	83470.3	1555.5831	0.48439997	5.092954021
954	460544.7	776222.8	165043.2	252255.6	911.5	796.6	16374.7	28393.7	1174.3	-180.1	350.2	-28.5	506	575.7	1725.8977	0.48503998	1.383706792
955	496268.5	934065.5	253664.5	411459.9	1090.4	1553.8	15225.3	27858.4	1207.1	265.6	437.6	472.7	552.8	304.1	1927.3674	0.48516	5.109503453
956	407768.8	949192.5	1003118.2	1746770.8	11744.9	20658.9	7399.6	13524.3	1840.6	1473.8	2771.5	4661.6	3590.1	5760	2383.641	0.48523998	3.586614583
957	467573.7	783179.2	161176	249396.7	1250.7	1109.3	5230.2	7854	1394	-255	475.4	393.8	466.9	428.4	1715.2057	0.48551998	2.589402428
958	526207.4	948493.3	259887.1	415345.3	1649	2000.2	18375.1	31293.6	1427.4	-144.9	662.6	241.7	575.8	726.9	1845.7931	0.48556	2.751685239
959	266637.8	476758.2	161684.4	265663.9	834.3	778.1	3342.7	6015.4	1124.1	546.9	360.2	78.4	447.6	166.4	1830.9868	0.487	4.676081731
960	476699.9	860947.9	189794.9	301828.7	1206.5	1531.2	31012.5	52520.5	1762.4	1087.1	323.6	-239.8	479.5	324.9	1849.4171	0.48902	4.712834718
961	457807.1	789743.6	185733.8	286361.4	2390.1	3634.5	39015	65109.4	2321.5	1606.2	418.1	378.2	668.6	816.8	1766.485	0.48984	4.449681685
962	33813.9	46664.7	46720.9	60564.3	566.9	605.7	251.1	-117.5	1850.3	-55.9	324.9	63.4	525.7	492.8	1413.4065	0.49069998	1.229099026
963	549281.2	1117002.8	301410.9	496439.9	2115.8	2969.6	25085.2	45843.9	1955.8	2704	520.2	296.3	794.5	708	2082.3806	0.49076	4.194350282
964	192895.9	273880.7	190445.1	260910.6	873.5	913.5	398.7	323.6	1070.8	101.2	533.8	333.7	453.1	380.9	1453.9714	0.49113998	2.398267262
965	65490.8	121160.5	96275.7	140366.1	661.5	450.5	646.2	1031	1499.7	153.6	333.1	-270	335.7	-91.4	1894.5204	0.4915	-4.928884026
966	421360.7	699622.6	200771.1	307727.4	1127.1	1327.4	7548.7	12946.1	1461.6	442.8	417.7	-80.7	489.3	173.7	1700.2395	0.49152	7.641911341
967	536528.6	961144.9	235380.5	352633.9	1539.8	2019.4	46118.8	82560	2785.5	3063.3	447.2	318	590	567.5	1834.4093	0.49186	3.558414097
968	625710.3	1183137.4	286154.5	487649.2	3686.3	5340.1	22469.4	44187.6	1975.1	2060	594.7	680.9	674.8	1064.4	1936.2706	0.49543998	5.017004885
969	685519.5	1217276.9	720296.6	1152255.8	7438	11492.8	32406.1	53763.3	1527	158.7	1602.9	2313.9	2248.9	3065.1	1818.3352	0.49633998	3.749567714
970	560785.8	1088932.5	288979.6	446891.6	36395.2	56271.1	47006.7	83823.2	3155.3	3249.8	1626.5	1962.2	4157.3	5148.5	1988.4061	0.4964	10.92961057
971	143494.3	180098	72006.9	96373.4	1202.7	1366.2	773.7	961.7	1478.8	218.7	485.9	101.9	354	-138.5	1285.2667	0.49677998	-9.864259928
972	508361.1	855757.1	236705.6	362029.2	925.1	1064	3558.9	6170.3	1179	570.3	560.3	117.4	544.5	393.9	1723.7689	0.49738	2.701193196
973	144439.8	177575.7	276585.1	371652	7283.4	9269.6	761	844.9	1893.5	143.7	1991.6	2402.6	1952.5	2362.4	1258.9786	0.49791998	3.923806299
974	404236.7	562257.1	120889	171756.6	779.5	759.9	5810.6	9257.4	1398.9	599.6	319	193.4	363.3	84.1	1424.3087	0.50048	9.035671819
975	674827.2	1879566.8	369211.5	930612.5	1830.1	4830.1	67811.1	216289.7	1234.8	679.2	361.9	509.6	658.3	1544.8	2852.1157	0.5014	3.126683066
976	90151.3	117774.6	93924	129734.7	5409.7	6997.5	558.2	743.5	1243	386.3	1211.1	1363.2	1175.9	1036.8	1337.8658	0.50159997	6.749131944
977	25118.3	36593.4	93212.9	121713.1	531.4	142.6	494.7	247.5	1715.1	487.7	359.5	248	335.1	132.3	1492.1644	0.50228	1.077853364
978	27943.1	33512.8	13482	16875.2	503.1	-151.8	490	357.4	895.3	483.3	210.4	-233.4	323.6	91.8	1228.4078	0.50233996	-1.653594771
979	569778.4	967399.9	241463.3	370926.9	1405.8	1952	23560.6	41472.8	1502.6	150.6	447.8	-354	404.4	138.7	1738.6079	0.50294	14.07354001
980	28231	37300.6	5807.2	7758	4256	5617.7	562.2	207.9	724.5	-313.7	566.6	586.5	1631.9	1605.7	1353.3062	0.50391996	3.498598742
981	353209.7	547678	532134.1	772921.1	2089.3	2899	700.3	639.9	962.8	210.4	575.3	518.8	834.4	845.4	1587.7946	0.50406	3.429145966
982	416191.4	680067.4	149161.1	231810.2	5348	7180.9	1143.4	1723.3	1389.3	338.4	448.4	171.9	374.9	9.3	1673.271	0.50552	772.1397849
983	385906.6	649742.8	145001.1	224589.5	656	627.3	7512.2	13103.2	1701.3	81	401.3	-59.6	467.2	298	1724.098	0.506	2.105033557
984	479595.2	808925.9	195426.7	311919.8	20249.6	31063.7	19603.7	36663.3	1338.4	70.5	761.9	917.1	2497.5	3104.2	1727.1758	0.5074	10.00699053
985	294131.8	438596.6	133602.2	187762.2	885.1	1048.8	18823	30371	1238.2	-41.5	500.1	336.7	424.8	300	1526.962	0.50773996	3.496
986	560287.1	1094872.8	258103.6	420996.3	1784.5	2298	15766.8	28266.9	1250.5	703.1	419.3	285	448	437.9	2001.052	0.5079	5.247773464
987	468652.3	756706.8	174550.8	263750.8	3673661.3	5264465.5	141650.4	223664.3	3045.3	3211.1	632135	817948.4	2435214.8	3178138.3	1653.4093	0.50812	1.656462055
988	297601.2	476753	108462.4	157760.4	1272.1	2801.5	436	50.9	1383.8	-316	612.3	387	511.5	1099.5	1640.4404	0.50816	2.547976353
989	429506.4	783574.4	206189.5	319822.9	7749.9	11829.7	42911.7	75236.4	1418.5	753	517.1	522.7	743.3	1050.2	1868.1544	0.50924	11.26423538
990	629107.6	1202008.1	308962.2	505175.6	12267.3	19136.8	31403.4	56487.3	1411.5	1319.8	694.1	147.8	1214.9	1319.1	1956.5226	0.50926	14.50746721
991	290970.3	581017.8	294852.7	476922.6	6950.6	10728.3	744.5	1206.7	1132.3	212.3	573	523.6	689	876.6	2044.7676	0.51058	12.23853525
992	457516.7	633512.8	115621.5	162510.8	339989.7	478477.5	7515.2	11660.7	1264.2	-11.8	34303.3	43731.5	128495	165276.8	1417.923	0.51063997	2.895007043
993	606454.7	931649.2	221520	327391.8	16323.2	23160.7	9483	15782.2	1639	1177.3	601.9	547.6	1315.4	1687.4	1573.1078	0.51072	13.72567263
994	434405.9	709940.3	168462.2	265615	70950.8	103434.2	7778.2	13617.9	1257.2	428.1	4535.2	6067.5	16586.1	22179.1	1673.5222	0.51122	4.663588694
995	460029.9	764868.9	806739.2	1200925.8	1713.7	2634.8	1637.7	2176.1	1111.9	174.6	620.7	587.6	721.2	919.5	1702.575	0.51133996	2.865470364
996	324275.9	491511.5	180261.6	273644.7	1057.7	1256.7	26344	43519.9	1754.7	146.4	527.9	315.2	402	201.3	1552.1145	0.51194	6.242921013
997	479207.1	797151.2	181282	270258.2	420248	609626.3	26821.9	43463.7	3952	5227.1	86976.7	118710.6	321202.8	442115	1703.4279	0.5146	1.378886263
998	481852.1	954346.2	301649.3	486135.7	6133.8	9965.1	1616.7	2329.3	1524.2	637.9	698.2	234.8	873	1018.9	2028.1288	0.51489997	9.780253214
999	515457	811931.9	172695.5	257497.1	4171.6	6224.4	10693.4	17600.3	1819.3	1073.8	446.1	427.3	576.7	314.8	1612.9755	0.51508	19.772554
1000	2419256	10512960	5662889.5	37677260	4090.2	11158.7	26504.1	78943.3	6222.8	11079	14755.7	36512.2	23057.6	121932.2	4449.827	0.51514	0.091515613
1001	395770.5	679991	160554.6	276759.1	571	199.6	10695.2	18070.5	762.4	-668.9	219.5	-144.8	344.6	-22.2	1759.39	0.51515996	-8.990990991
1002	592286.4	1194333.1	342319.9	573639	68465.7	109178.7	34347	64462	2022.1	595.3	4009.5	5747.8	12735.8	19302	2064.8967	0.51655996	5.656341312
1003	67668.2	99384.3	57087.3	74367.9	1444.8	1228.5	875.6	1187.9	1486.7	-241.7	405.1	296.3	693.9	575.6	1504.0378	0.51672	2.134294649
1004	544856.3	996872.1	211786.2	322407.1	9783.4	14368.5	29232	50960.6	939	344.6	477.1	655.5	618.2	839.3	1873.516	0.5169	17.1196235
1005	544553.6	883857.6	154126.2	234119.7	1745.5	2577.8	12236.7	20958.1	1232.3	339.7	551.8	503.9	382.6	28	1662.0453	0.51786	92.06428571
1006	431559.3	738259.7	142136.3	214636.5	1124	748.2	13200.3	23380.1	1188.3	91.3	478.2	365.7	403.5	298.8	1751.7639	0.51838	2.504016064
1007	510302	964508.7	302749.5	488976.7	1439.6	2293	6579.1	12284.2	1268.6	1.5	537.5	-35	501.1	139.1	1935.4574	0.51918	16.48454349
1008	584627.2	1029992.2	238633.7	374719.4	34024.5	50981.6	25335.5	44831.4	1169.2	415.3	1729.6	2260.8	4822.7	6730.9	1804.0848	0.52072	7.574261986
1009	59605.1	72172.7	115251	149187	1111.6	666.2	496.6	-262.9	1359.7	99.8	634	444.4	853.5	553.3	1240.0022	0.52114	1.204048437
1010	607921.5	957667	178119.7	259451.2	20790.6	29847.3	9357.7	15274.5	1518.5	229.4	1414.2	1420.3	3706.9	4514.9	1613.1251	0.52125996	6.610844094
1011	144233.5	261246.4	330326.9	468357.8	2324.6	2856.4	1592	1797.2	1607.1	180.8	584.9	278.5	687.7	730.6	1854.7576	0.52138	3.90966329
1012	35636.2	57912.2	65822.9	88500.4	780.4	766	787.4	935.4	1025.4	84.8	312.1	-176.1	290	3.9	1664.2731	0.52256	196.4102564
1013	340106.2	543028.9	194630.6	284736.2	2147.8	2640.9	5564.1	8165.3	1443.9	-469.5	739.2	564.8	694.8	400.6	1634.9724	0.52318	6.592361458
1014	516583.1	916228.8	281146.2	446903.2	94676.1	142525.3	9740.8	16602.5	1083.2	221.3	9639.3	12644.5	35246.1	49887.7	1816.2235	0.52444	2.856922648
1015	487011.1	890120.4	264239.1	417429.6	1109.8	1700.9	8562	15187.8	815.8	115	466.2	375.6	453.4	138.1	1871.5973	0.527	12.31643736
1016	1383935.3	4335567	1385722.9	3857838.5	48290.5	125341.6	98089.4	241050.6	2101.6	2225.8	2601.6	5585.9	4715.3	11332.3	3207.9846	0.52944	11.0605614
1017	389161	604605.5	155023	231715.9	529.3	908.8	15845	24733.5	1064.1	-185.6	402.6	139.6	417.6	407	1590.9022	0.52952	2.232923833
1018	43944.5	60393.5	82776.3	110344.3	910.1	870.4	815.3	1023.6	1077.4	109.1	379.1	80	526.3	318.1	1407.3009	0.53012	2.736246463
1019	483809.3	815739.9	817439.1	1302004.1	10158.1	15533.3	10465.8	17179.2	1528.1	1306.8	3052.4	4096.2	3534.9	5132.2	1726.547	0.53016	3.026635751
1020	733468.5	1450370.4	362390.7	705364.8	1634.9	2763.6	39283.8	76901.3	1284.1	1166.7	512.1	252.2	511.1	328.7	2024.8824	0.53088	8.407666565
1021	28280	31883.8	55613.5	68181.9	476.7	-176.5	351.5	170.3	975.4	3.7	207.3	-245.9	394.1	89.7	1154.4803	0.53098	-1.967670011
1022	382687.7	553760.6	411065.3	564315.4	1400.4	1778.4	615.8	1048.4	1223.1	335.6	679.1	799.4	542.8	602.9	1481.787	0.53256	2.949742909
1023	1169524.3	2729358.5	584966.8	1207969.3	77423.3	124562.9	59933.6	143335.4	2454.2	3283.7	2555.7	3822.5	8224.9	12930.3	2389.752	0.53404	9.633411444
1024	438310.6	788426	198622.3	309821.4	39313.5	58412.5	32065.7	55500.4	1295.2	720.6	4839.5	6247.6	16925.8	23239	1841.9812	0.53572	2.5135548
1025	436017.4	682371.7	158195.8	243439.6	373849.6	534484.9	13086.8	20313.7	1905.8	2234.5	63298.5	81836.3	241368.2	313931.1	1602.5752	0.53586	1.702554796
1026	498105.2	875808.5	170049.8	261088.8	1198.9	1483.2	12277.7	23235.7	1160.7	184	535.3	218.8	435.3	200.7	1800.4833	0.53686	7.390134529
1027	325304.1	496390.7	134027.1	194928.9	1168.3	1398.1	362.2	365.6	1202.4	-189.7	486.3	155.1	382.7	362.8	1562.5503	0.53834	3.853638368
1028	520886.7	910268.5	195425.9	316668.2	5309.7	8117.7	44809.3	84025.7	1013.9	142.4	383.4	-18.1	664	793.5	1789.5004	0.53984	10.23024575
1029	31154.9	43906.3	42338.2	55780.6	607.2	485.4	446.1	254	1169.4	309.2	452.4	194.9	351.6	187	1443.2213	0.54021996	2.595721925
1030	35150.2	54223.2	38494.8	51265.4	385.3	-36	407.4	333.1	1334.7	-150.3	445.1	213	383.6	137.1	1579.8953	0.54038	-0.262582057
1031	624282.6	1120256.8	360652.8	583335.2	1938.1	2715.8	47846.3	84902.3	1775.1	813.3	417.4	401.7	781.6	940	1837.545	0.54043996	2.889148936
1032	686472.1	1175941.5	358853	619406.4	2930.5	4676.4	40022.1	90921.6	1635.2	1046.4	654.1	639.9	1117.1	1523.5	1754.1335	0.54109997	3.069510994
1033	355516.2	629872.7	140428.8	220795.8	3987.3	5770.6	7780.7	12179.7	1216.9	262.9	378.1	339.4	586.4	604.7	1814.255	0.5413	9.542913842
1034	553912.7	993405.8	227501.5	362474.9	1798.1	2302.4	41307.5	71850.8	1482.3	510.7	383	201	683.6	340.2	1836.478	0.54174	6.767783657
1035	518335	1028723.9	302860.8	497323.7	48777.2	76744.7	65903.7	120707.7	1074.3	392.2	3298.2	4839.7	11947.3	17803.7	2032.3287	0.5427	4.310603976
1036	722804.8	1722329.3	311542.6	711445.5	75969.8	113237.4	26536.5	59524.3	6968.7	9135.7	4304.8	6069.6	14620.9	20875.8	2440.045	0.54381996	5.424338229
1037	40864.7	61637.8	40259.2	55054.6	695.5	780.1	566.7	868.2	982.3	174.4	342.2	-119.5	546	261.7	1544.5576	0.54454	2.980894154
1038	662300.5	1149821.5	195032.5	297588.4	326010.4	494058.3	9185.3	15129.4	9959.1	15280.6	9357.6	13243.2	31456.8	44734.6	1777.781	0.54482	11.04420963
1039	549928.8	1036756.5	244126.2	397326.3	1608.9	1707.4	19095.6	34921.3	1528.6	1322.3	467.5	267.1	702.1	697	1930.5039	0.54502	2.44964132
1040	523741.7	989322.2	219264	364765.7	2034.7	2426.8	13270.2	23445	1218	374.5	459.4	470.3	418.9	333.9	1934.306	0.54516	7.268044325
1041	377431.4	745063.3	173607.1	302368.8	1265	2055.7	19775.1	34580.1	1083.4	173.1	494.6	229.2	479.8	513.9	2021.4507	0.54701996	4.00019459
1042	336589.8	490907.2	126948.4	183272.9	914.3	1343.6	1102.7	1493.9	1644.1	894.9	352.2	-27.1	639.6	422.9	1493.5001	0.54848	3.177110428
1043	403567.3	686376.2	173288.3	257313.5	1116	1590.7	24904.3	42708.6	1196.3	546.3	446.2	377.2	499.5	410.8	1741.6208	0.55094	3.872200584
1044	260934	401451.2	211293.5	304017.7	1031.6	1630.5	475.1	447.2	1140.6	280.5	593.5	797.5	485.1	323.6	1575.4741	0.55224	5.038627936
1045	493899.2	871205.7	198481.7	301577.9	319984.5	471431.1	14911.5	23592.9	1937.2	1194.8	36097.6	48534.3	132518.7	177169.4	1806.2789	0.55608	2.66090589
1046	620453.1	1715571.3	356819	848779.5	2095.6	3962.7	45712.6	103782.6	1783.7	2106.3	426	113.9	541.5	1026.3	2831.4124	0.55886	3.86115171
1047	583057.5	978090	264383.7	417783.7	11766.6	17477.3	6173.7	10108	982.5	142.4	790.2	662.8	1746.9	1999.9	1717.7838	0.55932	8.739086954
1048	498865.5	952321.9	238774.9	388919.3	1100.6	1381.4	9344	16144.2	1391.1	-132.2	432.9	110	551.7	345.1	1954.7947	0.55943996	4.002897711
1049	652180.2	1265963.8	358726.9	603575.9	16916.4	26955.5	65531.4	126089.9	1305.4	820.3	1000.1	1238.9	2474	3713.9	1987.7244	0.56004	7.258003716
1050	537130.2	833334.9	186646.6	273122.2	68987.8	99819.9	9036.1	16394.3	1379.9	303	2867.2	3513.3	11430.8	15204.6	1588.6978	0.56264	6.565111874
1051	561919.1	1060770.3	262850.2	426356.7	1884.1	2712.3	54380.8	102224.5	1187.2	428.3	679.3	752.5	478.1	635.2	1933.0927	0.5646	4.269993703
1052	416475.1	679869.9	151607.1	233806.6	1141.8	1531.9	8906	14585.3	1239.8	32	354.2	-75.9	469.4	535.1	1671.6283	0.56518	2.862829378
1053	643895.2	1043906.3	194138.9	303597.1	1234.5	1549.1	16153.4	28687.6	1765.6	1479.3	385.6	382.9	467.3	467.8	1660.1633	0.56663996	3.311457888
1054	346849	536370	145551	210904.4	98017.3	137715.3	8781	13807	1216.1	480.4	11482.6	14557.1	41321.6	52619	1583.5247	0.56821996	2.617216215
1055	425904.5	642533	151400.3	222214.8	2014.1	2500.9	5999.3	10279.1	1117.4	-210.9	427.1	418.5	518.3	484.1	1544.8394	0.56909996	5.166081388
1056	659585.3	1260471.9	264559.1	426909.1	1582.1	1656.3	7513.8	14341.7	1392.1	488.3	396.4	318.2	598.9	471.7	1956.874	0.57054	3.511341955
1057	46468.5	58572.4	47222.7	62376.8	1418.9	1577.1	955.8	1312.8	1260.1	-232.3	552.1	384.7	879.1	612.7	1290.8319	0.57074	2.574016648
1058	477600	786853.3	164045.5	254303.4	1188.7	1057.5	1551.5	2409.8	1303.4	429.7	263.3	-62.4	354.1	84.7	1687.055	0.57348	12.48524203
1059	431175.7	731392.1	162297.3	249632.4	4656.4	6754.4	30799.8	52230.9	1223.1	287.6	351.1	504.9	702.8	655.9	1737.0142	0.5755	10.29791127
1060	436636.3	684957.4	188422.8	280064.8	9039.3	13473.4	3381.6	5225.9	1134.2	260.7	531.7	412.5	816.9	885.3	1606.3778	0.57596	15.2190218
1061	277902.6	432056	129910.3	203154.4	2657.5	3270.5	12545.7	21196.9	1231.2	-367.4	511.5	163.1	701.8	631	1592.0518	0.57598	5.183042789
1062	416713.4	707944.7	176803.8	259798.6	1089.6	712.9	27702.8	46542.2	1369.8	711	338.5	153.3	472.2	510.6	1739.6552	0.57708	1.396200548
1063	409601.2	749971	281209.8	428132.3	65814.9	99705.2	54453.7	94417.7	1504.7	146.5	4055.3	5563.8	13299.3	18850.7	1874.9275	0.5785	5.289204114
1064	373024.1	560657.7	127355.1	183299.4	109152.3	154359.1	15234.2	24532.1	1362.4	1042.8	25206.3	32181.6	89510.7	114769.8	1539.0786	0.57945997	1.344945273
1065	325086.7	461874	132625.9	189986.7	1277.7	1591.2	22857.3	36605.7	1333.9	77.9	471.4	167.4	528	442.5	1454.9003	0.57992	3.595932203
1066	605698.9	1134805.3	242138.2	408858.6	153799.2	239721.4	56054.1	99225	1969.4	958.2	18188.4	26837.9	66519.6	96561.5	1918.5199	0.5801	2.482577425
1067	539846.2	876658.7	169966.8	261395.9	1241.3	1107.5	11855.4	20873.6	1230.7	421.2	637.1	510.5	335.6	252.1	1662.896	0.5807	4.393097977
1068	51250.6	73368.3	48596.8	62211.2	1242.1	1026.8	614.3	937.3	1239.1	-180.7	505.4	350.2	525.6	567	1465.9856	0.58076	1.810934744
1069	403968.1	635596	139693	201958.4	66738.5	95211.4	9654.1	14882.1	1635.2	1807.9	5998.1	7784.4	21517.1	27837	1611.142	0.58085996	3.420318281
1070	175572.2	273374.2	163908.8	223989.8	1243.3	1427.1	724.7	804.7	1064.9	74.9	554.1	46.9	554.4	581.7	1594.4532	0.58112	2.453326457
1071	397784.7	612089.3	127221.5	187692.4	910.1	757.9	803.5	320.8	890.3	-458.8	487	-94	435.6	124.7	1575.6771	0.58132	6.077786688
1072	211399	295743.9	187252.8	259437.2	1457.2	1912.7	1023.7	1124.7	1042.3	480.2	546.2	702.7	699.3	733.7	1432.6055	0.58258	2.606923811
1073	577228.8	992824.7	248310.6	385289.5	105385.8	156657.4	24800.5	41308.3	1120.7	254.7	4184.8	5228.1	15108.9	21095.3	1761.2777	0.583	7.426175499
1074	518648.7	1149955.3	1547427.3	2539048	6439.5	10640.6	4886.7	8760.2	1382.3	583.9	1782.2	2655	2298	3363.7	2270.43	0.58482	3.163361774
1075	626068.5	1235097	238408.5	405442.9	8954.4	13763.8	23777.3	44687.4	1231.1	884.6	589.6	618.7	1152.8	1377.6	2020.1438	0.58599997	9.991144019
1076	356648.8	602565.5	160846.2	241175.8	1096.9	1016.4	11695.6	18819.3	1280.6	128.8	451.5	-34.4	462.1	25	1730.0715	0.58616	40.656
1077	64981.7	83233.2	48128	63172.7	994.7	925.3	454.2	240	1234	288.5	459.4	85.3	554.9	211.4	1311.7242	0.58625996	4.377010407
1078	419359.4	691145.3	161719.1	241385.3	1089	1085.2	6799.1	11759.1	1075.4	255.1	478.6	53.2	543.8	320.4	1687.6799	0.58722	3.38701623
1079	572613.8	990623.7	206580.4	324155.4	15634.3	23476.1	2950.7	4261.9	1580.1	52.9	960.2	1318.9	3271.6	4721.4	1771.5399	0.58726	4.972275173
1080	640819.9	1439386.4	629026.9	1187242.3	3070.5	5650.2	19900.5	35812	1762.4	708.6	739.6	494.7	823.5	1309.9	2300.0842	0.5873	4.313459043
1081	436735.1	685482.1	171325.8	258323.9	2854.1	3938.5	2599	4850.9	1305.5	-167.8	874.1	812.2	636.6	564.3	1607.2545	0.58754	6.979443558
1082	182813.9	312492.2	258184.9	364602.3	1102.9	964.2	563.1	520.5	1954.3	-18.9	348.9	49.9	517.7	481.3	1750.4257	0.5877	2.00332433
1083	311505.2	547361.2	150442.9	251907.9	3979.8	6197.6	3045.2	5795.9	1155.8	503.5	488.2	521.8	754.5	489	1799.3257	0.58945996	12.67402863
1084	565503.9	1122390.8	228213.1	389454.1	10137.5	15994.5	24462.7	43996.6	926.8	282.7	605.8	786.7	1093.1	1273.9	2032.4244	0.59244	12.55553811
1085	461178.8	729125	158683.7	232125.6	20549.5	29034.5	1358.2	1889	1115.7	431.1	765.1	724.5	1639.7	2149.6	1618.9568	0.59294	13.50693152
1086	451760.7	751167.1	197907.1	302798.9	1079.1	1049.4	47492.7	84477.1	2293.6	627.3	441.7	253.8	513.3	204.7	1702.6617	0.59376	5.126526624
1087	470840.6	862146.9	266884.5	428147.9	1539.8	2202.4	28710.8	50414	1545.5	809.3	615.2	471	718	693	1875.0276	0.59419996	3.178066378
1088	341118.3	505136.4	115370.5	171893.2	8206.3	11073.6	4413.4	6734.1	1175.1	-502.5	282.7	289.9	378.8	209.4	1516.3912	0.59433997	52.88252149
1089	395615.5	741691.9	216768.6	352119.2	319526	505682.8	8374.1	15027.3	1479	254.2	31978.9	49609.9	118096.9	182639.1	1919.8085	0.59576	2.768754336
1090	499913.8	839346.5	136731.6	220386.6	60539.2	92683.1	17070.7	29947.7	1131.3	227.3	3490.5	4381.7	10973.3	15395	1719.2832	0.59599996	6.020337772
1091	569630.3	918345.5	189102.9	291394.4	33042.7	48894.2	8085.7	13556.2	2326.8	2413.2	1221.9	1101.9	2882	3833	1650.8887	0.59652	12.75611792
1092	436161.1	786239.6	224217.6	339640.7	26117.1	39496.5	28742.9	51401.3	1259	36.8	736.3	871.9	2240.5	3078.4	1845.9034	0.59678	12.830204
1093	268655.3	451633.7	139992.3	215524.5	892	987.7	10752.3	20080.1	1140.3	-138.2	414.2	-84.8	315.5	-137.2	1721.4801	0.60319996	-7.198979592
1094	474606	852782.7	202061.5	321289.7	41463.6	61176	13123.1	22251.2	1148.6	166.5	2337.5	3336	8197.1	11356.6	1839.9679	0.60341996	5.386823521
1095	521635.2	893717.2	204313.7	301842.9	858448.5	1265664.1	37231.5	61061.9	4753.2	6907.8	112393.6	151453.8	415502.7	559256.9	1754.4279	0.60385996	2.26311754
1096	306413.1	418713.7	120355	167302.5	719.6	570.7	2504.6	3676.1	1591.7	44.3	322	248.4	493.5	85.3	1399.3176	0.6046	6.690504103
1097	464985.5	753255	149607.7	222016.7	1494.6	1815.3	16893.7	28205	2686.5	3024.9	574.2	70.8	402.9	50.4	1658.838	0.60477996	36.01785714
1098	487297.5	903570.9	847822.9	1287919.3	5036.6	7831.9	3640	5765.2	1295.1	640.3	1656.9	2035	2087.7	2950.6	1898.7549	0.60842	2.65434149
1099	502620.2	880262.2	215918.9	325035.9	1396.4	2099	20491.4	36225.9	2489.4	1628.8	240.1	150.9	522	315.9	1793.3926	0.61302	6.644507756
1100	469994.2	789236.4	171334.6	290203.2	25443.8	37889.4	34772.1	57941.3	1675.9	367.5	1235.2	1631.3	3574.8	4738.6	1719.5552	0.61354	7.995905964
1101	572871.1	1000461.8	214954.2	337185.2	32452.1	48548.8	14188.8	24311.5	1699.2	834.3	1103.3	803	2438.1	2685.2	1788.3339	0.61364	18.08014301
1102	60579.1	82104.9	66479.1	96695.6	1309.8	1535.4	682	1098.8	1607.8	222	450.2	566.6	581.4	232.6	1387.926	0.61394	6.601031814
1103	383103.2	712002.3	190898.9	319308.1	1330.5	1695.1	24025.4	42030.1	1197.6	43.3	537.6	87.4	483.3	145.8	1903.151	0.61412	11.62620027
1104	474713	722995.5	182167	267192.9	176673.3	254794.3	26213	41260	1144.1	-131.6	20346.6	26027.6	76737.6	100852	1559.5706	0.6143	2.526417919
1105	245680.5	370236.5	203192.3	311367.8	1630.1	1537.9	887.3	1012.6	1117.4	45.1	419.1	80.5	862.3	536.6	1543.1523	0.61462	2.8660082
1106	424929.3	650664.9	182423.1	266666.6	790.1	696.3	37225.8	57979.7	1520.1	181.8	380.4	429.7	470.9	392.2	1567.9844	0.61482	1.775369709
1107	557572.5	1189312.9	334422.7	573012.8	16786.9	26284.6	60579.8	108294.8	1060.1	200.7	968.1	857.7	1551.1	2425.2	2184.2278	0.61486	10.83811644
1108	411456	714377.8	165357.5	253368.9	158060.7	232518	19487.5	30988.3	1431.4	-157.8	16247.3	21345.6	58778.1	79008.2	1777.8877	0.61487997	2.942960351
1109	42775.7	66762.6	217449.3	297076.4	2072.4	2045.4	519.8	395.4	1055.1	349.1	479.1	257.9	446.8	402.4	1598.4916	0.61557996	5.083001988
1110	370828.3	636188.9	152262.8	237403.3	951.3	1303.4	30789.6	51250.9	1230.2	271.7	475.7	-220.5	376.9	-116.2	1756.7822	0.61583996	-11.21686747
1111	96726.6	150666	140830.3	200172.4	2617.5	3392.5	921.7	870.9	1103.2	49.1	943.5	748.6	965.8	1282	1595.1351	0.61596	2.64625585
1112	636305.4	1579205.3	870059.8	1610089.1	32225.6	59933.9	75430.8	160787.7	1457.8	1073.5	1922.5	2808.8	3584.2	6505.1	2541.4045	0.6168	9.213371047
1113	47993.2	64464	30513.8	39583.8	1342.9	1521.7	565.7	607.2	1056.7	-130.5	615.3	331.8	635.3	623.7	1375.4613	0.61798	2.439794773
1114	732448.1	1427466.8	352891.1	591433.9	2272.3	3088.1	73954.2	140712.6	1370.4	476.3	694.3	637.6	694.7	870.3	1995.6716	0.61847997	3.548316672
1115	325886.7	513851	126849.9	186985.2	25133.7	35793.7	6193.3	10560.2	1213.9	458.9	2183.4	2225.4	6232	8343	1614.6539	0.6185	4.29026729
1116	504370.9	807815.8	361026.2	502486.1	139967.2	198127.4	13006.1	18846.5	1441.4	812.7	11804.4	14530.9	41111.6	53326	1640.0774	0.6191	3.715399617
1117	337982.2	522517.7	156150.8	230123.9	23129.3	33006.5	4767.4	8298.1	1358.7	329.2	917.1	1059	3423.6	4084.1	1583.1224	0.61942	8.081707108
1118	377858.6	598978.3	157892.8	231604.2	1194.1	1177.8	5566.3	7888.3	1015.1	103.8	361.4	178.2	485.6	-26.5	1623.2466	0.62097996	-44.44528302
1119	405744.1	671677	232645	349355.4	1138.5	1398.9	42782.1	74081.1	1395.2	743.9	534.1	335.9	597.1	387	1695.1495	0.62149996	3.614728682
1120	633420.2	1098131.3	212924.8	337959.3	57507.3	87622.6	7772.7	13909.2	1296.9	750.4	3498.1	4362.4	10866.4	15228.7	1775.2727	0.62224	5.75378069
1121	403088.7	679428.3	148141.5	228733.9	19278.1	27814.4	45443.5	77521.3	1402.3	949.7	1511	1818	5155.6	7054.7	1726.0109	0.62233996	3.942676514
1122	347871	552594.9	147956.8	217180.7	953.2	828.7	4303.7	6311.2	1298.3	356.7	402.2	267.7	387.3	192.7	1626.6609	0.62266	4.300467047
1123	541748.8	1020568.2	254142.6	418862.5	24465.8	37821.9	31648.5	57570.3	1280.7	666.7	1432.8	1602.1	3692.9	4947.8	1929.0682	0.62316	7.644185294
1124	485808.7	894484.3	287099.2	476568.1	3967.5	5401.1	35078.7	64091.2	2142.3	932.9	438.2	529.5	562	781.2	1885.419	0.62442	6.913850486
1125	125252.5	238049	92240.5	162137.4	1186.4	1786.8	673.3	920.4	1079.1	306.6	429.6	-5.8	504.8	99.1	1946.2361	0.62476	18.03027245
1126	498408.8	850604.5	189142.2	290685.3	271704.9	405371.9	16711.6	27010.3	1192.6	639.3	32107.5	45718.6	117454.1	168803	1747.6013	0.62494	2.401449619
1127	470061.7	912306.7	271064	442000.2	3018.7	4442.8	47726.2	83608.5	1714	939	491.4	322.3	762.9	945.9	1987.4268	0.62612	4.696902421
1128	379143.4	640978.3	160935.1	237059.8	8033	10945.2	10527.1	15489.6	1595.4	533.6	902.6	703.2	1759.8	2092.4	1731.2019	0.62716	5.230930988
1129	208029.8	391156.2	325372.4	510906.4	1946.3	2623.6	966.7	1498.4	1572.1	360.4	520.2	628.4	719.6	785.4	1925.4664	0.6275	3.340463458
1130	434595.9	739306.4	239794.9	377282.7	30390.5	46375.2	3012.5	4602.5	954.4	-242.9	1147.6	1580.2	3047.5	3941.9	1741.976	0.62824	11.76468201
1131	650207.3	1111524.3	310008.3	490122.5	1388	1818.2	32688.3	58783.6	1196.3	347.8	654.2	292.2	675.5	767.3	1750.5385	0.6313	2.369607715
1132	629398	1180776.8	298149.5	487520.2	1639.6	2515	34083.1	65284.2	1676.6	835.5	489.5	212	573.1	431.6	1921.0836	0.63236	5.827154773
1133	353251.2	627354.2	184185.7	291671.9	920.5	418.6	35271.5	61042.9	1537.2	6.3	393.6	114.3	510.7	359.4	1818.5807	0.63242	1.164718976
1134	647101.1	1926932.3	638891	1418683	26511.6	48367.7	43488.6	87280.6	1439.7	698.3	2426	3529.9	5997.5	10532.8	3049.2815	0.63251996	4.592102765
1135	200409.5	372794	351799.7	526988.7	1502.6	2117.3	1005.7	1401	1294.5	-314.1	470.2	233.8	490.9	378.9	1904.8195	0.63254	5.588017947
1136	439649.5	650693.9	123702.9	175705.3	879188.6	1234338.4	15304	23246.2	8199.1	9530.3	75456.9	94994	287991.7	367607.6	1515.5525	0.6333	3.35776083
1137	636012.2	1351257.8	351894.9	608330.9	83100.4	133668	25555.4	49160.9	1593.4	406.3	3016.1	4429.9	11370	16748.9	2175.5813	0.63434	7.98070321
1138	630106.2	1316990.4	337782.6	552870.7	18739.8	30165.9	40460.1	73539.3	1795.9	2452.5	515.2	601.3	814.8	765.6	2140.2773	0.63474	39.40164577
1139	60727.1	71387.3	81682.2	105484.7	436.1	305.8	364.8	-131.5	1411.2	121.8	375.3	147	382.1	-10.8	1203.883	0.63514	-28.31481481
1140	571043.1	975979.9	172983.1	276350.1	9181.8	14098.4	14754	25480.3	1063.8	-118	506.2	473.1	709.4	806.1	1750.1454	0.63593996	17.48964148
1141	1027671.2	2203650.3	510186.9	873319.1	575234.5	873528.6	49825.4	96867.1	2037.6	887.8	47913.6	69551.9	175779.3	255316.8	2195.7927	0.63654	3.421351826
1142	50681	58781	46887	60344.4	929.3	1115.3	469	772	1208.1	79.4	586.6	356.6	1065.6	763	1187.6722	0.6375	1.461730013
1143	673200.5	1198512.5	250464.3	420016.3	18942.1	29443.4	4591.3	6947.6	1269.4	325.1	787.1	595.5	1838.3	2652.6	1823.0486	0.63927996	11.09982659
1144	454977.3	749587.4	145631.1	224386.1	1582.1	1371.3	4273.8	7841.7	1272.1	141.8	332.4	-30.3	414.9	181.7	1687.0717	0.63931996	7.547055586
1145	516276.5	888110.9	250142.7	385876.3	95530.9	143367.6	27907.8	53319.3	1052.1	834.7	7968.1	10725.7	29975.1	43218.7	1761.5223	0.64044	3.317258502
1146	248072	416334.8	134357.5	193645.4	652.7	604.5	343.5	392.3	1503.4	320.7	367.3	104.6	426.1	-8.3	1718.5597	0.64169997	-72.8313253
1147	662511.7	1247482.6	222145.3	368148.4	88720.4	138334.9	9079.8	17772.4	1135.1	738.6	5847.1	8436.4	21374.8	30675.9	1928.1719	0.64254	4.509562882
1148	475660.3	832076.9	280606.8	428703.8	959.3	1154.4	20773.6	36252.4	1166.2	30.7	515.7	184.5	544.9	340.8	1791.3079	0.64304	3.387323944
1149	134630.6	186860	122198.3	164356.9	1553.5	1622.5	1161.7	1126.4	1183.2	518.6	623.5	346.6	837.8	451.5	1421.3225	0.6437	3.593576966
1150	443705.4	750149.7	111099.8	169431.6	1913.6	2590.4	12526.8	20373.2	1297.8	1507	594.5	127.8	552.2	508.6	1731.2286	0.64412	5.093197011
1151	499297.2	950486.5	232889.8	382306.3	1870.9	3143.7	61861.7	120214.7	1472.7	1109.5	471.3	602.3	667.3	567.2	1949.3411	0.64544	5.542489422
1152	476800.1	733352.7	129971.1	200486.9	38968.3	56286.1	12698.2	19919.1	930.4	395.8	2262.3	2696.1	7174.7	9206.3	1574.9852	0.64546	6.113867678
1153	756766.7	1486195	388985.9	636707.2	8485.7	13666.2	55281.3	103499.2	1541.9	1194.4	639.4	551.4	896	1033	2011.0255	0.64566	13.22962246
1154	594802.9	1209078.8	239402.2	402020.6	1703.2	1801.9	46494.1	88735	1105.4	56.7	548.4	568.9	599.6	433.5	2081.533	0.64656	4.156632065
1155	443798.2	764288.2	153694.8	235812.9	1257.3	1371	22807.4	40150.6	1230.7	22.7	365.1	147.5	655.6	644.6	1763.5072	0.64658	2.126900403
1156	345802.6	682620.8	168700.8	270382.2	7146.1	10781.8	36214.3	62478.3	1303.1	135.8	641.4	369.2	997.6	1177	2021.4094	0.64672	9.160407816
1157	719888.1	1314907.5	252989	420961.4	1344962.5	1968663.9	81270.1	134546.1	4115.2	6171.4	198254.1	261184.9	743213.1	982639.5	1870.3809	0.64677995	2.003444702
1158	598428.2	1272602.8	287580.8	493317.8	15043.3	24826.1	46500.7	88178.2	1336.9	506.4	562.1	405.4	1106.4	1458.7	2177.6282	0.64787996	17.01933228
1159	552312.7	833788.3	199053.5	311290.4	1758.1	2920.4	42331.5	71533.8	1194.3	449.7	559	278	531.6	534.2	1545.8634	0.64993995	5.466866342
1160	472271	710022.9	119348.8	169695.2	691617.2	979933.7	16431.7	25386.2	12338.3	16546.2	71074.2	89290.7	264427.3	337275.7	1539.5267	0.65098	2.905438192
1161	449076.8	856761.2	168366.6	259826	2193.8	3256.9	14432.5	26877.8	1432.7	33.2	424.8	103.6	524.9	275.3	1953.6349	0.65121996	11.83036687
1162	409096.7	747601.3	206115.2	332700.6	1399.5	1589.1	6166.7	9921.7	814.3	183.9	550.2	982	490	340.7	1871.305	0.65164	4.664220722
1163	69924.5	102082	50248.5	65317.4	866.4	697.8	585.3	578.9	1255.1	-125.9	397.6	-110.3	504.8	586.6	1495.0225	0.65216	1.189566996
1164	157672.8	272863	215646.2	297490.8	2216.9	2675.9	1391.6	1695.8	1168.6	426.3	843.5	1207.1	774.1	937	1772.1041	0.65235996	2.855816435
1165	182589.7	325910.2	405832	583633.7	2130.7	3106.3	1542.2	2305.5	1386	81	707.4	775.8	618.9	1138.9	1827.8263	0.65446	2.727456317
1166	455767.4	745276.8	162847.1	241513.3	4353	6043.7	10415.1	17321.6	1035.4	-67.4	390.6	268.2	655.8	160.4	1674.4835	0.6547	37.67892768
1167	632205.8	1405474.3	221388.4	479931.4	605290.3	863766.1	10590.7	24675.9	2692.1	2415.4	35744.2	46486.9	133775.6	172104.9	2276.5024	0.65625995	5.018835024
1168	333819.9	494330.9	101218.9	144917.7	798.5	506.2	892.5	1183	1218.4	-102.9	331.6	30.2	287.5	53.4	1516.386	0.65722	9.479400749
1169	385831.1	579347.1	147373.8	210805.4	341230.1	479980	17263	26670.9	1369.5	241.2	62898.1	78161.2	241068.6	304020.8	1537.6204	0.65753996	1.578773558
1170	316693.9	459221.2	159320.9	227649.3	1038.9	1626.2	739.1	872.5	1010.3	52.1	564.9	785.9	309.7	257.8	1484.8756	0.65797997	6.30799069
1171	410553.2	667900.2	225170.9	328153.4	2011.8	2227.1	41037.2	66985.9	915.8	-359	632.2	444.8	610.5	648	1665.8768	0.65858	3.436882716
1172	63439.9	83922.7	81493.1	108914.6	1345.5	1567.5	1174.7	1570.6	1670.8	578.2	629.8	565.7	877.1	680.9	1354.7837	0.65898	2.302100162
1173	480018.8	851007	178291.7	281449.1	925.5	1020.5	16838.2	28656.5	2059.7	865.1	373.1	258	399.7	372.1	1815.4211	0.65994	2.742542327
1174	100536.7	143460.6	51027.1	69068.4	1335.1	2006.4	524.7	257.1	1093.6	-392.2	353.7	343.8	401.3	324.2	1461.1984	0.66062	6.188772363
1175	454088.6	800706.9	153364.5	247993.9	1163.8	1387.4	32702.8	57319.5	1345.5	146.3	359.2	170.5	486	396	1805.6488	0.66126	3.503535354
1176	378182.3	717336.4	181578.5	301065.7	1230.3	1575.6	8477.4	14517.1	1415.1	547	522.7	160.9	538.8	727.9	1942.3551	0.66138	2.164583047
1177	353943.5	645701.4	834160.6	1357027.3	5838	9203.8	3302.1	6375.8	1119	234.7	1114.9	1248.9	1472.9	1797.6	1868.1267	0.66154	5.120048954
1178	183841.8	287419	162675.6	226443.1	587.2	183.6	358.7	-1.8	859.3	-64.7	466.5	297.2	469.3	430.5	1600.9386	0.66157997	0.426480836
1179	320046.3	578456	213086.9	327583.9	970.7	915.7	2645.7	4522.7	1830.8	530.7	333.9	246.9	386	225.5	1850.8279	0.66508	4.06075388
1180	283329.1	483893.1	111353.6	165939.7	23717.1	33502.5	2494.9	3237.8	1019	-448.2	1560.3	2198.9	5200.5	7213.9	1748.8792	0.66602	4.644159193
1181	611375.8	1073817.3	313513.1	476352	1451.4	1775.6	21265	35626.9	1301.5	581.7	543.6	375.1	560.5	737.4	1798.57	0.66679996	2.407919718
1182	379964.7	713641.1	237705	371068.6	85187.5	127485.9	60178.6	106628.4	950.9	-5.9	11103	15750.4	45787.3	64250.1	1923.2771	0.66701996	1.984213254
1183	484235.2	899348.2	260299.5	424271	30950.1	47195.6	22483.1	39824.2	1314.8	216.2	1697.9	1969.1	4898.3	6797.8	1901.8412	0.6683	6.942775604
1184	484911.3	749449.6	121420	183678.7	602409.7	879567	32766.2	51711.5	3243	3952.3	141819.1	184762.2	529415.9	696114.3	1582.655	0.66844	1.263538186
1185	481198.3	942605.9	266820.9	413637.6	2923.4	3931.1	23406.7	41680.5	1547.1	539.2	375.5	153	655.1	856.3	2005.9104	0.6685	4.590797618
1186	51479.1	95282.3	69810	98061.2	1159.1	905.7	402	418.9	1439.3	217.8	458.4	274.1	563.6	298.3	1895.5698	0.6687	3.036205163
1187	99818.4	161697.9	156559.3	216938.9	2461.8	3591.5	416.6	-29.2	998.6	95.6	511.8	338	564.4	715.7	1658.8347	0.66914	5.018164035
1188	490023	783122.1	121599.2	177251.5	9280	14051.7	5666.2	10485.9	2748.5	3202.8	590.6	489	1271.9	1421.7	1636.5117	0.6698	9.883730745
1189	281785.7	439370	93094.1	136959.1	2553.3	3434.5	2340.3	3688.9	954.8	375.4	751.3	550.3	658.4	697.4	1596.664	0.66999996	4.92472039
1190	45175.4	74719.9	89049.1	126375.7	1500	1978.9	759.4	679.8	1045.3	33.9	720.4	351.9	550.9	628.8	1693.9596	0.67039996	3.147105598
1191	411938.6	682303.8	131689.1	210411	1048	1728.8	29096.2	49423.2	1333.3	860	521.3	271.9	603.2	300.5	1696.0858	0.67069995	5.753078203
1192	639011.2	1060400.9	205874.7	298958.3	109625.6	164217.2	5883.7	8869.3	6978.4	9041	6353.9	8605.6	22929.5	32157.2	1699.2747	0.67179996	5.106700832
1193	517019.8	807712.6	139842.2	210256.7	1578605.1	2309916.8	39167	64048	6934.2	9948.5	155172.1	209428.2	583440.8	787428.5	1599.7515	0.67204	2.933494025
1194	771559.1	1794796.8	412023.6	734608.3	3960.5	6553.5	35654.8	77949.4	2258.5	2737.6	843.3	668.5	1520	1745.9	2382.045	0.67329997	3.753651412
1195	566452.3	1134944.3	260454.8	431719.3	4149.3	6393.5	28514.4	57044.3	1261.3	840.6	479	384.9	574.7	843.7	2051.7014	0.67372	7.577930544
1196	399495.3	637951.7	158312.3	236594.5	1020	1556.2	4752.3	7639.6	1220.3	253.8	310.2	-247.3	315.5	-83.2	1635.2477	0.67517996	-18.70432692
1197	610094	1264400.3	255077.5	451552.2	106511.6	169053	51043.1	99861.7	1492.6	69	7497.5	11150	28981.1	43147.1	2122.2268	0.67538	3.918061701
1198	664091.2	1376701.8	238081.7	418453.9	4528.5	7912.6	12015.5	23715.9	1529.2	1001.3	545.6	594.8	910.7	1056.4	2122.8237	0.67543995	7.490155244
1199	615109.1	942741.2	208915	307572	277391.6	406643.2	7160.6	10382.1	1879.7	1039.3	24346	32747.4	95997.5	130497.3	1569.4359	0.67554	3.116104318
1200	386857.5	654362	165951.7	264299.7	41478.6	61434.8	31117.7	56894.5	1462.5	418.4	3006.2	3672.8	11370.9	15516.4	1732.083	0.67574	3.95934624
1201	198081.5	458736.9	208990.9	329598.8	3188.6	4358.9	896	586.7	1175.1	467.3	624.9	162	463.7	84.1	2371.4946	0.67579997	51.82996433
1202	404436.2	701173.7	174214.9	266088.4	1884.4	2440	40779.4	69525.9	2161.4	387.3	440.1	127.4	570	852.4	1775.3322	0.6763	2.862505866
1203	629418.2	1126967.9	189158.6	297335.7	1195.8	2038.9	8892.1	15073.3	1731.9	1803.5	323.2	22.3	430.8	217.6	1833.4681	0.67784	9.369944853
1204	80031.1	129575.8	107018.2	142240.2	884.1	1394.3	684.8	500.5	1059.2	109.3	559.3	325.5	358.1	242.2	1658.0626	0.67811996	5.756812552
1205	65635.1	88643.9	110071.1	147161.6	1285.8	1207.4	962	572.3	1375.8	278.5	810.2	678.1	701.4	577.1	1383.0288	0.67884	2.092185063
1206	522495.2	899628.3	213338.9	334780.6	8130.5	12200.1	14825.4	26699.1	1173.6	531.8	465.6	315.4	651.3	901.8	1763.1382	0.67924	13.52860945
1207	406609	732900.5	198063	301705.9	20681.3	30410.8	5357	8861	936.1	230.4	1538.6	1784.6	5185.6	7083.5	1845.7325	0.67969996	4.293188396
1208	516648.5	951961	221800.3	356225.8	15454.1	23823.4	30583.3	55272.6	2205.4	1329.6	763.1	846.5	1878.3	2412.6	1886.7925	0.68048	9.874575147
1209	493289.3	829099.4	207839.1	307639.6	433078.1	629778.8	18297.8	29338.2	6880.1	9312.3	53236.4	70017.7	197862.9	262613.2	1721.0988	0.68116	2.398123171
1210	668780.5	1246107.9	248566.7	408787.8	22490.9	35313.6	28347.8	55824.8	1588.1	1195.7	824.1	748.7	1503.1	1980.2	1907.9835	0.68148	17.83335017
1211	104968	139485.3	70693.5	93568.9	1516.7	2081.5	1455.5	1588.8	1063.4	272.7	567.3	381.6	578.1	609.7	1360.7256	0.68196	3.413974086
1212	477711.7	808093.6	203969.3	299916.9	254032.4	370672.9	21175.8	34664.4	1791.1	907.1	33799.1	45609.4	122974.8	164669.4	1732.2175	0.68202	2.251012635
1213	471812.3	885420.4	239062.8	386522.3	1207.3	1182.4	48341.6	87078.4	1118.2	383.2	587.7	303	536.9	459.8	1921.6929	0.68222	2.571552849
1214	652822.6	1284743.5	1825718.3	2908875	12913.5	20787	8337.7	13753.9	1607.2	1226.6	3207.5	5168.1	4317.8	6676	2015.2338	0.68255997	3.113690833
1215	345425.4	552658.7	217595.8	322050.6	1313.6	1003.4	16998.8	29108.7	1081.8	-200	386.5	-85.2	512.2	264.6	1638.3411	0.68442	3.792139078
1216	595601.2	1041491	220433.8	341361.3	6478.9	10054.2	23949.7	41341.2	1280.7	380.5	535.3	633.3	979.3	1350.7	1790.6091	0.68464	7.443695861
1217	531424.1	971754.7	283563.1	417501.9	69080.3	106707.6	30050.2	51877.6	1242.4	240.3	5918.3	7865.6	21574.7	32508.3	1872.472	0.68468	3.282472476
1218	407070.7	669628.5	117465.9	179245.7	1133.7	1181.2	20393.3	33882.2	1581.9	272.4	391.4	-136.6	400	125.5	1684.5007	0.6852	9.411952191
1219	318738.9	551744.8	120570.2	178477.1	1591.2	1705.9	1478.1	1551.5	1385.4	-103.8	372.4	-45.6	415.6	292	1772.5825	0.68544	5.842123288
1220	482470.2	865179.2	197206.8	312031.4	865.3	1303.5	24407.4	41601.6	1502.7	241.7	421.1	80	703.6	157.6	1836.2878	0.68726	8.270939086
1221	367562.6	596780.3	584116.8	872879.7	2314.1	3099.8	998.3	1702.3	1263.1	98.3	713.4	956.7	853.6	790.5	1662.5931	0.68737996	3.921315623
1222	507352.1	995378	267445	445794.9	1962.5	2557.4	45734.1	92725.1	1259.2	770.9	542.1	602.4	669.1	906.5	2008.9929	0.68825996	2.821180364
1223	357188.2	579182.2	159068.8	241412.8	16851.3	21955.1	11788.7	20446.2	1544.9	407.9	4130.1	4686.4	14810.4	17016.7	1660.4393	0.6885	1.29020903
1224	551640.7	980208.3	195477.5	307901.4	17598.1	26800.4	18475.5	33619.8	1218.3	1163.7	735	891.5	1723.6	2074.2	1819.5436	0.68924	12.92083695
1225	135815	260357.4	162556.8	232300.7	15105.2	20976.7	791.7	826.2	1114.3	26.2	1874.2	2028.2	6771.3	7976.2	1963.1064	0.68965995	2.629911487
1226	119436.8	230245.7	34894.6	53789.5	3321.8	5254.9	1232.5	2018.8	1264.7	4.2	352.8	510.6	444.9	510.8	1974.1014	0.69128	10.2875881
1227	34912.7	42013.3	135539.2	175461.6	383.5	74.1	462.7	238.7	1190.3	54.4	358.2	92.5	346	250.7	1232.2787	0.69156	0.295572397
1228	492300.5	863076.5	219776.5	339652.9	1394.4	1602.3	38337.3	66190.9	1391.1	781.1	669.6	278.7	592.8	435.6	1795.2417	0.69192	3.678374656
1229	379344.8	683039.5	173550.2	279932.3	68656.9	104253.9	37127.6	64936.8	1344.6	853.8	7003.5	9373.6	25318.1	34998	1843.7933	0.69198	2.978853077
1230	680669.7	1528292.8	308888	632897.2	72594.7	111096.8	38190.2	78229	1922	1878	4283.4	5756.8	14394.9	20376.4	2299.1836	0.69356	5.452229049
1231	414015.4	734230.3	725151.1	1030966.3	1257	1557.2	54063.1	98656.1	1859.4	3.1	406.6	487.7	527.8	756.4	1816.0302	0.69602	2.058699101
1232	48421.8	66930.7	69684.4	90961.4	834.3	987.1	1158.7	1312.9	1044.1	140.9	456.2	97.4	511.6	243.4	1415.5717	0.69782	4.055464256
1233	1185723.9	3069212	1022570.9	2604353.3	180254.5	365556.7	28020.5	71915.5	3386.4	4712.6	7139.6	14197.7	26519.5	53260.9	2650.6023	0.69786	6.863509629
1234	152671.1	209326.1	68525.8	92091.4	42342.1	56978.5	6855	10345.9	1433.5	242.2	5794.1	6615.2	22108.6	26413.3	1404.0593	0.69913995	2.157189749
1235	602949.9	1129978.8	289864.9	464508.8	40678.9	63300.7	44523.1	84122.5	1250.3	193.6	1260.9	1262.9	3805.7	5263.8	1919.0803	0.69996	12.02566587
1236	634745.2	1266860.8	283914.9	462558.9	2035.8	3265.1	24733.2	44943.4	1123.8	836.5	480.2	428.3	466.5	269.5	2043.7604	0.70008	12.11539889
1237	300303.9	476749.2	121205.1	173697.6	897.5	1136.5	1102.7	1296.6	1102.8	54.2	421.8	124.7	357.1	320.9	1625.6992	0.7003	3.541601745
1238	637898.8	1103536	287947.7	438439.1	1485.5	2123	26878.2	48664.5	1443.7	351.1	437.1	30	423.7	166.1	1771.4813	0.70142	12.78145695
1239	386296.7	557720.6	98811.1	140890.4	796223.1	1117863.4	31788.7	50929.1	1453.6	757.8	127233.7	159820.3	457641.3	580679.7	1478.4137	0.70273995	1.925094678
1240	533288.6	1024998.9	250132.5	401821.9	305467.8	468477.4	23334.8	42086.5	977.5	92.3	22479.2	32183.5	77286	111191	1968.1644	0.70374	4.213267261
1241	459862.3	823748.9	213906.5	325842.7	32230.3	48331.1	35397.4	59676.6	1479.1	776.5	3522.7	4557.9	10906.8	15017.9	1834.31	0.70466	3.218232909
1242	462135.5	804402.9	199904.6	308470.7	1334	1830.3	28462.1	46971.8	1303	488.7	394.9	-289.6	464.9	585.6	1782.4231	0.70478	3.125512295
1243	415257.8	628437	118843.6	172155.1	218787.2	305245.1	14526.7	21568.7	1379.3	169.3	18762.5	23315.7	72645.3	92812	1549.6921	0.7054	3.288853812
1244	676310.3	1384713.5	278430.9	464680.4	209946.7	337056.7	39629.7	72253.7	2286.8	1763.2	25133.9	37982.9	94650	142136.5	2096.6113	0.70614	2.371359222
1245	85649.1	124663.1	88009.6	118468.7	1717.1	2079	870.9	370.8	1315	-9.7	512.3	683.9	744.5	833.9	1490.46	0.70677996	2.493104689
1246	367943.8	663744.2	176433.1	277216.5	1323.4	1634.1	4745	7519.9	1341.5	-321.3	503.6	396.1	480.5	378.9	1847.2596	0.70699996	4.312747427
1247	747188.7	1433750.1	247801	419100.1	107555.5	169049.4	70138.6	127909.9	3214.9	3304.1	3391	4770.9	10915.3	16369.1	1964.9243	0.71136	10.32734848
1248	327531.2	478687.2	173747.5	250958	790.1	788.6	8955.1	14609.2	1178.8	-110.8	329.9	-59.9	274.3	-26.2	1496.5911	0.7114	-30.09923664
1249	32335.3	38113.6	136276	177336.7	897.7	507.5	294.2	86	1107	-379.2	515.1	515.2	415.9	363.3	1207.2418	0.71143997	1.396917148
1250	579006.3	972982.4	173988.9	260202.6	330419.4	495439.1	9518.7	15731	1459.1	511.2	26671.5	37137	93071.1	132459.8	1720.7833	0.71243995	3.740297811
1251	439247.1	711751.8	168978	248876.7	8119.1	11811.7	10474	17532.4	1447.3	733.8	466.4	401.1	1251.6	1449.3	1659.3059	0.71364	8.149934451
1252	259146.4	433142.4	408671.3	589161.9	3789.8	5224	2752.6	4026.3	1118.6	112.6	1111.8	1162	1444.4	1493.7	1711.5481	0.71389997	3.49735556
1253	580559	1120795.6	325047.2	516386	181080	280647.2	15146.2	27467.9	1868.5	1206.8	3950.6	5690.5	13527.9	20108.7	1976.9023	0.71474	13.95650639
1254	445129.7	739662.5	184198.1	282542.1	1185.3	1567.5	34292.3	59179.9	1626.8	918.4	487.3	357.3	370.4	283.4	1701.5642	0.7151	5.531051517
1255	1019671.4	1647553.9	403089.1	591259.7	80220	118261.9	9351.4	16355.3	6109.3	6635.4	2032.4	3217.9	7278.9	11569.3	1654.5596	0.71528	10.22204455
1256	427674.6	632487.8	118745.1	168616.5	13432	18345.3	7984.2	12635.2	1141.3	-376.5	457.3	290.4	1139.2	1237	1514.4017	0.71598	14.83047696
1257	455259.2	770116.4	189690.7	285879.3	1497.6	1915.2	18795.7	32155.3	1562.4	846	793.9	721.1	521.5	304.7	1732.2096	0.71683997	6.285526748
1258	292915.8	484526.1	124634.2	182872.2	1317.1	1521.8	767	1203	1014.2	-216	332.1	-134.3	448.8	96	1693.8674	0.71687996	15.85208333
1259	796983.1	1489519.3	301791.6	520902.3	1327448.5	1978726.5	76422.8	135526.4	3362.5	4667.1	253923.3	343247.5	976144	1321303.4	1913.8186	0.71712	1.497556504
1260	560348.3	1122684.3	320462.8	526213.8	1557.3	1904.5	36786.4	65988.3	1045.3	87.6	407	320.9	606.7	527.7	2051.6467	0.7172	3.609058177
1261	511001.2	845588	171678.4	264524.4	1208.1	1274.5	7044	11819.9	1567.8	1387.5	396.3	260	647.5	407.5	1694.4856	0.71836	3.127607362
1262	449298.4	829073.9	199869.5	319433.4	1501.9	2060.7	35231.7	63002.4	1506.5	1009.5	541.1	310.2	535.3	361.2	1889.559	0.71852	5.705149502
1263	340619.6	570567.1	93330.2	142910.1	899.3	988.3	14971.4	28063.3	1635.5	-17.7	366.1	52.8	438.9	219.6	1715.3058	0.72293997	4.500455373
1264	72954.3	95628.8	52788.7	68151.6	1390.6	1341.3	792.5	556.2	1284.3	157.3	517	590.6	489	466.6	1342.3015	0.72315997	2.874624946
1265	577444.7	1072423.3	267645.5	414147.8	16085.7	24587	26035.2	46684.7	2040.2	444.2	959.3	1163	2783	3685.8	1901.7754	0.7233	6.670736339
1266	1278662.8	4032941.8	5471560	13591748	4643.2	12694.2	3443	9762.2	1751	1793.8	2689.9	6451.1	3467.4	16039.4	3229.7441	0.72578	0.791438582
1267	378165.9	662343.3	139150.2	205293	1198.8	1249.7	43490.2	71749.4	1401.2	338.1	455.2	266.5	498.1	-81.9	1793.5232	0.72595996	-15.25885226
1268	331589.9	536941.9	240987.2	354790.8	1537.7	1309.3	14901.7	26442.6	1535.9	-180.4	332.7	-234.9	465.2	455.5	1658.1864	0.72628	2.87442371
1269	633787.9	1154643	302629.6	477345.7	2345.7	3288.7	20760	39138.4	1162.7	695.9	495.9	670.7	938	1032.3	1865.5471	0.72664	3.185798702
1270	31951.1	42039.2	18770	24660.7	1432	1440.8	261.9	-80.3	1344	288.1	968.7	858.6	810.8	577	1347.6063	0.72874	2.497053726
1271	129596.1	215605.7	263865.3	371861.7	4181.8	6347.6	2504.7	3471.8	1468.2	63.9	1050.2	1063.8	1489	1541.4	1703.6509	0.72937995	4.118074478
1272	690313	1320799.4	260231.5	423609.1	20907.6	33329.9	31469.4	57420.8	1931.3	1415.3	870.1	1101.8	2872.7	4178.8	1959.2563	0.72959995	7.975950034
1273	274664.1	410311	351153.4	482817.2	1450.2	2002.2	776.1	1115.3	1462.8	39.5	611.7	211.2	561.6	501.7	1529.7162	0.72994	3.990831174
1274	489770.5	934600	189746.6	313889.6	1427	1501.1	22087.2	40461.5	1210.4	-135.9	467.5	266.7	392.6	389.3	1954.0474	0.73014	3.855895197
1275	400118.4	609938.6	116743.9	171217.5	809.7	155.7	3299	4782.5	1126.1	125.8	305.5	-226.2	399.8	128.5	1561.0055	0.73038	1.211673152
1276	484868.2	766779.3	111127.3	169702.4	8876.8	13101	9179.6	15427.4	1590.7	1274.3	565.1	557.8	869.9	1120.6	1619.3854	0.73105997	11.69105836
1277	637008.3	1020176.1	236282.2	359838.6	1823.4	2934.5	7688	12086.6	1187	621.1	573.1	393.5	402.2	160.3	1639.9475	0.7312	18.30630069
1278	91393.6	159086.6	148670.2	209933.7	1961.5	2933.3	508.7	656.1	1352.3	100.2	391.8	125.9	702.6	521	1782.4818	0.7321	5.630134357
1279	317187.5	459050.1	167003.6	236063	2177.4	2484.4	8981.8	13896.7	802.1	307.7	740.9	317	542.4	586.9	1482.0016	0.73328	4.233089112
1280	787429.4	1594761.4	204384.9	433652.5	392383.6	739019	40491	78586	1671.5	1673.6	35820.1	49245.2	125566	177395.2	2073.8958	0.73484	4.165946993
1281	601645	1056530.1	287049.9	442375.2	1529.8	2166	36415.6	67076.9	775.6	173.3	402.5	172.2	312.8	527	1798.2285	0.73706	4.110056926
1282	502538.6	1207574.6	379251.1	669257.6	208724.6	377143	3427	6264.8	1434.6	105.4	13133.2	21659.6	49717.6	86195.1	2460.6323	0.7373	4.375457538
1283	140766.2	307490.8	198993.7	306150.7	1183	1418.9	1194.9	1437.8	1079.1	199.1	442.6	302.6	421.3	332.6	2236.93	0.738	4.266085388
1284	249599.6	396243.8	145482.6	199568.4	467.6	395.3	673.9	498.8	1517.2	-20.3	513.3	99.3	581	115.3	1625.6644	0.73829997	3.428447528
1285	331364.2	472293.5	119207.5	165508.1	1876	2255.4	692.2	842.3	1122	-66.1	592.9	296.2	461.9	424.8	1459.5245	0.7387	5.309322034
1286	133650.3	196155.5	128897.7	176590.4	2415.4	3400.6	1450.1	2272.4	1031.1	-182.1	1050.1	954.5	1147.2	1423.2	1502.9274	0.7392	2.38940416
1287	529788.6	843425.9	161879.7	245753.7	8855.1	12540.6	12027	20124.7	1091	647.7	435.2	300	1123.5	1193.4	1630.2251	0.74002	10.50829563
1288	534803	871605.1	161010	249584.5	5889	8489.2	37551.2	65514.5	1186.8	362.3	732.8	284.9	1106.6	1872.2	1668.8912	0.7405	4.534344621
1289	522809.1	1032734.9	223690.5	372245.5	1554.5	1779.6	22897.9	42815.1	1619.4	1695.8	324.1	393.8	613.6	641.1	2022.7687	0.74094	2.775854001
1290	561156.2	1147879.8	258823.4	495563.8	93574.9	151051.2	47145.1	96223.4	1055.6	676.8	5392.2	8220.7	19697	30328.7	2094.6707	0.74114	4.980470643
1291	375267.5	630119.9	134613.4	197676.6	3750.2	5439.1	23856.8	38660.3	1235.8	-81.6	532.3	337.5	910.9	862.5	1719.4358	0.7418	6.306202899
1292	468973.1	776417.7	179150.2	265623.2	10624.2	15664.6	20985.9	34691.3	1351	926.5	1252	1317.7	3974.8	4652.6	1695.3214	0.74306	3.366848644
1293	410560.8	653257.4	180903.5	267497.8	1322.2	1826.5	440.2	387.6	1495	-233.3	584.4	236.2	518.2	416.2	1629.3225	0.74373996	4.388515137
1294	564235	1000420.4	893002.3	1377559.9	13925.3	21591.8	11720.8	20263.2	1354.9	815.9	4646.9	6223.5	5304.8	7808.6	1815.6185	0.74513996	2.765130753
1295	507250	884622.2	189383.6	297107.7	10518.4	14988.4	4026.4	6787	1172.9	-192.6	581.5	786.9	1354.8	1963	1785.8176	0.74538	7.635455935
1296	100698.2	209791.8	143455.1	231312.6	779.5	1277	6529.6	13428.6	1221.5	606.3	395	96.7	574.9	463.9	2133.4114	0.74649996	2.752748437
1297	639207.2	1308499.9	273657.9	470835.1	11891.7	19040	32341.7	63947	1387.6	860.7	698.4	411.1	1399.6	1869.8	2096.2195	0.74834	10.18290726
1298	693017.3	1698955.3	298207	721070	16488.5	26683.2	16530.6	33314.4	1448.3	760.5	580	756	1094.4	1305.5	2510.374	0.74864	20.43906549
1299	526551.3	966027	196246.6	311212.4	1429.2	1581.7	38435.2	70020.8	1672.4	1572.1	573.3	233.3	548.2	654.2	1878.6875	0.74876	2.417762152
1300	326426	460844	110187.2	156785.6	589.9	348	1211	1287.4	1354.6	-211.9	486.4	248.3	429.3	133	1445.6788	0.74906	2.616541353
1301	537256.7	996805.4	223668	345170.6	1030.3	1513.4	49361.2	88566.6	1438.5	830.8	487.1	358.7	492.2	437	1899.891	0.74954	3.463157895
1302	671271.2	1148657.4	310618.8	482156.1	3070.7	4391.3	27779.5	47404	1087.3	357.4	905	623.9	732.5	838.8	1752.2537	0.74957997	5.235216977
1303	654676.7	1812765.1	229454.6	598745.1	37874.1	58029.3	10804.1	34089.3	2821.7	3863.1	2167.3	3048.9	7563.9	10255.3	2835.4211	0.75027996	5.658469279
1304	467639.9	816635.8	199479.7	305271.8	2045.7	2317	22180.8	36244.8	1511.8	1334.6	419	330.8	713.7	362.5	1788.2314	0.75181997	6.391724138
1305	93064.4	185996.4	190038.9	288250.8	1438.5	2119.3	1697.8	2547.5	1097	-340.9	732	858.9	651.1	657.7	2046.5476	0.75214	3.222289798
1306	569821.2	926914.8	186335.8	266732.7	200491.3	290681.8	17431.1	27814.1	3435.3	2767.4	23572.8	30727.2	82210.8	109573.6	1665.7306	0.75225997	2.652845211
1307	480319.3	889528.7	221776.3	386822.5	91100	143041.7	11336.3	20942.6	19748.3	8488.8	4286.2	5980.7	15603.5	22290.8	1896.427	0.75402	6.417073411
1308	704894	1466755.8	222029.5	456528.2	535359.6	784934	20275.1	34728.2	980.6	-233.5	72161.5	93922.5	272245.1	357226.6	2130.7742	0.75416	2.197299977
1309	423251.2	780254.7	168393.7	253489.4	1544.5	1683.6	1271.5	2232.4	1409.2	-83.2	337.6	-341.2	566.7	270.4	1887.7351	0.75422	6.226331361
1310	431925.1	776021.7	141795	216807.5	1135.6	1230.2	11440.6	19091.6	1879.7	1817.3	402	218.9	621.5	432.8	1839.7979	0.75504	2.842421442
1311	454961.5	738056	188583.7	273414.2	12998.6	18871.3	3885.7	6943.5	1182.5	494.4	686.2	589.8	1394.9	1621.9	1661.1776	0.75578	11.63530427
1312	491017.5	927958.9	296430.9	469635.3	1828.6	2761.4	26056	46637.7	2063.1	1950.8	552.9	356	495.7	525.6	1935.2302	0.75636	5.253805175
1313	481012.2	952961.2	233118.9	377740.4	1348.4	1401.5	22875.4	43167.4	1457.4	-5.7	400.1	227.9	498	559.4	2028.722	0.75641996	2.505362889
1314	824618.2	1876909.4	408542.6	751133.2	5283.8	8801.9	71572.1	154215.3	1211.9	286.5	715.2	912.8	758.8	1379.1	2330.7263	0.75663996	6.382350808
1315	402487.1	652568.8	244890.2	370941.7	1100.1	1617.8	21108.8	36060.5	915.2	-432.2	311.3	107	502.1	492.7	1660.2804	0.75772	3.283539679
1316	309963.1	431025.4	117591.1	161366.1	1213.8	655.4	682	645.8	1679.8	363	458.2	259.6	413.4	270.1	1423.9567	0.75927997	2.4265087
1317	35119.2	62651.8	29906.9	51597.6	418.5	111.6	521.4	1104.1	1485.6	151.8	393.6	49.4	475.3	291.3	1827.1425	0.75975996	0.383110196
1318	366609	692406.5	208167	297971.9	525553.3	781754.8	16549	28738	1624.1	1477.9	46586.6	64211.1	166881.6	233141	1934.0106	0.76206	3.353141661
1319	401392.5	726017	164616.3	259699.3	12662.1	19316.4	7391.3	13599.6	1197.4	335.6	475.1	574.5	870.3	1160.1	1852.1567	0.76258	16.65063357
1320	377673.3	542979.9	148551.1	218474.1	2870.1	3796.3	801.8	1417.7	1664.1	87.3	932.4	755.7	942.9	845.7	1472.206	0.76265997	4.48894407
1321	453380.5	774678.4	211670.7	318350.8	1482.9	1714.6	2987.8	4533.8	1148.1	248.2	384.1	-22.8	703.1	563.7	1749.6951	0.76353997	3.041688842
1322	584088	1094777.8	203157.5	320770.4	24228.7	36900	43919.5	81490.3	2199.4	2058.2	1639.3	2249.1	5906.1	8381.2	1919.3207	0.76372	4.402710829
1323	569015.7	1105168.1	260729.3	423242.9	1848.4	2575.9	30231.8	53774.9	1071.1	-137.4	535.1	543.9	654.8	712.9	1988.8851	0.7644	3.613269743
1324	444284.3	820273.9	203974.8	326627.3	47855.3	72444.9	36445.6	64388.9	1262.2	1030.7	3523.7	4734.5	12280.9	17433.3	1890.6096	0.76479995	4.155547143
1325	636238.6	1216991	293622.3	490041.9	84481.5	133167.5	25865.7	47311.9	1319.2	305.1	10143.5	14617.1	39613.8	58992	1958.7168	0.7658	2.257382357
1326	86521.4	107633.7	57059.8	73762.6	1105.6	1385.4	590.8	568.2	961.8	-140.5	602.5	326.8	752.2	659.1	1273.887	0.76593995	2.101957214
1327	482889.2	807668	178577.8	279740.8	269710.9	405346.2	30981.7	54603.7	2824.7	2404.5	32367.3	44565.3	116755.3	163480.2	1712.7202	0.76618	2.479481919
1328	509576.1	944893.2	212115.1	327757.4	32520.3	49809.6	8858.2	16144.6	1578.4	1202.3	2086.3	2706.1	6902.7	9657.3	1898.7755	0.76637995	5.157714889
1329	546630.7	958604	194905.9	295350.2	1885.7	2371.7	36825.3	65865.2	1125.9	126.4	447.4	107.4	600	620.5	1795.7692	0.76666	3.822240129
1330	526378.9	965903.3	223786.2	345635.1	306775.2	459519.4	24838.1	40545.5	1273.4	397.7	71100.4	97542.4	271287.6	378073	1879.0449	0.76688	1.215425063
1331	395166.2	555202.2	154542.8	221119.4	721.3	383	471.4	716.1	1398.7	-94.8	261.1	-211.5	503.6	-52.4	1438.7244	0.76901996	-7.309160305
1332	421434.6	721980.3	190892.8	293737.7	1218.1	2058.3	19254.3	33717.8	1223.1	360.3	401.4	457.2	613.6	678	1754.2748	0.76927996	3.035840708
1333	128272.1	185972.5	137925	190288.4	2778.5	3564.4	2150.1	3301.1	1259.2	194.9	1046.1	1125.4	1373.1	1464	1484.6212	0.76934	2.434699454
1334	545684.2	927660.7	161476.8	260354.3	947.3	1368.1	3380.7	5602.2	3792.9	3336.4	466.1	-64.1	362.4	215.7	1740.8085	0.76989996	6.342605471
1335	417696.7	745605.3	150325.5	222387.4	1566.1	1644.9	795.5	756.3	1402.3	226.7	367	27.5	475.6	408.7	1827.8833	0.77	4.024712503
1336	61423	89549.4	47172.8	63244.7	1033.2	1006.7	375.7	34.2	1138.3	89.7	410.2	27.7	475.3	337.7	1493.0665	0.77124	2.981048268
1337	33140.8	44454.7	38470.6	49395.5	361.8	-63.6	224.5	79.8	1328.7	-354.3	248.8	-121.9	484.9	281.3	1373.7595	0.77278	-0.226093139
1338	630272.7	1170059.3	264571.2	420909.1	74391.5	115292.6	14942.7	25829.7	1086.3	484.9	5038.2	7160	18074	25968.7	1900.9894	0.77448	4.439675455
1339	306004.5	448390	104112.5	148145.4	1178.4	1732.8	489.3	83.9	1263.1	200.6	565.6	453.7	440.8	157.1	1500.4946	0.77546	11.02991725
1340	718808.8	1216324	260422.2	404552.8	8344.9	11466.9	27399.6	48108.8	1688.6	1140.3	587.5	295.1	1102.1	891.5	1732.751	0.77602	12.86247897
1341	495997.7	786680.7	144736	218417.7	230322.7	340726.8	9846.2	16132.5	1674	35.5	16523.4	22745.3	62762.9	85504.9	1624.1407	0.77612	3.984880399
1342	467727.4	853193.8	180199.1	292993.3	1193	1302.2	25527.1	46575.6	1355.4	344.6	518.6	331.7	455.8	233.4	1867.933	0.77621996	5.579263068
1343	400103.3	591914.2	173296.3	259683.5	1004	1407.7	8824.3	13446.6	1468.3	-527.2	454.2	364.2	355.5	15.3	1514.9349	0.77702	92.00653595
1344	380662	680461.2	203261.5	318725.7	1575.6	2600.5	34027.1	58872.7	1276.6	195.5	489.5	395.5	709.1	701.1	1830.502	0.77739996	3.709171302
1345	516547.2	894382.2	183241.7	286039.4	1040.5	1475.6	31591.5	50633.9	1409.2	655.8	409.6	86.3	390.7	371.4	1773.0273	0.77818	3.973074852
1346	752781.1	1286854.3	308347	484125.5	1551.6	1790.2	11512.6	17722.6	1207.7	590.3	602	342.9	349.5	392.8	1750.5048	0.77866	4.557535642
1347	809249.5	1463328	342719.7	565447.2	30678.6	45999.8	37749.7	67860.5	1382.5	688.9	2198.2	2914.8	6602.9	8826.9	1851.6547	0.77937996	5.211319942
1348	600561.5	957421.9	228382.9	352468.8	1716.6	2250.4	26000	43551.7	1199.1	606.8	416.9	81.5	471.7	339.6	1632.4749	0.77984	6.626619552
1349	113260.2	162059.2	166670.9	223952.4	2388.4	2789	1603.4	2156.9	1169.4	438.8	960.1	757.4	834	810.9	1465.246	0.78152	3.439388334
1350	441426.2	796833.9	220582.6	348241.2	12579.8	18589.4	20388.1	33353.3	1459.9	559.5	651.2	799.3	1550.8	1487.1	1848.4655	0.78217995	12.50043709
1351	59127.1	74953.8	150594.2	212044.2	628.1	-39.2	372.8	-123.5	1131.2	-10.7	351.3	-355.5	342.1	-113.8	1298.2386	0.78226	0.344463972
1352	343779.1	453733.4	1440447.1	1997219.6	1453.8	1774.9	1450	1651.3	1327.8	-53.5	706.2	955.6	1133.4	1474.1	1351.5271	0.78278	1.204056713
1353	337671.2	477306.8	129450.9	188233.6	858.5	1367.6	537.4	1121.1	1533.6	-248.2	345.6	71.4	563.3	-26.7	1447.4784	0.78367996	-51.22097378
1354	23297	29450	59791	75037.9	497.3	603.3	317	30	984.1	-42.6	330.6	128.6	449.6	235	1294.4835	0.78411996	2.567234043
1355	424440.5	758590	192592.3	302707.8	1070.1	1389.9	24871.3	41860.6	1149.4	-15.4	523.1	-60	502.3	226.6	1830.166	0.78476	6.133715799
1356	553065.3	968663.9	222743.1	355935.1	7190.1	10807.3	15169.8	28568.2	1128.1	124.3	412.4	111.2	486.9	111.2	1793.484	0.78488	97.18794964
1357	305940.5	418813.9	133694.7	195271.8	3346.9	4012.6	731.8	302.3	1284.1	300.2	768.1	1119.7	935.1	894.2	1401.8112	0.78573996	4.487363006
1358	409424	732951.3	173901.5	270220.9	76700.7	115508.5	20359.5	36176.8	1463.4	404.2	7423.3	9835.1	25906.1	36023.2	1833.1652	0.78687996	3.206503031
1359	675879.7	1244251.1	214345.3	357255.4	2008.4	2594.4	26495.8	50940.9	1471.1	1253.1	543.1	54.4	590.8	588.4	1885.1388	0.78705996	4.409245411
1360	350180.3	524029.4	455638.8	647650.3	2007.3	2399.9	1045.6	1450.4	1646.2	-179.3	755.7	875	504.9	572.3	1532.3885	0.78723997	4.193430019
1361	638886.6	1143119.5	242798.3	386670.9	7657.5	11487	9441.7	18027.4	879.2	140.6	471.5	-42.9	837.8	511	1832.1968	0.78896	22.47945205
1362	571697.4	1147321.3	291867.8	473826.6	135081.6	211070.9	42350.8	77081.7	2409.8	911.5	10002.5	14619.8	36544.2	54127.6	2055.0374	0.78918	3.899505982
1363	570145.2	1013870	201297.8	318820.3	1126.9	1354.2	35661.7	65023.7	2048.7	1540.5	279.3	-28.7	395.3	280.7	1820.9485	0.79095995	4.824367652
1364	410944.1	657448.7	154243.1	237770.4	2120.3	3056.6	25714.2	44080.6	1058.4	-127.2	502.3	286.6	382.7	421.3	1638.2457	0.79112	7.255162592
1365	273398.7	547416	251337.9	429628.2	7133.7	11302.7	15721.3	30041.7	1893.9	608.9	503.4	384.4	840	1200	2050.3672	0.79161996	9.418916667
1366	130506.9	165649.3	111362.2	145607.6	551.2	713.9	510.1	601	1441.4	101.7	340.4	-199.1	479.6	187	1299.7615	0.7938	3.817647059
1367	503358.2	972787.2	279190.8	457327.4	15857.3	23708	40903.4	72149.1	1214.7	131.7	541.1	724	1303.6	1787.6	1978.9995	0.79396	13.26247483
1368	438370.6	753713.3	188148.8	287991.2	43322.1	62030.3	13182.3	21337.3	1375.1	280.3	2457.4	2374.2	7341.6	9944.5	1760.626	0.7941	6.237648952
1369	543896.1	1044753	253349	451042.4	106818.5	169013.4	70182.1	130273.1	2187.2	3062.4	11654.1	16446.9	43549.1	64102	1966.969	0.79664	2.636632242
1370	449084.2	763217.7	165308.8	248945.8	4947.3	7165.6	10788.7	17704.7	1792.9	1678.9	410.1	125.9	554.4	483.7	1740.3018	0.79668	14.814141
1371	343120.7	478109.3	101429.5	144619.4	830.1	682.9	435.5	183.8	1282.3	-389.8	447	210	435.6	-62.3	1426.8583	0.79692	-10.96147673
1372	438855	734315.9	677940.8	1059097.8	2369.2	2947.2	2119.7	2446.7	1106.3	308.2	722.2	1092.2	987.3	1218.7	1713.4385	0.79697996	2.418314598
1373	488460.8	714586.2	187558.6	270796	198809.8	281738.9	2864.5	4891.3	2216.7	2323.7	15024.8	19242.1	59156.9	75626.8	1498.0582	0.79723996	3.725384388
1374	609808.7	1395217.8	507683.2	903424.1	2495.5	3703.1	30446.7	61071.2	1022.3	-183.6	542.2	325	738	972.7	2342.873	0.79756	3.807031973
1375	111492.5	153664	78976.5	111755.9	1306.4	1656.3	1113.3	1596.9	1207.1	304.6	829.6	175.2	696.8	690.1	1411.38	0.79822	2.400086944
1376	47312.8	71154.5	12622.2	17891.3	320.9	-107.6	5807.6	9024.3	1088.6	-279.2	315.5	-287.4	422.1	161.5	1540.0258	0.79837996	-0.66625387
1377	29325.7	39958.7	9992	12373.2	1498.7	1567.3	198.2	-35.5	1010	60.5	275.4	-0.7	370.9	23.9	1395.5492	0.79841995	65.57740586
1378	589463.4	1739217.3	238391.1	634706.8	6185	10563.2	26599.1	86438.1	1291.4	-240.4	526.6	345.7	775.8	1384.9	3021.3582	0.79872	7.627409921
1379	80181.8	113680.2	71116.4	94879.9	1034.3	1026.6	750.7	576.4	932.1	-347.6	488.2	267.9	711.6	423.4	1451.9034	0.79918	2.424657534
1380	405683.9	588249.9	136738.9	198967.7	3598.5	4746.7	4428.5	6551	890.4	82.6	619.6	559.7	543.5	302.4	1484.8328	0.7996	15.69675926
1381	519719.1	870357.1	169261.8	265310.4	1150.1	1393	42799	74091.4	1257.5	705.7	346.1	106.7	508.6	334.3	1714.8826	0.80068	4.166915944
1382	560653.9	1012059.7	245256.9	385463.8	1438.9	2161.2	11363.1	22880.5	1602.3	319.6	444.9	772.4	389.7	481.8	1848.4841	0.80188	4.485678705
1383	586497.2	1145554.8	369050.9	639056.4	1939.8	2622.1	37365.2	71036.9	1403.8	320	512.2	443.8	482.5	444	2000.0942	0.80307996	5.905630631
1384	266207.9	433230.2	149365.1	237665.6	1177.5	1517	2806.7	4677.1	1350.8	185.7	453.8	49.2	373.1	96.4	1666.5197	0.80336	15.73651452
1385	782082.8	1627937.5	837691.7	1406377.6	7949.5	13381.5	62270.2	123838.5	1427.7	1275.1	2221.1	2990	3319.7	4961.1	2131.5056	0.80425996	2.697284876
1386	568688.7	1050211.1	207331.1	340511.4	406799.1	634494.9	22548.7	41992.1	1309.6	1052.3	21089.7	30458.3	74321.3	108440.7	1891.0466	0.80432	5.851077132
1387	489328.6	812183.4	217396.5	329226.4	26419.8	39586.9	3118.8	5225	1033.5	198.8	2191.2	2498.5	7630	10155.5	1699.6277	0.80491996	3.898074935
1388	33214.3	56868.4	12098.5	16616.7	398.3	291.1	4901.4	7295.6	1615.1	152.5	314.7	-232.6	346.8	-117.6	1753.5784	0.80722	-2.475340136
1389	454935.5	983633.4	250752.6	409037.2	2070	3041.8	18174.1	35270.3	1487	432.7	522.9	459.4	584.9	554.6	2214.064	0.80741996	5.484673639
1390	482481.8	853227	135803.6	213828.1	1147.2	1419.6	36774.7	64631.2	1331.3	-100.2	370.5	-44.3	437.3	296.5	1810.8605	0.80758	4.787858347
1391	589142.3	1097405	215342.9	339539.9	1994.7	2617.2	29829.7	52141.7	1158.8	665.7	397.9	312.4	650	503	1907.4419	0.80767995	5.203180915
1392	615281.1	1100310.6	223081.6	348386.7	3773.1	5941	57118.9	103288.8	1539	881.3	624.3	436.9	664.5	757.4	1831.228	0.81005996	7.843939794
1393	512207.8	957263.2	388361.1	670806	4419.4	7391.1	5905	9693.9	1493.5	306.2	767.6	351.1	896.5	1019.4	1913.7775	0.81075996	7.250441436
1394	558348.7	939610.1	226297	360945.1	1859.5	2618.9	8250.6	15304.9	1270.9	257.1	599	380.4	523.3	312.6	1723.2399	0.81082	8.377799104
1395	463363.2	789838.7	210939.5	328262	1110.1	1316.1	24859.1	41869.7	1178.8	284.2	409.9	306.6	354.3	31.3	1745.4994	0.81086	42.04792332
1396	60351.3	75726.6	96532	123469.7	393.7	118	470.2	7	1171	-103.2	251.1	-148.3	439.9	315.3	1285.023	0.81198	0.374246749
1397	397518.3	659853.9	172044.9	268796.6	987.4	1063.6	23678.7	41069	1019.1	574.2	575.5	241.5	511.1	177.8	1699.7977	0.81222	5.98200225
1398	462911.1	872514.8	192914	308734.2	3975.1	5544.2	21170	37153.9	1343.3	177.8	386.4	-17.9	675.6	519.8	1930.1083	0.81358	10.66602539
1399	45234.4	61020.4	126119.3	165635.4	2173.8	2710.5	800.6	490.3	854.6	-173.4	959.8	711	1060.4	770.2	1381.422	0.81431997	3.519215788
1400	30279	36954.6	32151.2	41923	672	517.2	378.2	97.9	804.5	446.8	430.6	370.5	375.9	54.2	1250.0465	0.81508	9.542435424
1401	817081.7	1448584.5	306862.1	499178.6	33865.3	51932.5	67044.3	124977.4	1602.8	843.9	3015.3	4024.8	9634.4	13950.9	1815.4281	0.81526	3.722519694
1402	556263.4	960242.4	196937.1	315137.2	9980	14984.4	20447.4	35912.8	1837.3	411.9	568.4	606.4	1374.9	1485.3	1767.6893	0.81589997	10.08846698
1403	469530.6	831690.3	205721.1	315585	18648	27742.8	19176.2	31280.7	1805.3	1352	857.3	732.9	2651.2	3302.5	1813.844	0.81659997	8.400545042
1404	397643.2	590849.4	125978.7	186486.8	308129.6	437174.2	8483.7	13071.3	1074.4	-261	34857.9	44740.6	129385.5	164692.7	1521.5505	0.81766	2.654484382
1405	762955.8	1666781.1	584378.2	1043791.7	12445.1	21414.3	44943	89020.5	1790.2	2296.5	876.1	1390.7	2128.8	3484.5	2237.0781	0.82019997	6.145587602
1406	543823.1	933068.3	254759.6	400240.3	1496.5	1798	6998.8	12198.9	986.5	-81.4	411.3	410.5	552	593.4	1756.9575	0.82058	3.02999663
1407	353828.3	543943.3	142422.8	202094.3	749.3	763.5	3938.4	6614.8	1629.3	131.1	535	210.9	406.7	80.7	1574.2208	0.82097995	9.460966543
1408	557561.2	1053911.5	173686.4	277645.4	1592.1	1983	21836	41145.9	1471.8	1211.5	340.3	219.5	423.5	-110.5	1935.586	0.82129997	-17.94570136
1409	526770.4	908493.4	255077.5	386711.9	1629.9	2200.2	26303.7	45320.4	1162.5	202.5	493.1	113.2	447.3	587.2	1766.0466	0.82251996	3.746934605
1410	657291.6	1113005.1	244330.2	370679.1	1307.3	1630.3	22947.4	37914.8	1267.5	230.3	430.1	607.8	502.9	572.6	1733.9691	0.82346	2.847188264
1411	403138.3	644405.8	184236.7	277217.6	14150.6	20647.3	23088.5	37198.7	1124.3	84.8	829	631.1	2121	2488.1	1636.8452	0.82412	8.298420481
1412	145748.7	275485.3	257453.5	379818.3	1581.7	2217.5	1171.2	2082.2	1504.2	62.2	575.3	245	663	577.8	1935.5626	0.8242	3.83783316
1413	499134.7	846836.7	185568	280089.8	3211.2	4257.2	27603	46341.2	3327	4393.8	609.9	686.1	683.4	707.4	1737.3501	0.82486	6.01809443
1414	604981.9	1128769.8	228582.2	380837	1462.8	1765.7	30634.2	57087.9	1465.2	1059.6	455.2	99.5	394.1	575.1	1910.5873	0.82519996	3.070248652
1415	143637.9	217209.9	78715.2	111917.3	1457.7	1458.8	445.7	-8.4	1207.9	-26.4	396.7	268.6	409.2	345.5	1548.5583	0.82522	4.222286541
1416	1066539.9	2189049.5	432733.6	790179.7	356337.7	538341.7	44608	84491.4	1690.7	1962.9	34751.9	47065.7	124442	172059.3	2101.7444	0.82581997	3.128814891
1417	111151.1	156373.7	88058	116219.2	1288	1594.3	965.9	803.7	920	-50.9	384.7	530.1	954.8	537	1440.7117	0.82593995	2.968901304
1418	348596.1	556916.2	555529.3	827753.7	1253.8	1624.1	1272.7	2559.8	1140.2	99.9	674.2	355.3	457	664.4	1635.9569	0.82703996	2.444461168
1419	401809	599266.4	138039.5	203203.6	22971.6	32358.9	2773.4	4283.3	1419.3	41.3	998.1	1343.8	3872.7	5012.8	1527.2179	0.82872	6.455254548
1420	372336.1	634157	127121.4	196019.2	9842.2	13884.7	17456.1	28681.8	1190.8	302	619.7	876.2	1417.6	1821.2	1744.0598	0.82897997	7.623929277
1421	290018.5	425721	100170.6	142249.1	2443	2867.6	351.2	-32	1610.4	762.1	579.5	544.7	1048.6	1000.3	1503.1509	0.82988	2.866739978
1422	620366.4	1303972.6	297103.9	501561.5	2929.7	4459.2	56747	110700	1750.1	1595.8	489.5	314.8	783.8	878.5	2152.408	0.83028	5.075924872
1423	348572.2	601771.8	169655.3	269528.9	7588.8	11122	5987.6	9612.4	1422.7	-4.2	653.1	384.3	1029.9	1406.1	1767.8445	0.83058	7.909821492
1424	266776.3	434808.6	308530.2	447759.6	2071.4	2625.5	968	912.1	1435	334.1	645.1	360.5	538.2	309.3	1668.9784	0.83074	8.48852247
1425	47337.6	76779.6	71078.2	95475.7	937.5	891.3	540.7	543.1	1384.3	460.2	727.8	420.4	806.6	625	1660.939	0.83225995	1.42608
1426	275135.3	446928.2	126288.3	180940.5	1220	1198.2	704.3	470.1	1252.3	413.3	390.2	156.2	443.5	373.3	1663.4213	0.83258	3.209750871
1427	468366	784276.7	167853.5	259296.7	1839.6	2225	28419.1	48112.2	1540.6	835.5	521.5	341	429.1	-16.4	1714.7037	0.8332	-135.6707317
1428	542275.2	928103.2	161441.7	254112.4	3832.5	4928.6	27495.5	47878.4	2049.2	1731.8	497.6	120.8	526.7	621.9	1752.5835	0.83327997	7.925068339
1429	562389.1	933768.2	208155	309242.5	1023.6	1144.7	21440.6	35684.1	3287.7	3373.3	338	158.4	621.5	402.3	1700.2225	0.83361995	2.845389013
1430	198849.5	377197.5	330471.7	493526.2	1126.6	1154.8	581.7	391	1262.5	334.9	438.2	338.3	546.9	354.4	1942.4397	0.834	3.258465011
1431	335817.5	513516.4	126158.9	186159.8	1908.6	2133.9	2784	4678.2	1727.1	74.8	392.9	413.5	607.7	583.1	1565.857	0.83629996	3.659578117
1432	433004.2	676023.2	174902.9	246531.4	1204.4	1221	1707.4	2728.9	1113.4	228.8	512.1	267.9	346	317.9	1598.7229	0.83651996	3.84083045
1433	660282.2	1164735.4	284558.6	426539.2	1971.8	2875.9	37052.1	66476.8	1595.9	166	427.2	169.3	534.8	398.1	1806.3369	0.83672	7.224064305
1434	426831.1	685415.3	960786.2	1441726.3	3620.1	5576.3	2516.8	3792.5	1331.2	396.3	1111.3	974	1198.1	1884.7	1644.3884	0.83709997	2.958720221
1435	97171.1	134080.9	84583.1	116418.6	1085.8	1229.4	874	1047.3	983.8	-225	722.2	484.6	597.4	522.6	1413.0005	0.83782	2.352468427
1436	296679.2	453496.3	111154.9	159617.6	754.5	606.1	633.4	764.6	933.6	-185.2	361.6	-81.6	483.3	30.8	1565.2957	0.83852	19.67857143
1437	32937	40672	93599	127517.9	417.3	-237.2	277	-259	736.1	-325.1	274.6	-349.9	361.6	-9.5	1264.5013	0.83901995	24.96842105
1438	83136.5	122549.5	98544.3	131450.3	1430.1	1642.4	919.3	816.6	965.4	45.1	675.1	676	470.3	581.6	1509.4565	0.83967996	2.823933975
1439	431993.3	753540.9	210023.1	316974.6	1206.1	1844.8	24513.8	40926.7	1560.1	721.8	484.4	430.7	558.9	327.7	1786.2031	0.84138	5.629539213
1440	401204.5	704288.4	190982.7	296902.8	1450.9	2004.6	10131.8	15752.3	1228.1	124.2	432.1	283.2	463.1	179.7	1797.5833	0.84156	11.15525876
1441	501736	868210.8	180421.5	285253.4	44316.7	67386	29607.5	50553.8	1439.4	667.2	4663.3	6345.6	18066.1	25425.2	1771.9429	0.84274	2.650362632
1442	118463.7	163940.6	126233.3	171719.4	1152.4	1010.4	831.8	981.9	1879.1	263.6	559.1	566.9	542.8	713.4	1417.1892	0.8429	1.416316232
1443	709764.3	1420997.4	379366.8	727366.3	84679.3	135854.4	28837.6	60969.9	1294.2	352.7	3979.7	5883	15048.9	22312.3	2050.1309	0.84348	6.088767182
1444	487918.6	834689.5	176894.3	268966.9	17217.5	25620	17225.7	30381.4	1319.2	-169.9	1039.5	1313.6	3645.8	5004	1751.7944	0.84452	5.119904077
1445	585289.4	1131310.8	251131.8	401477.1	13657.6	21038.9	41302.8	73156.2	1953.8	632.5	746.5	516.8	2040.2	2473.6	1979.3024	0.84484	8.505376779
1446	25513.2	33606.5	43569.8	58355.8	734.9	876.7	381.7	342.2	984.7	-15	447.3	118.3	395.3	165.2	1348.8969	0.84511995	5.306900726
1447	261224.1	378510.2	81235.1	119937.4	448.3	550.6	810.2	861.1	1234.4	-447.7	406.3	60.1	406.7	145.8	1483.762	0.84538	3.776406036
1448	434662.7	684940	130913.9	192829.7	93013.7	136285.2	14161.3	22592.2	1509.9	124.9	7855.4	9966.9	25696	34531.5	1613.6406	0.84624	3.946692151
1449	581498.9	1083283.8	264546.2	444877.1	1943.2	2404.9	39726.1	70443.5	1393.4	628.2	428.4	189.9	719.6	946	1907.6344	0.84713995	2.54217759
1450	547534.2	1070611.8	259302.8	421337.9	1689.3	2358.5	49239.4	91448.6	1510.7	1050.2	509.1	489	887.6	1023.1	2002.2823	0.84836	2.305248754
1451	570218.6	1149434.8	235924.8	395899.2	7114.1	11306.3	47366.3	89710.8	1191.1	280.8	417.4	-104.3	645.6	838	2064.1667	0.84867996	13.49200477
1452	516728.1	980363.5	234605	373334.4	1466.5	1963.4	33710.1	61681.1	1651.2	1004.9	430.1	48.4	381.1	67.5	1942.7856	0.84926	29.08740741
1453	436644.2	726895.7	126756.8	193140.3	739.3	717.6	8284.7	14295.2	1080.9	295.9	338.1	155.4	466.4	516.7	1704.7018	0.84928	1.388813625
1454	553536.7	956735.8	280133.5	448418.9	148134.1	217790.9	8563.5	14719.8	1226.3	-62.8	19503	26050	73979.6	101800.2	1769.8888	0.84933996	2.1393956
1455	82719	119793.9	87372.8	116564.2	1249.2	1440.7	951.7	1092.2	1706.3	968.2	658.2	292.7	627.3	754.2	1483.0803	0.8494	1.910236012
1456	488340.8	826410.2	173566.6	271628.5	3377.8	4534.9	19144.5	32098.8	1208.7	-174.8	368.8	172.1	364.9	116.3	1732.912	0.84944	38.99312124
1457	454528.7	775863.3	271315.2	423551.1	49591.5	74431.1	47430.7	82078.7	2886.3	2797.9	3110.2	4098.5	10786	14772.2	1747.9313	0.85099995	5.038592762
1458	488380.5	913922	215320.5	343328.4	1650.4	2166.3	37569.3	65692.9	1495.1	755.6	461.6	380.7	608.8	757.6	1916.2615	0.85143995	2.859424498
1459	109296.8	195133.5	204318.2	312078.3	2600.9	3495.9	1551.6	1997.8	1520.6	592.3	859.5	1066.1	1022.1	1309.5	1828.2114	0.85209996	2.669644903
1460	477085.7	851320.7	182256	311411.7	8666.7	13083.8	32646.2	59348.5	1450	-46.5	467.4	483.8	890.9	1026.9	1827.2662	0.85222	12.74106534
1461	165927.4	235721.3	183183.1	253733.8	1393	1511.2	711.1	1090.1	1291.4	259.6	390.6	308.7	647.8	336.9	1454.7842	0.85359997	4.485604037
1462	59501.8	104301.2	62900.4	92815.4	378.3	196.6	310.7	60.4	980.1	-311.6	440.2	105.9	247.6	8.9	1795.141	0.8544	22.08988764
1463	518875.9	843652.4	186250.9	270184.7	1141838.5	1656145.8	26996.5	43487.5	4434.4	6499.1	123899.6	162255.7	465983.5	614518.9	1664.9562	0.85564	2.695028257
1464	542631.1	918755.6	175469.8	275500.4	6318.1	9436.5	16303	28695.4	2473.5	2590.2	394.1	-176.3	916.6	806.3	1733.8066	0.85569996	11.70346025
1465	604061.9	1012611.2	280560.9	437823.3	121718.9	180751.2	16475.1	28635	1170.3	226.1	7572.9	10510.4	27861.7	38312.8	1716.5853	0.85598	4.717775783
1466	253753.2	427100.2	145610.9	216795.4	235755.8	363372.1	5613.2	9847.4	1475.8	-132	28664.2	40938.3	106250.5	151672	1723.5327	0.85617995	2.395775753
1467	498911.9	829196.7	185717.1	286826.1	1329.5	1361	26886.7	46961.6	1422.8	344.7	365.8	-100.8	741.1	363.4	1701.925	0.85756	3.74518437
1468	355122.8	530783.5	134139.7	198249.1	5845.5	7213	678.2	1215.5	1139.7	183.6	1005.1	661	1039.7	1062.1	1530.5314	0.85793996	6.791262593
1469	199200.7	372479.6	156427.1	238121.9	1087.1	1007.4	564.7	973.1	829.6	311.3	457.7	438.3	569.3	194.2	1914.7515	0.85802	5.187435633
1470	575855.6	1061825.5	213618.8	354379	1875.5	2755.4	18831.5	34492.4	1842.7	388.5	455.4	429.6	708.5	762.5	1888.1871	0.85888	3.613639344
1471	419081.2	667304	249810.5	364158.2	878.7	1302.1	13032.6	21870	1026.1	-99.5	405.8	-36.6	471.9	257.7	1630.5211	0.85925996	5.052774544
1472	612589.7	1200071.9	263637.8	427547.8	17873.6	28169	49655.7	95614.4	1318.8	690.6	915.5	1178.5	2387.8	3387.9	2006.0485	0.86098	8.314590159
1473	627059.1	951903.9	180810.6	264990.8	249444.5	362417.5	10340.1	16776.3	3679.5	4007.8	18624.4	24636.3	68719.2	92252.8	1554.4851	0.86138	3.928525747
1474	385112.9	726046.1	148466.7	229264.3	1258.7	1683.7	21379.9	39366.9	1334.1	491.3	636.6	37.9	521.5	403.3	1930.5309	0.8621	4.174807835
1475	889019.5	2206543.5	732639.6	1641355.9	12163.7	27608.7	44497.9	100462.8	1927.3	1646.7	1563.7	1958.6	2770.2	4559.5	2541.5747	0.86344	6.055203421
1476	551267	1038342.2	263463.1	410179.7	2234.4	3129.5	3820.5	6131.7	1302	597.1	400.3	127.1	466.7	407.4	1928.7714	0.86373997	7.681639666
1477	423794.2	695663.4	147529.2	222462.7	747.6	709.4	5864.6	10254.1	1131.6	-23.9	417.6	80	515.9	195.8	1680.9152	0.86462	3.62308478
1478	535578.2	1032262.3	215825.3	359341.4	5804.7	8720	32673.1	63804.5	1097.4	-120	626.7	461.4	995.8	1178.6	1973.643	0.86472	7.398608519
1479	350011.7	627633.5	152052.9	251684.8	1225.3	1371.9	27982.6	49532	1402.9	548.7	461.7	373.9	645.2	607.4	1836.2329	0.86499995	2.258643398
1480	508898.4	882770.9	249833.5	393365.8	1040.4	1639.7	47754.3	93448.9	2299	1933.4	441.1	216.4	766.6	982.6	1776.3099	0.86583996	1.668736007
1481	372846.3	552415.2	153167.9	226162.1	63021.3	89038	1744.8	2403.7	937.2	-218.4	1714.7	1971.3	4871	6128.9	1517.2003	0.86608	14.52756612
1482	560673.6	895502.3	135321.4	211522.4	1424.4	1452.8	10887.3	18752.5	1445.5	515	473.2	-91.6	397	115.4	1635.5267	0.86784	12.58925477
1483	797951.9	1746216.3	444228.5	802235.5	122155.3	208522.5	66275.2	129360.2	2636.4	3472.8	4332	6697.1	13792.9	22835.4	2240.9155	0.86792	9.131545758
1484	541582.1	979900.1	249917.5	392900.3	39669	58134.5	38741.7	67926.9	1375.6	97.6	1047.8	1326.2	2885.4	4216	1852.7725	0.86802	13.78901803
1485	96643.7	147970.4	127541.2	173843.2	505.5	504	408.7	185.6	1111.1	-99.2	352.1	2.3	577.6	327.1	1567.894	0.86935997	1.540813207
1486	506111.3	959885.1	233868.7	393588.4	1712.1	2426.6	32528.9	58117.7	1400.6	1278.1	415.7	88.4	460	585.2	1942.1349	0.86951995	4.146616541
1487	724480.5	1303149	375503.5	622229	3544.9	5352	96558	175135.3	1421.2	321.2	464.8	399.2	809.1	1126.2	1841.9067	0.8696	4.752264251
1488	254068.2	358045.5	125546.8	176196.8	811.5	650.7	669.1	549.2	1342.3	159.1	433.9	370.6	413.3	209.4	1443.0934	0.87039995	3.107449857
1489	284961.9	403694.4	179940.7	246221.1	1395.8	1624.7	1191.6	1440.9	1268.8	77.2	561.8	427.2	581.4	157	1450.6691	0.87185997	10.34840764
1490	493599.1	850712.1	277363.7	432329.2	1038.6	1213.5	14286.9	24180.5	2020.6	101.2	465.5	149.6	436.7	130.1	1764.8768	0.87189996	9.32744043
1491	187807.7	280204.1	250599.1	345488.6	717	996.3	650.7	438.3	957.8	67.6	521.8	49.6	350.6	87.4	1527.8429	0.87284	11.3993135
1492	437406.2	773118	194338.7	307562.5	3265.4	4780.3	29746.7	51526.6	1310.6	535.7	598.9	383.9	616.1	695.3	1809.9517	0.8732	6.875161801
1493	343404.2	509139.8	163210.4	237036.9	1924.8	2749	1410	2114.1	1528.2	507.9	440.2	413.4	492	287.7	1518.2261	0.8738	9.55509211
1494	453525.2	757894.9	135864.8	200615	661.5	777.4	5369.3	8674.6	1958.7	1387.9	376.7	-18.4	416.3	220.4	1711.2441	0.8742	3.52722323
1495	31632.3	52993.1	31144.5	40277.3	737.3	970.3	995.6	1066	1377.9	157	235.6	21.5	490.7	178.2	1715.5043	0.87483996	5.445005612
1496	74252.5	96533.1	25402.4	33871.4	2596.4	2684.7	696.9	872.3	1485.4	217.4	966.7	974.6	1315.1	1437	1331.3394	0.87504	1.868267223
1497	491529.6	822660.2	190229.9	295049.8	988	1348.8	8904.2	15392	1535.9	179.3	296.9	-123.3	524.6	87.1	1713.8461	0.87608	15.48564868
1498	54795	101449.5	57253.4	85795.2	440.4	119.8	499.5	134.3	1200	-155	499	116.4	339.5	198.9	1895.9662	0.87619996	0.60231272
1499	537794.1	1030532.5	239269.8	383659.3	1462.3	2130.8	32731.4	59565.8	1276.2	765.8	484.8	89.6	511.2	786.3	1962.2183	0.87696	2.70990716
1500	313041.6	480796.9	457154.6	665074.3	1572.3	1887.2	1092.3	1218.9	953.5	566.1	507.2	380.5	777	662.3	1572.7562	0.87838	2.849463989
1501	709137.3	1516550.8	316370.2	611995	2695.6	4275.5	44588.4	89045.3	1953.1	1609.1	571.4	619.4	857.9	1675.7	2189.9146	0.87964	2.551471027
1502	318928.6	438938	156724.8	226139.4	792	657.5	11401.4	17664.5	1019.5	486.4	480	312.5	467.7	-137.4	1409.3212	0.88048	-4.785298399
1503	538018.3	896231.5	193592	286733	1350.5	1303.9	2690.3	4924.2	1825.5	2433.5	519.6	447.5	298.8	287.5	1705.7877	0.88111997	4.535304348
1504	27212.9	36055.3	23962.7	31567.8	566.2	291.5	756.8	785.9	1737.9	327.3	547.4	436.8	257.4	-21	1356.9468	0.88155997	-13.88095238
1505	304903.9	554332.5	571769.5	977939.2	1915.2	3226	1666.6	2596.6	1171.1	436.4	481.3	824.8	983.1	1145.3	1861.7363	0.88176	2.816729241
1506	84989.1	119897.7	59969	78870.9	1300	1741.8	1128.8	1008.4	1353.4	-100.5	646.3	602.6	412.7	622.8	1444.6781	0.88228	2.79672447
1507	506019	737001.7	112976.4	162977.1	50659.1	74046.5	11077.3	17561.5	2622.8	3664.1	2517	3247.9	7750.5	10839.2	1491.4331	0.88246	6.831362093
1508	507168.2	734325	144532.2	214355.1	1231.3	1231.4	27150.2	44326.8	1113.5	93.3	475.6	453.8	593.5	413.4	1482.6415	0.88312	2.978713111
1509	465966.9	843725.1	246719.8	384480.2	16010.7	24192.5	20540.5	37149.9	1100	-45.6	1019.1	992.8	2101.8	3017	1854.1804	0.8835	8.018727212
1510	502275.1	862432	227539	355032	1628.4	1982.9	15862.6	27015.4	1397.4	431.9	497.5	63.1	409.4	318.4	1758.2701	0.88387996	6.227701005
1511	46155.9	59405.4	34226.5	46407.1	1364.3	1320.8	4791	6254.3	1652.8	1456.8	404.8	-191.4	422.7	169.3	1318.0516	0.88417995	7.801535735
1512	639827.7	1232959	272244.3	453742	1517.6	2079.4	38289.4	71787.7	2806.8	3926.7	407	144.6	509	570.9	1973.2771	0.88424	3.642319145
1513	307658.1	473156.1	114537.3	168009.3	645.5	923.2	2558.8	3936.6	960.8	241	441.5	-161.1	408.6	222	1574.849	0.88562	4.158558559
1514	696624.6	1232128	254954.3	390311.6	419110.3	634299.4	25707	43830.6	11058.2	16712.6	44972.2	63958.5	163648.1	233352.5	1811.1615	0.8857	2.718202719
1515	39529.5	48842.9	38560.5	50029.9	554.5	122.4	267.5	-96.6	923	-450.2	591.1	193.8	445.2	140.1	1265.2855	0.88762	0.87366167
1516	349592.3	594170.9	114741.2	168587	903.1	492.2	542.1	308.9	1546	183.9	394.7	-110.7	417.7	447.9	1740.4005	0.8892	1.098906006
1517	480943.3	889959.8	229729.3	356224.2	4112.4	5729.8	16711	33404.3	1406.6	200.9	578.6	639.6	779.6	935.7	1894.8842	0.89004	6.123543871
1518	514985.1	844804.9	182509.6	269113.3	3506388	5156137	75921.8	123326.7	1916.3	765.1	355298.7	479767.5	1338346.9	1818285.3	1679.8179	0.89008	2.835713955
1519	426778.6	771437.1	207952	333150.1	2699.5	4115.4	35198.2	62753.8	1183.7	422.3	484.6	128.7	522.5	217.4	1850.9745	0.89302	18.9300828
1520	222240.8	339821.8	201542.3	287026.6	720.9	784.6	442.7	268.7	1733.6	547.9	549.6	289.4	365.7	74.1	1565.7699	0.89313996	10.58839406
1521	535111.5	1056409.3	231541	386313.3	2165.2	3333.5	46782.1	86952.4	2928	2881.7	428.6	86.5	606.7	577.1	2021.5936	0.89317995	5.776295269
1522	507304.5	850044.3	229485.2	358921.6	11035.7	15294.2	18583.3	31365.7	1351	67.4	646.9	90.9	1016.9	1339.8	1715.8243	0.8932	11.41528586
1523	504041.5	986740.2	279042.7	463637.3	2141.3	2248.5	49492.3	90358.7	1273.6	675.4	436.6	643.6	816.9	500.9	2004.645	0.89326	4.488919944
1524	511944.3	882216.4	232886.1	363340.6	84411.5	127294.7	28167.7	50576.1	1221.9	409.8	3565.7	4201.2	11289.3	16253.9	1764.625	0.89466	7.831640406
1525	501462.2	903650.1	158323.6	252621.5	1364.6	1421.6	4741.5	9192.7	2108.7	2204.2	324.7	277.1	482.2	166.4	1845.3007	0.89708	8.543269231
1526	546303.6	968943.5	267504.5	430533.7	109621.3	163892.3	39757.1	68216	967.9	362.6	13522.7	18263.9	51419.3	70871.1	1816.2281	0.89717996	2.312540655
1527	444637.6	743980.2	217688.5	340621.8	1487.9	2089.1	11139.2	18849.9	1754.9	246.6	610.2	305.1	446.7	431.2	1713.4069	0.89883995	4.844851577
1528	551098.4	920192.3	182415.9	285486.3	10086.3	15547.7	18873.3	31942.3	1479.8	1230.2	511.7	567.7	1643.5	2008.6	1709.823	0.89934	7.740565568
1529	294147.9	423245.6	144663.8	205119.7	692.5	444.5	6950.9	11224.1	1449.5	123.9	402.3	-149.3	309.3	-144.5	1473.4377	0.89981997	-3.076124567
1530	525620.7	948871.1	232055.2	348864.9	1474.8	1460.8	41369.8	68065.6	1267.1	390.1	309.6	105	427.6	465	1848.5803	0.9	3.141505376
1531	530507.6	893219.8	173750.9	262811.4	3436	5042.5	29586.7	51381.4	2800	2405.1	687	458.1	523.9	654.3	1724.1279	0.90176	7.70670946
1532	37107.1	53305.9	10543.7	13828.3	713.2	657.5	395.9	-136.5	1280.4	175.2	295.1	34.3	395.6	159.4	1471.1306	0.90195996	4.124843162
1533	35299	47408.7	11393.7	14736	1049.5	823.3	507	376.5	1144.6	-299.3	675.2	367.8	570.5	551.6	1375.3907	0.90204	1.492567078
1534	502648	925233.4	193579	328323.3	10963.3	17195.1	24879.7	46210.7	1229.2	434.8	799.1	584.1	780	876	1884.8938	0.90242	19.62910959
1535	440699.9	804767.3	224376.5	362923.6	44186.3	64760.1	8167.5	14131	1411.9	-13.5	914.2	1281.1	1929	3104.7	1869.9543	0.904	20.85873031
1536	591464.5	1098561.3	261244.9	416347.2	1325.9	1532.4	30052.4	54128.1	1792.5	1287.3	566.1	76.6	467	355.4	1901.9357	0.90408	4.311761396
1537	328036.8	510535.4	150785.6	216171.2	1077.7	1132.6	6053.9	9561.4	2044.4	99.6	330.7	73	366.6	-4.7	1593.7084	0.90444	-240.9787234
1538	386272.4	593171.3	157689.1	231141.4	585.7	968	11891.1	19617.6	1129.5	261	466.5	111.7	496.3	157.4	1572.4855	0.90683997	6.149936468
1539	587763.8	1220483.1	351435.5	617319.5	84223.4	134458.9	17939.5	33561.2	1378.1	677.4	2851	4184	9829.2	15096.9	2126.334	0.90778	8.906391378
1540	473634.4	749826.9	160458.6	232442.3	1110.6	1294.7	7640.1	13921.4	1046.2	-354.7	511.5	327	405.1	450.4	1621.1359	0.90907997	2.87455595
1541	275897.4	402579.4	359259.5	516714.4	862.4	869.2	973.9	1375.1	1345.4	93.1	346.6	430.5	800.3	586.8	1494.1895	0.91152	1.48125426
1542	66682.2	84090.2	46044	64053.1	3113.2	4056	883.9	986.9	1954.2	776.3	629.2	403.1	619.4	538	1291.3564	0.9116	7.539033457
1543	405283	984907.3	815065.6	1405240	4859.4	7993.2	1996.4	3593.4	1539.3	165.2	858.9	1187.7	1328.3	2000.1	2488.5134	0.91371995	3.99640018
1544	406839.6	739686	161930.8	254043.5	9355.5	13819.4	5471.5	9542.4	1762.7	490	751.4	528.6	2220.5	2821	1861.7954	0.91459996	4.898759305
1545	50369.2	97383	47930.5	69743.2	454.7	143.6	472.6	499.5	1186.1	-219	381.8	202.4	535.9	151.7	1979.8221	0.91512	0.946605142
1546	449237.7	709644.4	152973.8	225831.8	801.6	711.5	23543.7	40320.4	1294.8	736.6	435.5	-197.5	579.8	403.9	1617.5951	0.91564	1.761574647
1547	412299.1	705218.4	217498.6	325689.8	1276.5	1252	12820.1	20443.8	1511.5	184.8	440.4	111.8	463.2	197.3	1751.5165	0.91665995	6.345666498
1548	793456.9	1486646.6	256690.7	427059.8	37290.7	60039.7	24027.9	45255.9	2662.1	2914.8	2476.6	3039.9	8065.5	11614.8	1918.6011	0.91796	5.169240968
1549	436195.5	763204.1	140751.6	212913.4	1275.7	1321.7	33161.9	57813.3	1295.3	327.7	555.7	232.1	458.2	41.5	1791.6901	0.91866	31.84819277
1550	428827	743823.7	205463.1	319392.7	1474.4	1576	67308.5	116570.7	1494	287.6	360.3	73.1	522.7	811.9	1776.1956	0.9206	1.941125754
1551	377002.2	585780.9	141545.2	206256.7	93491.6	132692.4	14480.6	22635.6	1995.6	1563.1	16137.6	19856.5	57979.9	74121.8	1591.0841	0.92064	1.790193978
1552	466362.2	799665.8	224057.3	343804.4	3652.7	5305	5201.1	9060	1089.4	211.5	602.7	219.4	587.8	461.1	1755.8473	0.92139995	11.50509651
1553	188131.7	282069	201236.9	282326.3	3881.3	5257.9	2886.6	3985	1402.9	500.2	1541.7	1628.9	1597.2	1916.4	1535.3278	0.92148	2.743633897
1554	330194.4	621497.9	140217.5	243720.8	20688.4	34711.7	16570.3	33675.4	835	84.9	1425.1	2091.9	4262.6	6637.1	1927.4042	0.92262	5.229949827
1555	91566.3	140982.2	40407.9	57661.1	7781.3	10211	6512.8	9694.2	1025.2	195.1	658.7	121.8	1575	1285.9	1576.7318	0.923	7.940741893
1556	84705.6	116930.3	113217.4	143618.9	1192.4	1391.8	959.3	1001	1005.5	341	577.2	293.9	581	284.9	1413.5852	0.9238	4.885222885
1557	496383.9	890901.7	191780.5	329993	61243.3	96365	37195.2	72307.2	1196.4	820.8	2676	3789.6	9920.9	15003.4	1837.8873	0.92473996	6.422877481
1558	494782.1	888173.6	224053.5	350356.8	5453	7778.5	16005.7	25468.9	1223.6	9.6	599.8	58.2	845.4	900	1838.1836	0.92506	8.642777778
1559	765363.7	1874269.4	1612781.3	3075312.3	8641.5	16986	6544.7	15238.1	1719.1	1818.8	1928.1	2526.8	2457.6	4423.6	2507.6453	0.92557997	3.839858938
1560	371335.3	629774.1	178428.7	263707.9	3824.1	5722.6	3776.9	7317.2	1136.6	22.6	439.7	-34.1	524	498.7	1736.7087	0.92561996	11.47503509
1561	432848.5	718551	148719.5	220438.5	896.9	1238	18614	30000.8	981.2	493.7	416.8	58.2	329.1	137.2	1699.8951	0.92565995	9.023323615
1562	137292.2	193203	54570.8	76287.3	603.5	361.2	4189.1	6531.2	1342.3	637.1	417.9	95.6	389.3	174.9	1441.0536	0.92657995	2.065180103
1563	33409.9	44294.4	3764.7	5087.1	475.8	241.2	631.6	540.9	1052.8	-330.8	457.8	-46.8	357.4	164.5	1357.6705	0.92847997	1.466261398
1564	760495.1	1180167.6	247435.7	367773.7	1558.6	2026	11286.9	18348.5	5012.6	5764.2	401.5	229.6	996.7	959.1	1589.1001	0.92936	2.112397039
1565	618703.7	1206340.1	242863.1	389287.1	12517	19641.3	31242.7	59369.8	1181.8	-277.4	793.8	760.6	1134.6	1219.4	1996.6061	0.92942	16.10734788
1566	440622.2	765846	208058.7	322354.5	1561.4	1703.8	36490.7	62270.6	2134.6	798.2	358.9	181.4	488.1	290.3	1779.8407	0.92961997	5.86910093
1567	50572.2	63963.8	136346.4	184340.9	820.8	808	1154	1303.1	1488.2	-182.1	688.2	633.4	772	556.2	1295.2583	0.93034	1.452714851
1568	244581.2	402251.9	548952.8	788596	2741.5	3536.4	1889.3	2609.6	1542.7	222.9	888.7	882.1	1032.3	1249.9	1684.1597	0.93052	2.829346348
1569	294624.3	476467.1	131744.5	182800.8	657.3	204.8	355.6	195.5	2057.9	724.5	299.6	79.5	330.7	-17.3	1656.0165	0.93079996	-11.83815029
1570	665740.5	1305284.6	309594.4	491771.9	24540.4	38122.2	12192.9	22480.8	1373.4	461.4	2286.7	2961.1	7299.1	10844.5	2007.719	0.93255997	3.515348794
1571	469761.6	799650.2	156333.9	236387.8	2804	3890.8	25976.2	44917.5	1271.9	111.8	368.9	28.2	484.6	623.6	1743.1052	0.93298	6.239255933
1572	550419	941139.5	253389.4	397979.7	16424.4	24914.8	10723.5	19578.8	2184	1954.5	835	1188.4	1363.5	1729.4	1750.9054	0.9331	14.40661501
1573	364906.1	698665.5	159477.8	291125.8	50486.3	81420.3	10995.4	21573.3	1396.2	180.8	5132.8	7672.1	20711.2	31010.8	1960.6074	0.93373996	2.625546584
1574	711313.6	1375901.9	315778.6	541170.3	4148.3	6778.7	47108.3	83440.9	1409.5	726.1	667.2	632.5	1089	1403.3	1980.7386	0.93412	4.830542293
1575	293617.3	598521.2	255114.2	408293.5	7271.6	11966	1212.4	1681.3	1329.1	76.1	611.4	191.4	953.9	1150.2	2087.3691	0.9346	10.4034081
1576	612440.6	1176610.5	173644.8	288739.9	63344	98571.5	39529.4	73224.5	4307.5	5257.9	3176	4489	8971.7	12911.1	1967.2925	0.93482	7.634632216
1577	617930.3	1237979	288352	497038	2166.5	2927.9	49666.3	97771.2	1233.5	481.5	647.6	538.5	626.8	369.5	2051.518	0.93574	7.923951286
1578	498332.9	895870.8	220866.7	345599.8	1518.2	1544.5	13588.8	23121.9	1297.9	95.8	363.4	-21.7	641.4	329.5	1840.8977	0.93641996	4.687405159
1579	373119.9	616481.5	179641.5	268854.2	29715.2	42277	3658.6	6747.6	1339.1	-144.6	1785.3	2175.3	5927.1	7764.8	1691.9224	0.93658	5.444699155
1580	549829.1	892876.2	169641	258588.9	7380	11027.8	1928.8	3005.4	1329.4	441	454.3	256.6	740.7	741.3	1662.9039	0.93674	14.87629839
1581	363307	646676.2	221928.4	337986.1	907.1	908.5	15253.3	27959	1438.8	272.1	461	33.4	446.5	165.2	1822.7041	0.93788	5.499394673
1582	43792.2	55537.5	21700.2	30125.6	535.3	-79.1	446.2	280.8	1465.5	35.3	315.6	-93.2	273.5	1.9	1298.6365	0.93792	-41.63157895
1583	311214.9	472042.6	102503.8	151348.2	3610.7	5050.5	1684.5	2497.9	1604	604.9	819.1	1132.3	605.8	626	1553.2089	0.93799996	8.067891374
1584	494267.1	829964.5	144747	236381	700.4	1107.4	6478.6	11689.4	1157.4	669.4	377.5	-38.9	489.4	-57.6	1719.4923	0.9389	-19.22569444
1585	505955.9	906438.9	171466.5	273301.1	115084.3	175000.8	20791	37396.3	1068.8	-304.7	8156.8	11040.6	30102.7	43233.3	1834.5476	0.93898	4.047824247
1586	569787.7	1192142.5	1184244.3	1950352.5	14861.6	25240.9	10025.4	16862.7	1518.8	1163.7	3503	5210.1	4165	6878.4	2142.4854	0.93931997	3.669588858
1587	88754.1	120967.6	141521.3	190075.8	1989.5	2389.2	1310.8	1738.1	2056.8	64	793.5	858.4	944.6	919.5	1395.695	0.93947995	2.598368679
1588	365032.6	549650.5	161258.3	236070.6	1702.3	2514.4	1371	1807.6	1522.2	535.1	492.2	293	464.1	260.5	1541.8966	0.94127995	9.652207294
1589	628985.5	1200275.4	246120.5	393701.9	1610.5	2072.4	27267.5	50772.4	4179	5007.8	519.1	592.8	429.2	221.6	1954.0737	0.94196	9.35198556
1590	407480.3	649834.4	122789.2	189853.5	999.1	1000.7	10694.1	17628.4	1194	-139.6	474.7	-1.2	353.7	190.4	1633.036	0.94306	5.255777311
1591	660799.3	1302575.3	257521.3	421634.7	49912.4	78774.8	62151	115662.3	2174.6	2584.4	1858.6	2552.6	5723.6	8525.7	2018.5419	0.94404	9.239687064
1592	337097.1	467843.4	85749.6	122655.3	460	468.1	4185.8	5832.2	1028.3	-61.9	426.7	-166	626.9	106.2	1421.17	0.94426	4.407721281
1593	83450.6	129482.1	59728	84645.6	1779.5	2071.4	1214.2	1513.3	1087.7	110.8	716.6	731.7	610.5	815.4	1588.8885	0.94486	2.540348295
1594	418047.6	706009	190674.8	282823.5	3939.5	5930.9	10079.5	18825.4	1410.7	345.5	535.4	301.1	540.5	694	1729.3865	0.94828	8.545965418
1595	462369.2	766128	166650.5	252252.2	1566.7	2146.1	6640.6	12343.5	1490.1	993	413.8	272.4	391.9	375.7	1696.7319	0.94872	5.712270429
1596	452637.7	757957.4	134381.8	207124.3	16577.6	25186.5	23079.7	37552.9	1230.8	912.1	1195.5	1485.5	3019.8	4249.4	1714.7439	0.94975996	5.927072057
1597	571675.1	1011807.4	171170.6	267895.3	166740.5	252511.5	38916.1	65130.3	1079.5	91.8	14664.4	20177.3	54535.2	77068.3	1812.3861	0.95036	3.276463864
1598	549808.9	940510.1	222738.7	336066.3	106370.7	158317.2	16027.9	25668.4	1686.1	1299.8	10076.6	13061.9	35601.5	48585.3	1751.6692	0.95056	3.258541164
1599	387147.5	578507.6	161151.6	222606.9	843.7	1093.7	1113.9	1148.3	1175.3	-68.3	283.7	-56.4	378.2	57.5	1530.1584	0.95074	19.02086957
1600	485803	847283.7	178959.1	268437.7	1834.4	2242	15188.5	27572.2	1270	610.6	544.3	512.6	570.7	242.4	1785.9578	0.95089996	9.249174917
1601	655186.2	1111150.4	254009.2	398970.2	3787.6	5557.9	49736.6	87356.6	1171.6	787.1	761.6	802.5	955.9	1314.8	1736.6375	0.95185995	4.227182841
1602	570626.2	1025109.8	278849.3	424507.9	2226204.8	3304821.5	45105.1	71562	1337.4	890.5	234778.7	320324.9	919715.8	1262998.6	1839.5854	0.95192	2.616647002
1603	527875.7	1008346.5	286972.9	450450.3	1281.3	1942.9	21478.6	38915.5	1882.9	875.2	557.7	51.9	397.2	284.9	1956.0543	0.95221996	6.81958582
1604	536458.4	1010343.4	227065.5	374028.8	1528.4	2148.7	38042.3	67269.9	1627	91.9	489.1	177.4	590.6	119.6	1928.5668	0.95236	17.96571906
1605	892886.3	3368292.8	2591680	6659462	21845.3	61662	35192.8	82915.7	1849.2	2229.6	4554.7	10327.8	7599	17824.4	3862.9285	0.95335996	3.459415184
1606	49129.6	72057.8	57393.4	76209.9	1232.4	1194.3	343.3	484.5	1485.5	42.5	561.2	175.4	493	223.9	1501.9313	0.95452	5.334077713
1607	500759.9	908635.2	234260.5	387613.5	10227.3	15421	27227.2	49235.7	1588.4	424.8	460	645.1	1312.9	1401.9	1858.09	0.95504	11.00007133
1608	522286.1	853000.1	556725.5	806933.3	6493	8928	22717.7	37384.9	2055.6	790.6	1151.8	1378.2	2061.4	2639	1672.4199	0.95526	3.383099659
1609	66555.7	104428.4	160301.2	223235.7	633.5	567	752.7	408.6	1079.1	-28.7	520.1	483.3	529.6	-104.4	1606.7777	0.9557	-5.431034483
1610	503055.3	903327.6	206468.7	329045.9	9368.1	13634.1	16368.9	30683.7	1888.6	231.1	535.7	165.9	572	609.2	1838.8054	0.95673996	22.38033487
1611	636184.5	1208883.5	289975.5	488294.5	1480.9	1936	7358	13942.8	1597.2	37.2	456.8	55.2	513.1	-116.8	1945.8156	0.95691997	-16.57534247
1612	530556.2	976118	232386.8	364400.3	17507.5	26813.7	14501.1	25857.7	1470.3	525.1	1257.9	1276.1	3221.3	4816.9	1883.9705	0.95997995	5.56658847
1613	453961.9	736282.9	183756.7	268859.6	667147.8	951612.2	24975.6	39858.9	1692.8	809.7	105313.8	135476.2	399837.4	517975	1660.8364	0.96142	1.837177856
1614	420639.1	757005.6	192819.7	312477.7	37782.6	56494	20198.9	37676.5	1204.6	504.2	2049.5	2748.1	7436.7	10009.1	1842.8784	0.9615	5.64426372
1615	503151.7	920792.6	191367.1	298697.1	33493	51426.8	13450.7	24130.8	1245.8	276.1	841.8	954.1	2774.6	3737.9	1873.9994	0.96208	13.75820648
1616	198710.2	366481	111930.7	171022.5	1737.4	2604.8	1354.7	1718.6	966.6	-347.8	446.9	123.9	496.1	428.8	1888.621	0.9625	6.074626866
1617	462652.2	858911.8	260330.4	403568.4	4196.8	6849	29066	50236.6	1232.2	406.4	664.2	501.9	772	742.2	1901.0681	0.96283996	9.227970897
1618	434549.2	779830.4	153232.8	239369	1309.5	2038.4	25777.3	44473.6	1246.7	790.4	640.7	299.6	472.3	700.4	1837.663	0.96383995	2.91033695
1619	477728.3	890508.1	217936.5	346700.3	1537.3	1805.3	7123.6	11505.5	1673.9	371.5	531.6	290.5	386.7	-44.3	1908.7853	0.96419996	-40.751693
1620	322164.5	488978.1	164642.4	244644.4	1220.4	1514.7	8888.9	13820.3	1133.4	-341.6	358.7	-3.9	475.1	176	1554.2369	0.96454	8.60625
1621	532313.6	949931.7	179333.9	273072.3	1652	2057.3	26704.2	51386.5	1207.9	234.3	520.9	413.2	444.6	368.6	1827.367	0.96462	5.58138904
1622	426307	747552.5	223989.4	344281.7	1176.4	1226.8	40291.5	68136.3	1232	278	467	287.9	483.5	166.4	1795.6511	0.96478	7.372596154
1623	29618.1	37812.5	6605.8	8326.8	12502.3	16300.8	451.4	597.3	1212.2	297.3	852.8	954.1	2679.2	2967.3	1307.4014	0.96603996	5.49347892
1624	467249.6	825651.9	197354.6	309874.8	1332.3	1553.2	24228.3	42036.9	1337.5	138.6	627.2	376	561	477.8	1809.4612	0.9662	3.250732524
1625	213249.3	389503.2	107234.2	173549	1495.6	1081.5	4580.4	7716.8	1393.1	657.1	379.4	59.9	569.9	234.7	1870.3601	0.96629995	4.608010226
1626	451808.6	717361.5	157916.8	240211.4	1856	1898	1217.4	1636	1291.5	288.4	512	62	459.7	334.6	1625.8624	0.96632	5.67244471
1627	26250.3	33066	33352	44189	694.5	829.9	554.3	686.2	1121.5	156	391.6	93.5	338.8	28.5	1289.9872	0.96686	29.11929825
1628	481172.9	921858.8	195530.7	313054.8	1686.2	2084	43308.8	78784.9	1153.9	338.3	371.4	69.8	641.4	143	1961.8566	0.96691996	14.57342657
1629	410735.9	648820.5	134569.5	203602.2	987.2	775.5	8042.6	12156.1	2851.1	2617.9	433.3	121.3	455.1	275.3	1617.5953	0.96705997	2.816926989
1630	338373.1	577714.2	123545	191345.9	15964	24123.8	11416.8	20913.4	1553.4	26.5	894.3	1243.6	2852.7	3458.3	1748.3291	0.96742	6.975623861
1631	283459	348285.7	441528.4	611614.1	715.1	391	805.3	1021	1574.8	-353.9	469	341.4	606.5	756.2	1258.1982	0.96818	0.517058979
1632	424328.2	715272.5	143708.2	221390.1	9671.3	15045.4	41046.2	70092.3	1441.5	340.3	619.6	535.8	1169.5	1364.4	1726.114	0.96966	11.02711815
1633	483070.9	759179.1	174799.8	257093.7	20618.7	29976	4572.5	7677.9	1244	566.9	1451.1	1522.3	4837.8	6471.5	1609.3081	0.97072	4.632001854
1634	480195.1	912375	224899	370413	1524.4	1847.4	7870.6	14200.4	1461.4	274.4	353.5	146.6	505.4	324.9	1945.6207	0.97077996	5.686057248
1635	161667.9	238594.9	180954.5	243011.6	1228.3	1580.3	1463	1344.3	1180.8	43.3	484.8	112.1	766.7	562.8	1511.2874	0.97102	2.807924662
1636	28883.7	39948	151820.3	191020	4509.6	5837.9	4601.4	6239.2	1654.8	239.2	1919	1951.6	2341	2867.4	1416.4387	0.97234	2.035955918
1637	742674.1	1274722.6	242945.3	385361.3	10349.5	15275.2	18318.8	34379.6	5040.8	7051.5	881.5	524.4	1248.6	2020.5	1757.594	0.97246	7.560108884
1638	343296.6	522750.5	112866.3	171726.6	1982.3	1879.4	547	399.1	1658.2	-373.9	532.2	198.5	376.1	-243	1559.284	0.97252	-7.734156379
1639	604937.5	1061597.9	269456.5	414896.9	1306.5	1437.9	27827.5	46755.4	1395	89.3	471.1	260.8	397.2	310.1	1797.0088	0.97264	4.636891325
1640	82200.3	125283.4	76245.2	103338	791.1	731.2	822.1	-16.6	1042	163.4	786.7	430.3	569.7	760.4	1560.6968	0.97286	0.961599158
1641	589343.3	1140219.8	253593.3	412708.7	60368.4	94745.8	41871	81000.8	1558.6	1247.4	4802.6	6982.6	17475.6	25866.7	1981.186	0.97287995	3.662848373
1642	331569.1	511390.4	147333.6	212606.8	844	985.6	4361.8	7450.2	1444.3	92.1	370.7	354.5	466.9	35.2	1579.3528	0.97353995	28
1643	208538.6	315725.6	190728	264763.1	1163.5	1289.4	582.2	699.8	1399.7	191.3	436.6	6.2	482.5	478.4	1550.3458	0.9741	2.695234114
1644	544408.8	924241.3	163374.3	249691.6	300208.9	441973.1	29658.7	46932.7	1693.6	658.4	50293.6	66964.9	184901.7	253680.6	1738.443	0.97472	1.74224241
1645	476567.5	801560.8	133605	205832.3	1285.2	1498	20950.1	35698.4	1632	452.7	420.6	273	342.7	443.6	1722.3391	0.97608	3.376916141
1646	581696.5	1183459.8	266805.2	433093.1	143571.7	226483.7	45919.3	82477.2	1319	597.4	8574.9	11997.4	28632.9	41544.3	2083.3254	0.97638	5.451619115
1647	384681.5	633602.7	161866.7	241366.8	9869.3	14284.5	18332.3	30984.2	1553.6	802.4	428.6	346.1	1120.9	788.4	1686.6187	0.97653997	18.11834094
1648	486344.3	784908.4	173502.1	261964.1	44059.5	64466.7	5303.7	9249.6	1109.9	229.8	3221.7	4246.7	11841.3	15120.9	1652.6282	0.977	4.26341686
1649	50862.2	72426.6	47475.6	64106	1356.6	1400.1	3197.5	4166.7	1004.7	-340.8	708.7	466.6	722.2	596.4	1458.3181	0.97767997	2.347585513
1650	601479.6	1170753.5	275664.5	448255.7	6141.3	9426.3	80925.1	154322.5	1239.9	-497.4	378.7	64.4	851.3	1422.6	1993.196	0.97856	6.626107128
1651	301429.6	445036.7	118640.5	171151.8	1687.9	2121.6	747.2	779.4	1090.9	-127.9	594.2	646.6	614.7	2.2	1511.8815	0.97973996	964.3636364
1652	474666.4	771379.8	235399.9	362470.3	1670.3	1849.7	15777.3	26953.3	1351.8	6.2	639.7	436.7	483.5	597.6	1664.1089	0.98012	3.09521419
1653	53963.9	71046.6	81831.8	108202.7	1236.5	1146.5	758.9	743.1	1449.5	418.4	578.3	237.2	573.3	229	1348.2413	0.9802	5.006550218
1654	356924.7	502675.6	140679.2	203289.9	1122.8	1373.3	5777.8	8899.6	2091.1	85.6	493.6	83	395.6	161.5	1442.1697	0.98164	8.503405573
1655	433051.6	700711.8	154502.9	225778.4	4316	5767.5	2794.7	4085.4	1728	790.1	463	255.1	915.9	832.3	1656.9261	0.9824	6.929592695
1656	574587.1	982472.4	200359.7	308530.8	310737.2	466868	20203.9	34601.5	5984.4	8186.7	30399.1	41952.3	115915.6	161776.9	1750.9213	0.98241997	2.885875548
1657	324771	465706.2	110697.7	155301.5	785.5	765.8	387	503	1248.6	-5.8	531.2	89.3	490.5	167.1	1468.3788	0.98337996	4.5828845
1658	61976	75387.4	41539	53388.8	371.3	125.6	255.7	20.2	1589.2	-351.7	487.1	417.6	340	222	1245.5753	0.98359996	0.565765766
1659	681875.9	1187366.3	274024.5	450187.1	5698.3	8649.1	31847.5	57774	1459.9	1175	538.2	704.1	777	958.7	1783.1246	0.98407996	9.021696047
1660	106568.5	178834.2	134564.9	185884.7	533.9	932.4	716.4	575.6	792.5	26.8	454.1	201.6	419	313.9	1718.3959	0.98476	2.97037273
1661	481396.8	882568.9	182177.6	290038.2	1549.7	1453.1	9269.9	15852.9	1756.4	1258.1	610.7	704.5	518.6	516.3	1877.3673	0.98546	2.814448964
1662	33296.4	46445.8	9265.1	12161.4	465.7	154	275.1	197.1	905.5	-114.5	210.5	-201.3	352.3	110.9	1428.4055	0.98594	1.388638413
1663	905115.8	1638169.6	381667.5	616158	3055.4	3956.4	19299.5	38432.7	994.1	340.4	715	582.5	733.2	1023.4	1853.3453	0.98652	3.865937073
1664	69970.4	104983.4	90026.6	118917.8	1406.6	1556.2	728.1	1034.4	1334.2	258.3	431.5	279	565.1	618.9	1536.4464	0.98715997	2.514461141
1665	528017.4	934139.4	253451.5	417996.9	1950.4	2409.7	29421.9	54490.1	1097.4	75.1	450.6	-105.5	704.3	383.3	1811.6086	0.98784	6.286720584
1666	24906.2	39819.7	10516	14997.1	753.2	885	1363.9	2003.9	1130.2	449.3	573.2	261.6	435.4	199	1637.2733	0.98797995	4.447236181
1667	575371	1053734.8	312553.6	502432	1275.4	1239.7	73604.4	131152.9	1331.3	323.2	442.9	187.7	632.3	492.6	1875.3635	0.98933995	2.516646366
1668	651066.9	1157415.6	293497.2	457846.9	1441.1	1592.9	11401.4	19969	1666.9	1617.1	516.7	149.2	546.5	536.2	1820.3939	0.98942	2.970719881
1669	649001.3	1151526.3	271703	423361.7	2419.1	3075.7	20819	39363.2	1383.7	885.7	367.1	376.6	352.3	606.8	1816.8916	0.9896	5.06872116
1670	564573.1	1091413.3	263438.6	438822.2	13530	21271.1	53075.9	99398.5	1499.6	369.6	534.4	627.5	1630.8	2424.7	1979.579	0.99047995	8.772672908
1671	435820.4	681740.4	112901.1	163182.5	608736.3	866300.1	17187.4	26314.8	13789.4	19662.6	84126.9	107211	315162.4	403465.6	1601.8257	0.9905	2.147147365
1672	569441.2	913206	226428.5	325813.9	97552.3	143077.8	3667.4	5624.6	2863.1	3880.8	7250.9	9693.2	25103.4	34112.4	1642.1799	0.99065995	4.19430471
1673	531287	1717803.6	289951.3	625207.1	721555.8	1054114.8	61350	161025.8	3209.4	4214.4	73034.9	96982.2	281001.2	374389.2	3310.9297	0.99183995	2.815558782
1674	534214.1	1034123.3	197239.4	309683.5	302995.5	475519	39037.6	69925.9	1503	532.9	29273.1	42746.6	108463.8	160167.1	1982.2643	0.99192	2.968893112
1675	618599.6	1209487	344698.8	563563	1939.5	2597.4	21615.5	38028.9	1226.7	975	399.4	475.6	540.5	594	2002.1503	0.99314	4.372727273
1676	265857.2	485448	188410.5	292270.7	1190.7	1302.6	24296.6	40179.5	1138.1	50	397.8	-284.1	599.9	148.7	1869.8026	0.9934	8.759919301
1677	50717.7	66919.9	13869.8	18259.8	377.6	-311	5327.7	7791.4	1102.8	332.6	387.5	-288.5	203.8	-14.1	1351.2693	0.99368	22.05673759
1678	601267.1	979005.4	218154.6	323369.3	3644.5	5100.5	6596.1	10662.8	1607.5	1351.8	528.4	395.3	639.2	645.3	1667.3228	0.99372	7.904075624
1679	445872.9	833680.1	272850.7	426219.3	2938.7	4216.7	26747.9	45187.9	1030.1	-202.2	740.6	452.9	657.5	468.3	1914.6477	0.99417996	9.004270767
1680	446379.5	740280.6	210407.6	312037.9	102019.7	150154.7	12561.9	22304.3	927.3	304.2	11659.7	15508.1	39554.2	54561.5	1698.2258	0.99446	2.752026612
1681	416155	638565.2	118519.1	174056.7	27442.4	39291	4812.5	8002.7	1326	936.6	1088.3	796.6	3546.7	3832.9	1571.2782	0.99535996	10.25098489
1682	489994.2	976180.9	180369.2	324741.2	125243.6	210670.4	21512.6	40349.6	1443.6	472.1	6113.6	7999.5	21571.9	28749.3	2040.0503	0.99568	7.327844504
1683	144754.2	279085.3	197417.3	312157.9	1404.7	2548	7905.1	12794.5	1153.4	119	418.7	106.9	563.8	481.6	1974.2906	0.99571997	5.290697674
1684	323923.7	472917.5	113436.9	170272.8	1217.3	1634.4	3318.6	5305.5	978.9	-81.3	445.7	25.4	325.2	-50.1	1495.0204	0.99618	-32.62275449
1685	438666.4	710124.4	144185.5	219381.8	118016.4	171738.7	28882.3	46437.9	1043	586.9	11505.1	15534.9	40286.6	54245.6	1657.6855	0.99649996	3.1659471
1686	402046.3	580558.2	591983.9	881103.1	1181.3	1630	1384.8	1899.2	1145.2	-8.9	442.7	433.3	583	457.4	1478.6871	0.99675995	3.563620463
1687	418569.6	746760.8	185217.4	286084.4	146736.4	215006.3	14087.3	23886	1581.5	844	21809.2	29202.4	86309	116165.9	1826.9021	0.99685997	1.850855544
1688	30311.9	48081.2	16884.5	25162	2931.3	4203	1947.2	2415.7	860.4	-384.2	428	293.6	968.9	566.4	1624.7012	0.99796	7.420550847
1689	524726.1	960406.6	240357.5	408786.3	1693	2334.5	34053.7	62391.4	1551.6	748.6	463.8	726.7	597.4	59	1874.2487	0.99898	39.56779661
1690	493459.7	826447.4	153405.2	226515.7	5137.5	7072.5	8712.7	13784.1	2711.1	2500.3	392.1	12.8	785.6	731.6	1715.0095	0.99943995	9.667167851
1691	440055.3	830208.6	173268.7	275896.9	5952.1	9563.1	15256.9	26368.2	1280.6	464.6	527.7	567.9	1012	1219.7	1931.9109	0.99995995	7.840534558
1692	183912.5	257910	57943.5	81629	920.9	1371	654	792.3	1541.2	153.7	400.8	237.7	449.1	532.2	1436.012	0.99998	2.576099211
1693	201708.2	312887.5	225818.8	316850.3	1139.5	1216.2	613.1	559.7	1414.3	-146.4	417.9	437.6	493.3	65.9	1588.4479	1.00208	18.4552352
1694	47041.9	61143.4	26020.7	33196.1	1227.8	1155.7	631.6	535.4	1140.8	-135.3	729.8	418.2	685.4	616.5	1331.004	1.00292	1.874614761
1695	649951.1	939336.1	4670939.5	6751195.5	1398.6	1352.5	2110.9	2753	1244.6	410.2	537.5	482.1	540.7	998.6	1479.943	1.00332	1.354396155
1696	474143.7	757750.1	132215.1	198913.1	13685	19711.3	26202.7	42700.3	1973.8	2031.6	769.8	593.1	1830.6	2265.4	1636.5262	1.00428	8.701024102
1697	317350.2	525354.5	166698.7	249164.5	849.4	1127.3	1074.7	1255.6	1246.6	-185.8	326.9	-247.6	336.1	-263.7	1695.2046	1.00552	-4.274933637
1698	480260.2	920465.3	328954.4	531625.9	4364.8	6637	10210	19193.6	1336.2	436.4	448.2	217.4	564	576.7	1962.6119	1.0058199	11.50858332
1699	56277.2	73386.4	40376.8	53995	725.5	751.4	737.3	779.1	1102.7	-256.1	552.7	319.6	368.3	314.4	1335.4199	1.00594	2.389949109
1700	197800.3	375197.1	301720.5	455587.8	1161.3	1531.8	851.6	935.5	1441.9	248.5	563.6	175.5	530.7	377.2	1942.3748	1.0062599	4.06097561
1701	639748.5	1509268.6	313458.4	640337.4	98428.4	142761.2	44256.9	89000.8	1109.4	548.4	8358.7	11479.6	31851.1	41646	2415.7952	1.00632	3.427969073
1702	276345.6	527312.2	136325.9	209621.3	4348	6985.8	808.2	817	1311.9	105.8	376.9	189.2	492.6	795.1	1953.9667	1.00756	8.786064646
1703	437979	719458.5	217477.4	316728.7	4416.4	5967.3	18691.5	30925.3	1208	-61	627	247.4	539.5	584.9	1682.1127	1.00822	10.2022568
1704	563978.1	1079453	283285.8	492120.8	1614.3	1614.8	27003.4	53954.3	1244.2	307.8	620.8	692.1	575.2	491.8	1959.9413	1.0085399	3.283448556
1705	462265.6	743688.4	154922.6	233575.8	25620.3	36761.7	1428.3	3012.4	1177.5	697.1	1171.2	1287	3345	4134.3	1647.406	1.00886	8.891880125
1706	284697.3	391362.2	104490.2	153666	1319.6	1322.5	580.4	684.8	1409.1	239.1	291.4	189.4	521.9	151.2	1407.6565	1.00962	8.746693122
1707	242096.6	380121.5	238604.8	340650.9	1312	1554	545.4	683	1059.5	99.4	624	337.5	723.7	514.6	1607.8081	1.0098599	3.01982122
1708	149090.3	243530	157488	226905.5	1214.5	1290.9	346.3	171.7	1409.5	-175	511.6	392.5	498.8	491.5	1672.668	1.01014	2.626449644
1709	491476.9	890020.8	244130.7	381954.8	4158.2	5729	10468.8	19631.9	1233.9	620.3	547.4	617.8	481.4	560	1854.3894	1.0111799	10.23035714
1710	510215.9	864675	217745.5	335721.2	1579.2	2468	18450.6	31894.6	1563.1	1095.4	425.3	333.3	551.1	246.3	1735.423	1.0116199	10.02030045
1711	583109.1	1146130.3	307321	508479.4	1364	2090.8	77240.8	145263.9	1001.4	640.5	390.3	206.1	668.7	648.3	2012.7397	1.0121399	3.225050131
1712	528539	1010667.7	289024.4	451146.1	16067.1	23910.5	41189.3	73395.5	1454.8	-9.9	1005	1238.4	2366.5	3074.2	1958.0938	1.01236	7.777795849
1713	132312.2	178954.5	40564.2	54420.1	783.3	525.9	390.2	280.3	1193.5	197.8	491.6	30.3	401.5	-25.6	1384.9756	1.0135	-20.54296875
1714	322766.9	478604.1	346607.8	486195.2	1242.7	1189	1132.5	1660.9	1100	242.4	563.1	699.3	501.8	606.5	1518.4347	1.01418	1.960428689
1715	483531.1	766323	151899	245641	32740.4	47470.4	5582.6	10178.4	877.4	-86.6	2673.5	2791.1	8057.4	10637.9	1622.8931	1.01554	4.462384493
1716	465771.9	854258.9	254922.5	430765.6	2260.3	3240.8	24055	42742.3	1132.8	635.8	796.8	747.6	838.7	980.8	1878.1039	1.0163599	3.304241436
1717	426067.7	726109	185212.3	277523.5	32549.6	47636.9	7465.4	12805.2	1022.8	288.2	2095	2479.6	6469	8867.4	1745.1266	1.01656	5.372138395
1718	415570.1	780942.1	152529.3	248329.8	5605.5	8678.7	10046.8	18770.1	1512.8	1353.5	681.5	584.9	1224.6	1736.5	1924.3171	1.01746	4.99781169
1719	371240.6	535118.5	135866.3	200209.6	950.3	904.9	3011	5869.1	1258.2	-231.4	396.2	84	424.1	367.5	1476.0286	1.01798	2.462312925
1720	540633.5	904413.4	157320.5	246378.4	6746.5	9810.4	13355.5	22087.4	1283	-337.7	463.1	418.8	805.2	839.1	1713.0292	1.01842	11.69157431
1721	514216.3	924899.4	220509.2	351107	338079.1	509030.7	12822.1	21414.9	3698	3629.4	22562.7	31247.8	80297.7	111523.4	1841.8253	1.01854	4.564339861
1722	238615.3	433109.8	488297.3	721725.2	4584.4	6733.8	3007	5392.3	1542.6	274.9	1266.6	1577.1	1555.6	1767.7	1858.7123	1.01886	3.809356791
1723	453849.1	745564.9	163469.6	239546.8	1932	2243.1	25089.8	40874.7	1644.3	1386.1	354.7	18.5	554.9	250.7	1682.1877	1.0217	8.947347427
1724	180682.6	364699.6	316616	467022.6	1059.5	1276.9	294.2	180.3	1343.7	220.3	692.6	134.7	490.5	509.4	2066.9265	1.02204	2.506674519
1725	452112.8	772067.3	161574.3	238791.1	26160.9	38564.6	12698.7	21748.2	1253.6	-215.6	1701.6	1784.9	5437.7	7127.6	1748.6731	1.0224199	5.410601044
1726	239719.5	373005.3	352317	475388.8	1693.2	2484	814.1	1150.4	1192	302.2	708.6	190	542.7	341.6	1593.4	1.02244	7.271662763
1727	744104.5	1844474.8	301373.2	699440.6	111419.7	266042.7	51087.3	113437.2	1303	1169.9	10766.9	18442.9	40024.9	69992.8	2538.2761	1.02266	3.80100096
1728	188321.5	299247.7	211954.7	299828.3	1445.3	1895	540.3	821.2	1977.6	-3.6	484.6	97.1	584.9	881.9	1627.1715	1.0235599	2.148769702
1729	189519.6	374265	436234.8	640129.5	2987.5	3792.4	2111.5	3126.4	1306.7	550	1175.4	1104.6	1148.5	1984	2022.2827	1.02412	1.911491935
1730	482113.2	793208	193394.5	280039.7	47822.7	70424.1	11904.6	20168	1738.1	1829	2957.8	3804.4	10767.9	14005.7	1684.7631	1.025	5.028245643
1731	302381.7	370935.4	2342989.8	2931998.8	713.6	748	799.7	1207.4	1190.8	333.1	419.5	147	499.8	145.9	1256.1759	1.0253	5.126799178
1732	315987.1	429495.4	110882.6	157533.3	444.5	676	2484.1	3049.8	1103.5	-278.7	480.4	3.8	423.2	181.8	1391.8517	1.02548	3.718371837
1733	732248.9	1727773.6	620018.7	1283969.3	61786.7	96966.7	27563.9	53403.4	1014.1	99.3	2868.6	4414.4	9345.5	13570.3	2416.1753	1.02556	7.145508942
1734	458243.5	676978.1	119519.6	173329.4	314243.7	451186.7	9425.9	14788.3	1223.3	1123.2	33795.7	43394.1	124858.2	162348	1512.8	1.02578	2.779133097
1735	388163	684371.7	164943.1	267532.2	1082.4	1217.5	31220.5	54702.7	1806	870.6	544.3	667.6	546.7	326.4	1805.4318	1.0267999	3.730085784
1736	390026.2	623695.4	386257.2	554651.2	1339.6	1663.4	792.6	1059.6	1083.6	236.6	393.6	111.5	635.9	526.3	1637.4971	1.02714	3.160554817
1737	409890.2	1140234.3	176417.3	508868.9	1156.7	1539.5	7753.1	26590	1809.4	784	506.7	252.9	459.8	180.6	2848.5808	1.02792	8.524363234
1738	293339.7	641872.5	215084.9	360990.8	13393.3	22415.9	3334.6	5831	1234.9	-288.3	973.7	907.4	3181.2	5373.9	2240.6965	1.02814	4.171253652
1739	114642.4	146409.4	446585.5	577870.3	352.4	304.7	546.3	632.9	1395	325.9	481.1	-77.6	246.6	19.1	1307.7705	1.02844	15.95287958
1740	251030.3	421155.2	452583.9	642639.6	2365.3	3269	1504.8	2167.7	1249.2	32.1	642.7	564.3	767	986.9	1718.0139	1.0286599	3.31239234
1741	432921.6	722803.8	169753.4	251461.4	36840.4	53104.8	29679.3	48911	1213.5	472.5	1713.2	1362.9	4701	5859.4	1709.671	1.02904	9.06318053
1742	151223.9	261107.2	225596.5	309298.5	843.3	988.5	843.2	1017.2	1548.4	340.3	260	-78.4	592.9	542.9	1768.1566	1.0291	1.820777307
1743	336558.1	549861.1	96861.5	142252.8	7237	10323	5029.7	8307.9	1687.6	522.6	575.8	494.2	853.4	1192.5	1673.0168	1.0303999	8.656603774
1744	425315.7	744572.4	249381.2	385855.2	1665.5	1967.5	5960.7	10097.6	1183.1	110.8	520.1	465.3	505.6	215.1	1792.6646	1.03092	9.146908415
1745	539039.3	1026646.1	256364.7	419134.4	55768.1	88813.1	6168.9	11676.7	1016.6	396.6	2439.7	3451.9	7996	11726.2	1950.3212	1.0317	7.573902884
1746	436608.5	846822	195423.5	312216.5	1576.9	1763.5	29262	54822.8	2197.2	1113.7	304.8	347.7	457.1	465.2	1986.0968	1.0318	3.790842648
1747	480860.2	981872.5	299850.8	523387.3	1603.5	2178.7	20101.1	38669.2	1014.3	-25.4	465.9	382.1	677.3	512.4	2090.9314	1.03196	4.2519516
1748	40505.9	53260.4	80524.7	107516.6	491.8	189.2	391.6	-71.6	1148.8	-152.3	345.8	79.2	397.4	-59.5	1346.4902	1.03254	-3.179831933
1749	359895.1	605403.6	161491.7	249011.2	53574.6	82135	1526.9	2818	1332.6	182.2	2273.5	3561.6	9084.7	12915.1	1722.5725	1.03388	6.359610069
1750	153127.7	264836.6	409519.1	604377.6	6213	9335.8	4434.7	6812.3	1301.8	553.1	2017.8	2645.6	2182.6	3062.4	1771.1115	1.0339199	3.048524033
1751	393142.2	620005.5	156890.7	234980.5	16001.4	22591.3	9258.7	15376.6	1134.6	171.2	582.9	294.4	1296.1	1316.8	1614.9263	1.03398	17.15621203
1752	332252.2	582012.3	151794.4	223366.4	900.8	1195.5	7610	12826.6	1040.2	11.9	344.2	-104.1	612	249.7	1793.7814	1.03452	4.787745294
1753	618989.2	1123605.9	1124312.8	1729088	4693.5	7019.9	2665.3	3798.1	990.7	603.4	1216.7	1364.6	1288.3	1818.9	1858.8065	1.03494	3.859420529
1754	411928.3	641937.1	144328.5	218291.3	849.3	919.3	1091.6	1664	1113.9	-18	403.6	203.5	362.7	91.2	1595.7728	1.0352399	10.08004386
1755	560628.5	1133024.6	260738.4	448089.9	1524.4	1989.7	81504.9	154878.8	1789.4	801.9	518.7	280.1	747.1	1116	2069.5093	1.03758	1.782885305
1756	497889.6	819448.2	1028533.9	1567966.3	3332	4891.3	2416.2	3801.5	1511.9	112.8	1144.9	1211.2	1444.6	1995.6	1685.3474	1.03762	2.451042293
1757	539667	1036747.5	276837.4	486187.7	1704.4	2322.8	32539.5	67751.3	1000	525.5	347	135.9	755.5	791.4	1967.2035	1.038	2.935051807
1758	263330.1	356241	83653.8	116447.8	430.3	260.3	419.4	52.3	1604.2	256.8	300.8	18.6	503.2	438.8	1385.3096	1.0388399	0.593208751
1759	307577.6	580391.9	176802.6	291974.8	4948.3	7189.2	9036.3	17210.4	833.5	-590.4	387.2	388	761	641.8	1932.2733	1.03906	11.20162044
1760	345881.3	562379.7	180834.2	269248.5	1663.6	2071.5	3748.4	6173.8	1393.1	370.1	699.4	404.4	513.9	564.2	1664.9592	1.03952	3.671570365
1761	110720.6	150188	110796.8	146392.4	1408	1525.5	993.4	1640	963.5	136.4	776	548	635.7	345.6	1389.0173	1.04084	4.4140625
1762	508234.3	968747	231656	382388	17534.5	27144.4	4858.3	9087.7	721.5	0.5	1263.6	1321	3658.8	5432	1951.8584	1.04108	4.99712813
1763	273772.9	502182.3	152162.7	231236.8	942.2	1294	6012.8	9968.9	1137.9	281.8	395.4	15.3	337.4	248.5	1878.3563	1.04136	5.207243461
1764	523679.9	1023970	190937.5	322070.7	1379.2	2135.5	27274.6	51923.6	1683.1	1553.9	329.3	104.3	511.1	296.3	2002.293	1.04154	7.20722241
1765	492885.1	966888.2	185433	313570.9	1564	2359.3	20392.8	40545.9	1545.4	519.5	294.3	-145.4	436.7	356.3	2008.7908	1.0418999	6.621667134
1766	412827	709768.2	176464.4	269376.1	1635.1	1730	25797.3	41666.5	2030.8	2288.6	357	51.9	558.5	368.2	1760.5612	1.0420799	4.698533406
1767	400944.2	715633	133332.2	201780.6	20519.3	30179.9	21998.2	37173.3	1817.5	879.8	1027.6	1308.8	3233.5	4299.4	1827.7058	1.0425199	7.019560869
1768	515758.9	769655.6	118455.8	165650.7	5617034.5	10282212	85332.5	137644.4	3844	3560.4	398795.1	526252.3	1515077.8	2009377	1528.1118	1.04266	5.117114409
1769	423747.1	694646.5	130939	203117	1044.4	1467.4	3126.6	4063.9	1493.4	-227.6	489.5	262.6	433.4	118.4	1678.6492	1.04312	12.39358108
1770	340603.9	491071.9	122122.5	176903.1	19324.3	27168.8	631	105.3	1052.8	479.3	2124.8	2566.6	7958.7	10013.3	1476.3865	1.04318	2.713271349
1771	428299.7	656971.5	229684.3	333045	3637.6	4931.9	1201.4	1638.7	1294.8	782.7	527	491.1	557	603.9	1570.7334	1.0433999	8.166749462
1772	197674.1	314296.6	424617.3	601257.8	3077.5	4197.2	2878.8	4007.1	1600.8	152.5	1273.5	1044.4	1200.6	1476	1628.1498	1.04356	2.843631436
1773	473000.6	867154	205090.3	324596.1	4422.3	6949.4	55211	101018.6	954.2	-56.4	324.2	68.5	784.1	326.5	1877.3048	1.0436599	21.28453292
1774	524737.5	825026.4	195432.5	289554.9	21250.5	30679.9	20283.5	35314.4	1563	442.3	679.1	554.8	1845.2	2787.6	1610.0022	1.04412	11.00584732
1775	569568.3	930553.9	164037.2	251216	1247.1	1958.7	33126.1	57599.4	1586	1892.9	458.7	244.8	449.7	182.9	1672.9983	1.0458	10.70913067
1776	436647.3	810763.3	243201.3	384073.2	55968.4	85357.3	61295	109444.8	1486.6	149.9	2490.6	3454.1	8955.6	12663.7	1901.3851	1.0458599	6.740312863
1777	676841.1	1326435.4	322525.6	550182.3	94164	148508.1	13881.8	25418.2	1268.3	1087.6	6666.7	9196	24362.9	36594.2	2006.7799	1.04636	4.05824147
1778	503538.6	738043.1	133176	185015.6	3418907.5	4762770	90366.2	137687.8	1415.7	335.3	470644.6	593752.7	1851890.5	2353095.5	1500.8977	1.04754	2.024044498
1779	242792.8	400022.8	111422.3	166598.1	1096.9	1052.1	2322.7	3838.7	1365.6	281.9	541.6	98.9	437.7	278.6	1687.1335	1.0481	3.77638191
1780	453663.5	764915.8	186781	295142.3	1173.2	1034.5	18846.1	31900.4	1544	1103.7	452.6	391.5	598.7	531.1	1726.5802	1.04834	1.947844097
1781	497608.5	807737.8	208149.2	342313.1	1107.7	1920.2	42591.3	78402.2	1327	701.4	406.9	148.4	512.9	376.8	1662.1974	1.04914	5.096072187
1782	387329.5	658115.2	164122.7	245243.8	1013.3	1377.5	5148.3	9093.7	993.6	-4.1	412.6	419.1	448.9	397.9	1739.893	1.04932	3.461925107
1783	589264.3	1144305.9	527614.1	824697.1	14003.5	21864.2	18303.7	33334.6	1893.9	2256.8	1413.7	1943.7	2457.3	3695.9	1988.5294	1.0494599	5.915798588
1784	129982.2	220608.6	188339.6	267074.5	836.6	969.6	541.5	427.7	1108.7	-170.8	492.7	295.1	738.2	356.9	1738.0331	1.04952	2.716727375
1785	254983.6	376326	117744.5	174336.7	1925.3	1971.8	2741.1	3908.5	1119.9	-47.9	506.7	453.4	451.3	80.1	1511.3494	1.0495399	24.61672909
1786	537461.6	1062643.8	230872.5	373770.3	1215.9	1466.6	19323.2	36703.4	3034.9	2697.6	386.2	248.6	470.7	324.2	2024.6251	1.0504199	4.523750771
1787	566146.4	1082284.3	276847.9	450800.8	1918.3	2505.2	22577.3	41200.8	1367.8	810.2	575.7	589.2	411.5	508.6	1957.5564	1.0509399	4.925678333
1788	541187.9	968897.1	231463.8	353086.7	27212.5	41312.5	8254.9	15215.1	1225.5	194.9	2218.3	2993.7	7589.3	10239	1833.2952	1.05128	4.034817853
1789	661388.7	1237531.6	278223.2	460366.9	1826.8	2510.3	37145.8	71609.6	1227.1	453.6	485.6	293	571.6	554	1916.0303	1.0517	4.531227437
1790	548747.6	1094633.8	271286.9	459493.9	1908	2648	26386.7	48770.4	1448	770.1	583	45.1	427.9	559.8	2042.6732	1.05176	4.730260807
1791	60299.1	104545.9	120799.7	169715.8	1753.2	2235	1051.9	1426.5	1216.4	204.2	479.1	504.3	947.6	816.4	1775.4841	1.05388	2.737628613
1792	615891	1326646.8	222497.7	536040.5	1225.5	2237.3	13099	29613	1568.6	813.7	411.2	312.3	642.5	413.1	2205.7346	1.0547199	5.415879932
1793	467480	699600.9	117203	169288.8	1496043.3	2123991	65543.7	99758.7	1853.2	2247.3	274775.1	353264.1	1062868	1369819.5	1532.4514	1.05584	1.550562684
1794	454531.9	854848.3	173832.5	286542.1	18098.3	28087.6	23535.5	44157	1227.9	346	1074.2	1316.6	2825	3444.2	1925.8755	1.0566	8.155043261
1795	546392.5	980233.2	249268.9	393525.2	3013.9	4607.9	8612.4	15338.1	1328.5	173.3	550.1	373.1	763	588.9	1837.0668	1.05722	7.824588215
1796	110964.8	208994.4	134705.6	251447.2	541.7	454.6	8509.9	21078.4	1036.4	905.6	306.7	-152	534.6	105.3	1928.7072	1.05786	4.317188984
1797	439904.4	735325.3	147753.1	224907.9	4497.7	6271	25131.1	42857.1	1729.5	296.5	474.5	156.2	648.3	768.9	1711.6753	1.0583999	8.155806997
1798	600971.8	1055206.1	208811.5	335861	1471.4	1672.4	45819.5	83888.7	1162.1	-499.1	475	-210.5	533.2	737.4	1797.9833	1.05882	2.267968538
1799	902466.4	1617514.4	1017994.6	1660945.8	11606.6	18698.7	19584.1	35994.9	1214.2	757.3	2135.5	3200	5677.1	8963.4	1835.3462	1.05892	2.086116875
1800	113425.4	137534.4	74611.5	96799.4	542.4	209.2	253.9	-129.4	881.4	55.6	338.6	232	432.3	272.3	1241.6667	1.05974	0.76827029
1801	618482.2	1079841.8	175812	299727.6	1537.2	2148	31371.9	59259.9	2730.2	2395.3	437.2	142.6	739.4	768.5	1787.8624	1.0599799	2.795055303
1802	810075	2051110.3	3242993.5	6206353	43499.4	82888.2	36764.4	74777.9	3795.3	4535.2	13090.9	25541.2	16760.3	33496.1	2592.7778	1.06038	2.47456271
1803	467218.9	851604.6	209809.2	327360.9	2249.1	2679.9	43833.4	74254	1226.9	1136.6	428.7	428.7	426.5	424.2	1866.4655	1.0617	6.317538897
1804	508385.3	955718.8	226023	350551.2	1931.1	2347.7	37371	70235.7	1087.7	431.2	415.1	623.6	616.3	592.8	1925.0326	1.0617399	3.960357625
1805	492325.1	811184.8	132982.6	205989.7	37946	56634.6	11603.9	19131	2835.6	3383.6	2598.4	3091.5	8270.8	10840.2	1687.2216	1.06176	5.224497703
1806	441092.4	799284.4	193461.1	303046	19472.3	29469.6	17419.4	30826.3	2285.4	1356.1	1078.9	1460	3650.4	5076.1	1855.5624	1.06232	5.805559386
1807	535929.2	986533	187668.5	304995.9	22016.3	33809.3	27875.4	49425.6	1007.1	86.3	1170.9	1353.2	2943.4	4231.4	1884.973	1.0633199	7.99009784
1808	58895	76370.6	53503.3	69669.1	1339.8	1539.7	782	730.8	1057.4	146.4	618.9	323.2	625.2	369.7	1328.0022	1.0635799	4.164728158
1809	424918.1	717264.3	156695.4	231724.5	1787.5	2277.5	25317.6	44038.9	959	493.9	553.1	103.1	511.8	266.1	1728.541	1.06378	8.558812477
1810	539736.5	1031064.2	232619.7	376296.5	2419.8	3252.1	61699.6	109565.6	1149.1	88.5	561.1	516.6	659.9	415.6	1956.1582	1.06396	7.825072185
1811	461460.9	759067.4	194642.4	314857.6	874.9	983.5	30525.9	52887.7	1851.6	504.6	516.2	310.2	573.2	360.5	1684.4165	1.06518	2.72815534
1812	362414.9	581665.8	122552	182094.7	952.7	1086.7	7740.5	13366	975.4	188.7	366	68.6	511.7	126.9	1643.5219	1.0654399	8.563435776
1813	531834.6	742282.9	120378.1	171341.6	3655522	5063860	102009.8	156034.6	4233.5	3788.2	503558.8	630520.3	2044336.6	2571436.8	1429.2056	1.06584	1.969272587
1814	540089.3	989423.3	208346.1	330613.9	1808.9	2279.3	85983	147565.6	1981.9	-315.2	794.6	430.1	797.7	741.6	1875.9325	1.06598	3.073489752
1815	435565.9	781071.4	175238	267159	1062.3	1128.5	23881.7	41476.5	1446.3	553.4	413.1	273.7	484.1	120.7	1836.294	1.06638	9.349627175
1816	375118	581777.5	140632.3	210020.4	956.1	716.6	20752.1	34166.4	1383.8	-163.9	298.4	15.5	335.4	129.3	1588.1661	1.06646	5.542150039
1817	381741.2	674340.9	210607.6	302659.1	27440.7	40458.2	1530.2	1982.6	1389.1	-303.5	1600.1	1714.6	4949.8	6670.3	1808.9064	1.06678	6.065424344
1818	334222.6	507698.5	467925.2	681034.8	1548.3	2015.7	1587.3	2564.3	1293.3	120.1	601.5	617	678	617.5	1555.5308	1.06696	3.264291498
1819	25548.6	33426.7	21617.1	28674.8	392.2	5.3	277.8	-17.2	749.7	-62	442.1	335.1	398.2	232.1	1339.9912	1.0675	0.022834985
1820	429679.9	740255.5	170487.7	269371.7	11034.3	16833.5	33267.9	58738.5	1354.6	435.7	664.8	574.6	978.5	864.2	1764.1868	1.06766	19.47870863
1821	253413.6	558673	239466.8	394968.9	1094.3	1631.3	30563.8	59753.6	1154.9	643.1	437.9	147.3	434.5	544.9	2257.5476	1.0677199	2.993760323
1822	87449.6	118055.2	78235.9	103145.8	1219.4	1472.9	703.9	399.8	1132.2	-218	538.8	353.7	606.3	321.4	1382.4023	1.06888	4.582762912
1823	68405	95172.5	11742.1	15353.3	1259.6	1418.1	349.3	273.3	990.9	-273.5	498	257.5	561.3	110.4	1424.8047	1.06896	12.8451087
1824	548157.6	917335.9	156798.2	217701.7	7878.4	11063.7	415.2	787.5	1312.3	-121.1	514.5	326.3	901.2	656.7	1713.669	1.06954	16.84741891
1825	500948.1	881242.6	223747.7	347845.1	1368.6	1509.5	39479.4	67342.1	1476.3	835	550.3	122.4	450.2	616.9	1801.3837	1.06986	2.446911979
1826	25812.4	34645	32063.4	40506.6	565.5	319.5	265.8	24.1	1244.3	392.8	327.1	122.1	506.5	252.2	1374.6311	1.06988	1.266851705
1827	533390.8	889201.9	195010.8	291870.9	369394.3	533492.8	15028.9	24037.8	1231.5	532.5	35319	45543.1	130166.8	170559.4	1707.1047	1.07068	3.127900309
1828	956663.6	2597219	782730.8	1862357	55715.5	125363.4	36023.5	105420.4	7682.7	18393	2335.4	4961.1	6772.5	14869.5	2780.0503	1.07138	8.430908907
1829	638641.2	1189906.5	270666.5	433989.2	1614.7	2103.6	11160.6	19465.5	1402.1	1549.5	525.8	116.4	423.9	100.7	1907.9039	1.07186	20.8897716
1830	465093.7	844140.9	218477.8	340298.3	1089.6	1060	18103.7	30194.9	1302.8	185.1	371.5	371	435.8	148.4	1858.5728	1.07242	7.142857143
1831	438179.1	760821.4	175818.6	279337.3	1508.5	1975.5	24116.1	42320.8	1527.5	787.8	272.4	-134.2	391.2	42.3	1778.0087	1.07286	46.70212766
1832	121472.9	163502.6	46418.7	60315.3	490.7	197.7	315.9	132.9	998.1	-14.2	388.6	233.4	433.5	33.3	1378.3098	1.07348	5.936936937
1833	42467.5	63408.1	67631.6	91274.9	619.7	463.7	585.9	313.3	935.3	-238.3	491.7	10.6	482.2	346.5	1529.055	1.0751799	1.338239538
1834	506187	804673.2	241215.1	380986.7	1562.4	2535.5	4964.5	8185.2	1646	694.6	352.3	326.1	562.7	419.9	1627.8372	1.07522	6.038342462
1835	474770.2	760880.9	137321.2	205041.7	1075.6	1185.4	13920.6	23660.1	3179.6	3548.1	473.6	385	419.9	223.3	1641.0986	1.0753399	5.308553515
1836	129442.2	218007.3	178393.3	251578.9	2868.7	3621.5	1025.1	686	1417.4	36.5	466.7	172.4	1651.8	1495.6	1724.6497	1.0763199	2.421436213
1837	63651.7	91600.5	11756.9	15528.3	9297.3	12217.4	286.6	-126	1002.9	221.7	917.7	1028.9	3069.2	3523.9	1473.7053	1.0773599	3.467010982
1838	445898.4	791841.9	209065.5	327515.8	1776.4	2161.2	27914.3	48169.9	1851	2019.9	465.1	-68.1	406.6	436.6	1818.4637	1.07774	4.950068713
1839	491198.3	933291.7	240855.9	426924.1	8949.3	15092	21360.8	42775.2	1049.2	965.1	562.7	591.8	975	1276.4	1945.6556	1.07796	11.82387966
1840	30177.6	39955.8	18489.4	24358.9	456.4	314.3	551.3	169.5	733.5	-105.5	353.2	8.9	349	82.4	1355.86	1.07806	3.814320388
1841	390951.9	673050.2	136364.5	218323	1067.3	1415	53715.2	91997.2	1164.4	930.3	436	669.6	616.9	536.4	1762.9205	1.07848	2.637956749
1842	395918.1	705722.6	119589.5	178605.3	54797	81120.5	7645.7	12583.4	1551.6	974.1	3247.8	4383.7	11477.4	15065	1825.3029	1.07856	5.384699635
1843	163731.7	251353.4	130085.2	186632.2	785.5	821	576.7	907.1	1351.1	448.8	440.1	94.3	425.6	86.6	1572.0309	1.07942	9.480369515
1844	172215.3	337718.6	220132.7	319401.4	920.1	1238.1	920.9	1640.2	912.6	-293.9	519.7	292.9	564	533.2	2008.1747	1.0796	2.322018005
1845	145888.5	226583.5	208879.5	285122	1384.9	1859.5	1454	1858.3	949.2	17.2	576.8	432.2	865.1	767.7	1590.4084	1.0799	2.422170119
1846	438788.2	656692.5	157346.8	228755.8	34507.5	48360.7	2813.1	3741.2	1038.3	-296.9	1921.9	2097.1	6653.3	8352.4	1532.5367	1.08154	5.790036397
1847	490561.9	874278.9	152188.7	238392.1	1795.8	2433.7	22911.6	40173.9	1956.8	1339.7	425.8	-77.8	645.4	580	1824.9779	1.08192	4.196034483
1848	72415.1	104130.1	86827.7	118302.7	1166.6	1171.5	782.9	1009.5	828.6	-235.3	409.5	333.1	852.7	551.6	1472.6152	1.0819399	2.12382161
1849	417343.7	667402.1	151815.1	231113.1	749	649.3	21722.7	37459.3	1541.8	96.6	569.8	81.6	302.6	76.4	1637.5765	1.08204	8.498691099
1850	603342.2	1193424	249546.7	446160.5	326777.4	517709.3	58746.7	109958.6	1366.6	487.2	26462.9	38974.4	99696.1	148462.3	2025.5151	1.08276	3.487143201
1851	557900.2	1025701.8	269938.4	435741.4	4020.8	6159.5	12538	23302.1	1224.2	368.4	392.2	57.4	452	481.7	1882.6418	1.0835999	12.78700436
1852	442661.2	799353.9	240520.8	403470	949.5	1055.4	21577.3	40457.6	1110.7	65.9	424.7	213.6	752.3	703.4	1849.1503	1.08444	1.5004265
1853	527184.3	1035856.1	250960.5	402760.8	1801.3	2871.3	27707.6	49976.5	1601.9	295	411.6	380.5	594.7	1078.2	2012.0424	1.08482	2.663049527
1854	448068.5	725381.1	188458.4	287921.4	2556.4	3382.2	8664.9	14257.8	1557.4	721.9	622.7	103.1	787.1	564	1657.7758	1.08532	5.996808511
1855	109169.6	143310.2	96485.9	132201.8	620	302.3	376.2	331.5	1143.9	154.3	456.9	453.2	436.6	134.1	1344.2485	1.08604	2.254287845
1856	450091	708594.5	132765.4	191721.7	8232.4	11836.8	11275.5	18105.3	7280	8378.5	747	512.4	1835.5	2004.9	1612.1298	1.0863199	5.903935358
1857	481082.1	923621.5	236453.8	400696.3	163574.3	253601.8	22091.4	39972.8	876.2	184.8	13644.8	18642.6	48815.2	69232.3	1965.9691	1.08664	3.663056117
1858	590329.6	1108364.4	324898.6	543001.3	1484.3	1591.2	13796.3	24583.4	1169.5	299.1	643.2	280	633	605.8	1922.6002	1.08686	2.626609442
1859	566193.3	1178196.8	203074.2	426681.5	5751.6	9869	35956.4	67354.8	1761.1	1484.1	491.4	226.9	689.9	977.2	2130.8545	1.08784	10.0992632
1860	384392.6	606950.5	163796.8	239056.4	808	601.5	13681.4	23352.5	1235.5	-256.1	416	113	475.7	193.1	1616.8828	1.08806	3.114966339
1861	354842.3	723420	174672	302152	1198.5	1516.9	27698.3	50576.7	1337.5	619.5	383.6	-71	298.8	190.5	2087.651	1.0884199	7.962729659
1862	451588.9	778224.3	186690.7	282096.8	1142.2	1453.5	16572.8	27378.9	1369.9	-32.2	419.4	239.3	377.4	268	1764.6792	1.08888	5.423507463
1863	457727.9	776166.5	165241.5	251968.2	1779.2	2117	37282.6	63941.6	1291.1	-344.1	497.3	51.3	695.1	686.3	1736.4196	1.0891	3.084656856
1864	240301.1	306456.2	179793	245428.4	3564	4503.8	1888.8	2432.9	1329.4	18	1686.3	1864.6	2452.7	2850.3	1305.9329	1.08946	1.580114374
1865	80739	102145.7	79192.4	104275.1	1179.1	1526.5	885.3	1180.5	622.8	-240.9	581	306.9	582.5	473.7	1295.5371	1.0897399	3.222503694
1866	646192.2	1138417	295940.2	449844.1	1399.3	1754.9	21078.2	40144.3	1889.5	826.8	459.6	146.8	457.5	454.4	1804.0126	1.08982	3.862015845
1867	43926.9	58746.1	19615.8	26396.2	562.7	119.5	388.5	130.9	988	-322.6	411.1	-222.2	381.8	248.5	1369.6583	1.09012	0.480885312
1868	147811.1	289868.5	206539	307376	13060.4	20172.9	3982.6	6000.9	1461.4	40.9	1049.5	1206.6	2961.4	4208.9	2008.1783	1.0904399	4.792915013
1869	41987.9	53488.9	30194.5	36988.1	908.3	1287.3	455	623.8	1084.8	89.3	348.8	122.1	558.7	462.3	1304.5975	1.09094	2.784555483
1870	108363.7	170423	137108.3	186211.5	1997.6	2542.9	817.4	748.2	1678.8	197.7	791	764.1	517	433.9	1610.4943	1.0914199	5.860566951
1871	452154.1	816533.6	187761.3	296757.3	5525.5	8495.7	29902.8	54034.1	1672.8	1178.5	577.5	590.9	784.6	1105.5	1849.224	1.09178	7.684938942
1872	386520.6	608730	136138.3	200535.6	4238.3	5750.9	2019	2686.1	1450.2	28.1	444.2	223	640.1	664.5	1612.6953	1.09208	8.65447705
1873	60265.5	129968.9	278136.5	427665.9	1706.5	2629.4	2067.5	3314.4	1163	261.3	655.1	615.8	893.2	1260.6	2208.4036	1.09214	2.085832143
1874	249472.3	408682.9	416421.2	619339	1607.1	2261.2	726.1	1101.9	1554	-488.6	602.7	529.8	569.7	668.9	1677.5044	1.09236	3.380475407
1875	448935.3	756264.8	228673.3	353710.7	6296.4	9201.3	1903	2836.8	1358.6	43.4	426.6	352.1	555.6	510.7	1725.0302	1.09268	18.01703544
1876	83233.1	114755.4	61861.6	81490.8	1148	1013.6	681.8	-8.3	1164.3	54.1	466.7	44	466.9	94.7	1411.8201	1.0928	10.7032735
1877	481618.6	874189.1	175776	285609.6	9955.5	15630.9	22534.2	42103.3	1175.7	-431.7	740.6	854.2	2162.5	2950.9	1858.679	1.09342	5.296994137
1878	343104.8	529253.3	124470.3	186425.1	944.9	1216.6	1754.7	2708.7	1261.6	-344.6	413.6	284.9	541.7	383.1	1579.5635	1.09438	3.175672148
1879	371183.5	608115.3	173565	259877.8	869.2	866.5	12646.1	20171.4	1360	-180.3	356.6	-33	366.7	80.1	1677.6671	1.09444	10.81772784
1880	379912.5	636944.3	141709.2	224535.6	1027.7	1290.7	4735.3	7806.7	1159	267.9	574.9	464.4	456.9	210.3	1716.7927	1.09468	6.137422729
1881	429185.5	772362.2	142762.7	214410.8	1253.3	1619	23132.3	39309.7	1169.6	881.4	364.6	-167.4	768.9	447.4	1842.7952	1.09666	3.61868574
1882	478792.3	878537.9	202630.1	330975.6	5971.5	8885.7	10711.7	17968.6	1061.9	674.8	461.7	551.7	689.3	536.9	1878.942	1.0967599	16.55000931
1883	439982.2	730360.6	156403.6	234445.5	138500.6	201081.6	10197.5	15764.7	948.7	385.7	20564.7	26652.6	74362.2	99249.4	1699.8396	1.09792	2.026023331
1884	448775.6	780833.5	217192.5	343583.2	973.3	1564.3	19669.1	34752	1175.9	401.6	354.7	78.9	427.3	225.6	1781.7079	1.0982599	6.933953901
1885	502853.6	892268.7	208656.5	315029.3	1055.9	1112.1	11963.2	20015.4	1370.9	667.6	378.2	-289.9	470.7	293.7	1817.0161	1.09952	3.786516854
1886	552442.4	890513.3	176343.9	273170.8	13230.3	20277.2	7337.3	12042.3	1111.8	421.2	471.7	397.2	1491.5	1744.6	1650.6504	1.10018	11.62283618
1887	332059.9	580746.1	192207.8	286938.7	1052.5	1283	25454.9	41763.6	1241.5	455.9	506.3	205.2	445.3	698	1790.913	1.10066	1.838108883
1888	443420.7	730394.1	211175.2	319716.9	2930.8	4380.3	22201.8	38891.6	1715.1	414.6	669.6	662	707.6	598	1686.7297	1.10094	7.324916388
1889	384483.6	656140.8	152494.9	229219.4	1252	1692	36922.7	62804.4	1128	244.6	631	133.6	643.9	484.8	1747.5236	1.1015999	3.49009901
1890	526867.1	936086.4	217607.7	340091.3	48505.2	72762	15947.9	27540.5	1576.4	37.7	2343.1	2677.8	8115.6	11180.4	1819.3539	1.1018	6.507996136
1891	62267	100416.2	47145.7	63374	673.5	869.8	395	54	1016.6	-104.8	395.2	286.8	530.5	246.1	1651.4434	1.10236	3.534335636
1892	322167.6	604489	253858.8	428596	1915.5	2725.9	27447.5	56404.9	1786.7	1397	407.4	230.6	660.5	567	1921.3938	1.10304	4.807583774
1893	74353.2	127366	21106.5	39402.2	2182.7	3467.1	2872.6	4758.5	954.1	986	397.8	-215.1	591.9	306.2	1754.1193	1.10338	11.32299151
1894	407269.7	629830.4	131013.8	197614.3	49945.6	72366.5	6455.7	10786.4	1342.8	701.1	2339.5	2588.5	8755.8	11895.9	1583.6064	1.1036	6.083314419
1895	703539.1	1262307.9	214034.6	365746.3	428372.5	638896	10548.1	18217.3	4495.5	4679.3	47752.4	60624.8	177055.2	223905.3	1837.2946	1.1045799	2.85342062
1896	235016.9	411748.1	261202.7	403098.8	2714.7	4364.2	1083.9	1534.4	1414.1	160.8	484.6	334.4	577.5	381.8	1794.0457	1.1051999	11.43059193
1897	49019.5	58498.1	68071.6	88700.9	8995.7	11404.7	313.9	99.8	1151.3	-432.8	403.7	248.1	418.2	16	1222.0897	1.1052799	712.79375
1898	469267	812019.2	169631.1	295094.2	1290.4	1353.5	42524.5	78822.7	1478	186.1	608.3	422.6	626.7	651.9	1771.9396	1.1054	2.076238687
1899	31530.2	40158.9	6705.2	9143.2	4891.6	6414.9	424.6	378.1	1027.6	178.6	721.6	860	2019.9	2318.8	1304.2943	1.1071	2.766474038
1900	204050.2	403303.8	94745.3	214148.9	1276.7	1849	889.1	1784.5	1057.4	337	346.7	196.4	635.8	508.6	2023.9467	1.1072999	3.635469917
1901	307955.7	463733.5	1261748.9	2197532.8	761.3	552.9	886.6	1590	1298.9	222.7	973.7	931.9	773.2	1806.4	1542.002	1.10804	0.306078388
1902	495218.4	926503.4	260617.5	417896.3	2088.4	2403.2	45690.3	83733.4	2187	1861.9	505.1	450.4	702.6	736.1	1915.8086	1.1087999	3.264773808
1903	455662.3	808892.7	156431.9	235159.6	87109.3	131361	14728.8	24538.7	1681.2	657.6	7306.7	9636.3	25527	34774.4	1817.8317	1.10898	3.777520245
1904	557129.6	935271.3	244401.4	367129.4	420424.4	623943.8	27383.3	46682.5	6149.5	7461	45793.2	61923.4	167853	229487.9	1719.026	1.10956	2.718852715
1905	445927.9	772374.7	177404.5	272895	1051.3	1381.5	29267.2	51369.2	2948.4	2337.3	340	3.6	568.9	686.9	1773.6622	1.1100199	2.011209783
1906	492902.1	806304.6	145053.5	220588.8	1157	1342	16485.7	28517.4	1095.6	-316.9	487.8	180.7	421.4	135	1675.1106	1.1101	9.940740741
1907	158171.7	221437.4	169077.2	225158.2	729.5	755.5	696.7	168.6	1287.1	122.3	416.1	301.3	385.6	259.6	1433.6117	1.1119599	2.910246533
1908	659615.3	2625293.5	297460.7	1000482.4	133424.1	231377.1	57312.9	190670.2	1392.6	903.6	6239.7	11097.4	24900	42427.2	4075.6033	1.11472	5.453508598
1909	334000.5	518018	112671.5	159352.5	936.9	1110.5	470	-92.7	885.2	-234.3	448.8	-74.3	521.1	289.7	1588.1749	1.1153799	3.833275803
1910	674500.2	1338747	354346.8	592700.8	3243.5	4874.7	48765.1	93932.2	1302.3	309.6	513.9	582.6	789.3	1174.9	2032.4456	1.1155	4.14903396
1911	607449.9	1039667.9	251540.7	392438.1	2763.8	3517.7	19975.6	36314.4	1284.8	853.7	569.8	686.7	533.4	867.5	1752.6101	1.1162	4.054985591
1912	399519.1	737243.6	142019.7	215180.2	1478.6	1704	22134.9	37078.5	1580.6	340.7	489.5	376.1	420.7	293.1	1889.6487	1.1163399	5.813715455
1913	183063.7	255837.1	120287.1	160789.1	981	1042.3	906.7	508.8	997.8	-365.9	753.8	514.6	486.6	453.9	1431.1309	1.11682	2.296320776
1914	664550.2	1174335.5	286250.7	468136.5	4609.4	7457.3	53266.7	96606.1	1526.6	613.7	470.9	336.4	808.1	643.8	1809.5409	1.11684	11.58325567
1915	90332.2	131228.3	101194.4	138319.9	1132.8	1107.5	658	385.6	1552.2	482.9	656.2	313.9	444	282.2	1487.6614	1.1170399	3.924521616
1916	185981.2	312117.9	310320.8	450870	4077.5	5884.9	2241.3	2638.1	1310.7	-281.6	1136.7	919.1	1624.3	1644.4	1718.5433	1.11764	3.578752128
1917	542176.3	951010.6	183352.5	286052.3	102953.3	156146.8	28331.6	50682	1769.9	1022.5	5627.6	7713.5	19650.7	27544.2	1796.1598	1.11852	5.6689539
1918	452524.5	791053.6	155258.4	224640.4	1068.4	1053.7	5952.9	9275.3	1557.4	716.4	342.7	8.1	387.1	-43	1790.0607	1.1194199	-24.50465116
1919	423777.6	721624.2	190325.9	300213.3	1020	1380.8	39536.2	75140	1455.9	384.3	376.9	138.7	468.6	513.6	1743.7101	1.1201999	2.68847352
1920	350347	518075	98461.4	145093.2	181328.4	256641.3	9019.5	13411.8	1240	498	29379	37262.4	112467.5	143438.4	1514.2496	1.1204599	1.789209166
1921	656514.1	1248308.5	221429.8	370555.8	1494.3	1894.8	48203.4	92797.8	1044.2	348.8	700.8	319.6	583.2	637.3	1947.0594	1.12054	2.973168053
1922	374217.6	600789.9	172722.6	256208.3	1068.3	884.7	24892.3	41403.9	1401.5	355.6	419.2	572	505	461.8	1643.9929	1.1208199	1.9157644
1923	484809.3	1130281.3	233378.2	497258	1903.6	3579	13652.4	26370.8	1337.1	-57.4	395.4	81.4	569.9	636.7	2387.3518	1.1210799	5.621171666
1924	567144.6	1083217.5	228652.8	403297.9	2408	3362	36001.4	65015.5	1499.5	793.4	576	593.5	371.7	413.6	1955.7894	1.1216999	8.128626692
1925	58010.3	86443.5	30848	42181	318.5	229.4	5898.3	9043.7	1009.5	-224	375.6	-107.5	378.8	110	1525.9645	1.12272	2.085454545
1926	553540.9	1001554.3	155498.7	244258.3	16654.2	25489.5	19364.8	33344.9	1409.9	240.8	979.4	1334.3	3817.4	5130.5	1852.7987	1.12422	4.968229217
1927	340807.9	490195.5	352473.5	503236.7	2075.2	3199	1130.6	1964.1	1251.1	109.4	673.3	781.3	695.1	551.8	1472.8864	1.1243399	5.797390359
1928	33005.1	50156.2	34793	48202.9	732	715.3	1632.8	2151.4	1593.4	436.5	350.3	171.1	372.7	226.8	1556.3403	1.1248	3.153880071
1929	534915	979131.7	203896.4	317103.1	71547.1	108581.5	12541.3	20422.5	1190.8	832.1	5965	7748.4	19574.5	26827.7	1874.3833	1.12482	4.047365223
1930	361328.2	586092.5	115660.2	174904.1	10191.3	15045.9	2838.2	5069.8	1041.5	337.8	963.6	804.8	2881.5	3573.4	1660.979	1.12534	4.210527789
1931	568790.9	874264.6	184727.8	269826.2	1056834.8	1527252	35700.5	54280.4	7772	9255.9	176291.1	226121.3	662077.8	851690.5	1573.9655	1.12546	1.793200699
1932	464227.1	779775.5	181907	276847	107980.4	158521.9	23110.6	39636.9	1429.4	7.4	10385.5	13553.1	36529.4	49694.4	1720.0524	1.12554	3.189934882
1933	411723.9	638865.9	102922.5	150153.6	3076.3	4017.3	3743	5979.3	2948.8	3036.8	452.8	219.1	1198.7	1185.8	1588.9397	1.1262599	3.387839433
1934	63851.7	89601	42580.3	60610	365.6	178.4	377.4	-50.3	1110.8	-113.8	399	109.6	357	-64.1	1437.0289	1.1263599	-2.783151326
1935	95066.1	113885.1	46737.3	62582.3	2189.5	2336.7	1118.8	1520.6	1632.8	-262.5	1201.5	1222.4	1864.6	1534	1226.734	1.1264	1.52327249
1936	569416.6	1070192.5	263754.3	422729.6	63654.3	95799.4	29187	51312.6	1130.2	-309.4	4604.2	6234	15888.1	21725	1924.5624	1.1273199	4.409638665
1937	57705.5	81917.4	30792.5	44541.4	1818.5	2248.4	5723.5	7827.9	1875	1301.8	439.1	-6.7	485.2	148.1	1453.6687	1.1278	15.18163403
1938	404240.3	696510.9	165413.2	246648	879.1	1263.7	12606.1	20681.4	1402	228.4	490.7	178.8	329.7	-119.1	1764.3634	1.1286	-10.61041142
1939	400711.3	702771.3	183849.3	285565.7	45624.4	67410.8	15167	25477.8	1302.6	594.9	3362.6	4352.1	11499.6	15823.2	1795.9316	1.12928	4.260250771
1940	589337.1	967927.4	204005.6	314411.3	1236	804.1	15137.8	27830.2	1060.3	228.6	418.7	103.5	362.9	180.2	1681.8195	1.1293399	4.462264151
1941	117730.6	143500.1	98944	128224.1	2691.5	3217.4	1262.2	1604.3	623.7	-304.2	1524.6	1547.2	1698.5	1680.9	1248.1653	1.13168	1.91409364
1942	158552.8	209690.3	77982.3	107158.6	1048.9	556.6	626.7	278.7	1069.6	522.4	413.6	57.4	509.7	269.1	1354.2689	1.13204	2.068376068
1943	499751.5	912242.3	191061	305656.3	1757.2	2332.5	33134.1	60511.9	1424	150.2	508.6	445.5	414.7	59.6	1869.2286	1.13292	39.13590604
1944	465192.5	900871.3	250061.2	401407.1	1611.7	1929.7	37039.3	69015.2	1911	537.4	454.9	257.9	520.9	327.8	1983.0337	1.1333	5.886821232
1945	452425.5	704955.7	219946.7	321857.8	2503053.3	3561096	96140.3	150875.7	8417.6	10667.9	480004.6	623865.6	1842824.9	2411647.5	1595.5695	1.1334	1.47662376
1946	291320.3	407254.4	134406.1	195089.1	1731.5	1774.7	3415.7	5452.1	989.9	131.3	533.7	236.7	673.3	423.9	1431.5121	1.13378	4.186600613
1947	617678.2	1102832.1	344011.6	514240	24228.6	36974.6	12877.5	23688.7	1292.7	609.7	1452.7	1818.6	4602.2	6658.9	1828.3158	1.1345999	5.552658848
1948	26599.6	32758.5	26672.5	33564.7	525.3	526.3	389.1	300	1663.9	92.6	410.7	191.4	467.3	239.6	1261.4585	1.13666	2.196577629
1949	241605.6	288854.2	129864.5	166964.8	89751.9	118324.1	1147.2	1070.9	1194.9	624.6	4338.2	4725.6	3462.7	4199.2	1224.2819	1.1369	28.17777196
1950	496122.4	916664.3	200935.9	320433.3	4614.3	6405.2	12609.3	21606.3	1511.8	645.2	567.7	854.7	675.5	692.1	1892.0099	1.1374199	9.254731975
1951	387339.9	629448.1	135879.8	201107.2	2572.5	3254	8094.9	14925.1	1505.5	250.4	562.3	460.2	653.3	463.5	1664.0701	1.13792	7.020496224
1952	515444.7	910366.1	202343.2	316492.4	6138.8	9548.8	53577.8	92522.6	899.1	313.1	549.6	371.5	627.6	746.5	1808.5796	1.13806	12.79142666
1953	506179.6	846855.8	179310.9	275038.4	1076	1288	15074.7	25858.9	752	-156.4	463	299.6	515.9	447.8	1713.1986	1.1387	2.876284055
1954	284227.1	419957.4	101831.7	151075.3	649.2	402.5	5819.9	10501.5	1032.4	173.7	415.1	138.3	347.6	-210.1	1513.0178	1.1390799	-1.915754403
1955	613907	1348800.8	331905.7	551017.5	61761.5	98738.3	74331	145096	1432.6	715.7	1779.2	1983.8	5306.5	8467.6	2249.8162	1.13964	11.6607185
1956	186248	376846.4	314075	478519.8	7931.3	11642.1	1727.7	3144.2	1189.2	-130.2	775.1	930.6	1524	2106	2071.9138	1.1405799	5.528062678
1957	455955.9	824189.3	217344.5	330922.1	3314.3	3976.6	26511.5	48971.5	1915.9	1959.5	450.2	301.1	649	512.7	1851.0052	1.14086	7.756192705
1958	333760.5	604990.2	152716.9	233142.2	1141.9	931.9	7060.4	12984.6	1696.5	181.8	358.1	407.1	403	428.9	1856.1534	1.14124	2.172767545
1959	584220.8	1028326.4	213289.6	369628.2	5133.7	8152.1	21285.9	41178.9	1332.4	191.6	290.7	-219	630.6	607.3	1802.4247	1.14178	13.42351391
1960	503720.4	930998.8	261081.1	412843.9	53801.7	80492.5	29259.1	51603.6	1305.5	1102.5	3994.5	5134.2	15000.3	21100.9	1892.604	1.1426799	3.814647716
1961	439723.8	786856.1	202299.5	325312	215703.4	322358.9	18763.5	34119.2	2042.1	1158.4	24907	34418	91101.2	126232.9	1832.3934	1.14358	2.553683707
1962	89898.4	128807.9	80426.6	108812.3	1038.6	1259.7	496.1	727.9	926.2	57.3	327.5	108	389.1	-144.6	1467.2329	1.14368	-8.711618257
1963	452553.4	790937.4	189931.5	292801.4	8062.4	11486.7	20813.9	37322.1	1721.4	1480.6	434.6	441	864.3	1135.8	1789.6716	1.1439999	10.1133122
1964	325682.2	533394.2	139684	211867.1	1113.2	941	14475.9	24509.4	1170.2	220.8	453.2	134.1	467.4	166	1677.0908	1.1444	5.668674699
1965	490131	874304.3	204425.6	319344.5	1795.4	2734.2	20860.4	34021.9	1851.3	1763.7	538.9	170.2	776.3	585.1	1826.6398	1.14552	4.673047342
1966	417762.9	713468.6	126985.2	195175.4	1177.1	1030.9	12537.4	22666.5	1538.9	378.6	532.7	114.7	450.5	31.7	1748.8301	1.1456	32.52050473
1967	453641.3	841571.8	197151	310875.2	150731.1	230916.7	31355	56161.7	1047.7	112.2	423.1	109.1	416.3	344.8	1899.6764	1.1458	669.712007
1968	453029.1	809017.3	169062.6	289923.7	1378	1897.1	53987.9	105581	1899.6	743.1	382.4	155	590.8	223.2	1828.6744	1.1459199	8.499551971
1969	25548.4	32637.4	5213.1	6746	2096.3	2335.6	467.4	350.8	997.4	-188.4	350.9	-2	426.4	124.6	1308.3219	1.14624	18.74478331
1970	387537.2	609570	157292.5	235012.4	1352.3	1145.3	15059.4	23764.1	1879.1	362.3	426.9	-15.3	463.4	398.4	1610.6882	1.14652	2.874748996
1971	197959	343286.1	303399.3	437171.1	1331.8	1559.7	406	349.8	1025.4	-197.6	386.9	440.2	585.2	553.2	1775.8086	1.1466199	2.819414317
1972	291590.1	588803.3	134951.4	257470	15187.5	26732	20645.6	48346.9	1015	-274.1	977.1	1212.1	2063.8	3098.6	2067.7876	1.14738	8.627121926
1973	62952.5	105550.7	75211.7	100119.5	1563.8	2011.1	1299.6	1505.6	989.1	-126	697.1	647.6	587.9	470.6	1716.9144	1.14744	4.273480663
1974	97820.9	197476.9	304826.4	457083.1	3042.9	3988	2797.9	5269.2	1443.6	184.1	652.2	948.7	1101.2	1252	2067.3042	1.1480399	3.185303514
1975	625214.9	1222243.3	254784	415971.7	1624.7	2507.7	6788.5	12869.5	2743.4	3550.2	462	226.1	639.7	1064.4	2001.8567	1.14846	2.355975197
1976	41642.6	53032.9	57890.1	75794.6	1194	1153.5	745.8	960.1	2265.5	-76.8	686.8	557.8	624.6	627.8	1304.1614	1.14858	1.837368589
1977	394055.6	657555	145858.8	207119.5	59907.5	85896.4	5623.5	8553.9	898.7	-83.5	5879.4	7533.1	22468.5	30401.5	1708.766	1.15086	2.825400062
1978	606417.2	945725.5	170706.5	257361.2	1686.7	2172.6	9168.6	14833.5	1146.1	563.5	349.8	-199.1	551.9	276.7	1596.9604	1.15094	7.851825081
1979	440621.7	649338.9	173013.8	244498.8	1049.6	1291.5	671.7	588.4	1262.8	317.6	355.5	-135.5	555.8	290.9	1509.0751	1.15098	4.43966999
1980	525355.1	924327.9	200674.6	301800.3	1284.5	1949	18092.1	32119.8	1743.5	477.3	528.4	34.3	471.2	246.8	1801.6708	1.1517999	7.897082658
1981	494712.9	851874.6	236994.7	364468.3	762.7	1416.2	5651.9	10419.4	1030.1	-126.2	676.6	321.4	513.5	315.3	1763.2865	1.1522399	4.491595306
1982	456291.5	720880.6	154407.6	240799.9	13635.7	19234.2	9601.9	17083.3	1183.3	294.7	963.7	889.6	2450.2	3540.5	1617.7976	1.15274	5.432622511
1983	708691	1317989.3	329159.1	561737.2	27010.4	44818.5	26356.5	52349.2	1294	1096.1	1872.3	2870.1	5250.7	9848.4	1904.3934	1.15354	4.550840746
1984	258730.2	341644.9	171657.2	230588.7	811.6	717.9	472.6	575.1	843.6	89.1	441.6	298	579.9	255.3	1352.167	1.15384	2.811985899
1985	479650.2	955769.8	287129.3	482818.9	1468.7	1732	73337.1	136478	2273.4	593.5	538.7	810.9	819.8	1060.6	2040.4702	1.1539999	1.633037903
1986	226027.7	296987	149788.9	200479.8	2833.3	3490.9	830.6	764.5	1010.9	87.2	461.7	376.4	965.2	1066.4	1345.4951	1.1543	3.273537134
1987	66306.4	87077.9	58049.5	78282.8	1168.4	934.7	1114.3	1204.4	899	-231.1	361.1	12.4	790.6	419.1	1344.8263	1.15434	2.230255309
1988	88966.3	121448.7	65423.9	87581.1	1389.3	1780.5	1176.8	1406.2	1345.2	-546.4	658.7	676.8	991	1036.9	1397.9684	1.15454	1.717137622
1989	90849.6	133340.3	90625.4	124961.4	1184.4	1180.8	655.3	596.5	973.5	-338	489.2	164.9	565	184.4	1502.9518	1.1549599	6.403470716
1990	485879.9	718976.2	122700.5	179326	715075.3	1004144	24299.2	38371.7	1804.4	1734.3	63372	80469.1	232144.9	298538.9	1515.2786	1.15624	3.36352817
1991	543342.1	1291480.6	253477.5	1305132.8	2525	10490	20341.7	38014.9	1239.6	770.6	807.8	1919.2	749.4	2479.5	2433.9922	1.1571599	4.230691672
1992	77691.7	102489.4	73869.2	97710.2	1457.5	1561.5	1024.7	1785.1	975.1	-5.2	488.1	70.3	505.6	249.6	1350.9003	1.15748	6.256009615
1993	502399.3	715160.1	143092.7	201411.4	2280.1	2770.1	3248.9	5269.7	1696.6	857.1	479.7	42.4	508	354.2	1457.6742	1.15772	7.820722756
1994	170064.5	269869.5	274295.5	385032	2432.9	3407.5	2070	2343.3	1317.2	290.2	768.8	669.7	985.1	1104.7	1624.9551	1.15808	3.084547841
1995	850684.2	1953037.5	467938.8	830006.3	1027947.5	1795301.3	11525.1	21701.2	4622.3	8071.6	16425.9	26923.1	56093.3	92191.9	2350.9543	1.15846	19.47352533
1996	825649.9	1377659.9	306796.7	486945.1	139419.8	212856.2	20431.6	36097.9	1396.8	828.7	22457.8	31683.2	86325.4	121567.5	1708.6256	1.1594399	1.750930142
1997	431503.1	731920.1	179899.7	282672.2	1286.6	1441	18646.9	32281.5	1812.6	247.2	321.5	65.1	572.7	435.6	1736.9479	1.15978	3.308080808
1998	499791.7	742199.6	144175.1	205692.1	102789	144416.8	10714.7	16656.3	1533.8	78.1	5953.8	7329.1	19478.6	24793.4	1520.6815	1.16022	5.824808215
[truncated: 98,035 more rows]

## Sheet: 6E_untreated_sort
FACS data after removal of outliers, which were defined by GFP.FITC.A..FL5.A signals lower than 12073 or higher than 5129617 and mCherry.ECD.A..FL8.A signals lower than 140.3 or higher than 919592.
Event	FSC.H	FSC.A	SSC.H	SSC.A	GFP.FITC.H..FL5.H	GFP.FITC.A..FL5.A	Alexa.Fluor.647.APC.H..FL11.H	Alexa.Fluor.647.APC.A..FL11.A	PB450.H..FL1.H	PB450.A..FL1.A	PE.H..FL7.H	PE.A..FL7.A	mCherry.ECD.H..FL8.H	mCherry.ECD.A..FL8.A	FSC.Width	Time	DiPAK ratio
2	404750	572079	118550	169694	683600	950954	22563.1	35600.2	3188.6	3939.5	73225.5	91417	286389	359073	1447.35	0.00012	2.64836
5	559818	1082704	269544	427602	87470.6	135271	35133.7	62558	1006.5	51.4	5310.2	7210.3	18746.9	26628.4	1980.45	0.00112	5.07996
9	478007	767874	181770	280468	36836.1	55686.8	3204.8	5180.5	1115.2	-0.2	2327.3	2703.5	7734.1	10455.7	1644.98	0.00356	5.32598
17	550408	985536	183009	287562	16904.4	24688.9	27343.8	49619.9	1623.1	1341.6	391.1	306.4	782.8	1070.4	1833.55	0.00534	23.0651
26	490299	799273	201845	300158	230418	331593	7302.3	11100.3	1631.1	231.8	20473.4	26762.2	77973.6	102490	1669.31	0.00864	3.23538
28	697732	1.32102e+06	288109	489369	69011.3	109198	55516.7	105412	1216.9	164.9	4178.1	6222.9	15898.4	23963.7	1938.76	0.01132	4.55681
35	412118	711661	219904	335123	17306.7	26069.3	11022.2	19299	1394	-149	1123.4	1446.3	3114.9	3777.9	1768.31	0.0146	6.90047
36	358663	567435	127479	195263	61857	89961.7	26567.1	43717.6	1307.4	-46.9	12790.6	16316.2	48839.8	64972.4	1620.08	0.01512	1.38461
37	407566	643098	190044	285290	11642.3	16577.1	4542.7	7761.4	1220.1	-624.1	536.2	281.9	703.6	481.4	1615.79	0.01518	34.4352
44	506889	921621	193307	307902	13935.1	20518.9	37420.7	65998.6	1317.6	594.3	793.7	573.3	2049.3	2719.7	1861.83	0.01718	7.54455
47	356312	659913	733497	1.11317e+06	7934	12415.8	5302.1	9743.3	1215	533.7	1810.9	2644.4	2480.9	3563.1	1896.55	0.01832	3.48455
48	876178	2118258	3.10657e+06	5733766	14971.2	27541.6	9718.7	18257.2	1291.3	1143.3	4058.5	6495.7	5437.3	9817.5	2475.64	0.01846	2.80536
57	254778	480982	449663	656091	10637.8	15151.5	3368.6	4950.8	1142.6	495.1	1535.8	1923	3820.4	4693.2	1933.17	0.02128	3.22839
62	630107	1.0625e+06	245435	386544	9081.6	13554.7	32931.7	59770.3	1290.4	491	481.9	476.6	745.5	1063.7	1726.71	0.02392	12.743
63	422660	748093	204282	316073	41869.1	61713.8	18119	32161.5	1630.2	583.5	2540.1	3082.2	9424.8	12705	1812.46	0.02414	4.85744
65	399052	636108	230263	352784	68677.3	99602.5	5906.4	9284.3	1405.3	640.1	8735	11259.4	33382.7	44432.2	1632.32	0.02496	2.24167
67	483522	708748	105222	154402	240934	348265	9575.7	15414.9	2050.5	1621.5	20269.1	26833.2	74871.3	100710	1500.99	0.02602	3.45811
71	874847	1.39481e+06	360408	542648	31475.2	48575.7	39091	68004.2	1495	699.3	1593.9	2432.6	5283.4	7548.9	1632.62	0.0273	6.43481
72	586014	1.14595e+06	266574	449518	280559	435881	32746.2	62966.4	1785.2	167.1	22255.2	32829.5	84610.1	125117	2002.45	0.02776	3.48379
73	567398	984050	165851	254081	13201.7	19595.8	9917.7	14885.6	1847.9	1243.6	492.7	47.6	1201.2	1356.5	1775.96	0.02796	14.4459
81	406383	627493	109016	163605	309380	441276	6664.3	10147.1	2980.3	2280.8	21894.2	28396.7	77955.5	101181	1581.18	0.0319	4.36126
82	981286	1.80062e+06	491526	808144	21775.6	33493.5	42027.1	77508.7	1244.6	456	1425.5	1739.5	3509.1	5562.6	1879.01	0.03274	6.0212
84	432053	633327	115371	169080	69351.6	98185.7	3456.6	5364.6	1855.7	2197.8	6026	7110.4	19941.5	25599.8	1501.05	0.0342	3.83541
91	508943	975249	206747	340117	123906	198969	13737.4	25230.1	1405.6	996.8	11233.6	16084.4	41963.3	62081.8	1962.24	0.0402	3.20494
93	469208	717268	163024	236576	473694	670359	21551.3	32481.6	2037.4	703.1	75011.1	94954.5	278078	354978	1565.37	0.04148	1.88846
94	574361	1.16346e+06	253487	429514	10094.1	15872.8	38721.8	71724.7	1536.1	993.8	388.4	275.7	686.9	868.7	2074.28	0.04152	18.2719
97	511776	909062	263249	405033	38152.4	56411.9	10775.8	18902.4	1007.1	156.6	1471.1	1658.4	4214.8	5489.4	1818.95	0.0448	10.2765
103	569687	1.35139e+06	725034	1.46039e+06	8821.7	19092.7	2001.3	3253.2	1149.9	-84.6	775.4	976.9	1216	1937	2429.13	0.04818	9.85684
104	485971	779084	164394	251208	314463	454795	14206.1	22220	2457.4	3295.2	22908.4	30148.4	90111.6	117976	1641.63	0.0483	3.85499
106	629331	1.07661e+06	233421	371112	48618.1	74621.8	14790.3	25428.8	2815.1	3647.3	3217.4	4429.7	12517.6	17853	1751.79	0.04878	4.17979
107	386960	600164	92909	137639	533578	769216	10310.1	16415.1	1635.2	490.9	55446.1	70140.9	198725	255572	1588.19	0.05066	3.00979
117	686694	1.21659e+06	248812	411354	233906	363888	14486.7	26561.9	2588.1	1588.9	16360.2	23549.4	56615.6	82609.4	1814.19	0.05592	4.40492
118	490804	779991	164755	251930	73718.5	108524	4508.5	8159	1482.4	626.1	4483.6	6003.2	14967.5	19802.4	1627.36	0.05746	5.48033
119	522895	964173	209150	364724	27790.1	44849	14231	28842.4	1185.5	-61.8	818.1	963.7	2748.6	4025.3	1888.19	0.05806	11.1418
122	584200	1.0065e+06	196365	313056	23497.5	35707	9198.7	16057.6	1310.8	911.7	1205.8	1204.7	3885.1	5191.9	1764.25	0.05866	6.87744
128	462594	792747	212212	348459	15635.2	26735.1	4918.7	8505.2	899.3	-8.7	778.5	1363.2	2925.3	4348	1754.83	0.06172	6.14883
136	452495	773965	165618	260681	14639.1	21597.2	25098	43136.4	1583.3	763.8	762.4	663.1	1339.6	1355.3	1751.52	0.0655	15.9354
139	552010	1.07234e+06	204742	319302	13585.3	21406.5	25844.3	49963.9	1002.8	1047.9	1023.3	1434.3	3698.4	5635.9	1989.24	0.0671	3.79824
145	512572	828956	162639	239428	453285	655842	18130.4	28975.8	1429.3	1589.1	63159	83358.4	226191	300179	1656.07	0.0711	2.18484
147	562554	1.07382e+06	256478	443915	58125.9	90992.7	30687.7	61595.9	1522.5	1070.5	1693.1	2452.2	6031.3	8509.2	1954.64	0.07134	10.6934
148	637828	1.14946e+06	279698	450127	10755.3	16746.8	30099.4	53217.3	1451.5	994.8	486.1	605.3	1422.9	1286.6	1845.4	0.07198	13.0163
157	488945	928083	244632	392569	50747.6	77537.9	64565.4	113078	1467.3	1083.8	3990.1	4916.8	11040.7	15273.8	1943.69	0.07536	5.07653
158	721216	2.84856e+06	290833	1.01976e+06	36882.2	79802.2	40528.1	118871	2030.8	2003.5	2403.7	3227.7	8433.6	12623.7	4044.45	0.07546	6.32162
159	640490	1255387	293227	496365	38467	61030.6	36607.2	73091	1034.4	384.1	867.5	942.2	2976.6	4349.8	2007.09	0.07562	14.0307
162	549623	1.08084e+06	274736	488292	374420	593523	28120.3	51616.6	1484.3	604.8	39142.2	57436.7	150180	222180	2013.74	0.07774	2.67136
166	913522	1.8204e+06	454232	928140	82438.6	141260	79853.7	176281	1582.5	1394.4	5614.2	8299.3	21930.9	33455.9	2040.56	0.07828	4.22227
168	324508	688186	130327	227839	10788.4	17540.5	3651.4	7092.4	1225.4	139.8	656.1	356.4	1338	1673.9	2171.63	0.08066	10.4788
175	104889	161588	114959	162129	26958.1	36686.8	1857.8	2515.7	896.1	-214.7	6988.4	8208.2	25486.9	30515.7	1577.55	0.08318	1.20223
176	501124	751378	149239	214877	37074.9	51875.1	5435.8	9019.8	2708.1	2993.7	1408.1	1287.2	4967.1	6207.7	1535.38	0.0836	8.35657
182	242761	570168	165922	271126	12654.9	20240.2	621.7	1177.2	1272.7	325.5	591.3	678.8	1291.3	1681.7	2405.06	0.08516	12.0356
187	350699	578785	123733	205480	20306.1	31514.3	6150.3	11278.8	1495.1	-65.7	1665.4	2018.7	5173.6	7451	1690	0.08692	4.22954
188	514144	749414	135125	193311	182306	259130	24350.1	41418.6	1491.2	161.4	12470.1	15754.4	45517.1	58793	1492.58	0.08764	4.4075
191	404775	732126	187469	280133	113905	174477	6639.7	12412.7	1226.3	-46.8	3746.2	5082.2	13659.3	18509.2	1852.16	0.08882	9.42651
194	531700	1.01123e+06	226896	375539	32418.4	50585.3	32777.3	59933.9	1687.1	670.6	2437.6	3425.7	8760.8	12605.6	1947.54	0.09022	4.01292
196	1.02909e+06	2.57056e+06	1287336	2.29171e+06	12114.7	24795.3	79334.2	146816	1698	1752	1187.4	2283.3	1890.9	4345.4	2557.87	0.09058	5.7061
197	567967	865091	127727	192734	835073	1.21664e+06	14479.1	22740.1	1131.4	31.6	25406.6	33549.7	88815.8	118182	1559.71	0.09106	10.2946
198	480318	805683	195908	299872	352834	519391	11134.7	18111.9	1180.1	473.4	44088.2	59309.4	164032	221713	1717.67	0.09132	2.34263
199	402460	643800	154603	220133	604190	853157	20868.5	31492.5	1890.4	1701.1	66451.6	82224.7	256400	321814	1638.07	0.09164	2.65109
203	472248	739500	175037	262022	187138	267804	5718.7	9519.6	1094.8	55.7	16333.8	21806.7	62685.1	82542.9	1603.52	0.09322	3.24443
204	524851	932587	207908	330601	25245.5	37278.5	20126.2	35894.5	1787.7	290.6	1325.1	1275.5	3543.7	4652.1	1819.52	0.09326	8.01326
205	374689	568083	134411	207340	16511.1	24417.9	4852.7	8571.6	1109.6	553.3	1185.7	1399.3	4401.3	6049.7	1552.54	0.09486	4.03622
211	732265	1.4206e+06	271242	475373	37645.1	56304	74726.9	139157	2555	1489.3	3208.3	3683.9	10152.5	14532.9	1986.58	0.09678	3.87424
216	270414	428433	189189	294997	110467	171046	3126.7	4646.5	1075.1	-237.8	11703.5	16851.5	44487.1	65714.8	1622.42	0.0997	2.60285
221	467895	736188	120497	186956	108636	159860	8847.4	13356.3	2253.3	1301.4	10984.4	14478.9	40430.9	53472.3	1611.19	0.10258	2.98958
237	470524	715404	136343	207228	27004.4	39416	1603.4	2567.4	1057.4	226.3	2624.1	3311.4	8706	11971.4	1556.94	0.11186	3.29251
240	802307	2.28065e+06	2137455	4.28827e+06	13469.8	27478.9	12890	35346.3	2023.8	1562	3010.2	5339.6	3653.4	7477.6	2910.84	0.11354	3.67483
247	502128	738902	171593	246527	280928	398455	10279.8	15926.4	1063.1	-152.9	28879.1	37645.9	113087	149166	1506.88	0.11768	2.67122
251	421697	691768	143370	211881	13582.9	19349.2	13285.7	21873.2	4680.7	6303	1631.3	2410.3	6443.3	8541.2	1679.81	0.11966	2.2654
253	498791	854463	157554	236029	122198	184829	12161.3	20709.2	1861.9	1673.4	7287.4	10040.9	25096	34371	1754.21	0.12104	5.37746
257	497264	992287	254853	419880	79650.5	123640	50846.1	97285.1	1299.2	529.4	6750.1	9580.9	25605.1	36936.5	2043.38	0.12446	3.34738
258	647212	1.15455e+06	234893	378554	33107.3	50816.6	34356.7	64958.2	1512.9	845.4	1146.1	1124.9	3306.4	4774.2	1826.7	0.12472	10.644
263	572244	1.0842e+06	249096	397175	47058.4	72465.8	4129.3	7127.9	1887.1	1054.6	2797.6	4111.2	11248.8	16567.1	1940.12	0.12566	4.37408
271	631417	1.2153e+06	321403	522674	16435.8	24557.1	20373.2	38463.4	1691.8	1028	704.2	702.3	1666.5	1801.5	1970.92	0.12744	13.6315
278	588690	1.07197e+06	238260	391975	15147.2	23500.6	45862.7	86522.2	1235.3	796.3	450.5	331.2	637.3	775	1864.66	0.1306	30.3234
280	396953	837452	188906	329533	10381.1	17826	14726.9	29540.8	1323	312.8	608.3	666.9	1080.5	1271.9	2160.34	0.13104	14.0153
281	540664	931829	217233	333639	32419.4	48287.1	30081	52263.4	1581.5	981.7	1215.6	1297.1	3816.5	5542.4	1764.88	0.13204	8.71231
286	672839	1.03849e+06	189034	281720	856999	1.25832e+06	36690	58455.9	9879.3	12825.8	105586	138525	386140	511586	1580.51	0.13662	2.45964
291	544315	886801	144569	226097	250928	372290	7520.2	11768.7	4357.3	5216.5	12313.3	16545.9	47227.2	63752.5	1668.32	0.1402	5.83961
299	527890	981435	227629	367700	26670.6	40692.3	57480.5	100616	1596.3	968.3	1101	1308.6	2417	3264.6	1903.79	0.14422	12.4647
302	460550	828272	219598	342130	57926.8	86773.2	24914.2	44284.9	1641.2	675.1	2927.2	3815	9890.1	13888.6	1841.63	0.14906	6.2478
304	607628	1166093	276750	440769	14505.7	22466.2	21160	38011.9	1618.7	530.4	559.9	642.7	962	1189.3	1965.16	0.1493	18.8903
306	475684	770483	179729	266025	590798	854050	23256.7	36608.8	5652.2	7094.9	76034.2	100981	282657	374621	1658.62	0.15218	2.27977
308	25792.1	42774	5625.4	7502.2	17730.2	24220.2	1432.1	1662.8	1270.8	-107.5	2715.7	2888.2	9769.6	11674.7	1698.2	0.15362	2.07459
310	441030	817596	245688	392483	10049.7	15134.7	2875	4786	2022.1	1203.3	633.5	876.3	1311.8	1895	1898.35	0.15596	7.98665
311	446764	645366	132943	185099	249341	347032	7683.6	12117.9	1566.7	1008.3	25453.1	31257.8	97117.9	122897	1479.22	0.15628	2.82376
312	516920	1.02493e+06	170514	267063	87055.4	135600	10776	19696.6	8851	13851.1	6381.1	9126	21226.2	30986.3	2030.35	0.15796	4.37611
316	431741	731488	166666	250562	119426	172168	24479.6	40201.4	1615.6	884.3	6082.5	7399.7	20368.8	26555	1734.96	0.1604	6.48345
317	435235	640839	125939	181989	528101	735836	24195	36778.8	2130.6	2518.9	75709.2	94556.6	278862	350908	1507.75	0.1606	2.09695
319	635728	1.28877e+06	260307	431406	168476	266069	37305.9	72915.8	2693.2	3024.7	10121.3	15168.3	36157	54635.3	2075.91	0.161	4.86991
320	392596	662462	159352	247428	36644	53019.9	14268.2	22853.3	1298	500.4	3136.9	3568.7	10613.9	13723.8	1727.9	0.16374	3.86335
325	522948	957116	260119	410489	51414.9	78550.7	23505.1	41208.4	1151.6	215.8	2792.2	3917.7	10193	13800.2	1874.17	0.16606	5.692
328	422713	680819	155216	234799	64978.2	93549.5	28536.2	46433.6	1511	105.7	4392.4	5188.2	15574.2	20611.2	1649.25	0.16778	4.53877
339	743536	1.59748e+06	415888	722161	67477.7	110903	19836.8	39388.8	1479.8	87.1	1867	2475.8	6081.7	10211.5	2200.08	0.17706	10.8606
345	371751	640874	196241	290686	17706.2	26910.5	9478.4	16632.7	1214.3	222.5	636.8	657.5	1273.8	1512.5	1765.34	0.17996	17.7921
350	527970	978357	195465	308977	111129	167964	14205.6	25143	1815.4	1494.1	7061	9811.8	24395	34096.3	1897.53	0.18364	4.92615
353	475408	836252	188465	297615	11829	18041.6	15151.6	27363	1366.4	-546.5	561.7	264.8	860.2	1183.5	1801.23	0.18434	15.2443
355	622194	1.35046e+06	245674	445540	41628.2	69180.3	43968.7	88986.2	2348.6	2631.6	1411.2	1883.6	4342.7	6853	2222.59	0.1859	10.0949
362	214585	391848	464878	674954	11890.3	18819.1	2221.5	2519.3	1111.5	-220.6	1894.3	2195.6	4475.5	6756.4	1869.91	0.19006	2.78537
366	606792	1807005	243397	643191	1.59992e+06	2.37551e+06	37044.5	135857	3673.7	5217.8	168151	231093	628687	864931	3049.43	0.19206	2.74647
371	452207	747896	143242	225858	28307.7	41609	1782.7	2396.6	955.7	137.3	1471.6	1815.9	5084	6455.4	1693.6	0.19516	6.44561
373	1026339	4.10533e+06	2.26975e+06	4958749	65267.9	214068	193355	548924	8300.8	16063.3	5829.4	17703	21633.3	49006.9	4095.99	0.19532	4.36813
377	438161	790893	173315	281375	9530.4	14163	46678.2	85420.4	1295.2	316.2	501	303.5	1369.9	1446.2	1848.35	0.19826	9.79325
380	399028	687913	204365	322566	34585.9	51346.2	13106.7	22798.1	1192	92.4	3646	4644.1	12534.1	16610.3	1765.36	0.19894	3.09123
382	549499	1.29046e+06	166703	428687	260786	366229	13122.2	32655.8	2089.8	1848.1	34113.7	42600.1	126926	159778	2404.81	0.2003	2.29212
385	655991	1.08725e+06	235896	365084	11284	16530.7	3456.3	5186.6	1396.3	493.8	806.2	748.2	1395.5	2165.8	1697.21	0.20258	7.63261
389	525898	866886	182512	279282	41462.6	61723.3	23045.7	39891.5	1446.5	254.9	1558.2	1804.8	4538.9	6072.4	1687.96	0.20288	10.1646
393	644919	1.34043e+06	399570	703765	56412.1	91150.8	34732.8	72843	1419.2	606.3	1127.3	1816	3742.1	5996.7	2128.36	0.20434	15.2002
396	470929	821074	195567	296946	53697.3	78860.3	17453	30138.5	1496.1	242.4	5930.6	7449.1	22377.6	29838	1785.37	0.2067	2.64295
401	573376	1.20541e+06	160121	315972	531352	842802	19111.8	39636.4	1423.1	210.6	46687.1	68363.9	174447	257779	2152.79	0.21018	3.26948
402	564516	921052	155959	238621	295783	444702	8989.6	13903.9	2534.2	3102.7	32619.7	45195.5	115521	163657	1670.75	0.21024	2.71728
406	512320	931541	235395	363340	9312.3	14344.1	29970.2	51184.1	1194.4	-188.7	494.3	267.1	878.7	914.8	1861.92	0.21122	15.68
409	437422	696010	133543	202882	186217	271890	10207.4	18694.6	1294.7	-73.3	15581.1	20291.5	56591.6	76308.1	1629.37	0.21202	3.56305
410	574467	986986	196621	305926	8546.1	13438.3	34062.3	61107.8	1439.1	1034.3	473.4	481.7	965.6	1179.5	1759.33	0.21218	11.3932
413	470161	888770	221518	352656	84654.1	129382	42403.5	74507.8	1082.3	33.7	4967	7199	17243.6	24704.2	1935.72	0.21476	5.23724
414	416007	712132	188061	295838	14921.2	22169.7	32951.7	59219.7	1322.3	546.2	570.2	616.7	1043.3	1647.2	1752.94	0.21514	13.459
415	446733	646428	154591	221727	638466	887512	23832.5	34101.8	6312.7	7891.2	101425	125311	395173	489282	1481.76	0.21574	1.81391
416	558385	1.03118e+06	239835	401792	173840	271490	29318.7	55228.7	1326.3	-214.6	20078.2	28715.5	71426	103051	1891.04	0.21606	2.63452
419	348814	719756	144664	253696	64882.7	112034	13366.2	27557.5	1362	181.5	2331.4	3187.8	8474.9	11408.4	2112.99	0.21774	9.82033
425	719393	1.29679e+06	328699	511989	20539.8	32202.6	44533.2	81313.9	2827.8	3080.5	560.2	476.8	1026.5	1236	1845.88	0.21888	26.0539
428	585177	1.03048e+06	233339	369451	15127.1	23380.4	35668.7	63509.1	997.6	182.3	641.7	659.3	1505.3	1897.2	1803.24	0.22006	12.3236
432	450082	680372	133668	191780	625651	880776	11590.7	17113.2	1227.3	568.3	45258.5	56578.2	176101	222903	1547.95	0.22648	3.95139
452	166292	347005	248154	428514	31619.3	45321.3	923.4	1733.3	963.5	-367.2	1982.1	2841.8	7662.9	9640.1	2136.85	0.23436	4.70133
454	425805	797359	180022	288004	34469.7	55079	8859.2	16860.2	1088.2	304.2	2375.3	2950	7207	10427.8	1917.56	0.23472	5.28194
455	384711	830742	1125912	1.79628e+06	8227.2	13196.2	5739	9570.2	1207	819.3	2073.9	2924.6	2627.4	4130.4	2211.26	0.23494	3.1949
460	442428	668001	138601	205756	110966	163204	4920.7	7350.8	1084.2	-104.1	17250.2	21962.8	65921	85010.9	1546.1	0.23736	1.9198
462	451472	721836	194137	292473	31074.2	43961.2	13128.1	21790.3	1110.8	26	17979.7	23071.2	65681.6	86081.2	1637.22	0.23876	0.510695
463	421098	826942	141611	242704	397075	662921	34159.2	68167	2034.4	2293.1	39939.5	62266.2	149233	231656	2010.91	0.24114	2.86166
466	480680	842101	213114	316478	8911.4	13335	3848	6922.1	1043	327.1	637.1	598.5	1266.2	1701.3	1793.94	0.24238	7.83812
473	456848	761710	170147	253677	22275.6	32276.3	7529.9	12563.3	1509.2	832.7	1233.3	1259.3	3189	4104.3	1707.36	0.24416	7.86402
474	501620	828188	213096	321002	8372	12441.9	18756.2	31252.8	1594	533.9	536.9	180.7	413.9	541.8	1690.66	0.24426	22.964
480	465012	880362	211869	328679	8734.2	13566.1	10544.8	19829.8	1083.8	503.4	628.3	794	1798.9	2562	1938.66	0.25116	5.29512
481	461413	751665	177830	268399	11072.2	16204.6	18609.9	29844.3	2855	3313	828	357.2	1006.8	978.6	1668.17	0.25124	16.559
482	376401	736774	161392	308422	15042.2	24743	11936.2	24366.1	1191	590.7	600.4	750.7	1350.2	1643.7	2004.4	0.2514	15.0532
484	606922	973434	167504	258139	470190	700468	19994.4	32729.5	2380.9	787.4	56445.5	77306.9	210195	287392	1642.38	0.25166	2.43732
493	822616	1.72846e+06	377008	703941	251558	412040	64420.8	137124	1111.8	283.6	14995	25960.3	55145.7	96329	2151.63	0.25652	4.27742
497	354026	607260	121612	181184	51619.5	74975.6	18855.9	31354.5	1194.1	198.4	4924.7	6463	16728.8	23327.6	1756.47	0.25908	3.21403
499	583463	1.15799e+06	245073	390820	27818.2	42511	11526.4	21717.7	1446.3	346	1308.8	1548.5	3865.8	5254	2032.35	0.26034	8.09117
500	537608	971037	186828	292103	38753.7	59027.6	19389.2	34541.6	1376.1	231.5	428.2	-20.9	435.2	294.3	1849.59	0.26038	200.569
505	416471	627491	103876	148778	234241	332174	4401.6	6549.8	3194.5	2154.3	16464	20456.7	61588.6	79352.7	1542.87	0.26236	4.18604
515	409442	626608	125445	183967	218519	315440	10584	16521.5	1519.9	744.3	28301.5	36692.8	106170	137862	1567.13	0.26692	2.28809
516	608457	1.6931e+06	324150	693410	17594.3	29536.1	47549.5	127855	2055.5	1707.4	1046.3	1045.1	1403.5	2574.4	2849.4	0.26708	11.473
520	422208	706822	158141	244858	16893.2	25175.6	29124.5	52826.1	1113.7	342.8	983.3	863.7	2791.1	3423	1714.29	0.27032	7.35483
523	382256	716618	208534	359178	7844.8	12132	3274.4	7266	1200.1	62.9	737.5	462.3	1350.4	1462.1	1919.74	0.27288	8.29765
532	490275	843537	156233	243350	158555	235646	29756.1	52645.1	1327.3	1575	10875.3	14508.8	38231.9	52077.2	1761.84	0.2793	4.52493
535	464606	801510	154836	259950	8286.1	13562.4	7756.7	14090	1379.3	831.5	463.9	427.8	1037.6	969.8	1766.57	0.28074	13.9847
536	284155	477630	135895	202592	69890.2	103771	4018.2	5939.8	1377.8	-110.4	4457.7	6365.1	17518.3	23978.6	1721.23	0.2812	4.32766
537	554348	949917	234343	363145	47832.4	70746.8	22913.4	39713.1	1652.7	285	4476	6357.5	17268.9	24205.8	1754.71	0.28126	2.92272
539	404669	635497	142704	209120	43403.7	63113.7	2129.4	3121	1223	172.1	3790.1	4950.9	13213.4	17169.3	1608.12	0.28224	3.67596
540	559023	999938	262688	403310	162524	242770	54976.3	89511.1	1444.3	1075.3	25606.2	35327.2	93667.5	130738	1831.68	0.28264	1.85692
541	565702	1.07932e+06	247118	404577	274216	429506	26139.1	45607.7	1292.6	179.5	27969.5	40525.5	103829	150981	1953.74	0.28284	2.84476
544	396490	641326	156056	249980	39342.6	58812.3	1509.7	2388.5	1070.5	722.9	2550.2	2748.3	7698.9	10394.4	1656.34	0.28482	5.65808
549	611675	1.43203e+06	1.53565e+06	3017675	12381.8	22856.9	7458	14245.3	2087.8	1017	2306.2	3715.1	2917.4	5277.6	2397.37	0.28856	4.33093
551	541889	1848908	220767	665480	63641.3	105429	16469	56372.5	1536.1	2262.9	4122.6	6139.6	14905.6	22335	3493.86	0.289	4.72034
555	663096	1.37971e+06	312318	543081	70780.7	117434	32983.5	70969.8	2383.4	2361.7	3735.3	5886.6	15154.1	23889.2	2130.65	0.29046	4.91578
559	853065	1.6936e+06	313172	542255	62881.6	99582.9	36918.8	76035.2	1561.8	1426	5090.5	7534.8	17968.2	26689.1	2032.96	0.29126	3.73122
560	567841	914717	127506	192017	122007	183460	13957.7	23706.2	1944.7	2170.5	11887.3	16543.3	42739.3	59994.7	1649.53	0.29224	3.05794
564	498846	900408	187287	285798	11745.3	17448	27831.4	47677.1	934.7	-10.3	685.1	956.5	1735.6	2578.6	1848.32	0.29622	6.76646
568	473577	802997	188574	319599	33054.1	51291.9	2459.5	4474.3	1114.3	83.7	2967	3867	12147.6	17109.7	1736.3	0.29892	2.99783
572	475372	718140	154840	223728	385530	555590	16361.3	25916.4	4495.1	5985.6	45477.6	60419.2	172993	230911	1546.96	0.30222	2.40608
574	779055	1.81804e+06	560304	1.02566e+06	21172	36751.7	18008.3	37589.6	3436.3	5010.3	822.2	1250.2	2059.5	3030.3	2389.67	0.30378	12.1281
579	586602	963779	197039	310679	114509	170485	10712	18963.2	1015.1	66.8	4704.9	6624	18103.7	24941.6	1682.42	0.30524	6.83538
583	1.23244e+06	4050638	5462791	12546946	110294	253646	62818	145174	3855.8	6286	14954.2	36052.6	30973.4	72314.1	3365.58	0.31104	3.50756
591	541988	1.15743e+06	560559	901849	9063.3	13528.4	13549.6	26814.9	1238.2	422.7	571.7	693	1144.9	1784.8	2186.79	0.31502	7.57978
593	533857	800529	132116	195086	555658	808157	19342.8	31492.2	3401.8	2828.5	66866.5	88124.8	258168	342362	1535.51	0.31516	2.36053
594	633113	1.06302e+06	288930	459991	938751	1.39748e+06	45069.7	75943.7	1400.7	547.5	124839	171596	496707	687230	1719.33	0.31532	2.03349
595	561600	894373	163491	261808	73104.3	105914	14362.2	24036.1	1330.4	560.3	806.3	793.6	998.7	815.8	1630.77	0.31578	129.828
597	563819	1.01882e+06	408306	769935	22455.2	35376.4	24806.1	43691	1505.4	608.2	1276.4	1872.4	3559.6	6472	1850.38	0.31638	5.46607
600	546952	930394	219165	335791	66234.5	97841.4	14270.1	27070.6	1203.2	420.4	3942.1	4808.9	13533.1	19026.5	1741.88	0.31742	5.14238
602	660681	1.24593e+06	280814	459975	22742.1	35633.9	25819.5	47584.3	1586.3	1417.2	591	435.5	827.6	1028.2	1931.08	0.31808	34.6566
604	353933	653287	206663	332694	38977.8	60503.9	10720.5	18087.8	1312.7	-66.3	2144.8	2460.6	7620.9	9717.3	1890.12	0.31926	6.22641
608	478382	775406	127128	191486	151619	220338	7638.2	12175.5	5634	7675	13635.4	17983.3	49930.9	66302.4	1659.82	0.3211	3.32323
615	218024	516391	549293	1.01019e+06	6769.5	12345.5	4470.7	9110.6	1398.8	716.2	1765.8	2510.2	2421.1	3930.4	2425.44	0.32336	3.14103
619	713454	1.57864e+06	324066	606710	130902	222594	89309.4	180130	1847.1	1052	8362.7	13019.9	29898.8	49823.4	2265.79	0.32502	4.46765
620	427656	686785	173209	245546	14030	19899.3	20286.1	33380.8	1351	12.2	1010.9	1133.4	2840.9	3588.6	1644.5	0.32512	5.54514
621	542770	951823	221116	345950	11363.2	17205.6	48710.7	82590.2	1507.3	1046.3	626.5	479.7	1069.3	1565	1795.73	0.32588	10.994
622	621862	1.2729e+06	324999	566166	16898.7	27073.7	48069.7	92777.2	1270.8	1086.7	757.9	375.9	1274	1600	2096.07	0.32676	16.9211
629	494791	749899	113610	168021	571247	835107	17698	27998.9	2031.3	1946.3	69330.4	90088.1	264988	349459	1551.98	0.3337	2.38971
643	689325	1.48475e+06	366374	758585	123014	220511	50587.2	114620	1256.2	785.7	1663.3	2015.5	5271	8165.3	2205.62	0.34462	27.0059
644	783615	1.53432e+06	1253624	2.16308e+06	19059.2	35061.7	26291	45077.2	2031	942.8	2945.9	5425.6	6003.4	12740.9	2005.01	0.34508	2.7519
646	491534	749214	172355	254955	212450	308947	8941.7	13880.6	5519.9	7556.6	10876.7	14923.6	39313.2	52273	1560.84	0.34586	5.91027
650	548569	979788	228352	367638	48035.6	72030.4	19093.4	32931.3	1355.3	-10.2	2470.1	3050.8	9016.7	12017.8	1828.95	0.34998	5.99364
654	459628	786274	144367	221640	17284.8	25286	9243.6	14130.9	1174.7	451.3	1933.1	2002.3	6269.9	8281.6	1751.74	0.352	3.05327
657	756644	1.39355e+06	358556	635457	7673.4	12278.4	16949.8	31233.2	1914.1	1525.7	1364.9	1335.5	1302.4	2046.9	1885.97	0.35352	5.99853
661	662158	1.29911e+06	396394	650124	9871	15292.9	31786.9	59169.3	1455.1	266.1	546.6	720.1	637.3	595.6	2009.04	0.3558	25.6765
662	506176	1.59141e+06	162283	495004	16299.6	35871.8	35793.9	119406	1477.2	983.7	793.3	981.3	1621	3110.3	3219.49	0.35718	11.5332
663	346420	878186	177632	326764	115332	216713	3412.2	7758.3	1122	-315.1	13736.9	22356.7	48077.9	82013.8	2595.9	0.35834	2.6424
664	626890	1.09562e+06	184570	295883	18535.4	27716.1	25842.1	44740.4	1919.1	1302.4	658.1	716.5	1795.2	2177.2	1789.65	0.35842	12.7302
666	525219	917241	163490	255400	13217	19801.2	29263.2	51284.5	946.8	43.8	636.8	841.9	1186.6	1073.2	1788.32	0.35926	18.4506
672	435563	690623	147258	221336	125157	180489	4896.8	7779.2	1402.9	736.9	8806.9	11617.5	29792.8	39597.6	1623.65	0.36212	4.55807
673	495207	926787	199496	315856	21988	33513.2	52024.3	95450.6	1268.3	309.3	1062.2	1255.7	2291.5	3304.3	1916.46	0.36248	10.1423
674	664382	1.07305e+06	226390	342665	31319.6	45878.5	11691.1	20960.7	1044.6	697	1649.5	2169.5	6269.1	8404.6	1653.88	0.36268	5.45874
677	675962	1298075	280456	451845	13782.6	21560.3	28365.7	54227	1438.5	1221.4	662.2	449.8	1098.9	1717.9	1966.43	0.36434	12.5504
689	512456	1.24461e+06	284369	561259	14688.4	21962.9	59695.8	141589	2079.1	1935.6	4103.1	5063.9	5366.8	6455.9	2487.05	0.36864	3.40199
698	602971	1.27536e+06	256509	502781	25986.1	40104.8	28166.3	53185.8	1607.1	1142.8	1161.4	1723.2	3349.6	4811.5	2165.9	0.37258	8.3352
701	387849	582936	123070	176053	495318	697979	22091.5	34487.8	2770.3	2865.2	70567	90581.5	258548	334029	1539.07	0.374	2.08958
705	482868	708526	108456	153755	270770	391306	12641.3	20434.9	1911.1	824.6	18429.6	24858.2	65616.8	87687.1	1502.56	0.37688	4.46252
709	707662	1.60225e+06	321892	602421	38234.3	59033.6	134559	253214	1732.1	380.9	1808.2	2721.4	7583.6	10521.4	2318.5	0.37718	5.61081
712	579566	1.1589e+06	233105	407850	356335	564605	49171.1	94713	2970.3	3790.6	25668.9	37512.9	93933.7	137773	2047.61	0.38016	4.09809
714	447744	695486	159525	236325	99521.5	143353	12318.7	18919.1	2310.8	2040.2	15445.8	20200.7	59069.1	75719.4	1590.62	0.38098	1.89321
715	511243	1153709	199236	370985	10349.5	18179.5	26918.2	57749.5	1187.7	618.6	533.1	400.5	1207.7	1720.6	2310.85	0.38114	10.5658
718	447935	779401	222000	342006	134228	198836	20144.3	34552.1	1356.3	903.8	21134.2	28412.7	78675.5	106025	1781.77	0.38444	1.87537
725	388530	675366	165815	249694	15251.8	23240.4	44692.1	78929.3	1227.9	553	1019.2	739.3	1518.8	2197.6	1779.99	0.38666	10.5754
738	977121	2265422	428018	891247	87622.9	179294	11165.7	23743.7	5072.7	10462	9255.3	14592.3	35123.3	58485.2	2374.11	0.39114	3.06563
744	490952	814348	172093	261861	373754	546598	14726.1	22566.6	1171.2	531.9	52238.1	68897.4	197525	263205	1698.52	0.39298	2.0767
748	514613	989141	215759	357326	7865.8	12546.9	14448.5	28731.3	1120.7	413.7	456.8	496.1	732.9	654.3	1968.25	0.39532	19.1761
749	120833	175135	18179.2	24548.6	13727.5	18558.6	414.7	-164.8	1222.3	-339.1	1046.2	1135	3418	4028.2	1484.19	0.3962	4.60717
755	503124	865193	192979	307255	67270.5	102520	7404.5	13405.5	1242.4	648.1	4107.6	5620.2	15287.5	20784.9	1760.93	0.40208	4.93244
756	396591	676156	274918	407863	14862.1	21359.5	22111	36425.9	905.5	-517.8	738.1	713.2	1532.6	1748.3	1745.87	0.40224	12.2173
765	625538	1081617	318228	486959	95699.2	144220	36502.7	67225.7	1459.3	257.8	6002.5	8430.2	22693.3	31952.5	1770.6	0.406	4.51358
768	647776	1.08099e+06	295825	468830	8979.4	13133.6	30417	53141.9	1661.5	587.2	527.6	268.6	624.5	592.9	1708.83	0.40674	22.1515
769	1.05252e+06	2909260	770489	2107519	11115.5	30770.4	53258.6	121365	1358.9	1457.6	1879	2507.9	3203.3	5291.1	2830.43	0.4072	5.8155
771	552815	1.0216e+06	255540	402892	22217.7	33438.5	8302.2	15073	1523	364.3	987.1	1253.2	2687.9	3851.3	1892.36	0.40782	8.68239
774	643514	937153	555127	896668	28693.8	42911	19056.6	34644.8	910.6	117.1	959.8	847	2404.4	3353.2	1491.26	0.41154	12.797
775	498007	920691	208175	329070	149440	228080	27434.2	51399.9	2412.5	2527.3	17390.6	24986	64023.9	90747.7	1893.15	0.41164	2.51334
778	487323	700541	106513	155126	72408	104026	15008.2	26054.7	1213.3	503	2761.3	3487.4	8875.2	12226	1472.04	0.41254	8.50857
783	560705	1.04001e+06	262022	417884	69056.1	104140	7980	14049.4	1239.8	577.5	3308.3	4422	10007.5	14547	1899.34	0.41686	7.1589
784	485866	852306	210750	325377	44525.9	65805.7	34887.7	59979.4	1018.5	145.5	7029.1	9727.7	27415.3	38496.7	1796.31	0.41696	1.70939
794	153401	277553	206888	293441	9667.6	13720.4	421.4	175.8	1315.3	457.3	838.1	960.8	2736.7	3517.3	1852.76	0.42314	3.90083
797	414150	697019	214808	326458	104522	153541	15523	25721.5	1046.1	-1.2	6449.5	8850.3	22703.8	32062	1723.43	0.42386	4.78887
799	610000	983705	148754	235329	56735.4	85609	5592	9126.6	1555	83.6	3325.1	4651	12370.2	17134.3	1651.33	0.4258	4.99635
802	754293	1.83192e+06	243953	607876	20983.6	32473.5	12443	29646	1023.5	244.6	532.1	646.2	702	974.7	2486.96	0.42772	33.3164
804	362227	660264	111995	177220	22356.6	32521.5	19331	34761.8	1770.6	1397.9	1405.2	1222.6	4325.6	6312.6	1866.55	0.4287	5.15184
811	398953	712687	118866	188690	126002	189153	14393.9	24241.1	1459.4	792.3	7804.1	9796.8	27037.6	37483.6	1829.27	0.43314	5.04628
812	500884	856577	190135	292266	56630.9	85580.7	27857.1	47345.9	1815.6	2234.3	4840.2	6368.2	17097	24025.7	1751.19	0.43346	3.56205
819	386503	713563	184842	299486	108132	162512	3821.7	5764	1491.6	528.7	6770.4	8976.6	26167.6	36583.8	1890.54	0.43586	4.4422
820	500609	902698	193751	305607	155864	235436	9010.6	15258.9	1064.3	484	6748	9157.5	23822.4	33169.5	1846.48	0.43622	7.09797
821	330967	495496	115751	169765	9717.2	13791.7	11931.2	18614.3	1536.4	64.6	805.3	583.8	1988.2	1960.7	1533.08	0.43662	7.03407
826	538936	929602	160920	260696	10637.7	16355	11444.8	20111.8	4079.8	5024.1	475	162.3	1321.7	1245	1766.31	0.4377	13.1365
827	871352	1.48572e+06	243767	390313	410366	638974	53345.8	94508	1881	422.1	61932	85561.4	227771	318212	1746	0.43776	2.00801
832	369791	773288	576825	947534	8818.2	12330.5	1350.4	2361.7	1126.3	286.5	1156.8	1236.5	2977.8	4356.5	2141.38	0.43856	2.83037
835	828819	1.90784e+06	458986	845150	51376.5	90170.1	49175.5	105483	1481.2	604.3	1833.6	2497.8	6702.7	11782.4	2357.14	0.441	7.65295
839	537700	843472	193151	288253	2.00577e+06	2897936	39443.4	61437.9	1441.4	821.3	175088	233811	669386	895966	1606.32	0.44216	3.23443
842	209323	343288	100199	161383	12333.8	18111.9	14170	23157.8	887.8	-6.5	1042.2	1166.6	2389.4	3229.6	1679.38	0.4429	5.60809
845	487232	816674	158536	240145	15174.1	22400.4	22391.3	38716.1	1061.4	-140.4	811.1	774	2070.3	2631.1	1716.38	0.44568	8.5137
846	732217	1.86019e+06	296767	613131	637166	1.01229e+06	58705.8	132279	1360.1	309.8	117804	155427	444823	583441	2601.47	0.44586	1.73504
848	349872	551821	115078	176404	22196.7	31725	15007.5	26103.3	903.4	-152.8	1511.3	1797.6	4938.1	7095.2	1615.06	0.44678	4.47133
855	615439	1.1658e+06	242114	399273	92605.7	145934	20513.3	36643.2	2413.9	2708.9	3279.4	4307.9	11424	16419.5	1939.75	0.449	8.88783
862	591071	1.0928e+06	256941	422018	82305.2	130005	14399.7	27925.7	978.3	881.2	2394.2	3067.2	7787.3	11734.7	1893.24	0.4505	11.0787
868	295695	585951	151583	245609	297881	490324	11295.1	20694.6	1643.4	225.1	50726.6	72108.7	192576	274692	2029.21	0.45196	1.785
872	394438	780596	152113	254915	115391	204238	11915.1	26568.5	1242.3	1340.1	9852.9	15763.4	34269.7	57057.8	2026.54	0.4532	3.57949
873	592233	1.42366e+06	1.8712e+06	3.47423e+06	10707.8	20968.1	7493.2	15075.4	1899.8	669.5	2184.2	3821.8	3186.5	5983	2461.58	0.45326	3.50461
876	367361	556168	108443	163327	100823	144591	3940.7	7131.6	925.6	216.3	7713.7	10059.8	27137.3	34905.2	1550.29	0.45472	4.14239
877	675465	1.87514e+06	246548	653443	27779.8	68967.4	18166.8	42985.5	1681.5	616.8	1223.2	2230.5	4022	7404.5	2842.7	0.4555	9.31425
878	430166	811933	177258	366063	8406.3	13501.1	17213.4	33923.6	1183.1	675	858.7	1123.4	2250.8	3506.4	1932.81	0.45568	3.85042
881	707030	1452388	348311	609218	12394.7	18785.7	17229.7	34726.2	1630.8	907.2	389.9	-189.6	730	593.5	2103.53	0.45688	31.6524
883	454472	1.63085e+06	189561	594931	78555.4	126690	21297	68320.9	1085.5	122.7	3711.6	5673.1	12360.5	18799.4	3674.63	0.45766	6.73902
884	536605	1.00834e+06	278401	501154	217724	322762	22986.6	37614.4	2774.9	2695.6	27583	37705.4	104723	143862	1924.22	0.45804	2.24355
887	523726	819387	137445	212455	57723.4	86231.6	16526.7	28627.5	1139.1	820.2	7031.5	9126.5	25175.1	34112.8	1602.1	0.45856	2.52784
890	487871	755407	156607	244906	11672	17126.7	1946.2	3472.9	1316.5	323.3	510.6	478	1087.9	1237.2	1585.56	0.4594	13.8431
891	501682	870750	211998	340625	210745	316686	32508.3	55411.4	2226.8	2114.9	9503.3	13187.3	35498.4	49455.4	1777.32	0.45946	6.40347
892	333511	473759	105921	155407	209828	285992	15463.4	23327.8	1669.3	518.4	45744.4	55945.9	175591	215196	1454.64	0.45966	1.32899
893	402979	643433	139713	209504	9608	13945.8	51448.2	87183.7	1389.3	22	633.3	403.4	1011.2	1333	1635.02	0.45986	10.462
897	705500	2.2174e+06	531975	1.2924e+06	60957.3	111053	33458.4	97857.8	1237.3	1235.1	6399	9493.4	24022.7	35203.7	3218.47	0.46062	3.15458
902	582805	919249	172998	248421	12789.7	17762.5	1907.2	2188.2	2096.2	1747.7	583.3	329	1895	1883.3	1615.15	0.46372	9.43158
903	398215	617052	113208	190176	10123.2	16137.7	5987	10159.7	1511	502.8	649.9	377.1	1307.4	1678.9	1586.76	0.46388	9.61207
905	464062	843174	199211	306838	82393.7	121369	5245.7	9910.1	975.9	376.1	5172.7	6797.1	17529.2	23968.5	1860.57	0.4643	5.0637
916	407948	726817	170916	254073	134017	202045	9093.8	16371.2	1274.1	114.7	6012.9	8139.5	19846.4	27686.4	1824.42	0.4689	7.29764
917	400109	656480	150225	238074	103352	152136	14163	25301.5	1271.5	-226.4	9140.1	12261.2	33318	44899.7	1680.15	0.46914	3.38836
920	479566	869416	200042	305423	38167	56538.4	18202.9	31592.8	1079.1	573.6	1970.6	2101.6	5981.3	7956.6	1856.46	0.47026	7.10585
921	403568	652405	155331	234569	13571.6	19665.3	12881.9	22067.3	845.2	68.7	4801.3	6626.8	17709	23890.3	1655.42	0.47064	0.82315
925	475107	768932	133074	208422	78760.5	116113	11783.5	19810.9	1633.2	242.8	7305.6	9641.3	26590.7	36037.9	1657.29	0.47142	3.22196
929	460148	833490	170199	255358	237948	367488	20883.4	39941.9	6625.4	10833.3	19272.1	27218.9	68394	99102.4	1854.84	0.47364	3.70816
933	424503	798012	196347	301650	37514.5	55762.1	33593.4	57533.1	1621.6	186.8	3761.6	4842.9	14867.3	20299.8	1925.02	0.47588	2.74693
936	549881	1.07131e+06	250575	422719	15742.1	24263.8	36641.8	72294.7	2088.1	1612.8	964.4	1072.2	2038.9	2815.2	1995.01	0.47666	8.61885
939	515944	852000	247273	397132	40904.4	64174.9	8287.8	14183.4	1335.1	225.1	1839.1	2469.9	5966.8	8868.9	1691	0.47708	7.23595
940	487028	802412	158135	230659	183991	267527	7517.6	12144.9	1254.2	528.2	18195.7	24051	63928.9	84702.3	1687.12	0.47716	3.15844
946	422195	693790	183050	270431	36487.2	53409.9	20830.1	35835.5	897.4	303.2	2332.4	2983.4	8655.6	11801.5	1682.74	0.48238	4.52569
947	492382	745054	161583	230513	815265	1.18437e+06	23175.4	37849.1	8302.7	10754.2	77253.1	98648	278792	363251	1549.5	0.48284	3.26048
953	490877	745696	152095	217793	299266	425110	4320.5	6780.3	1344.7	224.7	16288.8	21371.6	64620.9	83470.3	1555.58	0.4844	5.09295
956	407769	949192	1.00312e+06	1.74677e+06	11744.9	20658.9	7399.6	13524.3	1840.6	1473.8	2771.5	4661.6	3590.1	5760	2383.64	0.48524	3.58661
970	560786	1.08893e+06	288980	446892	36395.2	56271.1	47006.7	83823.2	3155.3	3249.8	1626.5	1962.2	4157.3	5148.5	1988.41	0.4964	10.9296
984	479595	808926	195427	311920	20249.6	31063.7	19603.7	36663.3	1338.4	70.5	761.9	917.1	2497.5	3104.2	1727.18	0.5074	10.007
990	629108	1.20201e+06	308962	505176	12267.3	19136.8	31403.4	56487.3	1411.5	1319.8	694.1	147.8	1214.9	1319.1	1956.52	0.50926	14.5075
992	457517	633513	115622	162511	339990	478478	7515.2	11660.7	1264.2	-11.8	34303.3	43731.5	128495	165277	1417.92	0.51064	2.89501
993	606455	931649	221520	327392	16323.2	23160.7	9483	15782.2	1639	1177.3	601.9	547.6	1315.4	1687.4	1573.11	0.51072	13.7257
994	434406	709940	168462	265615	70950.8	103434	7778.2	13617.9	1257.2	428.1	4535.2	6067.5	16586.1	22179.1	1673.52	0.51122	4.66359
997	479207	797151	181282	270258	420248	609626	26821.9	43463.7	3952	5227.1	86976.7	118711	321203	442115	1703.43	0.5146	1.37889
1002	592286	1.19433e+06	342320	573639	68465.7	109179	34347	64462	2022.1	595.3	4009.5	5747.8	12735.8	19302	2064.9	0.51656	5.65634
1004	544856	996872	211786	322407	9783.4	14368.5	29232	50960.6	939	344.6	477.1	655.5	618.2	839.3	1873.52	0.5169	17.1196
1008	584627	1.02999e+06	238634	374719	34024.5	50981.6	25335.5	44831.4	1169.2	415.3	1729.6	2260.8	4822.7	6730.9	1804.08	0.52072	7.57426
1010	607922	957667	178120	259451	20790.6	29847.3	9357.7	15274.5	1518.5	229.4	1414.2	1420.3	3706.9	4514.9	1613.13	0.52126	6.61084
1014	516583	916229	281146	446903	94676.1	142525	9740.8	16602.5	1083.2	221.3	9639.3	12644.5	35246.1	49887.7	1816.22	0.52444	2.85692
1016	1.38394e+06	4335567	1.38572e+06	3.85784e+06	48290.5	125342	98089.4	241051	2101.6	2225.8	2601.6	5585.9	4715.3	11332.3	3207.98	0.52944	11.0606
1019	483809	815740	817439	1.302e+06	10158.1	15533.3	10465.8	17179.2	1528.1	1306.8	3052.4	4096.2	3534.9	5132.2	1726.55	0.53016	3.02664
1023	1.16952e+06	2.72936e+06	584967	1.20797e+06	77423.3	124563	59933.6	143335	2454.2	3283.7	2555.7	3822.5	8224.9	12930.3	2389.75	0.53404	9.63341
1024	438311	788426	198622	309821	39313.5	58412.5	32065.7	55500.4	1295.2	720.6	4839.5	6247.6	16925.8	23239	1841.98	0.53572	2.51355
1025	436017	682372	158196	243440	373850	534485	13086.8	20313.7	1905.8	2234.5	63298.5	81836.3	241368	313931	1602.58	0.53586	1.70255
1035	518335	1.02872e+06	302861	497324	48777.2	76744.7	65903.7	120708	1074.3	392.2	3298.2	4839.7	11947.3	17803.7	2032.33	0.5427	4.3106
1036	722805	1.72233e+06	311543	711446	75969.8	113237	26536.5	59524.3	6968.7	9135.7	4304.8	6069.6	14620.9	20875.8	2440.05	0.54382	5.42434
1038	662300	1.14982e+06	195032	297588	326010	494058	9185.3	15129.4	9959.1	15280.6	9357.6	13243.2	31456.8	44734.6	1777.78	0.54482	11.0442
1045	493899	871206	198482	301578	319984	471431	14911.5	23592.9	1937.2	1194.8	36097.6	48534.3	132519	177169	1806.28	0.55608	2.66091
1047	583058	978090	264384	417784	11766.6	17477.3	6173.7	10108	982.5	142.4	790.2	662.8	1746.9	1999.9	1717.78	0.55932	8.73909
1049	652180	1.26596e+06	358727	603576	16916.4	26955.5	65531.4	126090	1305.4	820.3	1000.1	1238.9	2474	3713.9	1987.72	0.56004	7.258
1050	537130	833335	186647	273122	68987.8	99819.9	9036.1	16394.3	1379.9	303	2867.2	3513.3	11430.8	15204.6	1588.7	0.56264	6.56511
1054	346849	536370	145551	210904	98017.3	137715	8781	13807	1216.1	480.4	11482.6	14557.1	41321.6	52619	1583.52	0.56822	2.61722
1060	436636	684957	188423	280065	9039.3	13473.4	3381.6	5225.9	1134.2	260.7	531.7	412.5	816.9	885.3	1606.38	0.57596	15.219
1063	409601	749971	281210	428132	65814.9	99705.2	54453.7	94417.7	1504.7	146.5	4055.3	5563.8	13299.3	18850.7	1874.93	0.5785	5.2892
1064	373024	560658	127355	183299	109152	154359	15234.2	24532.1	1362.4	1042.8	25206.3	32181.6	89510.7	114770	1539.08	0.57946	1.34495
1066	605699	1.13481e+06	242138	408859	153799	239721	56054.1	99225	1969.4	958.2	18188.4	26837.9	66519.6	96561.5	1918.52	0.5801	2.48258
1069	403968	635596	139693	201958	66738.5	95211.4	9654.1	14882.1	1635.2	1807.9	5998.1	7784.4	21517.1	27837	1611.14	0.58086	3.42032
1073	577229	992825	248311	385290	105386	156657	24800.5	41308.3	1120.7	254.7	4184.8	5228.1	15108.9	21095.3	1761.28	0.583	7.42618
1075	626068	1235097	238408	405443	8954.4	13763.8	23777.3	44687.4	1231.1	884.6	589.6	618.7	1152.8	1377.6	2020.14	0.586	9.99114
1079	572614	990624	206580	324155	15634.3	23476.1	2950.7	4261.9	1580.1	52.9	960.2	1318.9	3271.6	4721.4	1771.54	0.58726	4.97228
1084	565504	1.12239e+06	228213	389454	10137.5	15994.5	24462.7	43996.6	926.8	282.7	605.8	786.7	1093.1	1273.9	2032.42	0.59244	12.5555
1085	461179	729125	158684	232126	20549.5	29034.5	1358.2	1889	1115.7	431.1	765.1	724.5	1639.7	2149.6	1618.96	0.59294	13.5069
1089	395616	741692	216769	352119	319526	505683	8374.1	15027.3	1479	254.2	31978.9	49609.9	118097	182639	1919.81	0.59576	2.76875
1090	499914	839346	136732	220387	60539.2	92683.1	17070.7	29947.7	1131.3	227.3	3490.5	4381.7	10973.3	15395	1719.28	0.596	6.02034
1091	569630	918346	189103	291394	33042.7	48894.2	8085.7	13556.2	2326.8	2413.2	1221.9	1101.9	2882	3833	1650.89	0.59652	12.7561
1092	436161	786240	224218	339641	26117.1	39496.5	28742.9	51401.3	1259	36.8	736.3	871.9	2240.5	3078.4	1845.9	0.59678	12.8302
1094	474606	852783	202062	321290	41463.6	61176	13123.1	22251.2	1148.6	166.5	2337.5	3336	8197.1	11356.6	1839.97	0.60342	5.38682
1095	521635	893717	204314	301843	858448	1.26566e+06	37231.5	61061.9	4753.2	6907.8	112394	151454	415503	559257	1754.43	0.60386	2.26312
1100	469994	789236	171335	290203	25443.8	37889.4	34772.1	57941.3	1675.9	367.5	1235.2	1631.3	3574.8	4738.6	1719.56	0.61354	7.99591
1101	572871	1.00046e+06	214954	337185	32452.1	48548.8	14188.8	24311.5	1699.2	834.3	1103.3	803	2438.1	2685.2	1788.33	0.61364	18.0801
1104	474713	722996	182167	267193	176673	254794	26213	41260	1144.1	-131.6	20346.6	26027.6	76737.6	100852	1559.57	0.6143	2.52642
1107	557572	1.18931e+06	334423	573013	16786.9	26284.6	60579.8	108295	1060.1	200.7	968.1	857.7	1551.1	2425.2	2184.23	0.61486	10.8381
1108	411456	714378	165358	253369	158061	232518	19487.5	30988.3	1431.4	-157.8	16247.3	21345.6	58778.1	79008.2	1777.89	0.61488	2.94296
1112	636305	1.57921e+06	870060	1.61009e+06	32225.6	59933.9	75430.8	160788	1457.8	1073.5	1922.5	2808.8	3584.2	6505.1	2541.4	0.6168	9.21337
1115	325887	513851	126850	186985	25133.7	35793.7	6193.3	10560.2	1213.9	458.9	2183.4	2225.4	6232	8343	1614.65	0.6185	4.29027
1116	504371	807816	361026	502486	139967	198127	13006.1	18846.5	1441.4	812.7	11804.4	14530.9	41111.6	53326	1640.08	0.6191	3.7154
1117	337982	522518	156151	230124	23129.3	33006.5	4767.4	8298.1	1358.7	329.2	917.1	1059	3423.6	4084.1	1583.12	0.61942	8.08171
1120	633420	1.09813e+06	212925	337959	57507.3	87622.6	7772.7	13909.2	1296.9	750.4	3498.1	4362.4	10866.4	15228.7	1775.27	0.62224	5.75378
1121	403089	679428	148142	228734	19278.1	27814.4	45443.5	77521.3	1402.3	949.7	1511	1818	5155.6	7054.7	1726.01	0.62234	3.94268
1123	541749	1.02057e+06	254143	418862	24465.8	37821.9	31648.5	57570.3	1280.7	666.7	1432.8	1602.1	3692.9	4947.8	1929.07	0.62316	7.64419
1126	498409	850604	189142	290685	271705	405372	16711.6	27010.3	1192.6	639.3	32107.5	45718.6	117454	168803	1747.6	0.62494	2.40145
1130	434596	739306	239795	377283	30390.5	46375.2	3012.5	4602.5	954.4	-242.9	1147.6	1580.2	3047.5	3941.9	1741.98	0.62824	11.7647
1134	647101	1.92693e+06	638891	1418683	26511.6	48367.7	43488.6	87280.6	1439.7	698.3	2426	3529.9	5997.5	10532.8	3049.28	0.63252	4.5921
1136	439650	650694	123703	175705	879189	1.23434e+06	15304	23246.2	8199.1	9530.3	75456.9	94994	287992	367608	1515.55	0.6333	3.35776
1137	636012	1.35126e+06	351895	608331	83100.4	133668	25555.4	49160.9	1593.4	406.3	3016.1	4429.9	11370	16748.9	2175.58	0.63434	7.9807
1138	630106	1.31699e+06	337783	552871	18739.8	30165.9	40460.1	73539.3	1795.9	2452.5	515.2	601.3	814.8	765.6	2140.28	0.63474	39.4016
1140	571043	975980	172983	276350	9181.8	14098.4	14754	25480.3	1063.8	-118	506.2	473.1	709.4	806.1	1750.15	0.63594	17.4896
1141	1.02767e+06	2.20365e+06	510187	873319	575234	873529	49825.4	96867.1	2037.6	887.8	47913.6	69551.9	175779	255317	2195.79	0.63654	3.42135
1143	673200	1.19851e+06	250464	420016	18942.1	29443.4	4591.3	6947.6	1269.4	325.1	787.1	595.5	1838.3	2652.6	1823.05	0.63928	11.0998
1145	516276	888111	250143	385876	95530.9	143368	27907.8	53319.3	1052.1	834.7	7968.1	10725.7	29975.1	43218.7	1761.52	0.64044	3.31726
1147	662512	1.24748e+06	222145	368148	88720.4	138335	9079.8	17772.4	1135.1	738.6	5847.1	8436.4	21374.8	30675.9	1928.17	0.64254	4.50956
1152	476800	733353	129971	200487	38968.3	56286.1	12698.2	19919.1	930.4	395.8	2262.3	2696.1	7174.7	9206.3	1574.99	0.64546	6.11387
1153	756767	1486195	388986	636707	8485.7	13666.2	55281.3	103499	1541.9	1194.4	639.4	551.4	896	1033	2011.03	0.64566	13.2296
1158	598428	1.2726e+06	287581	493318	15043.3	24826.1	46500.7	88178.2	1336.9	506.4	562.1	405.4	1106.4	1458.7	2177.63	0.64788	17.0193
1160	472271	710023	119349	169695	691617	979934	16431.7	25386.2	12338.3	16546.2	71074.2	89290.7	264427	337276	1539.53	0.65098	2.90544
1167	632206	1.40547e+06	221388	479931	605290	863766	10590.7	24675.9	2692.1	2415.4	35744.2	46486.9	133776	172105	2276.5	0.65626	5.01884
1169	385831	579347	147374	210805	341230	479980	17263	26670.9	1369.5	241.2	62898.1	78161.2	241069	304021	1537.62	0.65754	1.57877
1180	283329	483893	111354	165940	23717.1	33502.5	2494.9	3237.8	1019	-448.2	1560.3	2198.9	5200.5	7213.9	1748.88	0.66602	4.64416
1182	379965	713641	237705	371069	85187.5	127486	60178.6	106628	950.9	-5.9	11103	15750.4	45787.3	64250.1	1923.28	0.66702	1.98421
1183	484235	899348	260300	424271	30950.1	47195.6	22483.1	39824.2	1314.8	216.2	1697.9	1969.1	4898.3	6797.8	1901.84	0.6683	6.94278
1184	484911	749450	121420	183679	602410	879567	32766.2	51711.5	3243	3952.3	141819	184762	529416	696114	1582.65	0.66844	1.26354
1188	490023	783122	121599	177252	9280	14051.7	5666.2	10485.9	2748.5	3202.8	590.6	489	1271.9	1421.7	1636.51	0.6698	9.88373
1192	639011	1.0604e+06	205875	298958	109626	164217	5883.7	8869.3	6978.4	9041	6353.9	8605.6	22929.5	32157.2	1699.27	0.6718	5.1067
1193	517020	807713	139842	210257	1.57861e+06	2.30992e+06	39167	64048	6934.2	9948.5	155172	209428	583441	787428	1599.75	0.67204	2.93349
1197	610094	1.2644e+06	255078	451552	106512	169053	51043.1	99861.7	1492.6	69	7497.5	11150	28981.1	43147.1	2122.23	0.67538	3.91806
1199	615109	942741	208915	307572	277392	406643	7160.6	10382.1	1879.7	1039.3	24346	32747.4	95997.5	130497	1569.44	0.67554	3.1161
1200	386858	654362	165952	264300	41478.6	61434.8	31117.7	56894.5	1462.5	418.4	3006.2	3672.8	11370.9	15516.4	1732.08	0.67574	3.95935
1206	522495	899628	213339	334781	8130.5	12200.1	14825.4	26699.1	1173.6	531.8	465.6	315.4	651.3	901.8	1763.14	0.67924	13.5286
1207	406609	732900	198063	301706	20681.3	30410.8	5357	8861	936.1	230.4	1538.6	1784.6	5185.6	7083.5	1845.73	0.6797	4.29319
1208	516648	951961	221800	356226	15454.1	23823.4	30583.3	55272.6	2205.4	1329.6	763.1	846.5	1878.3	2412.6	1886.79	0.68048	9.87458
1209	493289	829099	207839	307640	433078	629779	18297.8	29338.2	6880.1	9312.3	53236.4	70017.7	197863	262613	1721.1	0.68116	2.39812
1210	668780	1.24611e+06	248567	408788	22490.9	35313.6	28347.8	55824.8	1588.1	1195.7	824.1	748.7	1503.1	1980.2	1907.98	0.68148	17.8334
1212	477712	808094	203969	299917	254032	370673	21175.8	34664.4	1791.1	907.1	33799.1	45609.4	122975	164669	1732.22	0.68202	2.25101
1214	652823	1.28474e+06	1.82572e+06	2908875	12913.5	20787	8337.7	13753.9	1607.2	1226.6	3207.5	5168.1	4317.8	6676	2015.23	0.68256	3.11369
1217	531424	971755	283563	417502	69080.3	106708	30050.2	51877.6	1242.4	240.3	5918.3	7865.6	21574.7	32508.3	1872.47	0.68468	3.28247
1223	357188	579182	159069	241413	16851.3	21955.1	11788.7	20446.2	1544.9	407.9	4130.1	4686.4	14810.4	17016.7	1660.44	0.6885	1.29021
1224	551641	980208	195478	307901	17598.1	26800.4	18475.5	33619.8	1218.3	1163.7	735	891.5	1723.6	2074.2	1819.54	0.68924	12.9208
1225	135815	260357	162557	232301	15105.2	20976.7	791.7	826.2	1114.3	26.2	1874.2	2028.2	6771.3	7976.2	1963.11	0.68966	2.62991
1229	379345	683040	173550	279932	68656.9	104254	37127.6	64936.8	1344.6	853.8	7003.5	9373.6	25318.1	34998	1843.79	0.69198	2.97885
1230	680670	1.52829e+06	308888	632897	72594.7	111097	38190.2	78229	1922	1878	4283.4	5756.8	14394.9	20376.4	2299.18	0.69356	5.45223
1233	1.18572e+06	3069212	1.02257e+06	2.60435e+06	180254	365557	28020.5	71915.5	3386.4	4712.6	7139.6	14197.7	26519.5	53260.9	2650.6	0.69786	6.86351
1234	152671	209326	68525.8	92091.4	42342.1	56978.5	6855	10345.9	1433.5	242.2	5794.1	6615.2	22108.6	26413.3	1404.06	0.69914	2.15719
1235	602950	1.12998e+06	289865	464509	40678.9	63300.7	44523.1	84122.5	1250.3	193.6	1260.9	1262.9	3805.7	5263.8	1919.08	0.69996	12.0257
1239	386297	557721	98811.1	140890	796223	1.11786e+06	31788.7	50929.1	1453.6	757.8	127234	159820	457641	580680	1478.41	0.70274	1.92509
1240	533289	1.025e+06	250132	401822	305468	468477	23334.8	42086.5	977.5	92.3	22479.2	32183.5	77286	111191	1968.16	0.70374	4.21327
1241	459862	823749	213906	325843	32230.3	48331.1	35397.4	59676.6	1479.1	776.5	3522.7	4557.9	10906.8	15017.9	1834.31	0.70466	3.21823
1243	415258	628437	118844	172155	218787	305245	14526.7	21568.7	1379.3	169.3	18762.5	23315.7	72645.3	92812	1549.69	0.7054	3.28885
1244	676310	1.38471e+06	278431	464680	209947	337057	39629.7	72253.7	2286.8	1763.2	25133.9	37982.9	94650	142136	2096.61	0.70614	2.37136
1247	747189	1.43375e+06	247801	419100	107556	169049	70138.6	127910	3214.9	3304.1	3391	4770.9	10915.3	16369.1	1964.92	0.71136	10.3273
1250	579006	972982	173989	260203	330419	495439	9518.7	15731	1459.1	511.2	26671.5	37137	93071.1	132460	1720.78	0.71244	3.7403
1253	580559	1.1208e+06	325047	516386	181080	280647	15146.2	27467.9	1868.5	1206.8	3950.6	5690.5	13527.9	20108.7	1976.9	0.71474	13.9565
1255	1.01967e+06	1.64755e+06	403089	591260	80220	118262	9351.4	16355.3	6109.3	6635.4	2032.4	3217.9	7278.9	11569.3	1654.56	0.71528	10.222
1256	427675	632488	118745	168616	13432	18345.3	7984.2	12635.2	1141.3	-376.5	457.3	290.4	1139.2	1237	1514.4	0.71598	14.8305
1265	577445	1.07242e+06	267646	414148	16085.7	24587	26035.2	46684.7	2040.2	444.2	959.3	1163	2783	3685.8	1901.78	0.7233	6.67074
1266	1.27866e+06	4.03294e+06	5471560	13591748	4643.2	12694.2	3443	9762.2	1751	1793.8	2689.9	6451.1	3467.4	16039.4	3229.74	0.72578	0.791439
1272	690313	1.3208e+06	260232	423609	20907.6	33329.9	31469.4	57420.8	1931.3	1415.3	870.1	1101.8	2872.7	4178.8	1959.26	0.7296	7.97595
1276	484868	766779	111127	169702	8876.8	13101	9179.6	15427.4	1590.7	1274.3	565.1	557.8	869.9	1120.6	1619.39	0.73106	11.6911
1280	787429	1.59476e+06	204385	433652	392384	739019	40491	78586	1671.5	1673.6	35820.1	49245.2	125566	177395	2073.9	0.73484	4.16595
1282	502539	1.20757e+06	379251	669258	208725	377143	3427	6264.8	1434.6	105.4	13133.2	21659.6	49717.6	86195.1	2460.63	0.7373	4.37546
1287	529789	843426	161880	245754	8855.1	12540.6	12027	20124.7	1091	647.7	435.2	300	1123.5	1193.4	1630.23	0.74002	10.5083
1290	561156	1.14788e+06	258823	495564	93574.9	151051	47145.1	96223.4	1055.6	676.8	5392.2	8220.7	19697	30328.7	2094.67	0.74114	4.98047
1292	468973	776418	179150	265623	10624.2	15664.6	20985.9	34691.3	1351	926.5	1252	1317.7	3974.8	4652.6	1695.32	0.74306	3.36685
1294	564235	1.00042e+06	893002	1.37756e+06	13925.3	21591.8	11720.8	20263.2	1354.9	815.9	4646.9	6223.5	5304.8	7808.6	1815.62	0.74514	2.76513
1295	507250	884622	189384	297108	10518.4	14988.4	4026.4	6787	1172.9	-192.6	581.5	786.9	1354.8	1963	1785.82	0.74538	7.63546
1297	639207	1.3085e+06	273658	470835	11891.7	19040	32341.7	63947	1387.6	860.7	698.4	411.1	1399.6	1869.8	2096.22	0.74834	10.1829
1298	693017	1.69896e+06	298207	721070	16488.5	26683.2	16530.6	33314.4	1448.3	760.5	580	756	1094.4	1305.5	2510.37	0.74864	20.4391
1303	654677	1.81277e+06	229455	598745	37874.1	58029.3	10804.1	34089.3	2821.7	3863.1	2167.3	3048.9	7563.9	10255.3	2835.42	0.75028	5.65847
1306	569821	926915	186336	266733	200491	290682	17431.1	27814.1	3435.3	2767.4	23572.8	30727.2	82210.8	109574	1665.73	0.75226	2.65285
1307	480319	889529	221776	386822	91100	143042	11336.3	20942.6	19748.3	8488.8	4286.2	5980.7	15603.5	22290.8	1896.43	0.75402	6.41707
1308	704894	1.46676e+06	222030	456528	535360	784934	20275.1	34728.2	980.6	-233.5	72161.5	93922.5	272245	357227	2130.77	0.75416	2.1973
1311	454962	738056	188584	273414	12998.6	18871.3	3885.7	6943.5	1182.5	494.4	686.2	589.8	1394.9	1621.9	1661.18	0.75578	11.6353
1318	366609	692406	208167	297972	525553	781755	16549	28738	1624.1	1477.9	46586.6	64211.1	166882	233141	1934.01	0.76206	3.35314
1319	401392	726017	164616	259699	12662.1	19316.4	7391.3	13599.6	1197.4	335.6	475.1	574.5	870.3	1160.1	1852.16	0.76258	16.6506
1322	584088	1.09478e+06	203158	320770	24228.7	36900	43919.5	81490.3	2199.4	2058.2	1639.3	2249.1	5906.1	8381.2	1919.32	0.76372	4.40271
1324	444284	820274	203975	326627	47855.3	72444.9	36445.6	64388.9	1262.2	1030.7	3523.7	4734.5	12280.9	17433.3	1890.61	0.7648	4.15555
1325	636239	1216991	293622	490042	84481.5	133168	25865.7	47311.9	1319.2	305.1	10143.5	14617.1	39613.8	58992	1958.72	0.7658	2.25738
1327	482889	807668	178578	279741	269711	405346	30981.7	54603.7	2824.7	2404.5	32367.3	44565.3	116755	163480	1712.72	0.76618	2.47948
1328	509576	944893	212115	327757	32520.3	49809.6	8858.2	16144.6	1578.4	1202.3	2086.3	2706.1	6902.7	9657.3	1898.78	0.76638	5.15771
1330	526379	965903	223786	345635	306775	459519	24838.1	40545.5	1273.4	397.7	71100.4	97542.4	271288	378073	1879.04	0.76688	1.21543
1338	630273	1.17006e+06	264571	420909	74391.5	115293	14942.7	25829.7	1086.3	484.9	5038.2	7160	18074	25968.7	1900.99	0.77448	4.43968
1341	495998	786681	144736	218418	230323	340727	9846.2	16132.5	1674	35.5	16523.4	22745.3	62762.9	85504.9	1624.14	0.77612	3.98488
1347	809250	1463328	342720	565447	30678.6	45999.8	37749.7	67860.5	1382.5	688.9	2198.2	2914.8	6602.9	8826.9	1851.65	0.77938	5.21132
1350	441426	796834	220583	348241	12579.8	18589.4	20388.1	33353.3	1459.9	559.5	651.2	799.3	1550.8	1487.1	1848.47	0.78218	12.5004
1358	409424	732951	173902	270221	76700.7	115508	20359.5	36176.8	1463.4	404.2	7423.3	9835.1	25906.1	36023.2	1833.17	0.78688	3.2065
1362	571697	1.14732e+06	291868	473827	135082	211071	42350.8	77081.7	2409.8	911.5	10002.5	14619.8	36544.2	54127.6	2055.04	0.78918	3.89951
1367	503358	972787	279191	457327	15857.3	23708	40903.4	72149.1	1214.7	131.7	541.1	724	1303.6	1787.6	1979	0.79396	13.2625
1368	438371	753713	188149	287991	43322.1	62030.3	13182.3	21337.3	1375.1	280.3	2457.4	2374.2	7341.6	9944.5	1760.63	0.7941	6.23765
1369	543896	1044753	253349	451042	106818	169013	70182.1	130273	2187.2	3062.4	11654.1	16446.9	43549.1	64102	1966.97	0.79664	2.63663
1373	488461	714586	187559	270796	198810	281739	2864.5	4891.3	2216.7	2323.7	15024.8	19242.1	59156.9	75626.8	1498.06	0.79724	3.72538
1385	782083	1.62794e+06	837692	1.40638e+06	7949.5	13381.5	62270.2	123838	1427.7	1275.1	2221.1	2990	3319.7	4961.1	2131.51	0.80426	2.69728
1386	568689	1.05021e+06	207331	340511	406799	634495	22548.7	41992.1	1309.6	1052.3	21089.7	30458.3	74321.3	108441	1891.05	0.80432	5.85108
1387	489329	812183	217396	329226	26419.8	39586.9	3118.8	5225	1033.5	198.8	2191.2	2498.5	7630	10155.5	1699.63	0.80492	3.89807
1401	817082	1.44858e+06	306862	499179	33865.3	51932.5	67044.3	124977	1602.8	843.9	3015.3	4024.8	9634.4	13950.9	1815.43	0.81526	3.72252
1402	556263	960242	196937	315137	9980	14984.4	20447.4	35912.8	1837.3	411.9	568.4	606.4	1374.9	1485.3	1767.69	0.8159	10.0885
1403	469531	831690	205721	315585	18648	27742.8	19176.2	31280.7	1805.3	1352	857.3	732.9	2651.2	3302.5	1813.84	0.8166	8.40055
1404	397643	590849	125979	186487	308130	437174	8483.7	13071.3	1074.4	-261	34857.9	44740.6	129386	164693	1521.55	0.81766	2.65448
1405	762956	1.66678e+06	584378	1.04379e+06	12445.1	21414.3	44943	89020.5	1790.2	2296.5	876.1	1390.7	2128.8	3484.5	2237.08	0.8202	6.14559
1411	403138	644406	184237	277218	14150.6	20647.3	23088.5	37198.7	1124.3	84.8	829	631.1	2121	2488.1	1636.85	0.82412	8.29842
1416	1.06654e+06	2.18905e+06	432734	790180	356338	538342	44608	84491.4	1690.7	1962.9	34751.9	47065.7	124442	172059	2101.74	0.82582	3.12881
1419	401809	599266	138040	203204	22971.6	32358.9	2773.4	4283.3	1419.3	41.3	998.1	1343.8	3872.7	5012.8	1527.22	0.82872	6.45525
1420	372336	634157	127121	196019	9842.2	13884.7	17456.1	28681.8	1190.8	302	619.7	876.2	1417.6	1821.2	1744.06	0.82898	7.62393
1441	501736	868211	180422	285253	44316.7	67386	29607.5	50553.8	1439.4	667.2	4663.3	6345.6	18066.1	25425.2	1771.94	0.84274	2.65036
1443	709764	1.421e+06	379367	727366	84679.3	135854	28837.6	60969.9	1294.2	352.7	3979.7	5883	15048.9	22312.3	2050.13	0.84348	6.08877
1444	487919	834690	176894	268967	17217.5	25620	17225.7	30381.4	1319.2	-169.9	1039.5	1313.6	3645.8	5004	1751.79	0.84452	5.1199
1445	585289	1.13131e+06	251132	401477	13657.6	21038.9	41302.8	73156.2	1953.8	632.5	746.5	516.8	2040.2	2473.6	1979.3	0.84484	8.50538
1448	434663	684940	130914	192830	93013.7	136285	14161.3	22592.2	1509.9	124.9	7855.4	9966.9	25696	34531.5	1613.64	0.84624	3.94669
1454	553537	956736	280134	448419	148134	217791	8563.5	14719.8	1226.3	-62.8	19503	26050	73979.6	101800	1769.89	0.84934	2.1394
1457	454529	775863	271315	423551	49591.5	74431.1	47430.7	82078.7	2886.3	2797.9	3110.2	4098.5	10786	14772.2	1747.93	0.851	5.03859
1460	477086	851321	182256	311412	8666.7	13083.8	32646.2	59348.5	1450	-46.5	467.4	483.8	890.9	1026.9	1827.27	0.85222	12.7411
1463	518876	843652	186251	270185	1.14184e+06	1.65615e+06	26996.5	43487.5	4434.4	6499.1	123900	162256	465984	614519	1664.96	0.85564	2.69503
1465	604062	1.01261e+06	280561	437823	121719	180751	16475.1	28635	1170.3	226.1	7572.9	10510.4	27861.7	38312.8	1716.59	0.85598	4.71778
1466	253753	427100	145611	216795	235756	363372	5613.2	9847.4	1475.8	-132	28664.2	40938.3	106250	151672	1723.53	0.85618	2.39578
1472	612590	1.20007e+06	263638	427548	17873.6	28169	49655.7	95614.4	1318.8	690.6	915.5	1178.5	2387.8	3387.9	2006.05	0.86098	8.31459
1473	627059	951904	180811	264991	249444	362418	10340.1	16776.3	3679.5	4007.8	18624.4	24636.3	68719.2	92252.8	1554.49	0.86138	3.92853
1475	889020	2.20654e+06	732640	1.64136e+06	12163.7	27608.7	44497.9	100463	1927.3	1646.7	1563.7	1958.6	2770.2	4559.5	2541.57	0.86344	6.0552
1481	372846	552415	153168	226162	63021.3	89038	1744.8	2403.7	937.2	-218.4	1714.7	1971.3	4871	6128.9	1517.2	0.86608	14.5276
1483	797952	1.74622e+06	444228	802236	122155	208522	66275.2	129360	2636.4	3472.8	4332	6697.1	13792.9	22835.4	2240.92	0.86792	9.13155
1484	541582	979900	249918	392900	39669	58134.5	38741.7	67926.9	1375.6	97.6	1047.8	1326.2	2885.4	4216	1852.77	0.86802	13.789
1507	506019	737002	112976	162977	50659.1	74046.5	11077.3	17561.5	2622.8	3664.1	2517	3247.9	7750.5	10839.2	1491.43	0.88246	6.83136
1509	465967	843725	246720	384480	16010.7	24192.5	20540.5	37149.9	1100	-45.6	1019.1	992.8	2101.8	3017	1854.18	0.8835	8.01873
1514	696625	1232128	254954	390312	419110	634299	25707	43830.6	11058.2	16712.6	44972.2	63958.5	163648	233352	1811.16	0.8857	2.7182
1522	507304	850044	229485	358922	11035.7	15294.2	18583.3	31365.7	1351	67.4	646.9	90.9	1016.9	1339.8	1715.82	0.8932	11.4153
1524	511944	882216	232886	363341	84411.5	127295	28167.7	50576.1	1221.9	409.8	3565.7	4201.2	11289.3	16253.9	1764.62	0.89466	7.83164
1526	546304	968944	267504	430534	109621	163892	39757.1	68216	967.9	362.6	13522.7	18263.9	51419.3	70871.1	1816.23	0.89718	2.31254
1528	551098	920192	182416	285486	10086.3	15547.7	18873.3	31942.3	1479.8	1230.2	511.7	567.7	1643.5	2008.6	1709.82	0.89934	7.74057
1534	502648	925233	193579	328323	10963.3	17195.1	24879.7	46210.7	1229.2	434.8	799.1	584.1	780	876	1884.89	0.90242	19.6291
1535	440700	804767	224376	362924	44186.3	64760.1	8167.5	14131	1411.9	-13.5	914.2	1281.1	1929	3104.7	1869.95	0.904	20.8587
1539	587764	1.22048e+06	351436	617320	84223.4	134459	17939.5	33561.2	1378.1	677.4	2851	4184	9829.2	15096.9	2126.33	0.90778	8.90639
1544	406840	739686	161931	254044	9355.5	13819.4	5471.5	9542.4	1762.7	490	751.4	528.6	2220.5	2821	1861.8	0.9146	4.89876
1548	793457	1.48665e+06	256691	427060	37290.7	60039.7	24027.9	45255.9	2662.1	2914.8	2476.6	3039.9	8065.5	11614.8	1918.6	0.91796	5.16924
1551	377002	585781	141545	206257	93491.6	132692	14480.6	22635.6	1995.6	1563.1	16137.6	19856.5	57979.9	74121.8	1591.08	0.92064	1.79019
1554	330194	621498	140218	243721	20688.4	34711.7	16570.3	33675.4	835	84.9	1425.1	2091.9	4262.6	6637.1	1927.4	0.92262	5.22995
1557	496384	890902	191780	329993	61243.3	96365	37195.2	72307.2	1196.4	820.8	2676	3789.6	9920.9	15003.4	1837.89	0.92474	6.42288
1559	765364	1.87427e+06	1.61278e+06	3.07531e+06	8641.5	16986	6544.7	15238.1	1719.1	1818.8	1928.1	2526.8	2457.6	4423.6	2507.65	0.92558	3.83986
1565	618704	1.20634e+06	242863	389287	12517	19641.3	31242.7	59369.8	1181.8	-277.4	793.8	760.6	1134.6	1219.4	1996.61	0.92942	16.1073
1570	665740	1.30528e+06	309594	491772	24540.4	38122.2	12192.9	22480.8	1373.4	461.4	2286.7	2961.1	7299.1	10844.5	2007.72	0.93256	3.51535
1572	550419	941140	253389	397980	16424.4	24914.8	10723.5	19578.8	2184	1954.5	835	1188.4	1363.5	1729.4	1750.91	0.9331	14.4066
1573	364906	698666	159478	291126	50486.3	81420.3	10995.4	21573.3	1396.2	180.8	5132.8	7672.1	20711.2	31010.8	1960.61	0.93374	2.62555
1576	612441	1.17661e+06	173645	288740	63344	98571.5	39529.4	73224.5	4307.5	5257.9	3176	4489	8971.7	12911.1	1967.29	0.93482	7.63463
1579	373120	616482	179642	268854	29715.2	42277	3658.6	6747.6	1339.1	-144.6	1785.3	2175.3	5927.1	7764.8	1691.92	0.93658	5.4447
1585	505956	906439	171466	273301	115084	175001	20791	37396.3	1068.8	-304.7	8156.8	11040.6	30102.7	43233.3	1834.55	0.93898	4.04782
1586	569788	1.19214e+06	1.18424e+06	1.95035e+06	14861.6	25240.9	10025.4	16862.7	1518.8	1163.7	3503	5210.1	4165	6878.4	2142.49	0.93932	3.66959
1591	660799	1.30258e+06	257521	421635	49912.4	78774.8	62151	115662	2174.6	2584.4	1858.6	2552.6	5723.6	8525.7	2018.54	0.94404	9.23969
1596	452638	757957	134382	207124	16577.6	25186.5	23079.7	37552.9	1230.8	912.1	1195.5	1485.5	3019.8	4249.4	1714.74	0.94976	5.92707
1597	571675	1.01181e+06	171171	267895	166740	252512	38916.1	65130.3	1079.5	91.8	14664.4	20177.3	54535.2	77068.3	1812.39	0.95036	3.27646
1598	549809	940510	222739	336066	106371	158317	16027.9	25668.4	1686.1	1299.8	10076.6	13061.9	35601.5	48585.3	1751.67	0.95056	3.25854
1605	892886	3.36829e+06	2591680	6659462	21845.3	61662	35192.8	82915.7	1849.2	2229.6	4554.7	10327.8	7599	17824.4	3862.93	0.95336	3.45942
1607	500760	908635	234260	387614	10227.3	15421	27227.2	49235.7	1588.4	424.8	460	645.1	1312.9	1401.9	1858.09	0.95504	11.0001
1610	503055	903328	206469	329046	9368.1	13634.1	16368.9	30683.7	1888.6	231.1	535.7	165.9	572	609.2	1838.81	0.95674	22.3803
1612	530556	976118	232387	364400	17507.5	26813.7	14501.1	25857.7	1470.3	525.1	1257.9	1276.1	3221.3	4816.9	1883.97	0.95998	5.56659
1613	453962	736283	183757	268860	667148	951612	24975.6	39858.9	1692.8	809.7	105314	135476	399837	517975	1660.84	0.96142	1.83718
1614	420639	757006	192820	312478	37782.6	56494	20198.9	37676.5	1204.6	504.2	2049.5	2748.1	7436.7	10009.1	1842.88	0.9615	5.64426
1615	503152	920793	191367	298697	33493	51426.8	13450.7	24130.8	1245.8	276.1	841.8	954.1	2774.6	3737.9	1874	0.96208	13.7582
1623	29618.1	37812.5	6605.8	8326.8	12502.3	16300.8	451.4	597.3	1212.2	297.3	852.8	954.1	2679.2	2967.3	1307.4	0.96604	5.49348
1630	338373	577714	123545	191346	15964	24123.8	11416.8	20913.4	1553.4	26.5	894.3	1243.6	2852.7	3458.3	1748.33	0.96742	6.97562
1632	424328	715272	143708	221390	9671.3	15045.4	41046.2	70092.3	1441.5	340.3	619.6	535.8	1169.5	1364.4	1726.11	0.96966	11.0271
1633	483071	759179	174800	257094	20618.7	29976	4572.5	7677.9	1244	566.9	1451.1	1522.3	4837.8	6471.5	1609.31	0.97072	4.632
1637	742674	1.27472e+06	242945	385361	10349.5	15275.2	18318.8	34379.6	5040.8	7051.5	881.5	524.4	1248.6	2020.5	1757.59	0.97246	7.56011
1641	589343	1.14022e+06	253593	412709	60368.4	94745.8	41871	81000.8	1558.6	1247.4	4802.6	6982.6	17475.6	25866.7	1981.19	0.97288	3.66285
1644	544409	924241	163374	249692	300209	441973	29658.7	46932.7	1693.6	658.4	50293.6	66964.9	184902	253681	1738.44	0.97472	1.74224
1646	581696	1.18346e+06	266805	433093	143572	226484	45919.3	82477.2	1319	597.4	8574.9	11997.4	28632.9	41544.3	2083.33	0.97638	5.45162
1647	384682	633603	161867	241367	9869.3	14284.5	18332.3	30984.2	1553.6	802.4	428.6	346.1	1120.9	788.4	1686.62	0.97654	18.1183
1648	486344	784908	173502	261964	44059.5	64466.7	5303.7	9249.6	1109.9	229.8	3221.7	4246.7	11841.3	15120.9	1652.63	0.977	4.26342
1656	574587	982472	200360	308531	310737	466868	20203.9	34601.5	5984.4	8186.7	30399.1	41952.3	115916	161777	1750.92	0.98242	2.88588
1670	564573	1.09141e+06	263439	438822	13530	21271.1	53075.9	99398.5	1499.6	369.6	534.4	627.5	1630.8	2424.7	1979.58	0.99048	8.77267
1671	435820	681740	112901	163182	608736	866300	17187.4	26314.8	13789.4	19662.6	84126.9	107211	315162	403466	1601.83	0.9905	2.14715
1672	569441	913206	226428	325814	97552.3	143078	3667.4	5624.6	2863.1	3880.8	7250.9	9693.2	25103.4	34112.4	1642.18	0.99066	4.1943
1673	531287	1.7178e+06	289951	625207	721556	1.05411e+06	61350	161026	3209.4	4214.4	73034.9	96982.2	281001	374389	3310.93	0.99184	2.81556
1674	534214	1.03412e+06	197239	309684	302996	475519	39037.6	69925.9	1503	532.9	29273.1	42746.6	108464	160167	1982.26	0.99192	2.96889
1680	446380	740281	210408	312038	102020	150155	12561.9	22304.3	927.3	304.2	11659.7	15508.1	39554.2	54561.5	1698.23	0.99446	2.75203
1681	416155	638565	118519	174057	27442.4	39291	4812.5	8002.7	1326	936.6	1088.3	796.6	3546.7	3832.9	1571.28	0.99536	10.251
1682	489994	976181	180369	324741	125244	210670	21512.6	40349.6	1443.6	472.1	6113.6	7999.5	21571.9	28749.3	2040.05	0.99568	7.32784
1685	438666	710124	144186	219382	118016	171739	28882.3	46437.9	1043	586.9	11505.1	15534.9	40286.6	54245.6	1657.69	0.9965	3.16595
1687	418570	746761	185217	286084	146736	215006	14087.3	23886	1581.5	844	21809.2	29202.4	86309	116166	1826.9	0.99686	1.85086
1696	474144	757750	132215	198913	13685	19711.3	26202.7	42700.3	1973.8	2031.6	769.8	593.1	1830.6	2265.4	1636.53	1.00428	8.70102
1701	639748	1.50927e+06	313458	640337	98428.4	142761	44256.9	89000.8	1109.4	548.4	8358.7	11479.6	31851.1	41646	2415.8	1.00632	3.42797
1705	462266	743688	154923	233576	25620.3	36761.7	1428.3	3012.4	1177.5	697.1	1171.2	1287	3345	4134.3	1647.41	1.00886	8.89188
1712	528539	1.01067e+06	289024	451146	16067.1	23910.5	41189.3	73395.5	1454.8	-9.9	1005	1238.4	2366.5	3074.2	1958.09	1.01236	7.7778
1715	483531	766323	151899	245641	32740.4	47470.4	5582.6	10178.4	877.4	-86.6	2673.5	2791.1	8057.4	10637.9	1622.89	1.01554	4.46238
1717	426068	726109	185212	277524	32549.6	47636.9	7465.4	12805.2	1022.8	288.2	2095	2479.6	6469	8867.4	1745.13	1.01656	5.37214
1721	514216	924899	220509	351107	338079	509031	12822.1	21414.9	3698	3629.4	22562.7	31247.8	80297.7	111523	1841.83	1.01854	4.56434
1725	452113	772067	161574	238791	26160.9	38564.6	12698.7	21748.2	1253.6	-215.6	1701.6	1784.9	5437.7	7127.6	1748.67	1.02242	5.4106
1727	744104	1.84447e+06	301373	699441	111420	266043	51087.3	113437	1303	1169.9	10766.9	18442.9	40024.9	69992.8	2538.28	1.02266	3.801
1730	482113	793208	193394	280040	47822.7	70424.1	11904.6	20168	1738.1	1829	2957.8	3804.4	10767.9	14005.7	1684.76	1.025	5.02825
1733	732249	1.72777e+06	620019	1.28397e+06	61786.7	96966.7	27563.9	53403.4	1014.1	99.3	2868.6	4414.4	9345.5	13570.3	2416.18	1.02556	7.14551
1734	458244	676978	119520	173329	314244	451187	9425.9	14788.3	1223.3	1123.2	33795.7	43394.1	124858	162348	1512.8	1.02578	2.77913
1738	293340	641872	215085	360991	13393.3	22415.9	3334.6	5831	1234.9	-288.3	973.7	907.4	3181.2	5373.9	2240.7	1.02814	4.17125
1741	432922	722804	169753	251461	36840.4	53104.8	29679.3	48911	1213.5	472.5	1713.2	1362.9	4701	5859.4	1709.67	1.02904	9.06318
1745	539039	1.02665e+06	256365	419134	55768.1	88813.1	6168.9	11676.7	1016.6	396.6	2439.7	3451.9	7996	11726.2	1950.32	1.0317	7.5739
1749	359895	605404	161492	249011	53574.6	82135	1526.9	2818	1332.6	182.2	2273.5	3561.6	9084.7	12915.1	1722.57	1.03388	6.35961
1751	393142	620006	156891	234980	16001.4	22591.3	9258.7	15376.6	1134.6	171.2	582.9	294.4	1296.1	1316.8	1614.93	1.03398	17.1562
1762	508234	968747	231656	382388	17534.5	27144.4	4858.3	9087.7	721.5	0.5	1263.6	1321	3658.8	5432	1951.86	1.04108	4.99713
1767	400944	715633	133332	201781	20519.3	30179.9	21998.2	37173.3	1817.5	879.8	1027.6	1308.8	3233.5	4299.4	1827.71	1.04252	7.01956
1770	340604	491072	122122	176903	19324.3	27168.8	631	105.3	1052.8	479.3	2124.8	2566.6	7958.7	10013.3	1476.39	1.04318	2.71327
1774	524738	825026	195432	289555	21250.5	30679.9	20283.5	35314.4	1563	442.3	679.1	554.8	1845.2	2787.6	1610	1.04412	11.0058
1776	436647	810763	243201	384073	55968.4	85357.3	61295	109445	1486.6	149.9	2490.6	3454.1	8955.6	12663.7	1901.39	1.04586	6.74031
1777	676841	1.32644e+06	322526	550182	94164	148508	13881.8	25418.2	1268.3	1087.6	6666.7	9196	24362.9	36594.2	2006.78	1.04636	4.05824
1783	589264	1.14431e+06	527614	824697	14003.5	21864.2	18303.7	33334.6	1893.9	2256.8	1413.7	1943.7	2457.3	3695.9	1988.53	1.04946	5.9158
1788	541188	968897	231464	353087	27212.5	41312.5	8254.9	15215.1	1225.5	194.9	2218.3	2993.7	7589.3	10239	1833.3	1.05128	4.03482
1794	454532	854848	173832	286542	18098.3	28087.6	23535.5	44157	1227.9	346	1074.2	1316.6	2825	3444.2	1925.88	1.0566	8.15504
1799	902466	1.61751e+06	1.01799e+06	1.66095e+06	11606.6	18698.7	19584.1	35994.9	1214.2	757.3	2135.5	3200	5677.1	8963.4	1835.35	1.05892	2.08612
1802	810075	2.05111e+06	3.24299e+06	6206353	43499.4	82888.2	36764.4	74777.9	3795.3	4535.2	13090.9	25541.2	16760.3	33496.1	2592.78	1.06038	2.47456
1805	492325	811185	132983	205990	37946	56634.6	11603.9	19131	2835.6	3383.6	2598.4	3091.5	8270.8	10840.2	1687.22	1.06176	5.2245
1806	441092	799284	193461	303046	19472.3	29469.6	17419.4	30826.3	2285.4	1356.1	1078.9	1460	3650.4	5076.1	1855.56	1.06232	5.80556
1807	535929	986533	187668	304996	22016.3	33809.3	27875.4	49425.6	1007.1	86.3	1170.9	1353.2	2943.4	4231.4	1884.97	1.06332	7.9901
1817	381741	674341	210608	302659	27440.7	40458.2	1530.2	1982.6	1389.1	-303.5	1600.1	1714.6	4949.8	6670.3	1808.91	1.06678	6.06542
1820	429680	740256	170488	269372	11034.3	16833.5	33267.9	58738.5	1354.6	435.7	664.8	574.6	978.5	864.2	1764.19	1.06766	19.4787
1827	533391	889202	195011	291871	369394	533493	15028.9	24037.8	1231.5	532.5	35319	45543.1	130167	170559	1707.1	1.07068	3.1279
1828	956664	2597219	782731	1862357	55715.5	125363	36023.5	105420	7682.7	18393	2335.4	4961.1	6772.5	14869.5	2780.05	1.07138	8.43091
1837	63651.7	91600.5	11756.9	15528.3	9297.3	12217.4	286.6	-126	1002.9	221.7	917.7	1028.9	3069.2	3523.9	1473.71	1.07736	3.46701
1839	491198	933292	240856	426924	8949.3	15092	21360.8	42775.2	1049.2	965.1	562.7	591.8	975	1276.4	1945.66	1.07796	11.8239
1842	395918	705723	119590	178605	54797	81120.5	7645.7	12583.4	1551.6	974.1	3247.8	4383.7	11477.4	15065	1825.3	1.07856	5.3847
1846	438788	656692	157347	228756	34507.5	48360.7	2813.1	3741.2	1038.3	-296.9	1921.9	2097.1	6653.3	8352.4	1532.54	1.08154	5.79004
1850	603342	1193424	249547	446160	326777	517709	58746.7	109959	1366.6	487.2	26462.9	38974.4	99696.1	148462	2025.52	1.08276	3.48714
1857	481082	923622	236454	400696	163574	253602	22091.4	39972.8	876.2	184.8	13644.8	18642.6	48815.2	69232.3	1965.97	1.08664	3.66306
1868	147811	289868	206539	307376	13060.4	20172.9	3982.6	6000.9	1461.4	40.9	1049.5	1206.6	2961.4	4208.9	2008.18	1.09044	4.79292
1877	481619	874189	175776	285610	9955.5	15630.9	22534.2	42103.3	1175.7	-431.7	740.6	854.2	2162.5	2950.9	1858.68	1.09342	5.29699
1883	439982	730361	156404	234446	138501	201082	10197.5	15764.7	948.7	385.7	20564.7	26652.6	74362.2	99249.4	1699.84	1.09792	2.02602
1886	552442	890513	176344	273171	13230.3	20277.2	7337.3	12042.3	1111.8	421.2	471.7	397.2	1491.5	1744.6	1650.65	1.10018	11.6228
1890	526867	936086	217608	340091	48505.2	72762	15947.9	27540.5	1576.4	37.7	2343.1	2677.8	8115.6	11180.4	1819.35	1.1018	6.508
1894	407270	629830	131014	197614	49945.6	72366.5	6455.7	10786.4	1342.8	701.1	2339.5	2588.5	8755.8	11895.9	1583.61	1.1036	6.08331
1895	703539	1.26231e+06	214035	365746	428372	638896	10548.1	18217.3	4495.5	4679.3	47752.4	60624.8	177055	223905	1837.29	1.10458	2.85342
1903	455662	808893	156432	235160	87109.3	131361	14728.8	24538.7	1681.2	657.6	7306.7	9636.3	25527	34774.4	1817.83	1.10898	3.77752
1904	557130	935271	244401	367129	420424	623944	27383.3	46682.5	6149.5	7461	45793.2	61923.4	167853	229488	1719.03	1.10956	2.71885
1908	659615	2.62529e+06	297461	1.00048e+06	133424	231377	57312.9	190670	1392.6	903.6	6239.7	11097.4	24900	42427.2	4075.6	1.11472	5.45351
1917	542176	951011	183352	286052	102953	156147	28331.6	50682	1769.9	1022.5	5627.6	7713.5	19650.7	27544.2	1796.16	1.11852	5.66895
1920	350347	518075	98461.4	145093	181328	256641	9019.5	13411.8	1240	498	29379	37262.4	112468	143438	1514.25	1.12046	1.78921
1926	553541	1.00155e+06	155499	244258	16654.2	25489.5	19364.8	33344.9	1409.9	240.8	979.4	1334.3	3817.4	5130.5	1852.8	1.12422	4.96823
1929	534915	979132	203896	317103	71547.1	108582	12541.3	20422.5	1190.8	832.1	5965	7748.4	19574.5	26827.7	1874.38	1.12482	4.04737
1930	361328	586092	115660	174904	10191.3	15045.9	2838.2	5069.8	1041.5	337.8	963.6	804.8	2881.5	3573.4	1660.98	1.12534	4.21053
1931	568791	874265	184728	269826	1.05683e+06	1527252	35700.5	54280.4	7772	9255.9	176291	226121	662078	851690	1573.97	1.12546	1.7932
1932	464227	779776	181907	276847	107980	158522	23110.6	39636.9	1429.4	7.4	10385.5	13553.1	36529.4	49694.4	1720.05	1.12554	3.18993
1936	569417	1.07019e+06	263754	422730	63654.3	95799.4	29187	51312.6	1130.2	-309.4	4604.2	6234	15888.1	21725	1924.56	1.12732	4.40964
1939	400711	702771	183849	285566	45624.4	67410.8	15167	25477.8	1302.6	594.9	3362.6	4352.1	11499.6	15823.2	1795.93	1.12928	4.26025
1947	617678	1.10283e+06	344012	514240	24228.6	36974.6	12877.5	23688.7	1292.7	609.7	1452.7	1818.6	4602.2	6658.9	1828.32	1.1346	5.55266
1949	241606	288854	129864	166965	89751.9	118324	1147.2	1070.9	1194.9	624.6	4338.2	4725.6	3462.7	4199.2	1224.28	1.1369	28.1778
1955	613907	1.3488e+06	331906	551018	61761.5	98738.3	74331	145096	1432.6	715.7	1779.2	1983.8	5306.5	8467.6	2249.82	1.13964	11.6607
1960	503720	930999	261081	412844	53801.7	80492.5	29259.1	51603.6	1305.5	1102.5	3994.5	5134.2	15000.3	21100.9	1892.6	1.14268	3.81465
1961	439724	786856	202300	325312	215703	322359	18763.5	34119.2	2042.1	1158.4	24907	34418	91101.2	126233	1832.39	1.14358	2.55368
1967	453641	841572	197151	310875	150731	230917	31355	56161.7	1047.7	112.2	423.1	109.1	416.3	344.8	1899.68	1.1458	669.712
1972	291590	588803	134951	257470	15187.5	26732	20645.6	48346.9	1015	-274.1	977.1	1212.1	2063.8	3098.6	2067.79	1.14738	8.62712
1977	394056	657555	145859	207120	59907.5	85896.4	5623.5	8553.9	898.7	-83.5	5879.4	7533.1	22468.5	30401.5	1708.77	1.15086	2.8254
1982	456292	720881	154408	240800	13635.7	19234.2	9601.9	17083.3	1183.3	294.7	963.7	889.6	2450.2	3540.5	1617.8	1.15274	5.43262
1983	708691	1.31799e+06	329159	561737	27010.4	44818.5	26356.5	52349.2	1294	1096.1	1872.3	2870.1	5250.7	9848.4	1904.39	1.15354	4.55084
1990	485880	718976	122700	179326	715075	1004144	24299.2	38371.7	1804.4	1734.3	63372	80469.1	232145	298539	1515.28	1.15624	3.36353
1995	850684	1.95304e+06	467939	830006	1.02795e+06	1.7953e+06	11525.1	21701.2	4622.3	8071.6	16425.9	26923.1	56093.3	92191.9	2350.95	1.15846	19.4735
1996	825650	1.37766e+06	306797	486945	139420	212856	20431.6	36097.9	1396.8	828.7	22457.8	31683.2	86325.4	121568	1708.63	1.15944	1.75093
1998	499792	742200	144175	205692	102789	144417	10714.7	16656.3	1533.8	78.1	5953.8	7329.1	19478.6	24793.4	1520.68	1.16022	5.82481
1999	1.04749e+06	2.64013e+06	1.01741e+06	2.75777e+06	15281.4	40990.8	3274.7	8488.6	1678.6	1441.7	2302.9	4285.9	3440.1	8834.8	2580.95	1.16198	4.6397
2000	473084	865837	182218	305617	24564.8	37499.5	24626	45548.6	1016.2	195.4	1424.2	1301.4	4860	6549.2	1874.14	1.16216	5.72581
2002	546280	988498	224248	354222	39153.3	58513.8	14467.6	24482.5	1473.9	-256.5	1011.6	1020	3098.7	4633.7	1852.94	1.16338	12.6279
2005	502019	903540	172309	280770	82008.4	123612	6699.5	10959.8	1224	332	9931	13559.4	36523.5	51164.9	1843.02	1.16456	2.41596
2014	537067	791424	134864	194197	434099	617086	14253.3	23584	1134.8	-19.4	39725	52841.9	151094	200468	1508.98	1.17168	3.07822
2016	482791	885734	268632	426856	76514.7	115682	40716.5	71099.4	1260	345.9	4115.1	5639.3	14869.8	21356.5	1878.67	1.1718	5.41673
2017	432475	791765	912043	1455226	12772.4	19986.4	10646.6	18025.4	1509.4	945.4	3697.5	5097.6	4529.4	6936.4	1874.73	1.17318	2.88138
2021	567865	1.02571e+06	177394	289701	107334	164580	39003	70824.6	1226.2	800.1	8916.2	12557	31808.1	46301	1849.61	1.1745	3.55458
2023	598032	918370	210861	311876	62511.1	90227.7	5566.1	9083.4	1138	299.4	970.7	537.8	2617.7	2970.4	1572.51	1.17614	30.3756
2031	464712	785870	171427	257351	15555.5	23531.4	10807.5	20525.4	1962.7	588.5	863.4	1088.6	3196.5	4306	1731.7	1.18118	5.46479
2034	615811	1.22974e+06	321515	514871	7292.5	12102	15636.1	28507.8	967.5	-777.2	600.4	612.8	719.2	737.8	2044.89	1.18138	16.4028
2039	555282	985965	217265	334472	419565	621594	20921.1	36238.5	4217.4	5899	60338.7	80357.9	217172	294851	1818.23	1.18424	2.10817
2044	415432	736274	153420	243916	13667.3	19846	18011.2	30266.7	924.4	-475.2	588	590.1	1320.9	1502.9	1814.88	1.1896	13.2051
2045	488814	877655	178350	288249	36301	55480.5	12477.7	22968.9	1335.6	110.1	1543.8	1532.7	5517.4	7423.5	1838.59	1.18966	7.47363
2046	406484	631113	127445	188704	50585.5	72294.5	5720.7	9294.6	1447.1	95.3	3624.1	4178.8	11913.6	14979.1	1589.89	1.18994	4.82636
2054	305636	454975	115106	161544	232653	322163	9282	14520.1	936.2	-280.6	31256.2	38266.9	118404	148207	1524.36	1.19442	2.17373
2056	657016	1.24986e+06	230088	373088	148065	230935	31739.6	60008	1297.9	425	11587.6	16884	42906.7	63793.7	1947.99	1.19452	3.62003
2058	576010	949460	231814	342831	35876	53529.8	13968.2	25533.5	1295.9	424.3	1096.9	1441.2	2860.6	4414.6	1687.9	1.19554	12.1256
2060	476426	803591	186614	276815	359486	534579	74187.4	125750	1596.2	332.3	50340.8	68467.6	182367	247791	1727.2	1.1957	2.15738
2062	414345	728518	173906	271766	103680	153138	24308.4	39992.8	1601.1	814.1	11315.4	14491.9	39865.9	54399.2	1800.44	1.19626	2.81508
2066	479472	844112	138594	216869	68419.2	102650	29146.6	51497.1	1763.1	1252.4	9425.3	12529.8	32855.1	45595.8	1802.78	1.19922	2.25129
2073	408780	1059938	378620	676674	66133.6	104104	13041.4	28463.7	854.8	174.7	3823	5663.1	12693	18935.4	2655.19	1.20402	5.49787
2078	373335	553083	121849	175720	166200	231447	10839	17638.3	1110.6	231.4	26010.6	32557.1	98267.6	123190	1517.05	1.20692	1.87879
2080	477891	834727	169576	262965	166748	249693	36046.2	65504.3	1503.7	198.8	14668.6	20233.7	52690.5	73734.4	1788.62	1.20842	3.38639
2087	541992	1.10797e+06	343824	580983	81925.3	128487	51261.1	95428	2271.9	3199.6	5858.7	8864.9	21139.3	30868.6	2093.36	1.21244	4.16238
2090	528268	990049	234768	364404	20204.5	30859.5	15614.9	27794.6	2121.5	360.4	666.3	800.7	1741.3	2065	1919.13	1.21402	14.9441
2093	530651	1.04099e+06	332464	540172	26505.2	41636	22963.9	43746.5	1136.4	74.7	727.1	738.3	1947.6	2499.4	2008.81	1.21428	16.6584
2094	512723	863143	203498	323688	212266	313631	18411	31841.5	992.6	-273.8	32955.2	43713.3	124762	169613	1723.86	1.21506	1.8491
2097	466384	845909	173125	271607	40893.9	60940.9	24836.4	42210.6	2904.5	2281.3	2846.1	3512.1	10347	14118.4	1857.29	1.21772	4.31642
2099	408280	665232	140217	212271	111426	163310	15451.1	26215.1	833.5	-171.5	13082.5	17779.2	51240.3	70484.9	1668.46	1.2179	2.31695
2100	408012	766208	168628	273732	9343.4	13470.4	16739.5	31101.7	1074.1	37.9	499	84	701.2	829.9	1922.99	1.21924	16.2314
2104	792027	1.4933e+06	355562	592681	45587.4	73176.2	22868.4	43630.9	1571.3	1494.2	2074.9	2879.2	6696.3	9606.6	1930.68	1.22186	7.61728
2108	633940	1.27454e+06	258989	418904	35456.3	55173.1	23795.4	43920.3	1709.4	2134.1	814.9	847.5	810.4	1054.6	2058.77	1.22306	52.3166
2110	857519	1.45501e+06	272023	421118	1.12824e+06	1.67161e+06	42638	73023.8	2417.4	2110.9	130219	184749	480073	684693	1737.51	1.22558	2.4414
2111	711022	1.31832e+06	308327	541592	14659.5	21978.5	39813.6	77159.9	10383	15274.4	1017.1	622.1	2407.8	3368.1	1898.64	1.2256	6.52549
2115	382803	650760	170450	263719	25738	38937.5	28825.8	49987.6	1385.5	175.2	2478.8	3079.8	7808.6	10559.3	1740.8	1.2267	3.68751
2119	490485	983937	255280	432477	216633	347795	37010.2	74572.1	1821.1	1504.5	19832.1	29231.6	69173.8	104996	2054.22	1.22846	3.31246
2123	613366	1.19127e+06	238019	378077	13974.3	22126.8	28723.8	56094.6	1842.9	707.6	701.9	914.8	1458.5	2171.9	1988.81	1.2307	10.1878
2133	502176	956238	226569	377754	28125	43345.8	35848.5	68682.4	1600.7	-27.3	1099.9	1278.2	2957.4	4318.8	1949.89	1.23616	10.0365
2135	444841	680920	139572	212784	18011.1	26314.2	4285.7	6670.9	1340.5	-455.5	1058.6	1059.5	3988.9	5047.4	1567.44	1.2375	5.21342
2142	402944	663852	150126	226803	93363.7	136376	15082.5	24584.4	951.6	408.6	8225.2	10927.3	32143.4	43385.9	1687.08	1.24108	3.14333
2144	518748	955754	212313	344611	25030.7	37947.1	11623.6	19670.7	1485.5	446.8	1152	1435.2	2907.9	4343.4	1886.66	1.24332	8.73673
2151	946108	2818339	299750	849214	79953.2	154964	70112.7	180324	1971	3093.5	4508	7077.2	15182.3	24440.6	3050.38	1.24446	6.34045
2152	228560	379912	179747	293532	29036.8	40633.4	1426	1731.5	1231.3	-277.9	3627.1	4405.5	13243.8	16207.4	1702.09	1.24466	2.50709
2159	357107	510943	109098	154728	9486.1	13097.9	2979.5	4121.9	1261.7	1038	692	568.5	1894.3	2169.5	1465.13	1.24848	6.03729
2160	591580	1.10921e+06	248155	440955	43924.9	71459.2	1270	1864.7	833.3	134.5	2667.1	3792.9	9261.7	12339.2	1920.01	1.24912	5.79123
2164	392206	620049	118085	171435	271930	394238	8256	13040.2	1287	445.8	31869.2	40638.5	116393	151567	1618.89	1.25162	2.60109
2171	396972	680879	166382	251646	96477	142199	19116.3	32890	1222.2	311	6853.8	9426.3	24803.5	33299.6	1756.36	1.25646	4.27029
2175	454516	834314	214487	332547	17817.8	27391	38485.9	68936.4	1355.5	510.8	1250.9	1478.7	3812.8	5252.2	1879.68	1.25786	5.21515
2177	497548	1.51761e+06	216969	559513	73790.9	109040	21336.8	49409.8	1594.2	664	2957.5	3897.7	8937.6	12025.4	3123.4	1.2591	9.0675
2178	476942	887218	222382	345324	48559.6	72869.9	33015.6	59613.8	1421.8	957.8	3528.3	4525	11823.4	16351.8	1904.89	1.26042	4.45638
2179	643423	1.36932e+06	265113	436586	13845.1	22092.3	63944.4	127660	1506.9	1415	707	483.6	1036.3	1585.3	2179.28	1.26064	13.9357
2183	493498	893057	196388	309708	32648.4	50424.6	27930	49835.4	990.4	-93.4	1880	2362.9	4791.8	6851.6	1853.08	1.26122	7.35954
2192	658674	1.35813e+06	337257	559014	116669	187492	28241.1	54428	1729.4	603.5	9506.7	13986.9	37699.8	58322.6	2111.41	1.266	3.21475
2198	505182	729890	133734	187874	547589	758782	19293.7	28612.4	2519.6	3391.1	76351.8	94434.7	300989	375868	1479.5	1.2698	2.01874
2200	550159	872310	216405	327507	13736.1	19126.6	15136.9	25428.2	1088.6	142.1	823.7	545.4	1236	1474.2	1623.63	1.27128	12.9742
2205	404736	674676	166047	265977	240117	351428	21370.7	35883.3	1117.8	-72.9	41465.8	54534.6	151095	201202	1706.99	1.27216	1.74664
2206	448958	668426	149331	211362	187313	261994	1842.7	2600.1	2158.6	1657.7	5438.9	6748.9	22216.1	27807.3	1524.59	1.27228	9.42176
2209	539008	951701	168784	272172	74281.3	113053	19747.6	35788.5	1281.9	-271	5715.6	7770	21170.7	29738.2	1808.03	1.27306	3.8016
2210	517572	913876	190354	284048	65724.4	99594.7	11512.9	20607.8	1805.4	837.9	3198.7	4159.6	11603.1	16034	1808.09	1.27318	6.21147
2213	336290	600545	119822	190544	11198.3	16515.3	1779.4	2771.8	1124.2	52.3	788.8	531.6	1647.2	2197.3	1828.66	1.2747	7.51618
2217	555434	1106536	239072	397944	15054.5	23427.4	22522.3	41045.2	1793.5	1596	1079.6	1674	2898.8	4506.5	2040.02	1.2776	5.19858
2230	484440	816559	183157	277064	14639.1	21023.7	12254.1	21203.9	1498	383.4	866.7	918.3	2705.7	3369.4	1726.02	1.28218	6.2396
2235	1.17137e+06	2.76164e+06	3535509	6.93216e+06	21213.2	39455.5	6166.1	13180.9	2128	1815.2	4044.6	7448	6894.7	14207.6	2414.22	1.28444	2.77707
2239	482966	708359	116044	168232	1.37448e+06	1.96406e+06	31029.5	50413.7	4020.7	4881.7	141917	186973	534754	707171	1501.9	1.28558	2.77734
2240	453168	867208	214563	360468	116748	182531	39279.5	72692.9	1114.7	-207.5	10535.4	15093.1	36100.5	54733	1959.62	1.28638	3.33494
2242	502982	947925	174614	272198	45233.6	69632	28183.7	52423.9	1150.8	258.1	2427.5	3441	9579.8	14007.9	1929.86	1.28762	4.97091
2247	341674	577555	401809	631871	8827.6	12401.4	1112.6	1377.1	1443.6	748.1	1265.6	1306.5	3107.9	4188.3	1730.95	1.29334	2.96096
2249	487732	882057	205357	319182	13393.3	20224.4	17542.6	31343.5	1626.9	528.2	581.7	540.9	1389.2	1616.4	1851.9	1.29368	12.512
2250	508186	816140	195834	306680	27768.4	40607.7	16994.3	31323.9	1691	468.9	1185.1	1588.4	3974.6	5118.6	1644.54	1.29378	7.93336
2257	423592	839278	1.09698e+06	1734748	12832.9	20168.5	9926	16227.8	1453.2	1185.7	4104.8	5683.2	5177.1	7807.7	2028.89	1.29584	2.58316
2260	562007	1.03048e+06	231140	361722	12254.6	18540	30166.9	52262.5	1420.6	1032.2	1249.5	1165.1	3028.7	4247.6	1877.61	1.29756	4.36482
2262	414198	628806	113115	164106	308241	443094	18546.7	28792.1	2390.6	2138.7	14502.9	18412.4	53064.1	68635.8	1554.59	1.29788	6.45572
2263	427420	731157	225402	344922	9572.8	13881.5	28338	50346.1	1216.2	1193.9	504.2	534.4	1308	1154.7	1751.7	1.29802	12.0217
2265	433392	777469	183328	287163	8377.3	12487.8	2595.6	4334.5	1361.9	335.5	403.6	453.5	858.7	774.2	1836.97	1.2991	16.1299
2267	176530	305711	166782	240777	36076	50466.3	944.2	1353	1263.9	780.8	3240.9	3868.7	11492.6	14304.6	1773.36	1.29988	3.52798
2269	653074	2524751	171590	684109	609686	894308	25667.4	121457	2452.2	6231.3	60884.8	79276.6	225087	296242	3958.74	1.30122	3.01884
2275	391080	651232	122314	187420	8491.2	12774.5	22162.6	39281.6	1227.1	308.9	529.3	649.3	759.1	573.3	1705.21	1.3039	22.2824
2276	474917	846730	205345	321767	13588	20924.8	12560.8	22627.4	1257.4	1183	582.3	53.6	1180.7	1311.8	1825.71	1.30442	15.9512
2281	585956	1.08241e+06	205378	332963	39868.3	60809.3	14231	27333.3	1700.8	1838.8	3652.8	4776.6	12806.7	18970.3	1891.61	1.30594	3.2055
2284	466881	899048	189226	301844	37494.3	59850.9	13195	25617.6	1178.2	169.1	1484.2	1959	5248.1	7670	1971.87	1.30784	7.80325
2296	358144	599474	160096	252359	17669.3	25923.3	17829.1	32520.5	1079.9	431.6	1058.7	1117.4	2883.3	3388.6	1714.04	1.31404	7.65015
2301	539628	1.02644e+06	187023	302884	77628	119264	21602.7	38065.4	1712	72.6	4759	6077.6	15227.9	21435.8	1947.79	1.31622	5.56375
2302	682099	1.34373e+06	312624	537120	44001.2	70698	56139.9	109228	1448.4	1052.7	2423.1	3897.3	8019.6	12969.4	2017.29	1.3169	5.45114
2306	412176	645295	124909	185478	131550	187299	7300.4	11992.6	1472.5	-15.7	9374.1	11437.1	32723	41993.4	1603.15	1.3175	4.4602
2310	433226	651685	120787	172387	24454.6	34821.2	1160.1	2115.9	3854.2	4615.3	1247.5	1323.5	4357.1	5508.4	1540.37	1.3195	6.32147
2311	400889	658625	162476	247089	989974	1.43014e+06	31653.9	50933.1	1433.4	-137.4	169555	222608	627368	828789	1682.34	1.31956	1.72558
2312	434242	699047	151972	219824	123873	178270	13603.9	22257.4	1082.2	515.3	18413.2	24017.6	68731.4	91169.5	1648.45	1.31958	1.95537
2318	443985	684042	115260	162957	735640	1.04351e+06	26747.4	41951.6	4919.1	6275.8	125795	162176	471511	610849	1577.67	1.32252	1.70829
2319	420391	731296	147487	228930	15371.8	22917.7	15950	28089.3	1449.4	614.9	858.9	1013.2	2001.2	2809.7	1781.34	1.32256	8.15664
2323	905287	1.85342e+06	1703904	2.97582e+06	7464.7	13402.2	5820.5	11590.5	1471.4	954.2	1982	2966.6	2655.7	4818.4	2096.48	1.32598	2.78146
2324	420531	766155	195978	316244	54570	83384.5	31777.8	57002.1	1185.5	127.2	2318.8	3362.3	8248.6	11687.3	1865.61	1.3265	7.13462
2329	458823	786142	180213	285701	32660.3	49710.2	19739.3	35546.8	1677.3	573.6	1489.5	1407.5	4230	6034.5	1754.54	1.32962	8.23767
2337	496124	793694	184895	268274	728062	1047070	15465.8	23566.1	1100.3	256.3	58919.1	77568.6	216370	285099	1638.2	1.33382	3.67265
2339	432355	691536	206891	299167	174345	245303	6226.7	9704.4	1461.1	300	24695.5	31348.6	94822	120502	1637.86	1.33498	2.03568
2349	510854	802621	164257	244284	16175.8	23617.6	8258.7	14212.2	1330	192.5	629	592.5	1837.3	2198.6	1608.86	1.33796	10.7421
2350	618358	1.04365e+06	240186	375535	58379.9	88449.6	19930.4	35274.3	1392.5	-343.9	4152.4	5650.3	14907.5	20867.9	1728.31	1.33892	4.23855
2352	472878	866856	202546	334080	11155.3	17577.5	7396.3	13452.4	1605.7	307.8	687.5	445.5	1463.3	1528.3	1877.17	1.33932	11.5013
2359	544449	1.06857e+06	222851	371510	176859	276289	52995.9	96318.9	1222.1	831.8	24324.6	35600.4	90393.5	133037	2009.77	1.3427	2.07679
2367	539322	951173	219969	345332	31688.4	46484.3	5215.3	9356.5	1221.5	-106	1153.2	1453.4	3749	5241.4	1805.98	1.34574	8.86868
2370	868756	1.35835e+06	213101	309824	2.16424e+06	3112101	40952.7	64941.1	3479.1	4059.3	158240	205964	590378	768544	1601.09	1.3471	4.04935
2377	598022	1282191	281843	447009	145409	240095	23130.7	43660.1	1390.6	-21.3	3382.9	5821.9	12368.1	19771.3	2195.53	1.35056	12.1436
2380	340968	532680	131120	187882	69425.3	95566.3	3779.6	5264	1321.9	324	5011.6	6349	20530.7	25811.7	1599.75	1.35168	3.70244
2388	639586	1.09841e+06	298272	458706	703014	1.0688e+06	15986.3	25469.2	5769.5	7246	48591.6	68000	167459	235090	1758.6	1.35426	4.54635
2398	417826	731194	122329	192001	11749.5	17485.2	17558.8	30177.1	2168.8	1732.5	609.5	989.9	1144.6	1337	1792	1.35826	13.0779
2402	967759	1.6008e+06	317849	483794	258856	383472	18671	33676.3	1590.6	271.4	14418.6	19309.1	50971.6	69213.7	1693.84	1.35938	5.54041
2407	384976	758973	183477	297441	15675.7	23858.7	35519.3	71332.2	1279	229.4	814.9	777.4	1608.9	2060.8	2018.79	1.36162	11.5774
2410	80198.2	149283	81603.6	126786	99836.6	153120	2685.5	4224.7	1436.7	-205.3	9100.7	13482.6	37770.2	53713.9	1906.23	1.36308	2.85066
2412	536582	941519	206344	333432	51215.9	78557.6	22979.2	41034.9	1722.9	358.1	2122.2	2239.6	7678.7	10577.2	1796.79	1.36386	7.42707
2414	583804	1.1715e+06	240672	407099	96780.5	154676	47702.9	91048.6	2057.5	1251.4	4442.3	6315.7	15165.3	22224.5	2054.84	1.36424	6.95971
2419	635944	955655	182779	264884	280819	402341	13671.7	23202.2	5637.2	6807.3	22135.1	29184.1	82692	108970	1538.8	1.36694	3.69222
2424	722940	1.26635e+06	720972	1.20959e+06	1.08887e+06	1.52999e+06	34571.5	55002.7	1250.1	1378.4	177715	224721	676981	858073	1793.72	1.37008	1.78306
2429	520443	994335	217937	361806	134441	204022	26345.4	46382.5	1002.9	286.1	9492.7	13293.2	34322.5	48952.7	1956.42	1.37158	4.16775
2430	735105	1.32117e+06	266663	438513	92579.1	140079	14091	29935.7	1207.7	234.7	5215.1	7621.6	18104.3	26486.3	1840.39	1.37198	5.28872
2432	606072	1230766	283707	493805	92387.5	148000	35399.5	66813.9	1610.7	1655	4871.4	7331.1	18404.5	27610	2079.49	1.37274	5.36037
2434	817038	1.64688e+06	1.98741e+06	3.71114e+06	7921.6	13318.5	4511.7	7609.9	942.8	335.1	1955.5	2215	2163.8	4163.9	2064.06	1.37296	3.19856
2437	465036	784839	180608	276537	30267.7	43928.2	7153.9	12333.8	1007.3	-54.3	2163.7	2727.1	8226.2	11241	1728.21	1.3751	3.90786
2439	372674	574676	148617	219326	15971.6	23244.4	16600.6	29142.1	1707.6	287.6	1289.6	1472	4291.9	5676.8	1579.05	1.37538	4.09463
2444	830482	1.39487e+06	416937	664832	82720.4	117898	27375.3	45651	3653.5	4861.5	4993.2	6971.4	19373	25358.9	1719.9	1.378	4.64917
2448	520215	855971	173381	257838	1.24708e+06	1.79481e+06	24224.9	38508.2	1328.6	665.1	95399.7	124583	356388	467687	1684.93	1.3811	3.83763
2450	601172	979395	160963	242279	104796	154931	14837.1	25503.2	1790.3	329.6	20905.9	28675.1	77221.3	106831	1668.25	1.38244	1.45025
2464	1.06356e+06	3672211	2.34238e+06	4.99161e+06	45680	121942	47993.4	128058	2443.5	3652.4	8224	15399.5	12427.7	27937.1	3535.62	1.38842	4.36489
2465	575802	1242540	252280	475008	579062	833698	13482.3	23016.2	5897.5	6941	44375.6	58857	167187	224237	2209.73	1.3887	3.71793
2469	421643	724039	163272	256830	21843.1	34305.5	3005.3	5179	1414.8	158.1	901	654.4	2542.5	3047.2	1758.41	1.3921	11.258
2475	574562	1.18299e+06	290561	475138	19941.5	31247.2	36766.8	71630.1	1496.8	154.5	585.5	398.9	912.6	1275.5	2108.37	1.39462	24.498
2477	632258	1.22292e+06	248352	413065	36234.5	56747.4	44371.5	82360.9	1203	909.3	2047.1	2655.8	6437.2	9899.6	1980.64	1.39506	5.73229
2478	445872	769164	182893	285024	43135.1	64135.7	35094.1	62149.9	1490	384.9	1938.7	2038.8	6481.7	8892.4	1766.48	1.39636	7.21242
2484	521952	907361	232477	366111	39243.7	58913.7	25807.3	45624.2	1223	649.4	478.9	1.4	832.9	730.3	1780.12	1.39964	80.6705
2487	647574	1.24926e+06	198404	335838	168733	265802	34413.5	64661.7	1148.7	302.2	11732.7	16547.6	41114.2	60993.9	1975.46	1.4003	4.35785
2490	477554	736724	127160	194661	903654	1.32587e+06	26129.3	43759.3	10455.8	13354.2	84215.7	109858	318652	416343	1579.73	1.4042	3.18457
2496	409320	719581	149883	232864	37659.3	56197.6	21135.7	35922.7	1445.2	518.3	1535.1	2025.1	6500	9058	1800.18	1.40716	6.2042
2503	525641	1.05643e+06	230020	393154	55102.4	87841.7	75269.9	145403	1521.4	854.6	3066.6	4512.5	11720.3	17114.3	2058.04	1.41026	5.13265
2504	496426	957222	204860	332815	95465.2	149064	12403.9	22387.9	1362.2	854.8	733.2	647.6	491.4	606.5	1974.51	1.41052	245.778
2507	487969	866582	152879	241073	213027	325019	7123	11292.2	1159.7	135.2	26047.1	36255.1	96896.3	135774	1818.52	1.41206	2.39383
2509	404812	636828	120893	180078	431080	617282	21587.4	35897.3	5661.4	6723.1	50326.9	64116	195226	250712	1610.92	1.41322	2.46212
2511	262455	557953	137943	226003	40243.8	65743.2	10102	18631.8	1337.4	-179.1	2994.9	3978.2	10873.2	15537.7	2176.98	1.4146	4.23121
2514	428661	649523	107130	160311	498219	719529	13717.9	21912.7	2683.6	2166.6	38796.2	50650.7	146253	193784	1551.62	1.41556	3.71306
2520	516885	1.20243e+06	1.24397e+06	2120166	17112.7	28874.7	10634.2	19040.1	2557.1	1255.5	4680.1	7247.6	5781.8	9634.3	2382.15	1.4185	2.99707
2521	588407	1143877	205013	332757	9380.3	14520.7	10771.3	18856.3	1773.3	1391.6	401.5	-97	558	755.5	1990.7	1.41878	19.22
2527	558712	1.01422e+06	219787	339765	66571.5	102871	25999.5	43760.9	1026.7	803.5	3071.4	4810.1	10668.5	15656.5	1858.87	1.4202	6.57049
2528	675969	1326987	262002	409894	36830.7	55620.6	11088.6	19671	2162.1	2693	1701.8	2514.4	5143.9	7915.7	2010.2	1.42074	7.02662
2532	416916	770297	298080	469691	12643.7	18098.7	29377.9	52879.3	1223.3	328.2	739.7	896.6	1434.2	1771.5	1891.97	1.42186	10.2166
2535	334530	631706	169449	255068	17796.7	27342	1249.1	2562	1953.4	-157.5	1338.7	1526.9	3467.8	4547.6	1933.67	1.42288	6.0124
2539	487506	861492	176769	274303	48128.4	71576.3	5263.3	9468	1093.5	-67	5057.2	6895.9	19781	27378.9	1809.56	1.42506	2.61429
2541	24542.1	32377.1	14189.5	18244.8	12237	15844	1901.7	2779.4	759.6	-108.9	1695.8	1499.2	5893.4	6606.5	1351.22	1.42634	2.39824
2544	785104	1.74559e+06	492216	915958	56688.9	96980.5	55702	117552	1469.2	430.2	2112.8	3115.2	7497.1	12084.2	2276.74	1.42736	8.0254
2551	420221	711218	202281	310568	54429.5	79366.9	16249.3	27445.6	1262.7	868.4	3848.7	5399.6	14488.3	20058.9	1733.12	1.43074	3.95669
2554	506866	909835	260238	466571	551220	761069	65344.2	120361	6055.9	7821.3	126649	155000	495493	611727	1838.11	1.43228	1.24413
2563	560077	849357	105553	156285	26444	38439.8	3888.8	5999.9	1609.4	537.5	894.3	1068.6	3060.7	3349.3	1552.91	1.43546	11.477
2564	369219	686647	345560	578817	12163.1	16677	11621.3	21413.5	934.8	17.1	2253	2227.4	6294.5	7620.2	1904.37	1.43548	2.18853
2569	401460	588998	113484	166055	44221.6	61922.9	20505.4	33113.2	1398.8	291.7	5175	6366.1	17445	22084.4	1502.37	1.43662	2.80392
2572	175170	325557	134616	203329	138418	196377	16291.5	27590.9	4195	4271.3	20127.1	25449.3	72477.2	92977.1	1903.14	1.43736	2.1121
2575	572881	954159	171366	247253	180996	266651	13329.8	21930.2	1020.3	310.6	21402.7	29136.5	79178.9	108381	1705.52	1.44098	2.46031
2578	670112	1.30802e+06	313197	506153	30029.2	47951.5	26270.1	47847.9	3320	3750.2	1188.6	1659.5	3310.7	4403.6	1998.82	1.4427	10.8892
2579	518752	737783	132933	191300	27531.7	39578.2	5039.3	7681.7	2007	342.9	694.9	672.4	1520.9	1839.3	1456.36	1.44288	21.5181
2582	439366	760665	191572	317951	44220.6	68537.6	3373.5	5732.7	1500.7	101.7	2604.7	3815.1	9202.2	12793.4	1772.85	1.445	5.35726
2585	537018	996891	199000	318767	39486.3	61073.7	25289.3	48783.3	1351.8	758.2	935.7	953.7	2915.5	3857.6	1900.9	1.44684	15.832
2591	606360	1.2193e+06	236939	396193	119603	191995	11847.7	23379.2	1373.2	303.8	5623.1	8290.1	21724	32737	2059.12	1.44872	5.86477
2598	441665	785749	182668	287336	11326.4	16962.7	14517.9	25511.1	2433.4	2684.6	642.6	454.5	2224.3	2785.3	1821.76	1.45082	6.09008
2603	611617	1.15156e+06	283155	487437	63882.7	98541.2	59371.9	108109	1830.1	1283.3	6756.6	9909.4	23585.5	33777.3	1928.01	1.45244	2.91738
2611	519178	977909	203209	336038	100944	154933	21751.3	39374.5	1277.5	1005	5969.2	7974.9	20613	29397.4	1928.78	1.45626	5.27029
2613	643142	1.35848e+06	958534	1.64468e+06	133789	205282	43109.7	77552.4	1951.6	1123.6	10847.8	16810.2	38573.4	56025	2162.96	1.45782	3.66411
2616	484464	936392	245032	412794	16872.9	26023.5	23494	44301.8	1661.2	850.7	728.8	626.2	1505.1	1888.2	1979.23	1.4587	13.7822
2624	437232	800443	130200	201074	16009.3	24387.3	18787.6	32314.5	1273.9	683	931.6	1229.5	2698.7	3300.7	1874.64	1.46366	7.38852
2629	367170	679100	139227	240747	63332.3	99604.2	26700.3	54615.4	1417.5	-8.9	4683.2	6265.5	16337	24577.3	1893.95	1.46646	4.05269
2631	355745	592634	157861	235038	10248	15114.5	6313.4	10827	1043.5	429.9	392	351	987.7	1346.6	1705.88	1.46818	11.2242
2632	648802	1231027	308232	490856	26294.5	40787.9	16578.3	31971.2	1249.5	-75	1015.6	1231.5	2754.8	3609	1942.93	1.47024	11.3017
2633	829989	1.71728e+06	404827	703485	13230.2	21884	51556.8	99916.9	2129.9	643.3	923.4	953.8	1321.4	1867.5	2118.71	1.47068	11.7183
2634	453448	840392	240098	376765	42747.2	64646.5	19874.6	34956.1	1227.1	-502.1	2873.3	3987.8	9607.1	13876.8	1897.85	1.47104	4.6586
2635	365253	600088	117017	170964	25972	37174.3	21112.8	35146.4	1289.4	80.5	1486.3	1511.1	5452.7	7258.8	1682.39	1.47108	5.12127
2637	478736	790755	151924	246689	76359.3	114684	13406.2	22311.8	1129.5	627.8	7251.6	9719.8	26369.5	35576.9	1691.4	1.47374	3.22356
2641	452988	795416	201524	322414	23309.6	34715.9	33785.4	58203.2	1534.8	-297.3	591	610.1	1717	1634.9	1798.09	1.4752	21.2343
2644	406266	631176	155000	224684	17938.5	25412.9	2331.5	3041.4	2091	1694.3	1055.1	1218.8	3445.2	4303.1	1590.9	1.4766	5.90572
2649	701681	1.27234e+06	246206	403865	192697	287191	25178.7	47139.7	5205.6	7755.9	41269.6	56112.4	162542	218642	1856.79	1.47778	1.31352
2655	383936	625250	137816	203760	24525.3	35559.8	5165.1	7804.5	1223.9	94.1	1658.7	1879.4	4867.3	6633.1	1667.65	1.48032	5.36096
2661	749091	1.57633e+06	481456	821089	24641.2	39869.5	14723.9	28347	1656.4	968.2	799.1	646.3	1619.6	2273.4	2154.83	1.48272	17.5374
2662	520043	988390	182858	315364	7881.5	12310.3	33603	65448.5	1840.6	569.7	611.2	555.3	978.5	1531.1	1946.22	1.483	8.04017
2665	244352	378325	112213	159052	37565.9	53785.4	988.4	1147.6	1008.5	241.8	2582.1	3381.6	9403	12240.4	1585.44	1.48518	4.39409
2666	575869	950280	154274	235160	8605.7	12999.1	19741.9	33159.4	1868.4	187.6	362.7	-121	734.6	636.8	1689.78	1.4858	20.4132
2670	822281	1.79591e+06	524212	937336	34110.4	58735.7	43285.9	87272.1	3905.4	4808.1	1266.6	1895.5	3296.3	4970.8	2236.48	1.48846	11.8161
2671	544754	1.0326e+06	321964	509640	9137.2	13437	49355.9	92874.4	1738.2	1296.3	645.2	533.6	1091.4	1364.5	1941.03	1.48974	9.84756
2672	1139211	2.28377e+06	626314	1.08762e+06	14867.4	23717.7	82204.4	153239	2083.3	1804.7	866.9	1258.2	1248.3	1799.1	2052.82	1.49022	13.1831
2679	374766	620676	121055	177400	43259.5	62853	20293.6	34607.9	1383	798.9	3857.1	4715.6	14679.8	20064.1	1695.94	1.4924	3.13261
2681	836725	1.51154e+06	308090	503883	147523	231663	25885.9	47877.7	2475.6	1639.1	7396.2	10753.2	25765.2	38786	1849.87	1.49368	5.97285
2686	439686	775100	158288	234672	74436.1	108248	10176.1	16591.9	1015.8	112.6	3930.4	5588	14743.4	20672.3	1805.18	1.49524	5.23638
2688	696263	1406199	320837	549088	87004.3	139941	44051.3	89063.3	1261.3	465.6	2049.5	2694	7062	11153.5	2068.13	1.49736	12.5468
2689	659744	1163488	234947	372052	20819.5	31659.9	35463.5	64255.4	1298.7	162	927.4	1061.1	2428.5	3174.5	1805.89	1.4981	9.97319
2692	607859	1.12572e+06	204875	328215	10756.5	16643	37628.1	69271.3	1479.5	326.8	968.4	1151.8	2191.2	2931.3	1896.4	1.50022	5.67769
2696	748178	1.45554e+06	317897	559674	13499.6	21543.4	30904.6	56940.6	2571.6	3207.1	745.6	686.5	1099.9	1169.3	1992.14	1.50124	18.4242
2698	822372	2079950	1.13346e+06	2.11364e+06	45721.3	85037.4	71254.6	146960	2154.9	2985.7	2685.7	5747.4	6085.2	13275.4	2589.92	1.50194	6.40564
2699	959106	2401575	524874	1.08601e+06	20656.4	38387.2	66850.3	145066	6195	10223.4	1329.1	1768.4	2774.6	5299.1	2564.07	1.50222	7.2441
2700	553310	895450	208088	308096	8501.3	12159.5	42488.8	74645.2	1273.2	489.6	506.7	620.3	1087	1171.9	1657.21	1.50354	10.3759
2701	517946	912689	176177	269034	372288	544539	7679.3	12771	5845.5	7635	24785.2	32764.9	91893	123185	1804.43	1.5049	4.42048
2703	475094	906370	249846	390188	76861	116702	48117.7	85356.9	1807.6	1657.6	8143.8	11027.2	28765.4	40915	1953.58	1.50534	2.85232
2704	526796	1.3718e+06	658669	1.4139e+06	30953.5	50105	29824.7	58232.1	1423.1	1048.3	1472.1	1924.3	3241.6	4981.6	2666.57	1.5056	10.058
2710	545872	1.02638e+06	239135	377238	9477	14435.8	32578.7	61785.8	1573.8	148.6	665.8	355.6	1542.6	1875.4	1925.41	1.50928	7.69745
2714	833984	1.41492e+06	309096	475366	322225	472490	36539.6	64198.5	1449.9	1031.5	23627.6	32102.5	92394.7	123356	1737.3	1.51176	3.8303
2716	351618	557745	156694	229649	13508	19757.8	15032.2	24633.5	1431.9	121.8	1008.9	666.2	2140.6	2822.1	1624.3	1.51364	7.0011
2720	623409	1.07743e+06	323138	503778	85247.6	127502	11740.4	20298.8	1497.1	573.1	7083.4	8984.9	25673.9	36156.7	1769.77	1.5153	3.52636
2721	560265	951464	285173	458169	12416	18245.5	11153.4	19244	1995.5	629.9	720	573	811.7	1104.1	1739	1.51586	16.5252
2722	522442	1007462	223056	348880	11526.5	18232.9	31554.3	57634.2	1337.5	1235	711.6	48	1434.8	1524.5	1974.66	1.5173	11.9599
2724	594392	1.11418e+06	246426	368463	233755	356850	16874.6	28003.6	1403.1	689.9	20185.3	28127.8	76287.1	107936	1919.49	1.51842	3.30611
2725	924389	2.2824e+06	788497	1.64786e+06	54348	100595	64784.8	147052	1409.4	2022.5	1246.3	1831.6	2660.7	4691.3	2528.36	1.52022	21.4429
2731	998516	2335639	479732	903911	202966	363447	78913.4	169795	5790.8	10195.2	6711	11450.1	22573	39929.9	2395.26	1.5246	9.10212
2735	440608	701549	155317	235152	31383.1	45974.2	35566.1	60211.9	890	-242.6	1474.7	1750.8	5393.7	6962.9	1630.44	1.52696	6.60274
2739	755265	1.89459e+06	338614	776130	13904.9	26924.1	18722.7	46662.2	2565.6	2136.9	597.6	255.9	1101.7	2087.1	2568.71	1.5277	12.9002
2741	741848	1.24147e+06	332093	542057	29395.7	41643.2	11071.3	19673.7	1319	315.9	1958.9	2421.9	6760.9	9249.8	1713.65	1.52796	4.50206
2744	553328	1051600	327691	536942	11555.5	18074.9	67551.5	126695	1586.7	458	903.4	1211.1	2116.5	2749.5	1946.14	1.52922	6.57389
2745	510321	972154	223522	360764	99630.7	152773	43232.6	79571.5	1442.1	486.5	5093.8	7269.9	19343.9	27273.2	1950.71	1.52956	5.60156
2748	414553	682974	151611	219122	14770.7	20458.2	4195.9	6010.9	1182.1	499.3	596.6	254.9	913.5	842.3	1687.04	1.53126	24.2885
2752	602738	1.19597e+06	284201	501434	104421	170030	24617.1	52232	1777.4	94	10482.7	16273.9	41371.8	62546.6	2031.85	1.53362	2.71846
2754	147250	337615	186018	291120	9600.4	14277.7	5178.3	8416.4	1467	533.9	673.1	480.4	1350.6	1095.6	2347.86	1.53482	13.0319
2756	464602	737045	152697	228255	24072.4	35506.8	8143.3	13342.5	1501.5	1364	1705.2	1940.9	4053	5236.9	1624.48	1.53542	6.78012
2757	444000	664694	113364	163872	185395	261858	7163.2	10924.7	1428.4	1331.8	9652	12328.1	32640.9	42198.4	1533.02	1.53612	6.20541
2758	395574	633039	156398	234659	17781	24883.5	1381.7	1259.9	1287.6	-257.4	1151.8	1027.7	3149.4	3742.5	1638.73	1.53622	6.6489
2764	569519	868218	144532	213259	657375	958449	25622.9	40590.5	3780.6	4050.2	83953.5	112299	302917	408076	1561.08	1.54034	2.3487
2772	441331	739236	199133	300523	75704.4	109395	21971.5	37837.3	1304	172	3267	3927.4	10267.5	13898.9	1715.23	1.54728	7.87079
2779	480480	825436	235338	366338	13787.2	19210	36810.6	60955.6	1147.1	1138.9	689.3	751.3	895.1	1135.3	1759.2	1.55354	16.9206
2780	461549	694745	136897	195728	681580	980520	15304.8	24224.9	1833.4	19.5	76926.3	102082	293437	389536	1541.39	1.55388	2.51715
2783	641183	1.158e+06	223832	355928	35226.7	54656.5	61524.5	112637	1692	628.4	675.1	664.8	2277.8	2476	1849.41	1.55642	22.0745
2789	808714	1.6771e+06	328032	569002	456218	744288	63819.5	123525	3107	3915.8	70991.1	111001	272901	429799	2123.56	1.55974	1.73171
2794	457697	853689	152742	246107	19856.9	30788.6	19666.7	35326.7	1613.6	696.4	741.6	1005.9	2285.7	3202.6	1909.95	1.56248	9.61363
2795	405776	676685	175933	264461	45293.2	67252	4494.1	7065.4	1920	-413.8	2204.6	3092.5	8774.7	11849.6	1707.69	1.5629	5.67547
2801	442238	731657	151368	232206	43775.9	64376.1	18163.2	30409.9	1354.9	165.6	3962.2	4952.1	13782.7	17988.2	1694.17	1.56596	3.5788
2802	591570	1.17357e+06	255456	400638	43798.3	68364.7	15417.3	28258.8	1327.8	734.2	1839.7	2636.7	6307.5	9298.1	2031.45	1.56716	7.35255
2806	603715	1.15448e+06	242512	391208	23121.2	35951	27443.9	53624	2024.4	1377.2	1639.1	2271.8	5323.6	7437.4	1958.19	1.57036	4.83381
2807	386611	629987	144546	214788	172946	252067	4795	7525	1160.6	-233.3	15395.2	20784.8	56810.5	76513.6	1668.63	1.57056	3.29441
2808	418536	654008	149355	211517	287979	409828	19919.7	31711.7	1765.2	829.3	33511.1	42323.6	128516	165108	1600.11	1.57142	2.48218
2827	699098	1.22032e+06	286897	458892	36408.4	53534.3	21071.3	38917.5	1893.5	525.5	481.2	490.9	613	857.9	1787.46	1.58298	62.4016
2832	354896	554970	134472	202630	62736.9	89205	6534	10884.8	1293.2	156.2	4208.8	5961.7	15153.1	19894.2	1601.28	1.5872	4.48397
2833	466356	880805	183387	299864	12683.5	19021.7	6205.1	11517.2	1270.3	687.6	833.9	1031.1	1645.3	2143.9	1934.04	1.58794	8.87248
2835	496959	919982	239676	383570	97142.6	148308	10350.9	18733	2844.6	2541.7	10761.5	15508.1	40796.7	58557.6	1895.68	1.5883	2.53268
2837	558022	913982	258523	398598	17105.4	25702.3	22818.7	39763.1	990.6	92.7	566.9	334.4	1280.1	1328.3	1677.22	1.59072	19.3498
2844	479810	926539	198486	324343	28974.3	45062.3	25731.4	47751.3	1380.2	409.3	1484.8	2012.6	5935.2	8311.8	1977.41	1.59434	5.42149
2848	441170	657968	83224	124958	141174	204162	5674.3	8637.7	3065.5	3012	18903.6	24014	66842.8	87321	1527.22	1.59834	2.33807
2851	490765	874508	209913	324807	13532	20086.3	10464.8	18141.4	1105.4	-5	678.3	312.1	1292.7	1158.3	1824.71	1.6002	17.3412
2852	505539	797429	177608	262457	851643	1222324	41693.3	65080	1814.8	976.6	138717	178226	549718	713119	1615.25	1.60098	1.71405
2855	571763	1032774	247787	371600	17316.4	26098.4	53366.6	93383.9	1109.4	571.9	561.5	1.1	945.4	1100.9	1849.66	1.60174	23.7064
2857	642820	1.19231e+06	284564	469732	10421.6	15470.4	5665.4	11102.7	1286.8	309.7	639	313.1	805	928.4	1899.34	1.60226	16.6635
2859	492641	898840	244930	392905	29646.3	45061.4	16619	31321.6	1354.2	303.6	1388.2	1709.5	4224.1	6535.5	1868.33	1.6037	6.89487
2863	512985	952669	230430	360867	40884	63613.1	44697.8	81515.2	1348.3	1044.6	1730.7	2257	4410.9	6508.7	1901.68	1.60538	9.77355
2864	435904	717768	138331	208276	49355.5	70932.9	19847.5	33269.9	7466.7	10310	2903.4	3224.1	8516.5	11564.5	1686.17	1.6078	6.13368
2867	982859	1.59786e+06	550683	887971	38236.5	59091	83892.1	150018	1223.5	300.3	1256.4	1191.8	3407.2	5174.8	1664.75	1.611	11.419
2868	557137	892303	147755	224360	707251	1.0548e+06	26987.9	43460.9	2406.1	2893.8	95916.6	128532	354370	476717	1640.03	1.61122	2.21264
2872	549978	1.1057e+06	241057	426254	8524.7	14151.5	10177.1	20656	1361.4	217	762.7	470.4	1403.8	2128.6	2058.7	1.61388	6.64827
2873	396500	609870	116757	173276	15009.3	21871.4	6782.6	11264	1258.9	996.2	1277.7	1728.4	3917.2	4831.9	1575.06	1.6143	4.52646
2874	478906	832807	187898	288799	24336.4	35813.2	16994.3	29830.4	3995	3198.9	753.1	770.9	2126.6	2777.6	1780.72	1.61442	12.8936
2875	347030	516409	124896	180151	20549.3	29429	2240.8	3492.2	1385.2	43.1	1258.7	1473.8	5127	6699.4	1523.82	1.61604	4.39278
2876	513538	882748	218761	338923	37344.4	55122.8	17775.3	31427	1229.5	122	737.2	914.9	1917	2269.4	1760.22	1.6163	24.2896
2877	1.02505e+06	2.55882e+06	743100	1556076	98571.3	189005	67083.2	164979	2444.4	3068.8	6180	10998.1	21728.9	41028.9	2556.22	1.61688	4.60663
2878	637062	1.14467e+06	237030	377428	25093	37746	9237.7	16622.9	1647.6	1411.1	615.8	474.2	2021.4	2259.5	1839.93	1.61762	16.7055
2880	497991	763058	184021	264921	22392.1	32398.1	9992.9	16694.7	1656.6	860.1	1623.7	1659.9	5580	7349.2	1569.07	1.61888	4.40838
2882	581308	938990	213787	316524	465620	676843	11613.1	18824.2	1038.3	421.1	29377.9	39596.1	106053	142617	1654.08	1.61984	4.74588
2884	345639	625671	122932	181236	21534.6	31388	30462.9	49617	1508.6	143.7	945.5	989.6	4388.7	5326.6	1853.67	1.62048	5.89269
2887	541684	1.01711e+06	188386	328705	19932.8	31210	21898	41726.1	1568.2	436.9	776.2	555.9	2004	3109.2	1922.75	1.62124	10.038
2892	682403	1.4204e+06	1.31964e+06	2.21539e+06	12896.4	20825.3	39163.5	70350.8	2192	1304	2435	4217.9	3947.5	6433.4	2131.43	1.62452	3.23706
2893	487554	859683	177710	277517	16310.3	24808.3	11419.4	20905.8	1316.2	190.8	796.8	782.6	1607.2	2053.8	1805.58	1.62494	12.0792
2898	806245	1.73485e+06	409995	747398	92190.2	155508	30236.8	63822.4	1521.9	917.8	7499.4	12569.8	30457.4	47816.5	2203.42	1.62692	3.25219
2899	586848	1.17659e+06	277202	430788	51675.2	80802	49722.6	94920.6	1243.1	-56.6	6281.3	9303.8	23503.1	35360.8	2053.07	1.62698	2.28507
2902	106848	182566	108948	160068	9999.3	13946.9	886.2	1257.3	1513.5	228.8	947.6	963.3	2897.5	3897.9	1749.66	1.62798	3.57805
2903	713007	1.3675e+06	312664	523113	12450.7	19276	35612.5	65553.9	8308	11266.4	995.1	1270.3	2805.8	4047	1963.98	1.62838	4.76303
2908	924489	2701089	1.70933e+06	4422646	14198.3	34524.9	4339	10640.6	1378.2	1460.1	1956.2	4061.5	3184.1	7351	2991.83	1.63036	4.69663
2915	474776	821460	294317	484206	76965.2	117718	23494.1	44683.4	1016	637.7	6084.6	8577	21558.7	31623.6	1771.76	1.63136	3.72249
2920	614168	1.15707e+06	231016	368392	19669.3	30858.8	16293.1	29761.5	1439.9	468.1	1090.7	1220.4	2947.3	4066.6	1929.21	1.63402	7.58835
2923	357516	603843	183296	275256	21012.5	30908.5	12910.9	21123.1	1209.5	53.9	1322.3	1180.7	4669.3	6236.5	1729.55	1.63656	4.95607
2932	605584	1.11958e+06	339841	561859	102538	159785	18611.1	33205.6	1481.5	1253.5	8258.5	11866.2	26240.3	37969.9	1893.13	1.64538	4.2082
2933	588572	1.10342e+06	331252	516428	145223	222732	13947.5	25035.2	1338.1	954.9	9523	13878	37221.2	53158.9	1919.74	1.64548	4.18994
2941	492700	941562	209821	332190	99664.3	152985	49891.4	90920.8	1517.4	513.6	8054.9	11539	27914.4	39570.1	1956.9	1.64978	3.86618
2947	556376	1132670	231803	402038	18331.5	29045.4	55303.5	108889	3322.7	3261.5	767.4	736.6	1460.5	2477	2084.69	1.65402	11.726
2948	518713	893100	175034	267588	52238.7	80792.1	70536.6	119612	1290.1	-75	2517.8	3285.9	8247.9	11118.7	1763.09	1.65458	7.26633
2951	502937	1.09871e+06	311747	529900	48538.7	81371.7	33363.9	68417.9	2822.1	3858.3	2868.6	4307.4	9129.5	14220.8	2237.02	1.65598	5.72202
2952	514908	892083	196416	334475	84715.7	124845	11057.9	17237.3	1439.3	210.2	5243.7	6842.1	17194.2	23708	1774.1	1.65624	5.26595
2953	479331	786235	179263	285787	169090	256048	7964.5	13449.2	1046	152.6	16328.3	23573.1	61618.7	89368.9	1679.65	1.65638	2.86507
2957	333626	572185	215394	332948	22600.4	33626.2	22370.3	39958.4	1155	514.4	1641.1	1897.9	5214.6	6980.1	1756.22	1.6612	4.81744
2959	678434	1.58867e+06	365873	795223	98224.4	149510	39879.3	81597	1533.5	921	8665.2	11834.9	32933	46163.4	2397.87	1.66202	3.23872
2965	720644	1482764	286075	441007	60147.5	99704.7	25557.1	50703.2	1214.3	464.6	2969.9	4393.1	9893.3	15651.4	2106.95	1.66418	6.37034
2969	524614	1.03729e+06	194827	326287	10705.4	16823.3	40866.7	76496.1	1870.6	1107.7	446.9	534.4	1240.1	1419.3	2024.72	1.66646	11.8532
2972	527736	1.01462e+06	209816	337666	156969	239506	36003.6	65679.5	1321.9	77.5	18075.6	25283	63690.7	90065.2	1968.74	1.66718	2.65925
2976	462218	733027	142654	215174	14406.3	21743.8	12675.4	23316.3	1100.2	243.8	580.8	248.6	1727.2	2174.3	1623.96	1.66778	10.0004
2981	448245	807406	168563	271102	13454.2	20386.5	25708.8	45256.9	1065.9	29.8	667.4	419.8	1465.4	2166	1844.51	1.66972	9.41205
2985	491576	934138	157692	258258	65047.3	99467.4	12694.2	20527.8	1377.5	705.3	3563.6	5147.3	13017.5	18168.9	1945.9	1.6721	5.4746
2989	583020	1175807	225740	388962	83149.6	132439	34041.4	67307.7	2454.8	1755.2	4295	6251.1	14149	21658.4	2065.17	1.67496	6.11492
2998	417096	695688	116101	178067	39349.2	58352.5	11670.1	20006.4	1624	88.2	2612.6	3189.5	8462.7	11196.6	1707.99	1.68314	5.21163
3001	700712	1.22971e+06	249846	416845	25187.5	39068.2	51135.7	96497.1	1221.9	48.8	1149.7	1275.2	3305.3	4482.4	1797.07	1.68384	8.71591
3002	412542	615489	111748	156452	542045	772704	12949.5	20226.2	1932.7	1343.7	50924.7	64714.1	200778	258300	1527.77	1.68484	2.9915
3014	682710	1.20201e+06	275008	404879	108789	164188	18232.8	32470.7	1177.2	750.6	12898.7	17758.3	47839	66793.4	1802.92	1.69076	2.45814
3015	510506	766127	145145	209219	56872.4	81112.8	6807.3	11909.5	1405.5	230	1089.2	1161.4	3405	4258.4	1536.74	1.69104	19.0477
3018	393732	610648	86789.2	135826	25417.5	37593.5	9008.7	16521.6	1263.1	-407.2	1392.1	1616.8	4329.6	5880.6	1588.16	1.69268	6.3928
3021	473580	907344	213707	346213	18043.5	27581.7	16877.1	30372.7	1766.3	1428.6	625.9	789.6	1533.3	2012.9	1961.92	1.69528	13.7025
3022	408010	651907	183845	272558	23739.8	35556.7	16223.6	28298.9	1844.8	2176.7	1489.8	2046.7	4213.4	5913	1636.13	1.69612	6.01331
3026	573348	1.93147e+06	321706	792844	53980.8	109088	15930	39097.1	1840.2	2021.9	1576.2	2449.4	5276	9918.2	3449.63	1.69936	10.9988
3028	445984	725422	129048	190722	889697	1.31003e+06	41387.6	68894	2385.9	2900.5	157388	214678	603291	824608	1665.6	1.7002	1.58868
3029	675068	1.27195e+06	279050	456919	154804	246466	13488.9	26012.3	1869.4	2679.4	9214.7	13853.1	34275.1	50480	1929.41	1.70054	4.88244
3031	403563	764207	202493	313255	26984.4	40829.3	30499.5	54057.3	1904	792.5	1451	1524.4	3579.5	5028.4	1939.11	1.70224	8.11974
3032	433322	704194	149126	224597	253982	368407	7155.4	11027.8	1212.2	-126.2	29892.8	38532.1	110135	144667	1664.12	1.7023	2.54659
3042	423767	624893	77863.8	106322	125187	170376	3068.5	4432.9	1132	408.9	13227.1	17185.3	45269.8	59931	1510.03	1.7053	2.84287
3045	513332	866634	170484	254668	460422	670525	13265.4	21224.2	3318.8	2911.2	64543	84706.6	237173	314127	1728.78	1.70904	2.13457
3052	497907	869062	170864	264486	162484	244679	20942.2	37412.8	1687.7	1643.8	23004.6	31803.2	84762.5	116465	1787.33	1.71302	2.10088
3055	489680	888800	273173	432087	27571.7	40629.7	7967.3	12820.7	999	114.4	926.9	1127.9	2496.9	3393.8	1858.62	1.7156	11.9717
3059	496672	758596	169112	239646	232133	331621	8237.1	13097	1599.9	1354.1	21138.7	26868.4	78035.3	100206	1564.04	1.71684	3.30939
3064	508740	733726	133551	189575	755316	1.09009e+06	26786.7	42154.4	6464	8653.6	94999	125760	368044	489902	1476.87	1.72006	2.22512
3070	487549	794784	151778	223839	10133.7	14823.6	7093.9	12190.9	1900.4	1272.1	610.7	741.5	1678.6	1923.3	1669.3	1.72478	7.70738
3074	590337	1.10228e+06	283476	452045	52422.4	80352.7	43413.9	77377.1	1737.4	1191.1	2530.6	3507.5	8632.3	12419.3	1912.02	1.72736	6.46999
3078	504985	885178	170119	258947	137003	202167	25187	43421.2	1727.7	767.2	12543.1	16829.1	48264.3	64856.3	1794.95	1.73286	3.11716
3080	463772	792817	263373	420578	54216.3	80243.1	33683.4	60331.8	973.4	-268.9	2038.9	2623	6690.4	8744.1	1750.54	1.73402	9.17683
3082	558727	1.05227e+06	198095	325940	7979.8	12795.2	46430	84366.3	2313.4	1724.9	722.9	163.2	809.2	1112.7	1928.56	1.73442	11.4992
3085	570389	1.04032e+06	229978	376988	23634.9	36345.5	22773.9	39074.2	1315.6	1005.1	1196.2	1516.7	3101.2	4322.5	1867.66	1.73514	8.40844
3088	779857	1.47034e+06	318634	521971	28456.9	44138.8	54231	103140	1245.9	455.8	1290.6	1790.6	4365.7	6311.6	1930.65	1.73778	6.99328
3089	582310	891888	158998	239635	28134.3	39629	8289.7	13237	3566.3	5036.4	1181.1	1492.2	4268.1	5557.2	1568.41	1.73854	7.13111
3095	156038	327563	162915	261622	11590.3	16926.3	31555.8	57434.6	1626.9	431.6	925.9	1144.8	2538.5	3307.4	2149.71	1.74094	5.11771
3099	356780	972243	703988	1.3454e+06	48152.6	91264	1919.4	3382.1	1180.3	542	2094.3	3689.9	5754.2	10116.9	2790.48	1.74212	9.02095
3101	368479	538529	102355	149465	678170	951461	32492.9	49115.3	1543.5	1150	146687	184715	537959	684162	1496.6	1.7428	1.3907
3105	423072	1.32994e+06	230289	530662	49821	73843.8	23568.5	43696.4	1496.7	531.2	1811.9	2239.7	6597.4	9159.8	3218.97	1.74704	8.06173
3110	459303	783204	151599	236208	68695.6	101632	22160.8	36340.1	1830	186.1	4893	6072	15025.3	20069.5	1746.15	1.74984	5.06401
3112	513574	963539	238145	374066	23959.8	36332.1	29690.7	48971.7	1930	177.5	1061	1030.5	3197.3	4283.1	1921.19	1.75162	8.48266
3115	537286	989434	306058	510354	28507.3	45956.5	48356.3	91877.9	2573.7	2604.8	911.5	1242	1959.3	2715.3	1885.76	1.75338	16.925
3118	437568	786457	213020	353257	12615.9	20829.3	8868.5	16528.1	1420.5	537.7	1577.4	1912.6	4862.9	6090.8	1840.47	1.7542	3.4198
3119	726193	2.0767e+06	366594	907837	5639.8	14463.8	37283.3	99459.2	1800.6	1817.4	649.2	428.6	872.7	1343.7	2928.35	1.75478	10.7642
3124	631424	1.30254e+06	249155	433014	21380.8	35107.9	39258	75363.5	1783.3	414.1	795.1	592.5	2099.8	2991.9	2112.37	1.7568	11.7343
3126	512252	889130	200311	308630	28237.4	42192.2	25818.5	45158.4	1154.9	475.2	654.1	430.1	1041	978.5	1777.4	1.75728	43.1193
3129	506690	1.28811e+06	701300	1.32969e+06	27245.1	56536.9	2413.1	4144.5	1224.1	403.2	2023	3416	4896.6	9149.5	2603.24	1.7588	6.17923
3132	576980	889638	194731	274128	451645	655772	17614	27565.2	2689.3	2339.5	58379.1	77835.9	218182	293788	1578.9	1.76052	2.23212
3137	472691	736830	178322	258983	9516.1	13919.6	5700.2	8911.9	1183.6	97.7	719.3	254.4	1530.5	1622.6	1596.22	1.76346	8.57858
3139	249289	494842	149010	214050	32430.7	47212.1	896.6	1488.5	1074.1	-302	997.8	819.4	2439.9	2976.7	2032.66	1.76384	15.8606
3143	747460	1.40602e+06	260680	408582	120564	186488	63601.9	116129	1319.3	603.2	8579.7	12160.6	31562.2	47433.5	1926.21	1.76786	3.93157
3147	588868	1718456	321093	757294	46057.3	70380.4	34566.6	87323	1506.9	628.7	4221.7	6358.9	16469.2	22784.9	2988.29	1.7694	3.08891
3150	468554	808355	146833	223865	366136	546180	18415.3	31435.5	2197.5	2747	25665.2	36234.4	94221	131547	1766.62	1.77152	4.15198
3162	547501	1.03852e+06	219329	355920	8949.5	14147.4	42401.3	75618.6	1238.7	924.9	480.7	555.1	864.3	693.4	1942.38	1.7791	20.4029
3163	434888	697469	122936	182968	484929	699341	39003.6	61013.5	1377.9	558.5	107004	138494	390963	508727	1642.28	1.7795	1.37469
3164	617220	1.25576e+06	235242	378783	13324.4	20851.2	24712.9	46728.3	2189.4	2346.4	814.7	1073.6	1763.1	2507	2083.38	1.7798	8.31719
3165	600650	1.05786e+06	271542	439775	19660	29202.8	2648.2	4409	1559.9	-97.2	896.9	1168.7	2748.6	3480.6	1803.46	1.78002	8.39016
3166	497099	1006891	298421	488358	83960.4	134550	27795.5	49873.8	1160	968.5	3723	5609.4	13299.5	20206.4	2074.16	1.78008	6.65877
3172	779693	1.38508e+06	236667	374796	37806.2	57881.5	5884.8	9548.4	1609.9	24.8	2619.4	3756.3	8353.4	12321.5	1819.09	1.78144	4.6976
3178	614891	1087855	730715	1148056	13012.4	19465.4	34382.6	59771.9	957.4	512.9	881.5	700.1	2273.4	3432.4	1811.65	1.7854	5.67108
3182	486521	1.02392e+06	1.46553e+06	2.44174e+06	12830.3	22774.4	9227	17838.1	1474.2	1414.6	4084.2	5942.5	4832.1	7321	2155.08	1.78766	3.11083
3186	555448	875230	200667	292715	245356	356957	11175.5	17142.4	5618.7	7515	18367.4	24539.6	66636.5	88550.5	1613.56	1.79012	4.03111
3187	329145	545626	153738	225654	375103	546517	10232.6	16553	1154.1	3.5	33237.8	43388.4	119184	156640	1697.5	1.79032	3.489
3188	417278	696015	152878	229103	117970	174753	8951.7	14733.4	910.8	58.6	14419.5	19027	54675.8	73202.9	1708.05	1.79042	2.38724
3200	475678	828406	183078	285290	68837	102050	5285.7	9661.4	839.6	-98.9	5159.8	7086.2	17781.4	24876.5	1783.34	1.79706	4.10225
3206	1.00729e+06	3173340	1.5246e+06	3.58774e+06	24286.6	49710.5	28854.9	71669.5	1940.6	1853.2	3521.5	5441.6	5260.7	9521.1	3226.01	1.79844	5.22109
3209	425964	805726	181514	279830	29300.8	43404.5	21842	38488.6	1128.2	471.4	1672.2	1951.4	6420	8565.7	1936.95	1.79946	5.06724
3210	938405	2241300	584249	1.13118e+06	65909.5	117553	17921.3	41295.1	1854.7	1565.4	2056.7	2957.1	6616.3	10961.9	2445.75	1.79972	10.7238
3214	480947	855206	200221	306905	15136.4	23376.8	18451.5	33237.3	1536	-217.5	1307	1646.9	3011.5	4429.9	1820.86	1.80202	5.27705
3218	187809	348234	189253	291322	39824	59457	5081.4	8687	1435.5	90.9	1984	2618.5	6339.7	8890.1	1898.7	1.80442	6.688
3219	445754	752338	189216	280256	9326.5	13750.9	18650.3	26857.7	1601.5	365	903.6	815.5	1906.8	2131	1728.3	1.80488	6.45279
3222	705285	1.82967e+06	347065	783538	571172	1.01311e+06	29040.8	65513.4	3809.4	5286.5	46878.3	77059.1	176165	291367	2656.51	1.80528	3.47709
3224	527320	848238	175076	263530	346543	496198	8358.2	14152.8	2113.5	1964.3	21579.6	28615.8	77577.5	102190	1647.19	1.80874	4.85565
3229	187106	347494	194657	386274	16757.5	26974.7	2310.8	3791.6	2296.8	1668.5	1001.5	1268.9	2696.6	4091	1901.8	1.81104	6.59367
3230	346433	587900	139554	199029	41638.3	59656.9	1643	2368.1	906.2	89.6	2356.2	2667.5	7464.1	9899	1737.74	1.81116	6.02656
3231	734946	1.41549e+06	364176	657469	13818.5	22449.4	15483.5	26644.4	1203	590.3	1151.1	1286.3	1461.2	1625.6	1972.21	1.81124	13.8099
3237	335192	535801	158093	234963	22677.2	32589	8510.1	14972.9	1336	-182.3	1340.6	1672.5	3726.7	4988.1	1636.89	1.81418	6.53335
3251	686436	1.2592e+06	237096	391630	127026	196619	38271.5	69900	1691.9	435.5	9562.2	13770.6	35585	52528.7	1878.44	1.822	3.74307
3252	585952	1.28832e+06	336869	559820	75477.9	126012	5292.4	11833.1	1272.5	723.8	630.1	598.1	619	796.9	2251.45	1.82244	158.128
3256	465874	760198	209067	326624	175743	256445	9088.1	15045.4	1430.2	-286.7	20007.5	26915.5	78597.1	105947	1670.93	1.8256	2.42049
3257	575105	957272	180756	272763	12142.4	18558.7	13413.9	22511.1	1097.4	149.1	706.6	906	1888.3	2352.8	1704.47	1.82576	7.88792
3258	613810	1.19261e+06	260740	416622	8721.2	13494.5	30579.9	53269.9	3034.2	2921.8	845.2	700.6	1091.4	1558	1989.6	1.8262	8.66142
3259	292107	531303	164706	255874	79043.4	118722	11004.4	20025.9	1051.3	-80.3	7402.9	9655.2	28128.3	37990.6	1862.54	1.82648	3.12503
3260	341339	639380	219697	376200	58241.1	98389.4	11689.4	24156.5	1626.9	256.6	4476.7	7094.7	16042.5	24672.2	1918.12	1.82674	3.98786
3268	71156.9	98123.4	11978.4	17343.6	13122.9	17672.5	397.9	2.7	1075.6	108.6	836.2	775.2	2997.2	3467.5	1412.15	1.83138	5.09661
3269	474087	922886	201056	318372	136497	209588	13156.5	23738	1127.4	463.2	7646	10559.1	28503.7	40108.9	1993.41	1.8318	5.22548
3270	848507	1.60487e+06	439874	709562	34026	52112.5	40873.8	71286.1	1425.5	880.2	1518.8	1733.3	3504.6	5246.8	1936.81	1.83224	9.93224
3280	505493	987546	260734	424109	26763.6	41391.1	31997.3	59221.8	870.9	-7.5	1130	1412.5	3681.3	5200.9	2000.54	1.83718	7.95845
3281	515942	926164	196462	307794	20742.4	32123.2	14199.2	23454.5	2392.3	1644.4	1018.5	972.8	2173.2	2485.2	1838.2	1.83968	12.9258
3292	574018	1.14392e+06	246560	398239	17930.7	27969	38747.8	70407.9	2020.3	2170.9	843.3	920.2	1623.9	2375.5	2040.66	1.84476	11.7739
3294	457570	817478	190120	304856	27790.6	42252.6	31600.2	55148.7	1406.5	-136	1908.7	2411.1	6224.9	8825.8	1829.45	1.84698	4.7874
3302	576236	1.03886e+06	240309	376273	60182.4	90621.5	18889.9	34545.5	1470.9	356.2	2013.7	2509.1	6798	9183.6	1846.12	1.85496	9.86775
3303	818991	2.03844e+06	333808	771060	686245	1.64021e+06	22202	50649	1823	2354.7	76731.5	138322	280057	514032	2548.72	1.85528	3.19087
3304	543416	867322	243819	370075	14674.4	21893.1	18238.5	32682.4	1212.3	-192.6	1298.7	1283	3964.5	4844.3	1634.38	1.8554	4.51935
3306	891583	1.85559e+06	329430	570324	356966	626359	87592.4	162018	4771	5630.7	11660.3	20566.6	41698.5	73334.4	2131.19	1.85614	8.54114
3308	410339	602960	144523	208563	370050	512764	5774.4	8981	3133.9	3393.6	27605.2	34112.8	108063	135319	1504.69	1.85756	3.78931
3310	512782	884618	154470	233970	338462	504328	16669.9	27673.2	1987.7	1787.9	33060	43959.7	121272	161243	1766.56	1.86234	3.12775
3312	539619	975250	217737	339514	30419.7	47310	3309.6	5056.2	1620.6	473.7	2629.8	3459.5	8715.1	12298.2	1850.68	1.86358	3.8469
3314	527964	767515	180586	258863	947109	1.35092e+06	7795.7	12498.5	5435.6	6787.5	10231.6	13201.5	38722	51090.5	1488.63	1.86562	26.4417
3315	643229	1.22661e+06	255834	410174	22450.7	34575.8	44824.2	79977.3	2925.8	1442.7	1114.1	1182.8	2907.5	3693.6	1952.74	1.86614	9.361
3320	563615	1086792	299414	483651	477692	739968	38924.9	71090.1	1290.4	495.6	34283.7	50289.3	122724	180369	1974.55	1.87032	4.10253
3323	519680	867525	251082	384880	12405.8	18049.9	31035	52716.8	1170	-6.5	812.4	969.2	2405.1	3185.9	1709.43	1.87272	5.66556
3325	715568	1.37448e+06	201296	350960	157123	248302	16542.8	29772.6	3045.8	2749.6	15240.7	21512.5	55549.6	80983.3	1966.95	1.8755	3.06608
[truncated: 29,646 more rows]

## Sheet: 6E_1G244
Raw FACS data.
[truncated: 124,317 more rows]

## Sheet: 6E_1G244_sort
FACS data after removal of outliers, which were defined by GFP.FITC.A..FL5.A signals lower than 12077 or higher than 12963945 and mCherry.ECD.A..FL8.A signals lower than 138 or higher than 919951.
[truncated: 50,943 more rows]
