# Supplementary material for: A fluorescent sensor for real-time monitoring of DPP8/9 reveals crucial roles in immunity and cancer
Source: Life Sci Alliance. 2025 May 12;8(8):e202403076. doi: 10.26508/lsa.202403076 (PMC12069513; doi:10.26508/lsa.202403076)
Supplement: Supplementary file 1 [file LSA-2024-03076_SdataF1_F2_F3_F4_F5_F6_FS1_FS2_FS3_FS4_FS5_FS6_FS7_FS8_FS9.zip › Source Data/FigS1/FigS1A_source-data.xlsx]

## Sheet: Sheet1
Data normalized to WT + DMSO	Buffer + GP-AMC	WT + DMSO	WT + 250 nM 1G244	WT + EtOH	WT + 1 µM MG132	DPP9 KO + DMSO	DPP9 KO + 250 nM 1G244	DPP9 KO + EtOH	DPP9 KO + 1 µM MG132
Mean	-11.1441	100	7.69244	111.471	111.09	3.67581	-4.88484	6.13198	8.01982
Replicate #1	-7.46845	100.511	5.34107	111.396	107.309	4.358	-5.03102	8.20943	5.30747
Replicate #2	-15.4104	100.495	5.88945	110.366	112.432	3.71393	-4.14379	5.90378	8.45693
Replicate #3	-10.5533	98.9943	11.8468	112.65	113.527	2.95551	-5.47971	4.28274	10.2951
t-Test: Two-Sample Assuming Unequal Variances						t-Test: Two-Sample Assuming Unequal Variances						t-Test: Two-Sample Assuming Unequal Variances						t-Test: Two-Sample Assuming Unequal Variances
	WT + DMSO	WT + 250 nM 1G244					WT + EtOH	WT + 1 µM MG132					DPP9 KO + DMSO	DPP9 KO + 250 nM 1G244					DPP9 KO + EtOH	DPP9 KO + 1 µM MG132
	Variable 1	Variable 2					Variable 1	Variable 2					Variable 1	Variable 2					Variable 1	Variable 2
Mean	100	7.69244				Mean	111.471	111.09				Mean	3.67581	-4.88484				Mean	6.13198	8.01982
Variance	0.758572	13.0192				Variance	1.30837	11.0197				Variance	0.492835	0.462193				Variance	3.89378	6.36234
Observations	3	3				Observations	3	3				Observations	3	3				Observations	3	3
Hypothesized Mean Difference	0					Hypothesized Mean Difference	0					Hypothesized Mean Difference	0					Hypothesized Mean Difference	0
df	2					df	2					df	4					df	4
t Stat	43.0733					t Stat	0.188074					t Stat	15.1726					t Stat	-1.02102
P(T<=t) one-tail	0.000269279					P(T<=t) one-tail	0.434086					P(T<=t) one-tail	5.50061e-05					P(T<=t) one-tail	0.182486
t Critical one-tail	2.91999					t Critical one-tail	2.91999					t Critical one-tail	2.13185					t Critical one-tail	2.13185
P(T<=t) two-tail	0.000538558					P(T<=t) two-tail	0.868172					P(T<=t) two-tail	0.000110012					P(T<=t) two-tail	0.364971
t Critical two-tail	4.30265					t Critical two-tail	4.30265					t Critical two-tail	2.77645					t Critical two-tail	2.77645
t-Test: Two-Sample Assuming Unequal Variances
	WT + DMSO	DPP9 KO + DMSO
	Variable 1	Variable 2
Mean	100	3.67581
Variance	0.758572	0.492835
Observations	3	3
Hypothesized Mean Difference	0
df	4
t Stat	149.141
P(T<=t) one-tail	6.06184e-09
t Critical one-tail	2.13185
P(T<=t) two-tail	1.21237e-08
t Critical two-tail	2.77645
