# Supplementary material for: A fluorescent sensor for real-time monitoring of DPP8/9 reveals crucial roles in immunity and cancer
Source: Life Sci Alliance. 2025 May 12;8(8):e202403076. doi: 10.26508/lsa.202403076 (PMC12069513; doi:10.26508/lsa.202403076)
Supplement: Supplementary file 1 [file LSA-2024-03076_SdataF1_F2_F3_F4_F5_F6_FS1_FS2_FS3_FS4_FS5_FS6_FS7_FS8_FS9.zip › Source Data/FigS1/FigS1B_source-data.xlsx]

## Sheet: Combined
	Viability [% of DMSO control]
	HEK/F/T WT			HEK/F/T DPP9 KO
Time [h]	DMSO	1 µM 1G244	10 µM 1G244	DMSO	1 µM 1G244	10 µM 1G244
4	100	98.5462	96.5319	100	101.383	94.503
16	100	96.2891	89.7539	100	108.954	111.121
24	100	104.949	103.326	100	102.226	91.9803
48	100	93.1562	92.9561	100	99.182	100.922
72	100	94.9411	86.8143	100	95.6323	95.8644
96	100	94.5606	92.9312	100	95.494	88.357
	Standard Deviation
	HEK/F/T WT			HEK/F/T DPP9 KO
Time [h]	DMSO	1 µM 1G244	10 µM 1G244	DMSO	1 µM 1G244	10 µM 1G244
4	5.77899	11.4149	8.43126	14.1109	10.6696	10.9738
16	16.5531	11.9629	11.9222	19.0035	16.4724	17.6586
24	5.07497	7.72296	8.53069	8.7541	7.64626	6.22521
48	11.7109	9.4826	9.28235	9.11101	6.84979	11.9258
72	6.75866	8.95075	8.01858	7.17484	6.8491	6.84282
96	16.6849	13.6603	11.4728	8.45062	7.09434	10.5685
4h
WT DMSO vs 1 µM 1G244					DPP9 KO DMSO vs 1 µM 1G244					WT DMSO vs 10 µM 1G244					DPP9 KO DMSO vs 10 µM 1G244
t-Test: Two-Sample Assuming Unequal Variances					t-Test: Two-Sample Assuming Unequal Variances					t-Test: Two-Sample Assuming Unequal Variances					t-Test: Two-Sample Assuming Unequal Variances
	DMSO	1 µM 1G244				DMSO	10 µM 1G244				DMSO	1 µM 1G244				DMSO	10 µM 1G244
Mean	151402	149682			Mean	152457	154106			Mean	151402	147300			Mean	152457	145898
Variance	2.33376e+07	1.59516e+08			Variance	1.41703e+08	1.63681e+07			Variance	2.33376e+07	7.76327e+07			Variance	1.41703e+08	4.48393e+07
Observations	6	6			Observations	6	7			Observations	6	7			Observations	6	6
Hypothesized Mean Difference	0				Hypothesized Mean Difference	0				Hypothesized Mean Difference	0				Hypothesized Mean Difference	0
df	6				df	6				df	10				df	8
t Stat	0.311416				t Stat	-0.323822				t Stat	1.0596				t Stat	1.1762
P(T<=t) one-tail	0.38301				P(T<=t) one-tail	0.378531				P(T<=t) one-tail	0.157125				P(T<=t) one-tail	0.136664
t Critical one-tail	1.94318				t Critical one-tail	1.94318				t Critical one-tail	1.81246				t Critical one-tail	1.85955
P(T<=t) two-tail	0.766021				P(T<=t) two-tail	0.757063				P(T<=t) two-tail	0.314249				P(T<=t) two-tail	0.273328
t Critical two-tail	2.44691				t Critical two-tail	2.44691				t Critical two-tail	2.22814				t Critical two-tail	2.306
16h
WT DMSO vs 1 µM 1G244					DPP9 KO DMSO vs 1 µM 1G244					WT DMSO vs 10 µM 1G244					DPP9 KO DMSO vs 10 µM 1G244
t-Test: Two-Sample Assuming Unequal Variances					t-Test: Two-Sample Assuming Unequal Variances					t-Test: Two-Sample Assuming Unequal Variances					t-Test: Two-Sample Assuming Unequal Variances
	DMSO	1 µM 1G244				DMSO	10 µM 1G244				DMSO	1 µM 1G244				DMSO	10 µM 1G244
Mean	153546	149162			Mean	143950	153669			Mean	153546	141441			Mean	143950	156020
Variance	1.91159e+08	2.24117e+07			Variance	2.1268e+08	6.70973e+07			Variance	1.91159e+08	4.43012e+07			Variance	2.1268e+08	104650875
Observations	6	5			Observations	5	7			Observations	6	6			Observations	5	7
Hypothesized Mean Difference	0				Hypothesized Mean Difference	0				Hypothesized Mean Difference	0				Hypothesized Mean Difference	0
df	6				df	6				df	7				df	7
t Stat	0.727202				t Stat	-1.34621				t Stat	1.9322				t Stat	-1.59199
P(T<=t) one-tail	0.247243				P(T<=t) one-tail	0.113433				P(T<=t) one-tail	0.0473078				P(T<=t) one-tail	0.077707
t Critical one-tail	1.94318				t Critical one-tail	1.94318				t Critical one-tail	1.89458				t Critical one-tail	1.89458
P(T<=t) two-tail	0.494487				P(T<=t) two-tail	0.226866				P(T<=t) two-tail	0.0946157				P(T<=t) two-tail	0.155414
t Critical two-tail	2.44691				t Critical two-tail	2.44691				t Critical two-tail	2.36462				t Critical two-tail	2.36462
24h
WT DMSO vs 1 µM 1G244					DPP9 KO DMSO vs 1 µM 1G244					WT DMSO vs 10 µM 1G244					DPP9 KO DMSO vs 10 µM 1G244
t-Test: Two-Sample Assuming Unequal Variances					t-Test: Two-Sample Assuming Unequal Variances					t-Test: Two-Sample Assuming Unequal Variances					t-Test: Two-Sample Assuming Unequal Variances
	DMSO	1 µM 1G244				DMSO	10 µM 1G244				DMSO	1 µM 1G244				DMSO	10 µM 1G244
Mean	155644	161552			Mean	165825	168709			Mean	155644	159615			Mean	165825	155435
Variance	1.83342e+07	6.47686e+07			Variance	6.42994e+07	3.09067e+07			Variance	1.83342e+07	8.40988e+07			Variance	6.42994e+07	1.06165e+07
Observations	6	6			Observations	7	6			Observations	6	7			Observations	7	5
Hypothesized Mean Difference	0				Hypothesized Mean Difference	0				Hypothesized Mean Difference	0				Hypothesized Mean Difference	0
df	8				df	11				df	9				df	8
t Stat	-1.58735				t Stat	-0.761625				t Stat	-1.02288				t Stat	3.08969
P(T<=t) one-tail	0.0755482				P(T<=t) one-tail	0.23115				P(T<=t) one-tail	0.166535				P(T<=t) one-tail	0.00744823
t Critical one-tail	1.85955				t Critical one-tail	1.79588				t Critical one-tail	1.83311				t Critical one-tail	1.85955
P(T<=t) two-tail	0.151096				P(T<=t) two-tail	0.462301				P(T<=t) two-tail	0.333071				P(T<=t) two-tail	0.0148965
t Critical two-tail	2.306				t Critical two-tail	2.20099				t Critical two-tail	2.26216				t Critical two-tail	2.306
48h
WT DMSO vs 1 µM 1G244					DPP9 KO DMSO vs 1 µM 1G244					WT DMSO vs 10 µM 1G244					DPP9 KO DMSO vs 10 µM 1G244
t-Test: Two-Sample Assuming Unequal Variances					t-Test: Two-Sample Assuming Unequal Variances					t-Test: Two-Sample Assuming Unequal Variances					t-Test: Two-Sample Assuming Unequal Variances
	DMSO	1 µM 1G244				DMSO	10 µM 1G244				DMSO	1 µM 1G244				DMSO	10 µM 1G244
Mean	164955	155920			Mean	167309	166210			Mean	164955	155656			Mean	167309	168547
Variance	1.19465e+08	5.29643e+07			Variance	7.48989e+07	1.09636e+07			Variance	1.19465e+08	4.68611e+07			Variance	7.48989e+07	1.8041e+08
Observations	6	6			Observations	7	7			Observations	6	6			Observations	7	7
Hypothesized Mean Difference	0				Hypothesized Mean Difference	0				Hypothesized Mean Difference	0				Hypothesized Mean Difference	0
df	9				df	8				df	8				df	10
t Stat	1.68526				t Stat	0.313835				t Stat	1.76607				t Stat	-0.205086
P(T<=t) one-tail	0.0631102				P(T<=t) one-tail	0.380837				P(T<=t) one-tail	0.0576871				P(T<=t) one-tail	0.420809
t Critical one-tail	1.83311				t Critical one-tail	1.85955				t Critical one-tail	1.85955				t Critical one-tail	1.81246
P(T<=t) two-tail	0.12622				P(T<=t) two-tail	0.761674				P(T<=t) two-tail	0.115374				P(T<=t) two-tail	0.841619
t Critical two-tail	2.26216				t Critical two-tail	2.306				t Critical two-tail	2.306				t Critical two-tail	2.22814
72h
WT DMSO vs 1 µM 1G244					DPP9 KO DMSO vs 1 µM 1G244					WT DMSO vs 10 µM 1G244					DPP9 KO DMSO vs 10 µM 1G244
t-Test: Two-Sample Assuming Unequal Variances					t-Test: Two-Sample Assuming Unequal Variances					t-Test: Two-Sample Assuming Unequal Variances					t-Test: Two-Sample Assuming Unequal Variances
	DMSO	1 µM 1G244				DMSO	10 µM 1G244				DMSO	1 µM 1G244				DMSO	10 µM 1G244
Mean	172640	165686			Mean	157256	151924			Mean	172640	154514			Mean	157256	152207
Variance	43038980	1.1237e+08			Variance	3.82406e+07	3.47099e+07			Variance	43038980	8.88532e+07			Variance	3.82406e+07	3.44114e+07
Observations	7	7			Observations	7	6			Observations	7	7			Observations	7	6
Hypothesized Mean Difference	0				Hypothesized Mean Difference	0				Hypothesized Mean Difference	0				Hypothesized Mean Difference	0
df	10				df	11				df	11				df	11
t Stat	1.47592				t Stat	1.58991				t Stat	4.17578				t Stat	1.50877
P(T<=t) one-tail	0.0853723				P(T<=t) one-tail	0.0700817				P(T<=t) one-tail	0.000773764				P(T<=t) one-tail	0.0797665
t Critical one-tail	1.81246				t Critical one-tail	1.79588				t Critical one-tail	1.79588				t Critical one-tail	1.79588
P(T<=t) two-tail	0.170745				P(T<=t) two-tail	0.140163				P(T<=t) two-tail	0.00154753				P(T<=t) two-tail	0.159533
t Critical two-tail	2.22814				t Critical two-tail	2.20099				t Critical two-tail	2.20099				t Critical two-tail	2.20099
96h
WT DMSO vs 1 µM 1G244					DPP9 KO DMSO vs 1 µM 1G244					WT DMSO vs 10 µM 1G244					DPP9 KO DMSO vs 10 µM 1G244
t-Test: Two-Sample Assuming Unequal Variances					t-Test: Two-Sample Assuming Unequal Variances					t-Test: Two-Sample Assuming Unequal Variances					t-Test: Two-Sample Assuming Unequal Variances
	DMSO	1 µM 1G244				DMSO	10 µM 1G244				DMSO	1 µM 1G244				DMSO	10 µM 1G244
Mean	165285	158080			Mean	167552	161481			Mean	165285	155921			Mean	167552	151865
Variance	2.44237e+08	1.09038e+08			Variance	6.48135e+07	3.22515e+07			Variance	2.44237e+08	2.00276e+07			Variance	6.48135e+07	1.52146e+08
Observations	7	7			Observations	7	7			Observations	7	6			Observations	7	7
Hypothesized Mean Difference	0				Hypothesized Mean Difference	0				Hypothesized Mean Difference	0				Hypothesized Mean Difference	0
df	10				df	11				df	7				df	10
t Stat	1.01425				t Stat	1.63034				t Stat	1.51443				t Stat	2.8177
P(T<=t) one-tail	0.167188				P(T<=t) one-tail	0.0656517				P(T<=t) one-tail	0.0868439				P(T<=t) one-tail	0.00911619
t Critical one-tail	1.81246				t Critical one-tail	1.79588				t Critical one-tail	1.89458				t Critical one-tail	1.81246
P(T<=t) two-tail	0.334376				P(T<=t) two-tail	0.131303				P(T<=t) two-tail	0.173688				P(T<=t) two-tail	0.0182324
t Critical two-tail	2.22814				t Critical two-tail	2.20099				t Critical two-tail	2.36462				t Critical two-tail	2.22814
