# Supplementary material for: A fluorescent sensor for real-time monitoring of DPP8/9 reveals crucial roles in immunity and cancer
Source: Life Sci Alliance. 2025 May 12;8(8):e202403076. doi: 10.26508/lsa.202403076 (PMC12069513; doi:10.26508/lsa.202403076)
Supplement: Supplementary file 1 [file LSA-2024-03076_SdataF1_F2_F3_F4_F5_F6_FS1_FS2_FS3_FS4_FS5_FS6_FS7_FS8_FS9.zip › Source Data/FigS1/FigS1C_Source_data.xlsx]

## Sheet: Sheet1
	DPP8 level			DPP9 level
	WT	DPP9 KO		WT	DPP9 KO
Mean	4327775	4.06125e+06	Mean	6941660	n.d.
rep1	4526090	3599360	rep1	7560420	n.d.
rep2	4316330	4179230	rep2	6833190	n.d.
rep3	4525510	4161790	rep3	7087680	n.d.
rep4	3943170	4304610	rep4	6285350	n.d.
t-Test: Two-Sample Assuming Unequal Variances
	WT - DPP8	DPP9 KO - DPP8
	Variable 1	Variable 2
Mean	4327775	4.06125e+06
Variance	7.54933e+10	9.88647e+10
Observations	4	4
Hypothesized Mean Difference	0
df	6
t Stat	1.27659
P(T<=t) one-tail	0.124464
t Critical one-tail	1.94318
P(T<=t) two-tail	0.248928
t Critical two-tail	2.44691
