# Supplementary material for: A fluorescent sensor for real-time monitoring of DPP8/9 reveals crucial roles in immunity and cancer
Source: Life Sci Alliance. 2025 May 12;8(8):e202403076. doi: 10.26508/lsa.202403076 (PMC12069513; doi:10.26508/lsa.202403076)
Supplement: Supplementary file 1 [file LSA-2024-03076_SdataF1_F2_F3_F4_F5_F6_FS1_FS2_FS3_FS4_FS5_FS6_FS7_FS8_FS9.zip › Source Data/FigS1/FigS1D_Source-data_short.xlsx]

## Sheet: Sheet1
The Western Blot shown in Figure 1H represents Replicate 1 (highlighted in yellow)
Left plot: AK2(1-15)-mEGFP levels normalized to WT
	WT DMSO	S4P DMSO
Mean	1	105.176
Replicate 1	1	113.891
Replicate 2	1	42.3614
Replicate 3	1	159.275
Right plots: AK2(1-15)-mEGFP levels normalized to DMSO
	WT			S4P
	DMSO	1G244	DPP9 KO	DMSO	1G244	DPP9 KO
Mean	1	18.2859	22.2437	1	1.52493	2.17533
Replicate 1	1	16.7104	27.009	1	1.79825	1.90248
Replicate 2	1	16.8295	9.4976	1	1.247	2.1045
Replicate 3	1	21.3177	30.2245	1	1.52955	2.51902
