# Supplementary material for: A fluorescent sensor for real-time monitoring of DPP8/9 reveals crucial roles in immunity and cancer
Source: Life Sci Alliance. 2025 May 12;8(8):e202403076. doi: 10.26508/lsa.202403076 (PMC12069513; doi:10.26508/lsa.202403076)
Supplement: Supplementary file 1 [file LSA-2024-03076_SdataF1_F2_F3_F4_F5_F6_FS1_FS2_FS3_FS4_FS5_FS6_FS7_FS8_FS9.zip › Source Data/FigS1/FigS1_source-data.xlsx]

## Sheet: FigS1A
Data normalized to WT + DMSO	Buffer + GP-AMC	WT + DMSO	WT + 250 nM 1G244	WT + EtOH	WT + 1 µM MG132	DPP9 KO + DMSO	DPP9 KO + 250 nM 1G244	DPP9 KO + EtOH	DPP9 KO + 1 µM MG132
Mean	-11.1441	100	7.69244	111.471	111.09	3.67581	-4.88484	6.13198	8.01982
Replicate 1	-7.46845	100.511	5.34107	111.396	107.309	4.358	-5.03102	8.20943	5.30747
Replicate 2	-15.4104	100.495	5.88945	110.366	112.432	3.71393	-4.14379	5.90378	8.45693
Replicate 3	-10.5533	98.9943	11.8468	112.65	113.527	2.95551	-5.47971	4.28274	10.2951
t-Test: Two-Sample Assuming Unequal Variances						t-Test: Two-Sample Assuming Unequal Variances						t-Test: Two-Sample Assuming Unequal Variances						t-Test: Two-Sample Assuming Unequal Variances
	WT + DMSO	WT + 250 nM 1G244					WT + EtOH	WT + 1 µM MG132					DPP9 KO + DMSO	DPP9 KO + 250 nM 1G244					DPP9 KO + EtOH	DPP9 KO + 1 µM MG132
	Variable 1	Variable 2					Variable 1	Variable 2					Variable 1	Variable 2					Variable 1	Variable 2
Mean	100	7.69244				Mean	111.471	111.09				Mean	3.67581	-4.88484				Mean	6.13198	8.01982
Variance	0.758572	13.0192				Variance	1.30837	11.0197				Variance	0.492835	0.462193				Variance	3.89378	6.36234
Observations	3	3				Observations	3	3				Observations	3	3				Observations	3	3
Hypothesized Mean Difference	0					Hypothesized Mean Difference	0					Hypothesized Mean Difference	0					Hypothesized Mean Difference	0
df	2					df	2					df	4					df	4
t Stat	43.0733					t Stat	0.188074					t Stat	15.1726					t Stat	-1.02102
P(T<=t) one-tail	0.000269279					P(T<=t) one-tail	0.434086					P(T<=t) one-tail	5.50061e-05					P(T<=t) one-tail	0.182486
t Critical one-tail	2.91999					t Critical one-tail	2.91999					t Critical one-tail	2.13185					t Critical one-tail	2.13185
P(T<=t) two-tail	0.000538558					P(T<=t) two-tail	0.868172					P(T<=t) two-tail	0.000110012					P(T<=t) two-tail	0.364971
t Critical two-tail	4.30265					t Critical two-tail	4.30265					t Critical two-tail	2.77645					t Critical two-tail	2.77645
t-Test: Two-Sample Assuming Unequal Variances
	WT + DMSO	DPP9 KO + DMSO
	Variable 1	Variable 2
Mean	100	3.67581
Variance	0.758572	0.492835
Observations	3	3
Hypothesized Mean Difference	0
df	4
t Stat	149.141
P(T<=t) one-tail	6.06184e-09
t Critical one-tail	2.13185
P(T<=t) two-tail	1.21237e-08
t Critical two-tail	2.77645

## Sheet: FigS1B
	Viability [% of DMSO control]
	HEK/F/T WT			HEK/F/T DPP9 KO
Time [h]	DMSO	1 µM 1G244	10 µM 1G244	DMSO	1 µM 1G244	10 µM 1G244
4	100	98.5462	96.5319	100	101.383	94.503
16	100	96.2891	89.7539	100	108.954	111.121
24	100	104.949	103.326	100	102.226	91.9803
48	100	93.1562	92.9561	100	99.182	100.922
72	100	94.9411	86.8143	100	95.6323	95.8644
96	100	94.5606	92.9312	100	95.494	88.357
	Standard Deviation
	HEK/F/T WT			HEK/F/T DPP9 KO
Time [h]	DMSO	1 µM 1G244	10 µM 1G244	DMSO	1 µM 1G244	10 µM 1G244
4	5.77899	11.4149	8.43126	14.1109	10.6696	10.9738
16	16.5531	11.9629	11.9222	19.0035	16.4724	17.6586
24	5.07497	7.72296	8.53069	8.7541	7.64626	6.22521
48	11.7109	9.4826	9.28235	9.11101	6.84979	11.9258
72	6.75866	8.95075	8.01858	7.17484	6.8491	6.84282
96	16.6849	13.6603	11.4728	8.45062	7.09434	10.5685
4h
WT DMSO vs 1 µM 1G244					DPP9 KO DMSO vs 1 µM 1G244					WT DMSO vs 10 µM 1G244					DPP9 KO DMSO vs 10 µM 1G244
t-Test: Two-Sample Assuming Unequal Variances					t-Test: Two-Sample Assuming Unequal Variances					t-Test: Two-Sample Assuming Unequal Variances					t-Test: Two-Sample Assuming Unequal Variances
	DMSO	1 µM 1G244				DMSO	10 µM 1G244				DMSO	1 µM 1G244				DMSO	10 µM 1G244
Mean	151402	149682			Mean	152457	154106			Mean	151402	147300			Mean	152457	145898
Variance	2.33376e+07	1.59516e+08			Variance	1.41703e+08	1.63681e+07			Variance	2.33376e+07	7.76327e+07			Variance	1.41703e+08	4.48393e+07
Observations	6	6			Observations	6	7			Observations	6	7			Observations	6	6
Hypothesized Mean Difference	0				Hypothesized Mean Difference	0				Hypothesized Mean Difference	0				Hypothesized Mean Difference	0
df	6				df	6				df	10				df	8
t Stat	0.311416				t Stat	-0.323822				t Stat	1.0596				t Stat	1.1762
P(T<=t) one-tail	0.38301				P(T<=t) one-tail	0.378531				P(T<=t) one-tail	0.157125				P(T<=t) one-tail	0.136664
t Critical one-tail	1.94318				t Critical one-tail	1.94318				t Critical one-tail	1.81246				t Critical one-tail	1.85955
P(T<=t) two-tail	0.766021				P(T<=t) two-tail	0.757063				P(T<=t) two-tail	0.314249				P(T<=t) two-tail	0.273328
t Critical two-tail	2.44691				t Critical two-tail	2.44691				t Critical two-tail	2.22814				t Critical two-tail	2.306
16h
WT DMSO vs 1 µM 1G244					DPP9 KO DMSO vs 1 µM 1G244					WT DMSO vs 10 µM 1G244					DPP9 KO DMSO vs 10 µM 1G244
t-Test: Two-Sample Assuming Unequal Variances					t-Test: Two-Sample Assuming Unequal Variances					t-Test: Two-Sample Assuming Unequal Variances					t-Test: Two-Sample Assuming Unequal Variances
	DMSO	1 µM 1G244				DMSO	10 µM 1G244				DMSO	1 µM 1G244				DMSO	10 µM 1G244
Mean	153546	149162			Mean	143950	153669			Mean	153546	141441			Mean	143950	156020
Variance	1.91159e+08	2.24117e+07			Variance	2.1268e+08	6.70973e+07			Variance	1.91159e+08	4.43012e+07			Variance	2.1268e+08	104650875
Observations	6	5			Observations	5	7			Observations	6	6			Observations	5	7
Hypothesized Mean Difference	0				Hypothesized Mean Difference	0				Hypothesized Mean Difference	0				Hypothesized Mean Difference	0
df	6				df	6				df	7				df	7
t Stat	0.727202				t Stat	-1.34621				t Stat	1.9322				t Stat	-1.59199
P(T<=t) one-tail	0.247243				P(T<=t) one-tail	0.113433				P(T<=t) one-tail	0.0473078				P(T<=t) one-tail	0.077707
t Critical one-tail	1.94318				t Critical one-tail	1.94318				t Critical one-tail	1.89458				t Critical one-tail	1.89458
P(T<=t) two-tail	0.494487				P(T<=t) two-tail	0.226866				P(T<=t) two-tail	0.0946157				P(T<=t) two-tail	0.155414
t Critical two-tail	2.44691				t Critical two-tail	2.44691				t Critical two-tail	2.36462				t Critical two-tail	2.36462
24h
WT DMSO vs 1 µM 1G244					DPP9 KO DMSO vs 1 µM 1G244					WT DMSO vs 10 µM 1G244					DPP9 KO DMSO vs 10 µM 1G244
t-Test: Two-Sample Assuming Unequal Variances					t-Test: Two-Sample Assuming Unequal Variances					t-Test: Two-Sample Assuming Unequal Variances					t-Test: Two-Sample Assuming Unequal Variances
	DMSO	1 µM 1G244				DMSO	10 µM 1G244				DMSO	1 µM 1G244				DMSO	10 µM 1G244
Mean	155644	161552			Mean	165825	168709			Mean	155644	159615			Mean	165825	155435
Variance	1.83342e+07	6.47686e+07			Variance	6.42994e+07	3.09067e+07			Variance	1.83342e+07	8.40988e+07			Variance	6.42994e+07	1.06165e+07
Observations	6	6			Observations	7	6			Observations	6	7			Observations	7	5
Hypothesized Mean Difference	0				Hypothesized Mean Difference	0				Hypothesized Mean Difference	0				Hypothesized Mean Difference	0
df	8				df	11				df	9				df	8
t Stat	-1.58735				t Stat	-0.761625				t Stat	-1.02288				t Stat	3.08969
P(T<=t) one-tail	0.0755482				P(T<=t) one-tail	0.23115				P(T<=t) one-tail	0.166535				P(T<=t) one-tail	0.00744823
t Critical one-tail	1.85955				t Critical one-tail	1.79588				t Critical one-tail	1.83311				t Critical one-tail	1.85955
P(T<=t) two-tail	0.151096				P(T<=t) two-tail	0.462301				P(T<=t) two-tail	0.333071				P(T<=t) two-tail	0.0148965
t Critical two-tail	2.306				t Critical two-tail	2.20099				t Critical two-tail	2.26216				t Critical two-tail	2.306
48h
WT DMSO vs 1 µM 1G244					DPP9 KO DMSO vs 1 µM 1G244					WT DMSO vs 10 µM 1G244					DPP9 KO DMSO vs 10 µM 1G244
t-Test: Two-Sample Assuming Unequal Variances					t-Test: Two-Sample Assuming Unequal Variances					t-Test: Two-Sample Assuming Unequal Variances					t-Test: Two-Sample Assuming Unequal Variances
	DMSO	1 µM 1G244				DMSO	10 µM 1G244				DMSO	1 µM 1G244				DMSO	10 µM 1G244
Mean	164955	155920			Mean	167309	166210			Mean	164955	155656			Mean	167309	168547
Variance	1.19465e+08	5.29643e+07			Variance	7.48989e+07	1.09636e+07			Variance	1.19465e+08	4.68611e+07			Variance	7.48989e+07	1.8041e+08
Observations	6	6			Observations	7	7			Observations	6	6			Observations	7	7
Hypothesized Mean Difference	0				Hypothesized Mean Difference	0				Hypothesized Mean Difference	0				Hypothesized Mean Difference	0
df	9				df	8				df	8				df	10
t Stat	1.68526				t Stat	0.313835				t Stat	1.76607				t Stat	-0.205086
P(T<=t) one-tail	0.0631102				P(T<=t) one-tail	0.380837				P(T<=t) one-tail	0.0576871				P(T<=t) one-tail	0.420809
t Critical one-tail	1.83311				t Critical one-tail	1.85955				t Critical one-tail	1.85955				t Critical one-tail	1.81246
P(T<=t) two-tail	0.12622				P(T<=t) two-tail	0.761674				P(T<=t) two-tail	0.115374				P(T<=t) two-tail	0.841619
t Critical two-tail	2.26216				t Critical two-tail	2.306				t Critical two-tail	2.306				t Critical two-tail	2.22814
72h
WT DMSO vs 1 µM 1G244					DPP9 KO DMSO vs 1 µM 1G244					WT DMSO vs 10 µM 1G244					DPP9 KO DMSO vs 10 µM 1G244
t-Test: Two-Sample Assuming Unequal Variances					t-Test: Two-Sample Assuming Unequal Variances					t-Test: Two-Sample Assuming Unequal Variances					t-Test: Two-Sample Assuming Unequal Variances
	DMSO	1 µM 1G244				DMSO	10 µM 1G244				DMSO	1 µM 1G244				DMSO	10 µM 1G244
Mean	172640	165686			Mean	157256	151924			Mean	172640	154514			Mean	157256	152207
Variance	43038980	1.1237e+08			Variance	3.82406e+07	3.47099e+07			Variance	43038980	8.88532e+07			Variance	3.82406e+07	3.44114e+07
Observations	7	7			Observations	7	6			Observations	7	7			Observations	7	6
Hypothesized Mean Difference	0				Hypothesized Mean Difference	0				Hypothesized Mean Difference	0				Hypothesized Mean Difference	0
df	10				df	11				df	11				df	11
t Stat	1.47592				t Stat	1.58991				t Stat	4.17578				t Stat	1.50877
P(T<=t) one-tail	0.0853723				P(T<=t) one-tail	0.0700817				P(T<=t) one-tail	0.000773764				P(T<=t) one-tail	0.0797665
t Critical one-tail	1.81246				t Critical one-tail	1.79588				t Critical one-tail	1.79588				t Critical one-tail	1.79588
P(T<=t) two-tail	0.170745				P(T<=t) two-tail	0.140163				P(T<=t) two-tail	0.00154753				P(T<=t) two-tail	0.159533
t Critical two-tail	2.22814				t Critical two-tail	2.20099				t Critical two-tail	2.20099				t Critical two-tail	2.20099
96h
WT DMSO vs 1 µM 1G244					DPP9 KO DMSO vs 1 µM 1G244					WT DMSO vs 10 µM 1G244					DPP9 KO DMSO vs 10 µM 1G244
t-Test: Two-Sample Assuming Unequal Variances					t-Test: Two-Sample Assuming Unequal Variances					t-Test: Two-Sample Assuming Unequal Variances					t-Test: Two-Sample Assuming Unequal Variances
	DMSO	1 µM 1G244				DMSO	10 µM 1G244				DMSO	1 µM 1G244				DMSO	10 µM 1G244
Mean	165285	158080			Mean	167552	161481			Mean	165285	155921			Mean	167552	151865
Variance	2.44237e+08	1.09038e+08			Variance	6.48135e+07	3.22515e+07			Variance	2.44237e+08	2.00276e+07			Variance	6.48135e+07	1.52146e+08
Observations	7	7			Observations	7	7			Observations	7	6			Observations	7	7
Hypothesized Mean Difference	0				Hypothesized Mean Difference	0				Hypothesized Mean Difference	0				Hypothesized Mean Difference	0
df	10				df	11				df	7				df	10
t Stat	1.01425				t Stat	1.63034				t Stat	1.51443				t Stat	2.8177
P(T<=t) one-tail	0.167188				P(T<=t) one-tail	0.0656517				P(T<=t) one-tail	0.0868439				P(T<=t) one-tail	0.00911619
t Critical one-tail	1.81246				t Critical one-tail	1.79588				t Critical one-tail	1.89458				t Critical one-tail	1.81246
P(T<=t) two-tail	0.334376				P(T<=t) two-tail	0.131303				P(T<=t) two-tail	0.173688				P(T<=t) two-tail	0.0182324
t Critical two-tail	2.22814				t Critical two-tail	2.20099				t Critical two-tail	2.36462				t Critical two-tail	2.22814

## Sheet: FigS1C
	DPP8 level			DPP9 level
	WT	DPP9 KO		WT	DPP9 KO
Mean	4327775	4.06125e+06	Mean	6941660	n.d.
Replicate 1	4526090	3599360	rep1	7560420	n.d.
Replicate 2	4316330	4179230	rep2	6833190	n.d.
Replicate 3	4525510	4161790	rep3	7087680	n.d.
Replicate 4	3943170	4304610	rep4	6285350	n.d.
t-Test: Two-Sample Assuming Unequal Variances
	WT - DPP8	DPP9 KO - DPP8
	Variable 1	Variable 2
Mean	4327775	4.06125e+06
Variance	7.54933e+10	9.88647e+10
Observations	4	4
Hypothesized Mean Difference	0
df	6
t Stat	1.27659
P(T<=t) one-tail	0.124464
t Critical one-tail	1.94318
P(T<=t) two-tail	0.248928
t Critical two-tail	2.44691

## Sheet: FigS1D
The Western Blot shown in Figure 1H represents Replicate 1 (highlighted in yellow)
Left plot: AK2(1-15)-mEGFP levels normalized to WT
	WT DMSO	S4P DMSO
Mean	1	105.176
Replicate 1	1	113.891
Replicate 2	1	42.3614
Replicate 3	1	159.275
Right plots: AK2(1-15)-mEGFP levels normalized to DMSO
	WT			S4P
	DMSO	1G244	DPP9 KO	DMSO	1G244	DPP9 KO
Mean	1	18.2859	22.2437	1	1.52493	2.17533
Replicate 1	1	16.7104	27.009	1	1.79825	1.90248
Replicate 2	1	16.8295	9.4976	1	1.247	2.1045
Replicate 3	1	21.3177	30.2245	1	1.52955	2.51902
