# Supplementary material for: A fluorescent sensor for real-time monitoring of DPP8/9 reveals crucial roles in immunity and cancer
Source: Life Sci Alliance. 2025 May 12;8(8):e202403076. doi: 10.26508/lsa.202403076 (PMC12069513; doi:10.26508/lsa.202403076)
Supplement: Supplementary file 1 [file LSA-2024-03076_SdataF1_F2_F3_F4_F5_F6_FS1_FS2_FS3_FS4_FS5_FS6_FS7_FS8_FS9.zip › Source Data/FigS2/FigS2A_source-data.xlsx]

## Sheet: Sheet1
	Confluency [%]												Mean confluency and standard deviation
	WT + 15aaWT-S4P Gluc				DPP9 KO + 15aaWT-S4P Gluc				WT + DHFR Gluc DMSO				WT + 15aaWT-S4P Gluc		DPP9 KO + 15aaWT-S4P Gluc		WT + DHFR Gluc DMSO
Time [h]	Replicate 1	Replicate 2	Replicate 3	Replicate 4	Replicate 1	Replicate 2	Replicate 3	Replicate 4	Replicate 1	Replicate 2	Replicate 3	Replicate 4	Mean	SD	Mean	SD	Mean	SD
0	10.1	14.9	10.2	9	12.4	11.6	14.1	18.7	8.4	8	10.4	8.4	11.05	2.27211	14.2	2.75045	8.8	0.938083
6	9	12.6	9.7	8.9	12.2	11.1	16.3	21.3	9.5	8.9	11	8.5	10.05	1.50416	15.225	4.0071	9.475	0.949671
12	10.5	13.4	11.3	10.3	14.1	13	18	22.9	11.3	10.6	13.3	10.2	11.375	1.22755	17	3.88008	11.35	1.19269
18	12.1	17.4	13.7	12.8	17	15.6	19.1	22.8	14.5	13.1	16.2	13	14	2.04328	18.625	2.71328	14.2	1.29808
24	13.1	16.9	14.5	13.5	18	16.5	21.3	25	15.8	14.3	17.4	14	14.5	1.47648	20.2	3.27032	15.375	1.35347
30	14.7	18.7	16.5	15.2	20.2	18.4	23.4	26.7	18.4	16.6	19.9	15.8	16.275	1.54657	22.175	3.16731	17.675	1.59276
36	17	21.2	19.1	17.3	23.1	21	26	27.6	21.3	19.6	23.3	18.5	18.65	1.67705	24.425	2.55184	20.675	1.81435
42	23.8	31	31	28.1	32.8	32.2	36.5	27.3	25.7	23.3	26.9	21.7	28.475	2.94735	32.2	3.27338	24.4	2.02731
48	21.9	26.6	25.9	23.6	30.5	27.9	32.7	30.1	28.4	25.6	29.8	24	24.5	1.86682	30.3	1.70294	26.95	2.27761
54	25.8	31.6	30.5	27.4	35.9	32.6	37.2	33.8	33.3	30.4	34.9	28.4	28.825	2.32849	34.875	1.78798	31.75	2.51843
60	30.6	36.5	36.4	32.6	42.9	38.6	43.4	37.5	39.2	36.2	40.9	33.6	34.025	2.52624	40.6	2.58554	37.475	2.79944
66	36.6	45.3	46.3	41	51.1	45.8	49.2	38.8	45.9	43.1	46.5	39.3	42.3	3.84643	46.225	4.68848	43.7	2.84605
72	39.4	47.4	48.2	42.6	54.6	49	52.5	42.8	50.7	47.1	51.5	43.7	44.4	3.59444	49.725	4.47067	48.25	3.10604
78	44.9	53.9	54.9	49.1	63	56.4	59.9	47.1	57.5	54.4	58.4	50.6	50.7	4.0025	56.6	5.96112	55.225	3.05481
84	51.2	61.4	62.5	56.1	71.2	64.6	67.4	53.3	64.4	62.1	65.9	58	57.8	4.51387	64.125	6.67434	62.6	2.98077
96	61.2	73.4	73	67.5	78.7	73.8	74.9	59.5	75	73.8	76.5	70	68.775	4.95599	71.725	7.28848	73.825	2.40663
102	67.8	79.5	77.7	73.2	83.5	79.6	81.1	66.8	80.1	79.1	82.7	76.3	74.55	4.52244	77.75	6.47321	79.55	2.29074
108	73.2	84.2	81.6	78.2	86.4	83.4	85.1	73.3	84.9	84.3	87.4	81.3	79.3	4.11461	82.05	5.1626	84.475	2.17068
