# Supplementary material for: A fluorescent sensor for real-time monitoring of DPP8/9 reveals crucial roles in immunity and cancer
Source: Life Sci Alliance. 2025 May 12;8(8):e202403076. doi: 10.26508/lsa.202403076 (PMC12069513; doi:10.26508/lsa.202403076)
Supplement: Supplementary file 1 [file LSA-2024-03076_SdataF1_F2_F3_F4_F5_F6_FS1_FS2_FS3_FS4_FS5_FS6_FS7_FS8_FS9.zip › Source Data/FigS2/FigS2B_source-data.xlsx]

## Sheet: Sheet1
The Western Blot shown in Figure S2B represents Replicate 2 (highlighted in yellow)
Strep, HA signals normalized to Actin, DiPAK ratio calculated based on normalized Strep/HA values
		HeLa/F/T WT
		DMSO	1G244
Strep	Mean	269414	893940		DiPAK ratio					DiPAK ratio fold change
	Replicate 1	229860	1.03118e+06		t-Test: Two-Sample Assuming Unequal Variances					t-Test: Two-Sample Assuming Unequal Variances
	Replicate 2	308490	842860			DMSO	1G244				DMSO	1G244
	Replicate 3	269892	807784			Variable 1	Variable 2				Variable 1	Variable 2
HA	Mean	2.43631e+06	2.11111e+06		Mean	0.123605	0.423815			Mean	1	3.65509
	Replicate 1	1337337	2.15964e+06		Variance	0.00213471	0.0029973			Variance	0	0.845891
	Replicate 2	2589368	1.97888e+06		Observations	3	3			Observations	3	3
	Replicate 3	3382212	2.19482e+06		Hypothesized Mean Difference	0				Hypothesized Mean Difference	0
DiPAK ratio	Mean	0.123605	0.423815		df	4				df	2
	Replicate 1	0.171879	0.477476		t Stat	-7.25843				t Stat	-5.00015
	Replicate 2	0.119137	0.425927		P(T<=t) one-tail	0.000956534				P(T<=t) one-tail	0.0188737
	Replicate 3	0.0797975	0.368042		t Critical one-tail	2.13185				t Critical one-tail	2.91999
DiPAK ratio fold change	Mean	1	3.65509		P(T<=t) two-tail	0.00191307				P(T<=t) two-tail	0.0377473
	Replicate 1	1	2.77798		t Critical two-tail	2.77645				t Critical two-tail	4.30265
	Replicate 2	1	3.5751
	Replicate 3	1	4.6122
