# Supplementary material for: A fluorescent sensor for real-time monitoring of DPP8/9 reveals crucial roles in immunity and cancer
Source: Life Sci Alliance. 2025 May 12;8(8):e202403076. doi: 10.26508/lsa.202403076 (PMC12069513; doi:10.26508/lsa.202403076)
Supplement: Supplementary file 1 [file LSA-2024-03076_SdataF1_F2_F3_F4_F5_F6_FS1_FS2_FS3_FS4_FS5_FS6_FS7_FS8_FS9.zip › Source Data/FigS3/FigS3A_source-data.xlsx]

## Sheet: Sheet1
multiwell microscopy reader				flow cytometry				fluorescence plate reader
Mean DiPAK ratio (from Figure 3B)				Mean DiPAK ratio (from Figure 3C)				Mean DiPAK ratio (from Figure 3D)
	WT	DPP9 KO			WT	DPP9 KO			WT	DPP9 KO
	ratio	ratio			ratio	ratio			ratio	ratio
DMSO	0.156295	1.02534		DMSO	0.545493	3.14005		DMSO	0.132926	0.530414
1G244	2.82293	2.24844		1G244	6.26278	6.67351		1G244	1.41171	1.18223
MG132	1.98332	1.57348		MG132	3.92479	3.9437		MG132	0.905883	0.768103
Mean fold-change compared to DMSO as plotted in Figure S3A
	WT	DPP9 KO			WT	DPP9 KO			WT	DPP9 KO
	ratio	ratio			ratio	ratio			ratio	ratio
DMSO	1	1		DMSO	1	1		DMSO	1	1
1G244	18.0615	2.19287		1G244	11.4809	2.12529		1G244	10.9263	2.2353
MG132	12.6895	1.5346		MG132	7.19494	1.25594		MG132	7.10584	1.4571
