# Supplementary material for: A fluorescent sensor for real-time monitoring of DPP8/9 reveals crucial roles in immunity and cancer
Source: Life Sci Alliance. 2025 May 12;8(8):e202403076. doi: 10.26508/lsa.202403076 (PMC12069513; doi:10.26508/lsa.202403076)
Supplement: Supplementary file 1 [file LSA-2024-03076_SdataF1_F2_F3_F4_F5_F6_FS1_FS2_FS3_FS4_FS5_FS6_FS7_FS8_FS9.zip › Source Data/FigS3/FigS3B_Source-data.xlsx]

## Sheet: WT_GFP
Column1	ID	ROI	mEGFP	mean	n	ID_n
1	DMSO	ROI.1.x	1389.38	725.025	143	DMSO(n=143)			Mean mEGFP	n
2	DMSO	ROI.2.x	1073.34	725.025	143	DMSO(n=143)		DMSO	725.025	143
3	DMSO	ROI.3.x	2586.43	725.025	143	DMSO(n=143)		1G244	4246.03	149
4	DMSO	ROI.4.x	2452	725.025	143	DMSO(n=143)		Sitagliptin	610.223	163
5	DMSO	ROI.5.x	843.924	725.025	143	DMSO(n=143)		KYP-2047	563.68	163
6	DMSO	ROI.6.x	562.821	725.025	143	DMSO(n=143)		MG132	4039.96	146
7	DMSO	ROI.7.x	436.611	725.025	143	DMSO(n=143)
8	DMSO	ROI.8.x	896.175	725.025	143	DMSO(n=143)
9	DMSO	ROI.9.x	940.849	725.025	143	DMSO(n=143)
10	DMSO	ROI.10.x	884.56	725.025	143	DMSO(n=143)
11	DMSO	ROI.11.x	416.23	725.025	143	DMSO(n=143)
12	DMSO	ROI.12.x	1912.24	725.025	143	DMSO(n=143)
13	DMSO	ROI.13.x	490.727	725.025	143	DMSO(n=143)
14	DMSO	ROI.14.x	869.197	725.025	143	DMSO(n=143)
15	DMSO	ROI.15.x	372.124	725.025	143	DMSO(n=143)
16	DMSO	ROI.16.x	633.493	725.025	143	DMSO(n=143)
17	DMSO	ROI.17.x	922.957	725.025	143	DMSO(n=143)
18	DMSO	ROI.18.x	817.458	725.025	143	DMSO(n=143)
19	DMSO	ROI.19.x	481.923	725.025	143	DMSO(n=143)
20	DMSO	ROI.20.x	334.922	725.025	143	DMSO(n=143)
21	DMSO	ROI.21.x	273.575	725.025	143	DMSO(n=143)
22	DMSO	ROI.22.x	400.637	725.025	143	DMSO(n=143)
23	DMSO	ROI.23.x	545.517	725.025	143	DMSO(n=143)
24	DMSO	ROI.24.x	370.733	725.025	143	DMSO(n=143)
25	DMSO	ROI.25.x	457.948	725.025	143	DMSO(n=143)
26	DMSO	ROI.26.x	540.061	725.025	143	DMSO(n=143)
27	DMSO	ROI.27.x	339.018	725.025	143	DMSO(n=143)
28	DMSO	ROI.28.x	387.054	725.025	143	DMSO(n=143)
29	DMSO	ROI.29.x	604.662	725.025	143	DMSO(n=143)
30	DMSO	ROI.30.x	2763.99	725.025	143	DMSO(n=143)
31	DMSO	ROI.31.x	392.848	725.025	143	DMSO(n=143)
32	DMSO	ROI.32.x	725.428	725.025	143	DMSO(n=143)
33	DMSO	ROI.33.x	474.914	725.025	143	DMSO(n=143)
34	DMSO	ROI.34.x	676.441	725.025	143	DMSO(n=143)
35	DMSO	ROI.35.x	774.518	725.025	143	DMSO(n=143)
36	DMSO	ROI.36.x	1841.16	725.025	143	DMSO(n=143)
37	DMSO	ROI.37.x	484.279	725.025	143	DMSO(n=143)
38	DMSO	ROI.38.x	535.53	725.025	143	DMSO(n=143)
39	DMSO	ROI.39.x	814.98	725.025	143	DMSO(n=143)
40	DMSO	ROI.40.x	1035.07	725.025	143	DMSO(n=143)
41	DMSO	ROI.41.x	250.338	725.025	143	DMSO(n=143)
42	DMSO	ROI.42.x	203.13	725.025	143	DMSO(n=143)
43	DMSO	ROI.43.x	775.987	725.025	143	DMSO(n=143)
44	DMSO	ROI.44.x	353.983	725.025	143	DMSO(n=143)
45	DMSO	ROI.45.x	376.955	725.025	143	DMSO(n=143)
46	DMSO	ROI.1.y	385.116	725.025	143	DMSO(n=143)
47	DMSO	ROI.2.y	246.451	725.025	143	DMSO(n=143)
48	DMSO	ROI.3.y	336.051	725.025	143	DMSO(n=143)
49	DMSO	ROI.4.y	268.464	725.025	143	DMSO(n=143)
50	DMSO	ROI.5.y	285.24	725.025	143	DMSO(n=143)
51	DMSO	ROI.6.y	908.029	725.025	143	DMSO(n=143)
52	DMSO	ROI.7.y	756.825	725.025	143	DMSO(n=143)
53	DMSO	ROI.8.y	815.384	725.025	143	DMSO(n=143)
54	DMSO	ROI.9.y	259.045	725.025	143	DMSO(n=143)
55	DMSO	ROI.10.y	235.609	725.025	143	DMSO(n=143)
56	DMSO	ROI.11.y	616.93	725.025	143	DMSO(n=143)
57	DMSO	ROI.12.y	540.403	725.025	143	DMSO(n=143)
58	DMSO	ROI.13.y	349.708	725.025	143	DMSO(n=143)
59	DMSO	ROI.14.y	400.994	725.025	143	DMSO(n=143)
60	DMSO	ROI.15.y	350.279	725.025	143	DMSO(n=143)
61	DMSO	ROI.16.y	329.562	725.025	143	DMSO(n=143)
62	DMSO	ROI.17.y	331.617	725.025	143	DMSO(n=143)
63	DMSO	ROI.18.y	317.721	725.025	143	DMSO(n=143)
64	DMSO	ROI.19.y	571.998	725.025	143	DMSO(n=143)
65	DMSO	ROI.20.y	1047.25	725.025	143	DMSO(n=143)
66	DMSO	ROI.21.y	400.345	725.025	143	DMSO(n=143)
67	DMSO	ROI.22.y	286.598	725.025	143	DMSO(n=143)
68	DMSO	ROI.23.y	375.391	725.025	143	DMSO(n=143)
69	DMSO	ROI.24.y	360.24	725.025	143	DMSO(n=143)
70	DMSO	ROI.25.y	433.69	725.025	143	DMSO(n=143)
71	DMSO	ROI.26.y	555.019	725.025	143	DMSO(n=143)
72	DMSO	ROI.27.y	291.132	725.025	143	DMSO(n=143)
73	DMSO	ROI.28.y	541.919	725.025	143	DMSO(n=143)
74	DMSO	ROI.29.y	808.014	725.025	143	DMSO(n=143)
75	DMSO	ROI.30.y	779.473	725.025	143	DMSO(n=143)
76	DMSO	ROI.31.y	470.507	725.025	143	DMSO(n=143)
77	DMSO	ROI.32.y	400.299	725.025	143	DMSO(n=143)
78	DMSO	ROI.33.y	459.842	725.025	143	DMSO(n=143)
79	DMSO	ROI.34.y	402.608	725.025	143	DMSO(n=143)
80	DMSO	ROI.35.y	274.317	725.025	143	DMSO(n=143)
81	DMSO	ROI.37.y	777.773	725.025	143	DMSO(n=143)
82	DMSO	ROI.38.y	1078.5	725.025	143	DMSO(n=143)
83	DMSO	ROI.39.y	1337.41	725.025	143	DMSO(n=143)
84	DMSO	ROI.40.y	482.405	725.025	143	DMSO(n=143)
85	DMSO	ROI.41.y	565.865	725.025	143	DMSO(n=143)
86	DMSO	ROI.42.y	385.2	725.025	143	DMSO(n=143)
87	DMSO	ROI.43.y	798.799	725.025	143	DMSO(n=143)
88	DMSO	ROI.44.y	571.486	725.025	143	DMSO(n=143)
89	DMSO	ROI.45.y	753.49	725.025	143	DMSO(n=143)
90	DMSO	ROI.46.x	1433.89	725.025	143	DMSO(n=143)
91	DMSO	ROI.47.x	1231.64	725.025	143	DMSO(n=143)
92	DMSO	ROI.48.x	1224.13	725.025	143	DMSO(n=143)
93	DMSO	ROI.1	488.804	725.025	143	DMSO(n=143)
94	DMSO	ROI.2	805.963	725.025	143	DMSO(n=143)
95	DMSO	ROI.3	630.498	725.025	143	DMSO(n=143)
96	DMSO	ROI.4	1337.3	725.025	143	DMSO(n=143)
97	DMSO	ROI.5	977.663	725.025	143	DMSO(n=143)
98	DMSO	ROI.6	654.192	725.025	143	DMSO(n=143)
99	DMSO	ROI.7	1707.2	725.025	143	DMSO(n=143)
100	DMSO	ROI.8	1877.22	725.025	143	DMSO(n=143)
101	DMSO	ROI.9	859.207	725.025	143	DMSO(n=143)
102	DMSO	ROI.10	2101.3	725.025	143	DMSO(n=143)
103	DMSO	ROI.11	1819.45	725.025	143	DMSO(n=143)
104	DMSO	ROI.12	458.204	725.025	143	DMSO(n=143)
105	DMSO	ROI.13	1179.34	725.025	143	DMSO(n=143)
106	DMSO	ROI.14	383.733	725.025	143	DMSO(n=143)
107	DMSO	ROI.15	715.58	725.025	143	DMSO(n=143)
108	DMSO	ROI.16	976.989	725.025	143	DMSO(n=143)
109	DMSO	ROI.17	2164.42	725.025	143	DMSO(n=143)
110	DMSO	ROI.18	438.328	725.025	143	DMSO(n=143)
111	DMSO	ROI.19	589.144	725.025	143	DMSO(n=143)
112	DMSO	ROI.20	337.905	725.025	143	DMSO(n=143)
113	DMSO	ROI.21	1126.01	725.025	143	DMSO(n=143)
114	DMSO	ROI.22	566.525	725.025	143	DMSO(n=143)
115	DMSO	ROI.23	1126.24	725.025	143	DMSO(n=143)
116	DMSO	ROI.24	1179.58	725.025	143	DMSO(n=143)
117	DMSO	ROI.25	537.893	725.025	143	DMSO(n=143)
118	DMSO	ROI.26	669.856	725.025	143	DMSO(n=143)
119	DMSO	ROI.27	285.744	725.025	143	DMSO(n=143)
120	DMSO	ROI.28	375.85	725.025	143	DMSO(n=143)
121	DMSO	ROI.29	368.664	725.025	143	DMSO(n=143)
122	DMSO	ROI.30	448.548	725.025	143	DMSO(n=143)
123	DMSO	ROI.31	581.916	725.025	143	DMSO(n=143)
124	DMSO	ROI.32	319.886	725.025	143	DMSO(n=143)
125	DMSO	ROI.33	635.08	725.025	143	DMSO(n=143)
126	DMSO	ROI.34	1006.67	725.025	143	DMSO(n=143)
127	DMSO	ROI.35	617.376	725.025	143	DMSO(n=143)
128	DMSO	ROI.36.y	669.248	725.025	143	DMSO(n=143)
129	DMSO	ROI.37	906.177	725.025	143	DMSO(n=143)
130	DMSO	ROI.38	488.919	725.025	143	DMSO(n=143)
131	DMSO	ROI.39	663.352	725.025	143	DMSO(n=143)
132	DMSO	ROI.40	278.012	725.025	143	DMSO(n=143)
133	DMSO	ROI.41	500.531	725.025	143	DMSO(n=143)
134	DMSO	ROI.42	362.228	725.025	143	DMSO(n=143)
135	DMSO	ROI.43	1119.48	725.025	143	DMSO(n=143)
136	DMSO	ROI.44	854.7	725.025	143	DMSO(n=143)
137	DMSO	ROI.45	1217.05	725.025	143	DMSO(n=143)
138	DMSO	ROI.46.y	1071.23	725.025	143	DMSO(n=143)
139	DMSO	ROI.47.y	536.115	725.025	143	DMSO(n=143)
140	DMSO	ROI.48.y	513.777	725.025	143	DMSO(n=143)
141	DMSO	ROI.49	833.092	725.025	143	DMSO(n=143)
142	DMSO	ROI.50	467.002	725.025	143	DMSO(n=143)
143	DMSO	ROI.51	300.568	725.025	143	DMSO(n=143)
144	1G244	ROI.1.x	2538.27	4246.03	149	1G244(n=149)
145	1G244	ROI.2.x	2334.07	4246.03	149	1G244(n=149)
146	1G244	ROI.3.x	3348.7	4246.03	149	1G244(n=149)
147	1G244	ROI.4.x	6832.85	4246.03	149	1G244(n=149)
148	1G244	ROI.5.x	3236.49	4246.03	149	1G244(n=149)
149	1G244	ROI.6.x	6123.98	4246.03	149	1G244(n=149)
150	1G244	ROI.7.x	5580.28	4246.03	149	1G244(n=149)
151	1G244	ROI.8.x	4406.7	4246.03	149	1G244(n=149)
152	1G244	ROI.9.x	6604.75	4246.03	149	1G244(n=149)
153	1G244	ROI.10.x	10602.6	4246.03	149	1G244(n=149)
154	1G244	ROI.11.x	2230.25	4246.03	149	1G244(n=149)
155	1G244	ROI.12.x	2534.87	4246.03	149	1G244(n=149)
156	1G244	ROI.13.x	1909.43	4246.03	149	1G244(n=149)
157	1G244	ROI.14.x	3117.42	4246.03	149	1G244(n=149)
158	1G244	ROI.15.x	3653.22	4246.03	149	1G244(n=149)
159	1G244	ROI.16.x	4178.68	4246.03	149	1G244(n=149)
160	1G244	ROI.17.x	2966.53	4246.03	149	1G244(n=149)
161	1G244	ROI.18.x	7033.59	4246.03	149	1G244(n=149)
162	1G244	ROI.19.x	8324.26	4246.03	149	1G244(n=149)
163	1G244	ROI.20.x	3055.58	4246.03	149	1G244(n=149)
164	1G244	ROI.21.x	3320.54	4246.03	149	1G244(n=149)
165	1G244	ROI.22.x	3534.08	4246.03	149	1G244(n=149)
166	1G244	ROI.23.x	4090.64	4246.03	149	1G244(n=149)
167	1G244	ROI.24.x	5760.74	4246.03	149	1G244(n=149)
168	1G244	ROI.25.x	4628.43	4246.03	149	1G244(n=149)
169	1G244	ROI.26.x	4274.51	4246.03	149	1G244(n=149)
170	1G244	ROI.27.x	12325.7	4246.03	149	1G244(n=149)
171	1G244	ROI.28.x	2841.6	4246.03	149	1G244(n=149)
172	1G244	ROI.29.x	4805.87	4246.03	149	1G244(n=149)
173	1G244	ROI.30.x	3816.53	4246.03	149	1G244(n=149)
174	1G244	ROI.31.x	4703.38	4246.03	149	1G244(n=149)
175	1G244	ROI.32.x	2990.73	4246.03	149	1G244(n=149)
176	1G244	ROI.33.x	2671.12	4246.03	149	1G244(n=149)
177	1G244	ROI.34.x	10962.5	4246.03	149	1G244(n=149)
178	1G244	ROI.35.x	7012.76	4246.03	149	1G244(n=149)
179	1G244	ROI.36.x	3603.43	4246.03	149	1G244(n=149)
180	1G244	ROI.37.x	6114.02	4246.03	149	1G244(n=149)
181	1G244	ROI.38.x	2300.56	4246.03	149	1G244(n=149)
182	1G244	ROI.39.x	4633.14	4246.03	149	1G244(n=149)
183	1G244	ROI.40.x	3781.32	4246.03	149	1G244(n=149)
184	1G244	ROI.41.x	3657.06	4246.03	149	1G244(n=149)
185	1G244	ROI.42.x	3093.91	4246.03	149	1G244(n=149)
186	1G244	ROI.43.x	2806.77	4246.03	149	1G244(n=149)
187	1G244	ROI.44.x	1765.44	4246.03	149	1G244(n=149)
188	1G244	ROI.45.x	1594.05	4246.03	149	1G244(n=149)
189	1G244	ROI.46.x	3612.44	4246.03	149	1G244(n=149)
190	1G244	ROI.47.x	3697.92	4246.03	149	1G244(n=149)
191	1G244	ROI.48.x	4409.78	4246.03	149	1G244(n=149)
192	1G244	ROI.49	4692.81	4246.03	149	1G244(n=149)
193	1G244	ROI.50	2914.02	4246.03	149	1G244(n=149)
194	1G244	ROI.51	3165.94	4246.03	149	1G244(n=149)
195	1G244	ROI.52	2631.78	4246.03	149	1G244(n=149)
196	1G244	ROI.53	3703.19	4246.03	149	1G244(n=149)
197	1G244	ROI.54	2842.64	4246.03	149	1G244(n=149)
198	1G244	ROI.55	4176.27	4246.03	149	1G244(n=149)
199	1G244	ROI.56	1229.98	4246.03	149	1G244(n=149)
200	1G244	ROI.1.y	2673.36	4246.03	149	1G244(n=149)
201	1G244	ROI.2.y	2148.21	4246.03	149	1G244(n=149)
202	1G244	ROI.3.y	8385.31	4246.03	149	1G244(n=149)
203	1G244	ROI.4.y	6264.4	4246.03	149	1G244(n=149)
204	1G244	ROI.5.y	3486.75	4246.03	149	1G244(n=149)
205	1G244	ROI.6.y	1047.65	4246.03	149	1G244(n=149)
206	1G244	ROI.7.y	1331.46	4246.03	149	1G244(n=149)
207	1G244	ROI.8.y	1975.15	4246.03	149	1G244(n=149)
208	1G244	ROI.9.y	993.588	4246.03	149	1G244(n=149)
209	1G244	ROI.10.y	7384.93	4246.03	149	1G244(n=149)
210	1G244	ROI.11.y	3602.76	4246.03	149	1G244(n=149)
211	1G244	ROI.12.y	2744.22	4246.03	149	1G244(n=149)
212	1G244	ROI.13.y	2614.98	4246.03	149	1G244(n=149)
213	1G244	ROI.14.y	1715.52	4246.03	149	1G244(n=149)
214	1G244	ROI.15.y	2657.38	4246.03	149	1G244(n=149)
215	1G244	ROI.16.y	9421.38	4246.03	149	1G244(n=149)
216	1G244	ROI.17.y	4509.2	4246.03	149	1G244(n=149)
217	1G244	ROI.18.y	1436.2	4246.03	149	1G244(n=149)
218	1G244	ROI.19.y	4221.29	4246.03	149	1G244(n=149)
219	1G244	ROI.20.y	3584.05	4246.03	149	1G244(n=149)
220	1G244	ROI.21.y	7261.16	4246.03	149	1G244(n=149)
221	1G244	ROI.22.y	4664.07	4246.03	149	1G244(n=149)
222	1G244	ROI.23.y	1411.31	4246.03	149	1G244(n=149)
223	1G244	ROI.24.y	2197.17	4246.03	149	1G244(n=149)
224	1G244	ROI.25.y	4030.61	4246.03	149	1G244(n=149)
225	1G244	ROI.26.y	1011.83	4246.03	149	1G244(n=149)
226	1G244	ROI.27.y	4339.54	4246.03	149	1G244(n=149)
227	1G244	ROI.28.y	1771.79	4246.03	149	1G244(n=149)
228	1G244	ROI.29.y	4386.78	4246.03	149	1G244(n=149)
229	1G244	ROI.30.y	2923.96	4246.03	149	1G244(n=149)
230	1G244	ROI.31.y	1528.87	4246.03	149	1G244(n=149)
231	1G244	ROI.32.y	3525.24	4246.03	149	1G244(n=149)
232	1G244	ROI.33.y	10430.7	4246.03	149	1G244(n=149)
233	1G244	ROI.34.y	1519.98	4246.03	149	1G244(n=149)
234	1G244	ROI.35.y	2947.2	4246.03	149	1G244(n=149)
235	1G244	ROI.36.y	1370.55	4246.03	149	1G244(n=149)
236	1G244	ROI.37.y	1563.86	4246.03	149	1G244(n=149)
237	1G244	ROI.38.y	2280.36	4246.03	149	1G244(n=149)
238	1G244	ROI.39.y	7273.18	4246.03	149	1G244(n=149)
239	1G244	ROI.40.y	6252.78	4246.03	149	1G244(n=149)
240	1G244	ROI.41.y	4266.28	4246.03	149	1G244(n=149)
241	1G244	ROI.42.y	6106.65	4246.03	149	1G244(n=149)
242	1G244	ROI.43.y	3627.5	4246.03	149	1G244(n=149)
243	1G244	ROI.44.y	6125.15	4246.03	149	1G244(n=149)
244	1G244	ROI.45.y	1961.14	4246.03	149	1G244(n=149)
245	1G244	ROI.46.y	1368.14	4246.03	149	1G244(n=149)
246	1G244	ROI.47.y	2715.84	4246.03	149	1G244(n=149)
247	1G244	ROI.48.y	934.335	4246.03	149	1G244(n=149)
248	1G244	ROI.1	4205.61	4246.03	149	1G244(n=149)
249	1G244	ROI.2	5121.14	4246.03	149	1G244(n=149)
250	1G244	ROI.3	4445.08	4246.03	149	1G244(n=149)
251	1G244	ROI.4	8370.9	4246.03	149	1G244(n=149)
252	1G244	ROI.5	2827.98	4246.03	149	1G244(n=149)
253	1G244	ROI.6	3630.38	4246.03	149	1G244(n=149)
254	1G244	ROI.7	3197.29	4246.03	149	1G244(n=149)
255	1G244	ROI.8	6367.71	4246.03	149	1G244(n=149)
256	1G244	ROI.9	5455.74	4246.03	149	1G244(n=149)
257	1G244	ROI.10	4853.39	4246.03	149	1G244(n=149)
258	1G244	ROI.11	2446.61	4246.03	149	1G244(n=149)
259	1G244	ROI.12	5042.61	4246.03	149	1G244(n=149)
260	1G244	ROI.13	3999.49	4246.03	149	1G244(n=149)
261	1G244	ROI.14	2596.97	4246.03	149	1G244(n=149)
262	1G244	ROI.15	3713.56	4246.03	149	1G244(n=149)
263	1G244	ROI.16	3586.43	4246.03	149	1G244(n=149)
264	1G244	ROI.17	3870.53	4246.03	149	1G244(n=149)
265	1G244	ROI.18	5282.64	4246.03	149	1G244(n=149)
266	1G244	ROI.19	2533.77	4246.03	149	1G244(n=149)
267	1G244	ROI.20	2671.1	4246.03	149	1G244(n=149)
268	1G244	ROI.21	1793.69	4246.03	149	1G244(n=149)
269	1G244	ROI.22	2534.5	4246.03	149	1G244(n=149)
270	1G244	ROI.23	5110.3	4246.03	149	1G244(n=149)
271	1G244	ROI.24	2069.01	4246.03	149	1G244(n=149)
272	1G244	ROI.25	5082.87	4246.03	149	1G244(n=149)
273	1G244	ROI.26	11261.8	4246.03	149	1G244(n=149)
274	1G244	ROI.27	4011.01	4246.03	149	1G244(n=149)
275	1G244	ROI.28	9777.71	4246.03	149	1G244(n=149)
276	1G244	ROI.29	2880.13	4246.03	149	1G244(n=149)
277	1G244	ROI.30	6321.59	4246.03	149	1G244(n=149)
278	1G244	ROI.31	4017.95	4246.03	149	1G244(n=149)
279	1G244	ROI.32	6916.29	4246.03	149	1G244(n=149)
280	1G244	ROI.33	7442.51	4246.03	149	1G244(n=149)
281	1G244	ROI.34	2692.92	4246.03	149	1G244(n=149)
282	1G244	ROI.35	2441.95	4246.03	149	1G244(n=149)
283	1G244	ROI.36	12037.8	4246.03	149	1G244(n=149)
284	1G244	ROI.37	4428.73	4246.03	149	1G244(n=149)
285	1G244	ROI.38	1363.09	4246.03	149	1G244(n=149)
286	1G244	ROI.39	9232.32	4246.03	149	1G244(n=149)
287	1G244	ROI.40	18550.8	4246.03	149	1G244(n=149)
288	1G244	ROI.41	5636.43	4246.03	149	1G244(n=149)
289	1G244	ROI.42	2155.19	4246.03	149	1G244(n=149)
290	1G244	ROI.43	2089.33	4246.03	149	1G244(n=149)
291	1G244	ROI.44	4649	4246.03	149	1G244(n=149)
292	1G244	ROI.45	3171	4246.03	149	1G244(n=149)
293	Sitagliptin	ROI.1.x	654.038	610.223	163	Sitagliptin(n=163)
294	Sitagliptin	ROI.2.x	493.09	610.223	163	Sitagliptin(n=163)
295	Sitagliptin	ROI.3.x	450.228	610.223	163	Sitagliptin(n=163)
296	Sitagliptin	ROI.4.x	259.774	610.223	163	Sitagliptin(n=163)
297	Sitagliptin	ROI.5.x	479.445	610.223	163	Sitagliptin(n=163)
298	Sitagliptin	ROI.6.x	1288.6	610.223	163	Sitagliptin(n=163)
299	Sitagliptin	ROI.7.x	2480.37	610.223	163	Sitagliptin(n=163)
300	Sitagliptin	ROI.8.x	1885.38	610.223	163	Sitagliptin(n=163)
301	Sitagliptin	ROI.9.x	243.125	610.223	163	Sitagliptin(n=163)
302	Sitagliptin	ROI.10.x	240.152	610.223	163	Sitagliptin(n=163)
303	Sitagliptin	ROI.11.x	302.537	610.223	163	Sitagliptin(n=163)
304	Sitagliptin	ROI.13.x	331.008	610.223	163	Sitagliptin(n=163)
305	Sitagliptin	ROI.14.x	484.939	610.223	163	Sitagliptin(n=163)
306	Sitagliptin	ROI.15.x	233.157	610.223	163	Sitagliptin(n=163)
307	Sitagliptin	ROI.16.x	771.743	610.223	163	Sitagliptin(n=163)
308	Sitagliptin	ROI.17.x	673.832	610.223	163	Sitagliptin(n=163)
309	Sitagliptin	ROI.18.x	377.849	610.223	163	Sitagliptin(n=163)
310	Sitagliptin	ROI.19.x	454.717	610.223	163	Sitagliptin(n=163)
311	Sitagliptin	ROI.20.x	911.221	610.223	163	Sitagliptin(n=163)
312	Sitagliptin	ROI.21.x	733.199	610.223	163	Sitagliptin(n=163)
313	Sitagliptin	ROI.22.x	911.916	610.223	163	Sitagliptin(n=163)
314	Sitagliptin	ROI.23.x	847.863	610.223	163	Sitagliptin(n=163)
315	Sitagliptin	ROI.24.x	383.289	610.223	163	Sitagliptin(n=163)
316	Sitagliptin	ROI.25.x	506.835	610.223	163	Sitagliptin(n=163)
317	Sitagliptin	ROI.26.x	270.802	610.223	163	Sitagliptin(n=163)
318	Sitagliptin	ROI.27.x	769.63	610.223	163	Sitagliptin(n=163)
319	Sitagliptin	ROI.28.x	1107.62	610.223	163	Sitagliptin(n=163)
320	Sitagliptin	ROI.29.x	530.623	610.223	163	Sitagliptin(n=163)
321	Sitagliptin	ROI.30.x	225.248	610.223	163	Sitagliptin(n=163)
322	Sitagliptin	ROI.31.x	218.984	610.223	163	Sitagliptin(n=163)
323	Sitagliptin	ROI.32.x	329.801	610.223	163	Sitagliptin(n=163)
324	Sitagliptin	ROI.33.x	400.065	610.223	163	Sitagliptin(n=163)
325	Sitagliptin	ROI.34.x	467.301	610.223	163	Sitagliptin(n=163)
326	Sitagliptin	ROI.35.x	336.252	610.223	163	Sitagliptin(n=163)
327	Sitagliptin	ROI.36.x	230.857	610.223	163	Sitagliptin(n=163)
328	Sitagliptin	ROI.38.x	493.153	610.223	163	Sitagliptin(n=163)
329	Sitagliptin	ROI.40.x	638.48	610.223	163	Sitagliptin(n=163)
330	Sitagliptin	ROI.41.x	453.308	610.223	163	Sitagliptin(n=163)
331	Sitagliptin	ROI.42.x	366.511	610.223	163	Sitagliptin(n=163)
332	Sitagliptin	ROI.43.x	341.803	610.223	163	Sitagliptin(n=163)
333	Sitagliptin	ROI.44.x	1204.8	610.223	163	Sitagliptin(n=163)
334	Sitagliptin	ROI.45.x	981.889	610.223	163	Sitagliptin(n=163)
335	Sitagliptin	ROI.46.x	151.226	610.223	163	Sitagliptin(n=163)
336	Sitagliptin	ROI.47.x	447.974	610.223	163	Sitagliptin(n=163)
337	Sitagliptin	ROI.1.y	422.349	610.223	163	Sitagliptin(n=163)
338	Sitagliptin	ROI.2.y	767.645	610.223	163	Sitagliptin(n=163)
339	Sitagliptin	ROI.3.y	1493.85	610.223	163	Sitagliptin(n=163)
340	Sitagliptin	ROI.4.y	207.245	610.223	163	Sitagliptin(n=163)
341	Sitagliptin	ROI.5.y	224.56	610.223	163	Sitagliptin(n=163)
342	Sitagliptin	ROI.6.y	1000.55	610.223	163	Sitagliptin(n=163)
343	Sitagliptin	ROI.7.y	422.106	610.223	163	Sitagliptin(n=163)
344	Sitagliptin	ROI.8.y	210.565	610.223	163	Sitagliptin(n=163)
345	Sitagliptin	ROI.9.y	611.08	610.223	163	Sitagliptin(n=163)
346	Sitagliptin	ROI.10.y	841.786	610.223	163	Sitagliptin(n=163)
347	Sitagliptin	ROI.11.y	679.844	610.223	163	Sitagliptin(n=163)
348	Sitagliptin	ROI.12.x	1122.83	610.223	163	Sitagliptin(n=163)
349	Sitagliptin	ROI.13.y	1192.67	610.223	163	Sitagliptin(n=163)
350	Sitagliptin	ROI.14.y	304.906	610.223	163	Sitagliptin(n=163)
351	Sitagliptin	ROI.15.y	211.664	610.223	163	Sitagliptin(n=163)
352	Sitagliptin	ROI.16.y	458.022	610.223	163	Sitagliptin(n=163)
353	Sitagliptin	ROI.17.y	555.459	610.223	163	Sitagliptin(n=163)
354	Sitagliptin	ROI.18.y	468.019	610.223	163	Sitagliptin(n=163)
355	Sitagliptin	ROI.19.y	267.327	610.223	163	Sitagliptin(n=163)
356	Sitagliptin	ROI.20.y	684.698	610.223	163	Sitagliptin(n=163)
357	Sitagliptin	ROI.21.y	585.36	610.223	163	Sitagliptin(n=163)
358	Sitagliptin	ROI.22.y	1132.24	610.223	163	Sitagliptin(n=163)
359	Sitagliptin	ROI.23.y	921.292	610.223	163	Sitagliptin(n=163)
360	Sitagliptin	ROI.24.y	669.383	610.223	163	Sitagliptin(n=163)
361	Sitagliptin	ROI.25.y	290.418	610.223	163	Sitagliptin(n=163)
362	Sitagliptin	ROI.26.y	312.012	610.223	163	Sitagliptin(n=163)
363	Sitagliptin	ROI.27.y	210.403	610.223	163	Sitagliptin(n=163)
364	Sitagliptin	ROI.28.y	257.166	610.223	163	Sitagliptin(n=163)
365	Sitagliptin	ROI.29.y	453.098	610.223	163	Sitagliptin(n=163)
366	Sitagliptin	ROI.30.y	354.773	610.223	163	Sitagliptin(n=163)
367	Sitagliptin	ROI.31.y	425.558	610.223	163	Sitagliptin(n=163)
368	Sitagliptin	ROI.32.y	1449.15	610.223	163	Sitagliptin(n=163)
369	Sitagliptin	ROI.33.y	1087.34	610.223	163	Sitagliptin(n=163)
370	Sitagliptin	ROI.34.y	1883.66	610.223	163	Sitagliptin(n=163)
371	Sitagliptin	ROI.35.y	1409.82	610.223	163	Sitagliptin(n=163)
372	Sitagliptin	ROI.36.y	898.339	610.223	163	Sitagliptin(n=163)
373	Sitagliptin	ROI.37.x	644.708	610.223	163	Sitagliptin(n=163)
374	Sitagliptin	ROI.38.y	2139.43	610.223	163	Sitagliptin(n=163)
375	Sitagliptin	ROI.39.x	266.961	610.223	163	Sitagliptin(n=163)
376	Sitagliptin	ROI.40.y	529.489	610.223	163	Sitagliptin(n=163)
377	Sitagliptin	ROI.41.y	469.3	610.223	163	Sitagliptin(n=163)
378	Sitagliptin	ROI.42.y	288.994	610.223	163	Sitagliptin(n=163)
379	Sitagliptin	ROI.43.y	428.878	610.223	163	Sitagliptin(n=163)
380	Sitagliptin	ROI.44.y	397.214	610.223	163	Sitagliptin(n=163)
381	Sitagliptin	ROI.45.y	503.238	610.223	163	Sitagliptin(n=163)
382	Sitagliptin	ROI.46.y	983.32	610.223	163	Sitagliptin(n=163)
383	Sitagliptin	ROI.47.y	892.199	610.223	163	Sitagliptin(n=163)
384	Sitagliptin	ROI.48.x	1364.74	610.223	163	Sitagliptin(n=163)
385	Sitagliptin	ROI.49.x	398.43	610.223	163	Sitagliptin(n=163)
386	Sitagliptin	ROI.50.x	527.57	610.223	163	Sitagliptin(n=163)
387	Sitagliptin	ROI.51.x	217.01	610.223	163	Sitagliptin(n=163)
388	Sitagliptin	ROI.52.x	250.231	610.223	163	Sitagliptin(n=163)
389	Sitagliptin	ROI.53.x	382.785	610.223	163	Sitagliptin(n=163)
390	Sitagliptin	ROI.54.x	135.24	610.223	163	Sitagliptin(n=163)
391	Sitagliptin	ROI.55.x	120.545	610.223	163	Sitagliptin(n=163)
392	Sitagliptin	ROI.56.x	363.314	610.223	163	Sitagliptin(n=163)
393	Sitagliptin	ROI.1	470.041	610.223	163	Sitagliptin(n=163)
394	Sitagliptin	ROI.2	1196.99	610.223	163	Sitagliptin(n=163)
395	Sitagliptin	ROI.3	494.147	610.223	163	Sitagliptin(n=163)
396	Sitagliptin	ROI.4	821.861	610.223	163	Sitagliptin(n=163)
397	Sitagliptin	ROI.5	234.148	610.223	163	Sitagliptin(n=163)
398	Sitagliptin	ROI.6	592.972	610.223	163	Sitagliptin(n=163)
399	Sitagliptin	ROI.7	289.258	610.223	163	Sitagliptin(n=163)
400	Sitagliptin	ROI.8	533.82	610.223	163	Sitagliptin(n=163)
401	Sitagliptin	ROI.9	1488.41	610.223	163	Sitagliptin(n=163)
402	Sitagliptin	ROI.10	1320.49	610.223	163	Sitagliptin(n=163)
403	Sitagliptin	ROI.11	738.891	610.223	163	Sitagliptin(n=163)
404	Sitagliptin	ROI.12.y	508.552	610.223	163	Sitagliptin(n=163)
405	Sitagliptin	ROI.13	370.803	610.223	163	Sitagliptin(n=163)
406	Sitagliptin	ROI.14	1030.35	610.223	163	Sitagliptin(n=163)
407	Sitagliptin	ROI.15	1909.71	610.223	163	Sitagliptin(n=163)
408	Sitagliptin	ROI.16	468.677	610.223	163	Sitagliptin(n=163)
409	Sitagliptin	ROI.17	721.949	610.223	163	Sitagliptin(n=163)
410	Sitagliptin	ROI.18	261.446	610.223	163	Sitagliptin(n=163)
411	Sitagliptin	ROI.19	322.354	610.223	163	Sitagliptin(n=163)
412	Sitagliptin	ROI.20	712.811	610.223	163	Sitagliptin(n=163)
413	Sitagliptin	ROI.21	418.82	610.223	163	Sitagliptin(n=163)
414	Sitagliptin	ROI.22	544.845	610.223	163	Sitagliptin(n=163)
415	Sitagliptin	ROI.23	568.131	610.223	163	Sitagliptin(n=163)
416	Sitagliptin	ROI.24	1033.57	610.223	163	Sitagliptin(n=163)
417	Sitagliptin	ROI.25	1507.46	610.223	163	Sitagliptin(n=163)
418	Sitagliptin	ROI.26	582.41	610.223	163	Sitagliptin(n=163)
419	Sitagliptin	ROI.28	286.849	610.223	163	Sitagliptin(n=163)
420	Sitagliptin	ROI.29	937.767	610.223	163	Sitagliptin(n=163)
421	Sitagliptin	ROI.30	528.088	610.223	163	Sitagliptin(n=163)
422	Sitagliptin	ROI.31	853.018	610.223	163	Sitagliptin(n=163)
423	Sitagliptin	ROI.32	307.894	610.223	163	Sitagliptin(n=163)
424	Sitagliptin	ROI.33	522.387	610.223	163	Sitagliptin(n=163)
425	Sitagliptin	ROI.34	896.702	610.223	163	Sitagliptin(n=163)
426	Sitagliptin	ROI.35	261.503	610.223	163	Sitagliptin(n=163)
427	Sitagliptin	ROI.36	212.05	610.223	163	Sitagliptin(n=163)
428	Sitagliptin	ROI.37.y	219.953	610.223	163	Sitagliptin(n=163)
429	Sitagliptin	ROI.38	313.271	610.223	163	Sitagliptin(n=163)
430	Sitagliptin	ROI.39.y	492.363	610.223	163	Sitagliptin(n=163)
431	Sitagliptin	ROI.40	518.81	610.223	163	Sitagliptin(n=163)
432	Sitagliptin	ROI.41	1976.58	610.223	163	Sitagliptin(n=163)
433	Sitagliptin	ROI.42	1129.06	610.223	163	Sitagliptin(n=163)
434	Sitagliptin	ROI.43	971.14	610.223	163	Sitagliptin(n=163)
435	Sitagliptin	ROI.44	355.788	610.223	163	Sitagliptin(n=163)
436	Sitagliptin	ROI.45	405.783	610.223	163	Sitagliptin(n=163)
437	Sitagliptin	ROI.46	719.458	610.223	163	Sitagliptin(n=163)
438	Sitagliptin	ROI.47	345.128	610.223	163	Sitagliptin(n=163)
439	Sitagliptin	ROI.48.y	542.001	610.223	163	Sitagliptin(n=163)
440	Sitagliptin	ROI.49.y	248.224	610.223	163	Sitagliptin(n=163)
441	Sitagliptin	ROI.50.y	193.211	610.223	163	Sitagliptin(n=163)
442	Sitagliptin	ROI.51.y	243.226	610.223	163	Sitagliptin(n=163)
443	Sitagliptin	ROI.52.y	278.811	610.223	163	Sitagliptin(n=163)
444	Sitagliptin	ROI.53.y	141.357	610.223	163	Sitagliptin(n=163)
445	Sitagliptin	ROI.54.y	295.302	610.223	163	Sitagliptin(n=163)
446	Sitagliptin	ROI.55.y	265.73	610.223	163	Sitagliptin(n=163)
447	Sitagliptin	ROI.56.y	313.423	610.223	163	Sitagliptin(n=163)
448	Sitagliptin	ROI.57	353.447	610.223	163	Sitagliptin(n=163)
449	Sitagliptin	ROI.58	221.428	610.223	163	Sitagliptin(n=163)
450	Sitagliptin	ROI.59	1126.97	610.223	163	Sitagliptin(n=163)
451	Sitagliptin	ROI.60	252.715	610.223	163	Sitagliptin(n=163)
452	Sitagliptin	ROI.61	155.135	610.223	163	Sitagliptin(n=163)
453	Sitagliptin	ROI.62	170.975	610.223	163	Sitagliptin(n=163)
454	Sitagliptin	ROI.63	321.978	610.223	163	Sitagliptin(n=163)
455	Sitagliptin	ROI.64	790.546	610.223	163	Sitagliptin(n=163)
456	KYP-2047	ROI.1.x	671.387	563.68	163	KYP-2047(n=163)
457	KYP-2047	ROI.2.x	544.336	563.68	163	KYP-2047(n=163)
458	KYP-2047	ROI.4.x	407.414	563.68	163	KYP-2047(n=163)
459	KYP-2047	ROI.5.x	260.274	563.68	163	KYP-2047(n=163)
460	KYP-2047	ROI.6.x	520.193	563.68	163	KYP-2047(n=163)
461	KYP-2047	ROI.7.x	329.182	563.68	163	KYP-2047(n=163)
462	KYP-2047	ROI.8.x	953.548	563.68	163	KYP-2047(n=163)
463	KYP-2047	ROI.9.x	316.798	563.68	163	KYP-2047(n=163)
464	KYP-2047	ROI.10.x	421.537	563.68	163	KYP-2047(n=163)
465	KYP-2047	ROI.11.x	345.703	563.68	163	KYP-2047(n=163)
466	KYP-2047	ROI.12.x	265.659	563.68	163	KYP-2047(n=163)
467	KYP-2047	ROI.13.x	376.36	563.68	163	KYP-2047(n=163)
468	KYP-2047	ROI.14.x	218.756	563.68	163	KYP-2047(n=163)
469	KYP-2047	ROI.15.x	356.498	563.68	163	KYP-2047(n=163)
470	KYP-2047	ROI.16.x	492.816	563.68	163	KYP-2047(n=163)
471	KYP-2047	ROI.17.x	823.019	563.68	163	KYP-2047(n=163)
472	KYP-2047	ROI.18.x	389.902	563.68	163	KYP-2047(n=163)
473	KYP-2047	ROI.19.x	932.792	563.68	163	KYP-2047(n=163)
474	KYP-2047	ROI.20.x	763.038	563.68	163	KYP-2047(n=163)
475	KYP-2047	ROI.21.x	557.304	563.68	163	KYP-2047(n=163)
476	KYP-2047	ROI.22.x	521.198	563.68	163	KYP-2047(n=163)
477	KYP-2047	ROI.23.x	581.122	563.68	163	KYP-2047(n=163)
478	KYP-2047	ROI.24.x	344.932	563.68	163	KYP-2047(n=163)
479	KYP-2047	ROI.25.x	483.217	563.68	163	KYP-2047(n=163)
480	KYP-2047	ROI.26.x	670.395	563.68	163	KYP-2047(n=163)
481	KYP-2047	ROI.27.x	598.052	563.68	163	KYP-2047(n=163)
482	KYP-2047	ROI.28.x	630.971	563.68	163	KYP-2047(n=163)
483	KYP-2047	ROI.29.x	237.553	563.68	163	KYP-2047(n=163)
484	KYP-2047	ROI.30.x	155.489	563.68	163	KYP-2047(n=163)
485	KYP-2047	ROI.31.x	227.934	563.68	163	KYP-2047(n=163)
486	KYP-2047	ROI.32.x	469.385	563.68	163	KYP-2047(n=163)
487	KYP-2047	ROI.33.x	251.941	563.68	163	KYP-2047(n=163)
488	KYP-2047	ROI.34.x	513.162	563.68	163	KYP-2047(n=163)
489	KYP-2047	ROI.35.x	524.689	563.68	163	KYP-2047(n=163)
490	KYP-2047	ROI.36.x	386.889	563.68	163	KYP-2047(n=163)
491	KYP-2047	ROI.37.x	375.134	563.68	163	KYP-2047(n=163)
492	KYP-2047	ROI.38.x	616.533	563.68	163	KYP-2047(n=163)
493	KYP-2047	ROI.39.x	421.163	563.68	163	KYP-2047(n=163)
494	KYP-2047	ROI.40.x	378.078	563.68	163	KYP-2047(n=163)
495	KYP-2047	ROI.41.x	146.963	563.68	163	KYP-2047(n=163)
496	KYP-2047	ROI.42.x	137.86	563.68	163	KYP-2047(n=163)
497	KYP-2047	ROI.44.x	444.638	563.68	163	KYP-2047(n=163)
498	KYP-2047	ROI.45.x	309.824	563.68	163	KYP-2047(n=163)
499	KYP-2047	ROI.46.x	484.286	563.68	163	KYP-2047(n=163)
500	KYP-2047	ROI.47.x	395.788	563.68	163	KYP-2047(n=163)
501	KYP-2047	ROI.48.x	329.531	563.68	163	KYP-2047(n=163)
502	KYP-2047	ROI.49.x	211.072	563.68	163	KYP-2047(n=163)
503	KYP-2047	ROI.50.x	468.016	563.68	163	KYP-2047(n=163)
504	KYP-2047	ROI.51.x	542.862	563.68	163	KYP-2047(n=163)
505	KYP-2047	ROI.52.x	432.159	563.68	163	KYP-2047(n=163)
506	KYP-2047	ROI.53.x	298.314	563.68	163	KYP-2047(n=163)
507	KYP-2047	ROI.54.x	778.301	563.68	163	KYP-2047(n=163)
508	KYP-2047	ROI.55.x	390.637	563.68	163	KYP-2047(n=163)
509	KYP-2047	ROI.56.x	727.19	563.68	163	KYP-2047(n=163)
510	KYP-2047	ROI.57.x	394.457	563.68	163	KYP-2047(n=163)
511	KYP-2047	ROI.58.x	499.636	563.68	163	KYP-2047(n=163)
512	KYP-2047	ROI.59.x	797.382	563.68	163	KYP-2047(n=163)
513	KYP-2047	ROI.60.x	488.968	563.68	163	KYP-2047(n=163)
514	KYP-2047	ROI.61.x	407.94	563.68	163	KYP-2047(n=163)
515	KYP-2047	ROI.62.x	532.638	563.68	163	KYP-2047(n=163)
516	KYP-2047	ROI.63	909.862	563.68	163	KYP-2047(n=163)
517	KYP-2047	ROI.64	942.335	563.68	163	KYP-2047(n=163)
518	KYP-2047	ROI.65	1025.78	563.68	163	KYP-2047(n=163)
519	KYP-2047	ROI.66	741.971	563.68	163	KYP-2047(n=163)
520	KYP-2047	ROI.67	323.424	563.68	163	KYP-2047(n=163)
521	KYP-2047	ROI.68	325.132	563.68	163	KYP-2047(n=163)
522	KYP-2047	ROI.1.y	852.348	563.68	163	KYP-2047(n=163)
523	KYP-2047	ROI.2.y	650.431	563.68	163	KYP-2047(n=163)
524	KYP-2047	ROI.3.x	557.205	563.68	163	KYP-2047(n=163)
525	KYP-2047	ROI.4.y	303.645	563.68	163	KYP-2047(n=163)
526	KYP-2047	ROI.5.y	433.43	563.68	163	KYP-2047(n=163)
527	KYP-2047	ROI.6.y	343.907	563.68	163	KYP-2047(n=163)
528	KYP-2047	ROI.7.y	505.586	563.68	163	KYP-2047(n=163)
529	KYP-2047	ROI.8.y	543.512	563.68	163	KYP-2047(n=163)
530	KYP-2047	ROI.9.y	1145.27	563.68	163	KYP-2047(n=163)
531	KYP-2047	ROI.10.y	598.855	563.68	163	KYP-2047(n=163)
532	KYP-2047	ROI.11.y	709.544	563.68	163	KYP-2047(n=163)
533	KYP-2047	ROI.12.y	517.195	563.68	163	KYP-2047(n=163)
534	KYP-2047	ROI.13.y	267.437	563.68	163	KYP-2047(n=163)
535	KYP-2047	ROI.14.y	427.493	563.68	163	KYP-2047(n=163)
536	KYP-2047	ROI.15.y	319.639	563.68	163	KYP-2047(n=163)
537	KYP-2047	ROI.16.y	688.23	563.68	163	KYP-2047(n=163)
538	KYP-2047	ROI.17.y	523.645	563.68	163	KYP-2047(n=163)
539	KYP-2047	ROI.18.y	902.353	563.68	163	KYP-2047(n=163)
540	KYP-2047	ROI.19.y	688.972	563.68	163	KYP-2047(n=163)
541	KYP-2047	ROI.20.y	1255.01	563.68	163	KYP-2047(n=163)
542	KYP-2047	ROI.21.y	832.196	563.68	163	KYP-2047(n=163)
543	KYP-2047	ROI.22.y	636.027	563.68	163	KYP-2047(n=163)
544	KYP-2047	ROI.23.y	268.265	563.68	163	KYP-2047(n=163)
545	KYP-2047	ROI.24.y	443.281	563.68	163	KYP-2047(n=163)
546	KYP-2047	ROI.25.y	1942.26	563.68	163	KYP-2047(n=163)
547	KYP-2047	ROI.26.y	1448.13	563.68	163	KYP-2047(n=163)
548	KYP-2047	ROI.27.y	2293.17	563.68	163	KYP-2047(n=163)
549	KYP-2047	ROI.28.y	610.275	563.68	163	KYP-2047(n=163)
550	KYP-2047	ROI.29.y	158.645	563.68	163	KYP-2047(n=163)
551	KYP-2047	ROI.30.y	1175.01	563.68	163	KYP-2047(n=163)
552	KYP-2047	ROI.31.y	215.646	563.68	163	KYP-2047(n=163)
553	KYP-2047	ROI.32.y	184.975	563.68	163	KYP-2047(n=163)
554	KYP-2047	ROI.33.y	358.233	563.68	163	KYP-2047(n=163)
555	KYP-2047	ROI.34.y	373.064	563.68	163	KYP-2047(n=163)
556	KYP-2047	ROI.35.y	1029.74	563.68	163	KYP-2047(n=163)
557	KYP-2047	ROI.36.y	490.678	563.68	163	KYP-2047(n=163)
558	KYP-2047	ROI.37.y	770.497	563.68	163	KYP-2047(n=163)
559	KYP-2047	ROI.38.y	866.631	563.68	163	KYP-2047(n=163)
560	KYP-2047	ROI.39.y	1274.13	563.68	163	KYP-2047(n=163)
561	KYP-2047	ROI.40.y	549.338	563.68	163	KYP-2047(n=163)
562	KYP-2047	ROI.41.y	478.534	563.68	163	KYP-2047(n=163)
563	KYP-2047	ROI.42.y	447.212	563.68	163	KYP-2047(n=163)
564	KYP-2047	ROI.43	275.769	563.68	163	KYP-2047(n=163)
565	KYP-2047	ROI.44.y	292.842	563.68	163	KYP-2047(n=163)
566	KYP-2047	ROI.45.y	354.799	563.68	163	KYP-2047(n=163)
567	KYP-2047	ROI.46.y	392.17	563.68	163	KYP-2047(n=163)
568	KYP-2047	ROI.47.y	166.782	563.68	163	KYP-2047(n=163)
569	KYP-2047	ROI.48.y	618.262	563.68	163	KYP-2047(n=163)
570	KYP-2047	ROI.49.y	327.59	563.68	163	KYP-2047(n=163)
571	KYP-2047	ROI.50.y	487.028	563.68	163	KYP-2047(n=163)
572	KYP-2047	ROI.51.y	503.882	563.68	163	KYP-2047(n=163)
573	KYP-2047	ROI.52.y	289.769	563.68	163	KYP-2047(n=163)
574	KYP-2047	ROI.53.y	826.723	563.68	163	KYP-2047(n=163)
575	KYP-2047	ROI.54.y	447.384	563.68	163	KYP-2047(n=163)
576	KYP-2047	ROI.55.y	773.513	563.68	163	KYP-2047(n=163)
577	KYP-2047	ROI.56.y	810.423	563.68	163	KYP-2047(n=163)
578	KYP-2047	ROI.57.y	1409.83	563.68	163	KYP-2047(n=163)
579	KYP-2047	ROI.58.y	484.486	563.68	163	KYP-2047(n=163)
580	KYP-2047	ROI.59.y	793.088	563.68	163	KYP-2047(n=163)
581	KYP-2047	ROI.60.y	598.428	563.68	163	KYP-2047(n=163)
582	KYP-2047	ROI.61.y	413.85	563.68	163	KYP-2047(n=163)
583	KYP-2047	ROI.62.y	1032.92	563.68	163	KYP-2047(n=163)
584	KYP-2047	ROI.1	319.019	563.68	163	KYP-2047(n=163)
585	KYP-2047	ROI.2	369.695	563.68	163	KYP-2047(n=163)
586	KYP-2047	ROI.3.y	341.398	563.68	163	KYP-2047(n=163)
587	KYP-2047	ROI.4	196.463	563.68	163	KYP-2047(n=163)
588	KYP-2047	ROI.5	217.768	563.68	163	KYP-2047(n=163)
589	KYP-2047	ROI.6	152.294	563.68	163	KYP-2047(n=163)
590	KYP-2047	ROI.7	310.444	563.68	163	KYP-2047(n=163)
591	KYP-2047	ROI.8	551.015	563.68	163	KYP-2047(n=163)
592	KYP-2047	ROI.9	365.92	563.68	163	KYP-2047(n=163)
593	KYP-2047	ROI.10	362.234	563.68	163	KYP-2047(n=163)
594	KYP-2047	ROI.11	703.456	563.68	163	KYP-2047(n=163)
595	KYP-2047	ROI.12	244.679	563.68	163	KYP-2047(n=163)
596	KYP-2047	ROI.13	216.615	563.68	163	KYP-2047(n=163)
597	KYP-2047	ROI.14	1024.82	563.68	163	KYP-2047(n=163)
598	KYP-2047	ROI.15	262.172	563.68	163	KYP-2047(n=163)
599	KYP-2047	ROI.16	280.76	563.68	163	KYP-2047(n=163)
600	KYP-2047	ROI.17	716.474	563.68	163	KYP-2047(n=163)
601	KYP-2047	ROI.18	878.25	563.68	163	KYP-2047(n=163)
602	KYP-2047	ROI.19	268.171	563.68	163	KYP-2047(n=163)
603	KYP-2047	ROI.20	826.627	563.68	163	KYP-2047(n=163)
604	KYP-2047	ROI.21	1119.75	563.68	163	KYP-2047(n=163)
605	KYP-2047	ROI.22	557.01	563.68	163	KYP-2047(n=163)
606	KYP-2047	ROI.23	483.403	563.68	163	KYP-2047(n=163)
607	KYP-2047	ROI.24	885.628	563.68	163	KYP-2047(n=163)
608	KYP-2047	ROI.25	365.643	563.68	163	KYP-2047(n=163)
609	KYP-2047	ROI.26	1727.66	563.68	163	KYP-2047(n=163)
610	KYP-2047	ROI.27	934.578	563.68	163	KYP-2047(n=163)
611	KYP-2047	ROI.28	752.554	563.68	163	KYP-2047(n=163)
612	KYP-2047	ROI.29	604.361	563.68	163	KYP-2047(n=163)
613	KYP-2047	ROI.30	558.864	563.68	163	KYP-2047(n=163)
614	KYP-2047	ROI.31	166.718	563.68	163	KYP-2047(n=163)
615	KYP-2047	ROI.32	266.606	563.68	163	KYP-2047(n=163)
616	KYP-2047	ROI.33	194.276	563.68	163	KYP-2047(n=163)
617	KYP-2047	ROI.34	259.236	563.68	163	KYP-2047(n=163)
618	KYP-2047	ROI.35	2194.8	563.68	163	KYP-2047(n=163)
619	MG132	ROI.1.x	3833.69	4039.96	146	MG132(n=146)
620	MG132	ROI.2.x	12392.6	4039.96	146	MG132(n=146)
621	MG132	ROI.3.x	6110.44	4039.96	146	MG132(n=146)
622	MG132	ROI.4.x	4633.37	4039.96	146	MG132(n=146)
623	MG132	ROI.5.x	11056.2	4039.96	146	MG132(n=146)
624	MG132	ROI.6.x	2103.75	4039.96	146	MG132(n=146)
625	MG132	ROI.7.x	4249.01	4039.96	146	MG132(n=146)
626	MG132	ROI.8.x	6941.03	4039.96	146	MG132(n=146)
627	MG132	ROI.9.x	3530.66	4039.96	146	MG132(n=146)
628	MG132	ROI.10.x	5609.25	4039.96	146	MG132(n=146)
629	MG132	ROI.11.x	7125.18	4039.96	146	MG132(n=146)
630	MG132	ROI.12.x	6963.72	4039.96	146	MG132(n=146)
631	MG132	ROI.13.x	7880.16	4039.96	146	MG132(n=146)
632	MG132	ROI.14.x	8396.01	4039.96	146	MG132(n=146)
633	MG132	ROI.15.x	1942.85	4039.96	146	MG132(n=146)
634	MG132	ROI.16.x	3585.82	4039.96	146	MG132(n=146)
635	MG132	ROI.17.x	1579.29	4039.96	146	MG132(n=146)
636	MG132	ROI.18.x	1506	4039.96	146	MG132(n=146)
637	MG132	ROI.19.x	1593.11	4039.96	146	MG132(n=146)
638	MG132	ROI.20.x	3701.44	4039.96	146	MG132(n=146)
639	MG132	ROI.21.x	1932.62	4039.96	146	MG132(n=146)
640	MG132	ROI.1.y	2414.83	4039.96	146	MG132(n=146)
641	MG132	ROI.2.y	2417.05	4039.96	146	MG132(n=146)
642	MG132	ROI.3.y	5241.98	4039.96	146	MG132(n=146)
643	MG132	ROI.4.y	1357.31	4039.96	146	MG132(n=146)
644	MG132	ROI.5.y	1140.61	4039.96	146	MG132(n=146)
645	MG132	ROI.6.y	3180.85	4039.96	146	MG132(n=146)
646	MG132	ROI.7.y	3943.2	4039.96	146	MG132(n=146)
647	MG132	ROI.8.y	8993.81	4039.96	146	MG132(n=146)
648	MG132	ROI.9.y	12441.3	4039.96	146	MG132(n=146)
649	MG132	ROI.10.y	8557.13	4039.96	146	MG132(n=146)
650	MG132	ROI.11.y	2290	4039.96	146	MG132(n=146)
651	MG132	ROI.12.y	1663.91	4039.96	146	MG132(n=146)
652	MG132	ROI.13.y	9699.62	4039.96	146	MG132(n=146)
653	MG132	ROI.14.y	1910.62	4039.96	146	MG132(n=146)
654	MG132	ROI.15.y	5046.95	4039.96	146	MG132(n=146)
655	MG132	ROI.16.y	2990	4039.96	146	MG132(n=146)
656	MG132	ROI.17.y	9068.81	4039.96	146	MG132(n=146)
657	MG132	ROI.18.y	3058.5	4039.96	146	MG132(n=146)
658	MG132	ROI.19.y	564.504	4039.96	146	MG132(n=146)
659	MG132	ROI.20.y	680.336	4039.96	146	MG132(n=146)
660	MG132	ROI.21.y	3373.24	4039.96	146	MG132(n=146)
661	MG132	ROI.22.x	8851.59	4039.96	146	MG132(n=146)
662	MG132	ROI.23.x	15058.5	4039.96	146	MG132(n=146)
663	MG132	ROI.24.x	11579.9	4039.96	146	MG132(n=146)
664	MG132	ROI.25.x	2527.9	4039.96	146	MG132(n=146)
665	MG132	ROI.26.x	5407.03	4039.96	146	MG132(n=146)
666	MG132	ROI.27.x	5555.37	4039.96	146	MG132(n=146)
667	MG132	ROI.1.x.1	3621.14	4039.96	146	MG132(n=146)
668	MG132	ROI.2.x.1	5721.47	4039.96	146	MG132(n=146)
669	MG132	ROI.3.x.1	7694.42	4039.96	146	MG132(n=146)
670	MG132	ROI.4.x.1	4199	4039.96	146	MG132(n=146)
671	MG132	ROI.5.x.1	4486.92	4039.96	146	MG132(n=146)
672	MG132	ROI.6.x.1	3793.08	4039.96	146	MG132(n=146)
673	MG132	ROI.7.x.1	1375.66	4039.96	146	MG132(n=146)
674	MG132	ROI.8.x.1	1517.34	4039.96	146	MG132(n=146)
675	MG132	ROI.9.x.1	1974.35	4039.96	146	MG132(n=146)
676	MG132	ROI.10.x.1	3773.77	4039.96	146	MG132(n=146)
677	MG132	ROI.11.x.1	5869.11	4039.96	146	MG132(n=146)
678	MG132	ROI.14.x.1	3373.18	4039.96	146	MG132(n=146)
679	MG132	ROI.15.x.1	6441.36	4039.96	146	MG132(n=146)
680	MG132	ROI.16.x.1	1288.1	4039.96	146	MG132(n=146)
681	MG132	ROI.17.x.1	2509.6	4039.96	146	MG132(n=146)
682	MG132	ROI.18.x.1	1013.68	4039.96	146	MG132(n=146)
683	MG132	ROI.19.x.1	4795.95	4039.96	146	MG132(n=146)
684	MG132	ROI.20.x.1	7548.85	4039.96	146	MG132(n=146)
685	MG132	ROI.21.x.1	2711.33	4039.96	146	MG132(n=146)
686	MG132	ROI.22.y	2939.17	4039.96	146	MG132(n=146)
687	MG132	ROI.23.y	1149.91	4039.96	146	MG132(n=146)
688	MG132	ROI.24.y	4351.33	4039.96	146	MG132(n=146)
689	MG132	ROI.1.y.1	1481.3	4039.96	146	MG132(n=146)
690	MG132	ROI.2.y.1	2845.33	4039.96	146	MG132(n=146)
691	MG132	ROI.3.y.1	4187.96	4039.96	146	MG132(n=146)
692	MG132	ROI.4.y.1	4183.93	4039.96	146	MG132(n=146)
693	MG132	ROI.5.y.1	2079.11	4039.96	146	MG132(n=146)
694	MG132	ROI.7.y.1	4744.88	4039.96	146	MG132(n=146)
695	MG132	ROI.8.y.1	6296.39	4039.96	146	MG132(n=146)
696	MG132	ROI.9.y.1	4817.74	4039.96	146	MG132(n=146)
697	MG132	ROI.10.y.1	1170.64	4039.96	146	MG132(n=146)
698	MG132	ROI.11.y.1	2475.37	4039.96	146	MG132(n=146)
699	MG132	ROI.12.x.1	4249.74	4039.96	146	MG132(n=146)
700	MG132	ROI.13.x.1	4052.61	4039.96	146	MG132(n=146)
701	MG132	ROI.14.y.1	4282.56	4039.96	146	MG132(n=146)
702	MG132	ROI.15.y.1	9383.15	4039.96	146	MG132(n=146)
703	MG132	ROI.16.y.1	927.36	4039.96	146	MG132(n=146)
704	MG132	ROI.17.y.1	649.012	4039.96	146	MG132(n=146)
705	MG132	ROI.18.y.1	685.111	4039.96	146	MG132(n=146)
706	MG132	ROI.19.y.1	2935.6	4039.96	146	MG132(n=146)
707	MG132	ROI.20.y.1	4604.51	4039.96	146	MG132(n=146)
708	MG132	ROI.21.y.1	6334.81	4039.96	146	MG132(n=146)
709	MG132	ROI.22.x.1	1975.85	4039.96	146	MG132(n=146)
710	MG132	ROI.23.x.1	2559.32	4039.96	146	MG132(n=146)
711	MG132	ROI.1.x.2	2346.11	4039.96	146	MG132(n=146)
712	MG132	ROI.2.x.2	2118.21	4039.96	146	MG132(n=146)
713	MG132	ROI.3.x.2	1168.96	4039.96	146	MG132(n=146)
714	MG132	ROI.4.x.2	2983.06	4039.96	146	MG132(n=146)
715	MG132	ROI.5.x.2	8116.97	4039.96	146	MG132(n=146)
716	MG132	ROI.6.y.1	615.038	4039.96	146	MG132(n=146)
717	MG132	ROI.7.x.2	2072.06	4039.96	146	MG132(n=146)
718	MG132	ROI.8.x.2	2695.92	4039.96	146	MG132(n=146)
719	MG132	ROI.9.x.2	1718.68	4039.96	146	MG132(n=146)
720	MG132	ROI.10.x.2	7694.98	4039.96	146	MG132(n=146)
721	MG132	ROI.11.x.2	1788.94	4039.96	146	MG132(n=146)
722	MG132	ROI.12.y.1	2212.78	4039.96	146	MG132(n=146)
723	MG132	ROI.13.y.1	2644.01	4039.96	146	MG132(n=146)
724	MG132	ROI.14.x.2	2439.14	4039.96	146	MG132(n=146)
725	MG132	ROI.15.x.2	1544.04	4039.96	146	MG132(n=146)
726	MG132	ROI.16.x.2	1371.23	4039.96	146	MG132(n=146)
727	MG132	ROI.17.x.2	1307.35	4039.96	146	MG132(n=146)
728	MG132	ROI.18.x.2	296.709	4039.96	146	MG132(n=146)
729	MG132	ROI.19.x.2	1541.67	4039.96	146	MG132(n=146)
730	MG132	ROI.20.x.2	5209.53	4039.96	146	MG132(n=146)
731	MG132	ROI.21.x.2	4654.27	4039.96	146	MG132(n=146)
732	MG132	ROI.22.y.1	7728.91	4039.96	146	MG132(n=146)
733	MG132	ROI.23.y.1	1605.38	4039.96	146	MG132(n=146)
734	MG132	ROI.24.x.1	5365.43	4039.96	146	MG132(n=146)
735	MG132	ROI.25.y	2832.75	4039.96	146	MG132(n=146)
736	MG132	ROI.26.y	4146.45	4039.96	146	MG132(n=146)
737	MG132	ROI.27.y	4971.2	4039.96	146	MG132(n=146)
738	MG132	ROI.1.y.2	7091.02	4039.96	146	MG132(n=146)
739	MG132	ROI.2.y.2	6613.66	4039.96	146	MG132(n=146)
740	MG132	ROI.3.y.2	2943.7	4039.96	146	MG132(n=146)
741	MG132	ROI.4.y.2	1246.17	4039.96	146	MG132(n=146)
742	MG132	ROI.5.y.2	6406.78	4039.96	146	MG132(n=146)
743	MG132	ROI.6	2992.63	4039.96	146	MG132(n=146)
744	MG132	ROI.7.y.2	3416.01	4039.96	146	MG132(n=146)
745	MG132	ROI.8.y.2	2126.74	4039.96	146	MG132(n=146)
746	MG132	ROI.9.y.2	3023.68	4039.96	146	MG132(n=146)
747	MG132	ROI.10.y.2	1176.24	4039.96	146	MG132(n=146)
748	MG132	ROI.11.y.2	3547.95	4039.96	146	MG132(n=146)
749	MG132	ROI.12	4263.33	4039.96	146	MG132(n=146)
750	MG132	ROI.13	3230.5	4039.96	146	MG132(n=146)
751	MG132	ROI.14.y.2	2268.56	4039.96	146	MG132(n=146)
752	MG132	ROI.15.y.2	2687.31	4039.96	146	MG132(n=146)
753	MG132	ROI.16.y.2	5265.08	4039.96	146	MG132(n=146)
754	MG132	ROI.17.y.2	1901.84	4039.96	146	MG132(n=146)
755	MG132	ROI.18.y.2	5805.5	4039.96	146	MG132(n=146)
756	MG132	ROI.19.y.2	4638.22	4039.96	146	MG132(n=146)
757	MG132	ROI.20.y.2	1908.05	4039.96	146	MG132(n=146)
758	MG132	ROI.21.y.2	2175.53	4039.96	146	MG132(n=146)
759	MG132	ROI.22	9114.94	4039.96	146	MG132(n=146)
760	MG132	ROI.23	8112.95	4039.96	146	MG132(n=146)
761	MG132	ROI.24.y.1	4534.91	4039.96	146	MG132(n=146)
762	MG132	ROI.25	1345.42	4039.96	146	MG132(n=146)
763	MG132	ROI.26	2357.39	4039.96	146	MG132(n=146)
764	MG132	ROI.27	1697.58	4039.96	146	MG132(n=146)

## Sheet: WT_mKate2
Column1	ID	ROI	mKate2	mean	n	ID_n
1	DMSO	ROI.1.x	2605.36	2285.15	143	DMSO(n=143)			Mean mKate2	n
2	DMSO	ROI.2.x	3595.87	2285.15	143	DMSO(n=143)		DMSO	2285.15	143
3	DMSO	ROI.3.x	13058.9	2285.15	143	DMSO(n=143)		1G244	1918.31	149
4	DMSO	ROI.4.x	11710	2285.15	143	DMSO(n=143)		Sitagliptin	2073.25	163
5	DMSO	ROI.5.x	2769.66	2285.15	143	DMSO(n=143)		KYP-2047	2691.79	163
6	DMSO	ROI.6.x	1181.62	2285.15	143	DMSO(n=143)		MG132	2456.11	146
7	DMSO	ROI.7.x	1083.75	2285.15	143	DMSO(n=143)
8	DMSO	ROI.8.x	1659.08	2285.15	143	DMSO(n=143)
9	DMSO	ROI.9.x	3385.24	2285.15	143	DMSO(n=143)
10	DMSO	ROI.10.x	1797.47	2285.15	143	DMSO(n=143)
11	DMSO	ROI.11.x	1169.87	2285.15	143	DMSO(n=143)
12	DMSO	ROI.12.x	2644.47	2285.15	143	DMSO(n=143)
13	DMSO	ROI.13.x	852.169	2285.15	143	DMSO(n=143)
14	DMSO	ROI.14.x	3518.68	2285.15	143	DMSO(n=143)
15	DMSO	ROI.15.x	1406.43	2285.15	143	DMSO(n=143)
16	DMSO	ROI.16.x	1827.24	2285.15	143	DMSO(n=143)
17	DMSO	ROI.17.x	2566.63	2285.15	143	DMSO(n=143)
18	DMSO	ROI.18.x	3092.39	2285.15	143	DMSO(n=143)
19	DMSO	ROI.19.x	2181.73	2285.15	143	DMSO(n=143)
20	DMSO	ROI.20.x	953.544	2285.15	143	DMSO(n=143)
21	DMSO	ROI.21.x	1159.69	2285.15	143	DMSO(n=143)
22	DMSO	ROI.22.x	1675.76	2285.15	143	DMSO(n=143)
23	DMSO	ROI.23.x	3186.02	2285.15	143	DMSO(n=143)
24	DMSO	ROI.24.x	1282.61	2285.15	143	DMSO(n=143)
25	DMSO	ROI.25.x	1111.79	2285.15	143	DMSO(n=143)
26	DMSO	ROI.26.x	1957.3	2285.15	143	DMSO(n=143)
27	DMSO	ROI.27.x	721.015	2285.15	143	DMSO(n=143)
28	DMSO	ROI.28.x	1332.19	2285.15	143	DMSO(n=143)
29	DMSO	ROI.29.x	1004.8	2285.15	143	DMSO(n=143)
30	DMSO	ROI.30.x	9124.19	2285.15	143	DMSO(n=143)
31	DMSO	ROI.31.x	1371.91	2285.15	143	DMSO(n=143)
32	DMSO	ROI.32.x	2017.69	2285.15	143	DMSO(n=143)
33	DMSO	ROI.33.x	950.162	2285.15	143	DMSO(n=143)
34	DMSO	ROI.34.x	1955.04	2285.15	143	DMSO(n=143)
35	DMSO	ROI.35.x	3559.83	2285.15	143	DMSO(n=143)
36	DMSO	ROI.36.x	6852.56	2285.15	143	DMSO(n=143)
37	DMSO	ROI.37.x	1347.66	2285.15	143	DMSO(n=143)
38	DMSO	ROI.38.x	2774.12	2285.15	143	DMSO(n=143)
39	DMSO	ROI.39.x	2984.56	2285.15	143	DMSO(n=143)
40	DMSO	ROI.40.x	3563.15	2285.15	143	DMSO(n=143)
41	DMSO	ROI.41.x	489.288	2285.15	143	DMSO(n=143)
42	DMSO	ROI.42.x	585.309	2285.15	143	DMSO(n=143)
43	DMSO	ROI.43.x	3241.37	2285.15	143	DMSO(n=143)
44	DMSO	ROI.44.x	760.353	2285.15	143	DMSO(n=143)
45	DMSO	ROI.45.x	1206.35	2285.15	143	DMSO(n=143)
46	DMSO	ROI.1.y	980.478	2285.15	143	DMSO(n=143)
47	DMSO	ROI.2.y	683.814	2285.15	143	DMSO(n=143)
48	DMSO	ROI.3.y	608.11	2285.15	143	DMSO(n=143)
49	DMSO	ROI.4.y	713.952	2285.15	143	DMSO(n=143)
50	DMSO	ROI.5.y	627.783	2285.15	143	DMSO(n=143)
51	DMSO	ROI.6.y	3194.46	2285.15	143	DMSO(n=143)
52	DMSO	ROI.7.y	1995.17	2285.15	143	DMSO(n=143)
53	DMSO	ROI.8.y	2151.69	2285.15	143	DMSO(n=143)
54	DMSO	ROI.9.y	627.768	2285.15	143	DMSO(n=143)
55	DMSO	ROI.10.y	582.718	2285.15	143	DMSO(n=143)
56	DMSO	ROI.11.y	2795.22	2285.15	143	DMSO(n=143)
57	DMSO	ROI.12.y	1848.1	2285.15	143	DMSO(n=143)
58	DMSO	ROI.13.y	700.204	2285.15	143	DMSO(n=143)
59	DMSO	ROI.14.y	1277.64	2285.15	143	DMSO(n=143)
60	DMSO	ROI.15.y	750.858	2285.15	143	DMSO(n=143)
61	DMSO	ROI.16.y	699.851	2285.15	143	DMSO(n=143)
62	DMSO	ROI.17.y	904.193	2285.15	143	DMSO(n=143)
63	DMSO	ROI.18.y	901.171	2285.15	143	DMSO(n=143)
64	DMSO	ROI.19.y	2744.09	2285.15	143	DMSO(n=143)
65	DMSO	ROI.20.y	1716.85	2285.15	143	DMSO(n=143)
66	DMSO	ROI.21.y	1233.49	2285.15	143	DMSO(n=143)
67	DMSO	ROI.22.y	1222.94	2285.15	143	DMSO(n=143)
68	DMSO	ROI.23.y	2218.38	2285.15	143	DMSO(n=143)
69	DMSO	ROI.24.y	1068	2285.15	143	DMSO(n=143)
70	DMSO	ROI.25.y	789.731	2285.15	143	DMSO(n=143)
71	DMSO	ROI.26.y	1500.35	2285.15	143	DMSO(n=143)
72	DMSO	ROI.27.y	875.827	2285.15	143	DMSO(n=143)
73	DMSO	ROI.28.y	1753.38	2285.15	143	DMSO(n=143)
74	DMSO	ROI.29.y	1995	2285.15	143	DMSO(n=143)
75	DMSO	ROI.30.y	3346.13	2285.15	143	DMSO(n=143)
76	DMSO	ROI.31.y	1336.62	2285.15	143	DMSO(n=143)
77	DMSO	ROI.32.y	1108.91	2285.15	143	DMSO(n=143)
78	DMSO	ROI.33.y	2090.88	2285.15	143	DMSO(n=143)
79	DMSO	ROI.34.y	1844.26	2285.15	143	DMSO(n=143)
80	DMSO	ROI.35.y	843.01	2285.15	143	DMSO(n=143)
81	DMSO	ROI.37.y	2219.8	2285.15	143	DMSO(n=143)
82	DMSO	ROI.38.y	6115.96	2285.15	143	DMSO(n=143)
83	DMSO	ROI.39.y	3016.76	2285.15	143	DMSO(n=143)
84	DMSO	ROI.40.y	1229.91	2285.15	143	DMSO(n=143)
85	DMSO	ROI.41.y	1878.88	2285.15	143	DMSO(n=143)
86	DMSO	ROI.42.y	915.943	2285.15	143	DMSO(n=143)
87	DMSO	ROI.43.y	2247.59	2285.15	143	DMSO(n=143)
88	DMSO	ROI.44.y	2664.88	2285.15	143	DMSO(n=143)
89	DMSO	ROI.45.y	2019.64	2285.15	143	DMSO(n=143)
90	DMSO	ROI.46.x	3917.13	2285.15	143	DMSO(n=143)
91	DMSO	ROI.47.x	1903.99	2285.15	143	DMSO(n=143)
92	DMSO	ROI.48.x	4086.24	2285.15	143	DMSO(n=143)
93	DMSO	ROI.1	1070.94	2285.15	143	DMSO(n=143)
94	DMSO	ROI.2	2249.65	2285.15	143	DMSO(n=143)
95	DMSO	ROI.3	912.465	2285.15	143	DMSO(n=143)
96	DMSO	ROI.4	5978.87	2285.15	143	DMSO(n=143)
97	DMSO	ROI.5	2292.76	2285.15	143	DMSO(n=143)
98	DMSO	ROI.6	884.104	2285.15	143	DMSO(n=143)
99	DMSO	ROI.7	3915.46	2285.15	143	DMSO(n=143)
100	DMSO	ROI.8	7665.69	2285.15	143	DMSO(n=143)
101	DMSO	ROI.9	2858.12	2285.15	143	DMSO(n=143)
102	DMSO	ROI.10	3815.98	2285.15	143	DMSO(n=143)
103	DMSO	ROI.11	4276.33	2285.15	143	DMSO(n=143)
104	DMSO	ROI.12	3060.18	2285.15	143	DMSO(n=143)
105	DMSO	ROI.13	6544.29	2285.15	143	DMSO(n=143)
106	DMSO	ROI.14	1107.92	2285.15	143	DMSO(n=143)
107	DMSO	ROI.15	1122.62	2285.15	143	DMSO(n=143)
108	DMSO	ROI.16	2303.23	2285.15	143	DMSO(n=143)
109	DMSO	ROI.17	11011.7	2285.15	143	DMSO(n=143)
110	DMSO	ROI.18	1992.64	2285.15	143	DMSO(n=143)
111	DMSO	ROI.19	2141.18	2285.15	143	DMSO(n=143)
112	DMSO	ROI.20	1034.49	2285.15	143	DMSO(n=143)
113	DMSO	ROI.21	2170.87	2285.15	143	DMSO(n=143)
114	DMSO	ROI.22	1214.37	2285.15	143	DMSO(n=143)
115	DMSO	ROI.23	2902.65	2285.15	143	DMSO(n=143)
116	DMSO	ROI.24	2961.31	2285.15	143	DMSO(n=143)
117	DMSO	ROI.25	1428.34	2285.15	143	DMSO(n=143)
118	DMSO	ROI.26	1161.05	2285.15	143	DMSO(n=143)
119	DMSO	ROI.27	938.722	2285.15	143	DMSO(n=143)
120	DMSO	ROI.28	1357.24	2285.15	143	DMSO(n=143)
121	DMSO	ROI.29	766.84	2285.15	143	DMSO(n=143)
122	DMSO	ROI.30	1147.64	2285.15	143	DMSO(n=143)
123	DMSO	ROI.31	2246.14	2285.15	143	DMSO(n=143)
124	DMSO	ROI.32	614.131	2285.15	143	DMSO(n=143)
125	DMSO	ROI.33	1294.65	2285.15	143	DMSO(n=143)
126	DMSO	ROI.34	5100.95	2285.15	143	DMSO(n=143)
127	DMSO	ROI.35	2091.45	2285.15	143	DMSO(n=143)
128	DMSO	ROI.36.y	1825.88	2285.15	143	DMSO(n=143)
129	DMSO	ROI.37	4414.09	2285.15	143	DMSO(n=143)
130	DMSO	ROI.38	1119.57	2285.15	143	DMSO(n=143)
131	DMSO	ROI.39	505.661	2285.15	143	DMSO(n=143)
132	DMSO	ROI.40	549.021	2285.15	143	DMSO(n=143)
133	DMSO	ROI.41	1446.96	2285.15	143	DMSO(n=143)
134	DMSO	ROI.42	723.521	2285.15	143	DMSO(n=143)
135	DMSO	ROI.43	3320.77	2285.15	143	DMSO(n=143)
136	DMSO	ROI.44	3841.47	2285.15	143	DMSO(n=143)
137	DMSO	ROI.45	3642.45	2285.15	143	DMSO(n=143)
138	DMSO	ROI.46.y	1737.01	2285.15	143	DMSO(n=143)
139	DMSO	ROI.47.y	2134.86	2285.15	143	DMSO(n=143)
140	DMSO	ROI.48.y	1222.84	2285.15	143	DMSO(n=143)
141	DMSO	ROI.49	2746.02	2285.15	143	DMSO(n=143)
142	DMSO	ROI.50	1394.99	2285.15	143	DMSO(n=143)
143	DMSO	ROI.51	1294.02	2285.15	143	DMSO(n=143)
144	1G244	ROI.1.x	1277.33	1918.31	149	1G244(n=149)
145	1G244	ROI.2.x	1002.71	1918.31	149	1G244(n=149)
146	1G244	ROI.3.x	1856.61	1918.31	149	1G244(n=149)
147	1G244	ROI.4.x	4859.7	1918.31	149	1G244(n=149)
148	1G244	ROI.5.x	737.211	1918.31	149	1G244(n=149)
149	1G244	ROI.6.x	2163.08	1918.31	149	1G244(n=149)
150	1G244	ROI.7.x	3171	1918.31	149	1G244(n=149)
151	1G244	ROI.8.x	1803.8	1918.31	149	1G244(n=149)
152	1G244	ROI.9.x	3892.29	1918.31	149	1G244(n=149)
153	1G244	ROI.10.x	5381.08	1918.31	149	1G244(n=149)
154	1G244	ROI.11.x	1107.85	1918.31	149	1G244(n=149)
155	1G244	ROI.12.x	1211.27	1918.31	149	1G244(n=149)
156	1G244	ROI.13.x	935.501	1918.31	149	1G244(n=149)
157	1G244	ROI.14.x	1166.59	1918.31	149	1G244(n=149)
158	1G244	ROI.15.x	1341.18	1918.31	149	1G244(n=149)
159	1G244	ROI.16.x	1495.58	1918.31	149	1G244(n=149)
160	1G244	ROI.17.x	954.453	1918.31	149	1G244(n=149)
161	1G244	ROI.18.x	3408.09	1918.31	149	1G244(n=149)
162	1G244	ROI.19.x	4952.12	1918.31	149	1G244(n=149)
163	1G244	ROI.20.x	1022.38	1918.31	149	1G244(n=149)
164	1G244	ROI.21.x	1495.23	1918.31	149	1G244(n=149)
165	1G244	ROI.22.x	1692	1918.31	149	1G244(n=149)
166	1G244	ROI.23.x	2264.53	1918.31	149	1G244(n=149)
167	1G244	ROI.24.x	2646.26	1918.31	149	1G244(n=149)
168	1G244	ROI.25.x	2873.93	1918.31	149	1G244(n=149)
169	1G244	ROI.26.x	2999.54	1918.31	149	1G244(n=149)
170	1G244	ROI.27.x	6273.57	1918.31	149	1G244(n=149)
171	1G244	ROI.28.x	712.112	1918.31	149	1G244(n=149)
172	1G244	ROI.29.x	2038.81	1918.31	149	1G244(n=149)
173	1G244	ROI.30.x	811.328	1918.31	149	1G244(n=149)
174	1G244	ROI.31.x	878.042	1918.31	149	1G244(n=149)
175	1G244	ROI.32.x	661.407	1918.31	149	1G244(n=149)
176	1G244	ROI.33.x	1203.35	1918.31	149	1G244(n=149)
177	1G244	ROI.34.x	7376.81	1918.31	149	1G244(n=149)
178	1G244	ROI.35.x	3749.92	1918.31	149	1G244(n=149)
179	1G244	ROI.36.x	2056.29	1918.31	149	1G244(n=149)
180	1G244	ROI.37.x	2605.62	1918.31	149	1G244(n=149)
181	1G244	ROI.38.x	740.273	1918.31	149	1G244(n=149)
182	1G244	ROI.39.x	1936.12	1918.31	149	1G244(n=149)
183	1G244	ROI.40.x	1617.1	1918.31	149	1G244(n=149)
184	1G244	ROI.41.x	1147.07	1918.31	149	1G244(n=149)
185	1G244	ROI.42.x	1279.24	1918.31	149	1G244(n=149)
186	1G244	ROI.43.x	1378.08	1918.31	149	1G244(n=149)
187	1G244	ROI.44.x	599.997	1918.31	149	1G244(n=149)
188	1G244	ROI.45.x	629.5	1918.31	149	1G244(n=149)
189	1G244	ROI.46.x	894.23	1918.31	149	1G244(n=149)
190	1G244	ROI.47.x	1288.59	1918.31	149	1G244(n=149)
191	1G244	ROI.48.x	1542.74	1918.31	149	1G244(n=149)
192	1G244	ROI.49	1204.73	1918.31	149	1G244(n=149)
193	1G244	ROI.50	1227.09	1918.31	149	1G244(n=149)
194	1G244	ROI.51	1721.23	1918.31	149	1G244(n=149)
195	1G244	ROI.52	618.9	1918.31	149	1G244(n=149)
196	1G244	ROI.53	1338.23	1918.31	149	1G244(n=149)
197	1G244	ROI.54	837.705	1918.31	149	1G244(n=149)
198	1G244	ROI.55	1966.75	1918.31	149	1G244(n=149)
199	1G244	ROI.56	588.267	1918.31	149	1G244(n=149)
200	1G244	ROI.1.y	1333.91	1918.31	149	1G244(n=149)
201	1G244	ROI.2.y	1046.88	1918.31	149	1G244(n=149)
202	1G244	ROI.3.y	5175.5	1918.31	149	1G244(n=149)
203	1G244	ROI.4.y	2968.99	1918.31	149	1G244(n=149)
204	1G244	ROI.5.y	1939.27	1918.31	149	1G244(n=149)
205	1G244	ROI.6.y	490.898	1918.31	149	1G244(n=149)
206	1G244	ROI.7.y	522.972	1918.31	149	1G244(n=149)
207	1G244	ROI.8.y	541.55	1918.31	149	1G244(n=149)
208	1G244	ROI.9.y	443.462	1918.31	149	1G244(n=149)
209	1G244	ROI.10.y	4251.03	1918.31	149	1G244(n=149)
210	1G244	ROI.11.y	1468.13	1918.31	149	1G244(n=149)
211	1G244	ROI.12.y	979.25	1918.31	149	1G244(n=149)
212	1G244	ROI.13.y	1540.19	1918.31	149	1G244(n=149)
213	1G244	ROI.14.y	1064.22	1918.31	149	1G244(n=149)
214	1G244	ROI.15.y	1234.04	1918.31	149	1G244(n=149)
215	1G244	ROI.16.y	4745.32	1918.31	149	1G244(n=149)
216	1G244	ROI.17.y	1600.48	1918.31	149	1G244(n=149)
217	1G244	ROI.18.y	442.955	1918.31	149	1G244(n=149)
218	1G244	ROI.19.y	1614.64	1918.31	149	1G244(n=149)
219	1G244	ROI.20.y	1273.35	1918.31	149	1G244(n=149)
220	1G244	ROI.21.y	2680.4	1918.31	149	1G244(n=149)
221	1G244	ROI.22.y	1332.18	1918.31	149	1G244(n=149)
222	1G244	ROI.23.y	1465.14	1918.31	149	1G244(n=149)
223	1G244	ROI.24.y	705.139	1918.31	149	1G244(n=149)
224	1G244	ROI.25.y	1290.48	1918.31	149	1G244(n=149)
225	1G244	ROI.26.y	321.973	1918.31	149	1G244(n=149)
226	1G244	ROI.27.y	1901.41	1918.31	149	1G244(n=149)
227	1G244	ROI.28.y	608.753	1918.31	149	1G244(n=149)
228	1G244	ROI.29.y	1957.4	1918.31	149	1G244(n=149)
229	1G244	ROI.30.y	1381.12	1918.31	149	1G244(n=149)
230	1G244	ROI.31.y	518.778	1918.31	149	1G244(n=149)
231	1G244	ROI.32.y	2722.86	1918.31	149	1G244(n=149)
232	1G244	ROI.33.y	6823.7	1918.31	149	1G244(n=149)
233	1G244	ROI.34.y	399.742	1918.31	149	1G244(n=149)
234	1G244	ROI.35.y	1383.03	1918.31	149	1G244(n=149)
235	1G244	ROI.36.y	766.161	1918.31	149	1G244(n=149)
236	1G244	ROI.37.y	517.095	1918.31	149	1G244(n=149)
237	1G244	ROI.38.y	738.054	1918.31	149	1G244(n=149)
238	1G244	ROI.39.y	3721.75	1918.31	149	1G244(n=149)
239	1G244	ROI.40.y	3848.86	1918.31	149	1G244(n=149)
240	1G244	ROI.41.y	1537.77	1918.31	149	1G244(n=149)
241	1G244	ROI.42.y	3311.92	1918.31	149	1G244(n=149)
242	1G244	ROI.43.y	1437.85	1918.31	149	1G244(n=149)
243	1G244	ROI.44.y	1749.2	1918.31	149	1G244(n=149)
244	1G244	ROI.45.y	787.925	1918.31	149	1G244(n=149)
245	1G244	ROI.46.y	515.484	1918.31	149	1G244(n=149)
246	1G244	ROI.47.y	1239.71	1918.31	149	1G244(n=149)
247	1G244	ROI.48.y	409.535	1918.31	149	1G244(n=149)
248	1G244	ROI.1	1894.62	1918.31	149	1G244(n=149)
249	1G244	ROI.2	1461.59	1918.31	149	1G244(n=149)
250	1G244	ROI.3	1547.32	1918.31	149	1G244(n=149)
251	1G244	ROI.4	4338.53	1918.31	149	1G244(n=149)
252	1G244	ROI.5	1138.38	1918.31	149	1G244(n=149)
253	1G244	ROI.6	1787.22	1918.31	149	1G244(n=149)
254	1G244	ROI.7	1619.24	1918.31	149	1G244(n=149)
255	1G244	ROI.8	2113.78	1918.31	149	1G244(n=149)
256	1G244	ROI.9	2103.68	1918.31	149	1G244(n=149)
257	1G244	ROI.10	1851.47	1918.31	149	1G244(n=149)
258	1G244	ROI.11	816.634	1918.31	149	1G244(n=149)
259	1G244	ROI.12	2091.04	1918.31	149	1G244(n=149)
260	1G244	ROI.13	1374.62	1918.31	149	1G244(n=149)
261	1G244	ROI.14	1105.44	1918.31	149	1G244(n=149)
262	1G244	ROI.15	1365.12	1918.31	149	1G244(n=149)
263	1G244	ROI.16	1378.29	1918.31	149	1G244(n=149)
264	1G244	ROI.17	3545.7	1918.31	149	1G244(n=149)
265	1G244	ROI.18	2115.97	1918.31	149	1G244(n=149)
266	1G244	ROI.19	1742.37	1918.31	149	1G244(n=149)
267	1G244	ROI.20	1089.26	1918.31	149	1G244(n=149)
268	1G244	ROI.21	923.813	1918.31	149	1G244(n=149)
269	1G244	ROI.22	903.436	1918.31	149	1G244(n=149)
270	1G244	ROI.23	2436.14	1918.31	149	1G244(n=149)
271	1G244	ROI.24	850.631	1918.31	149	1G244(n=149)
272	1G244	ROI.25	2368.7	1918.31	149	1G244(n=149)
273	1G244	ROI.26	6606.43	1918.31	149	1G244(n=149)
274	1G244	ROI.27	2692.92	1918.31	149	1G244(n=149)
275	1G244	ROI.28	5433.68	1918.31	149	1G244(n=149)
276	1G244	ROI.29	673.885	1918.31	149	1G244(n=149)
277	1G244	ROI.30	4349.26	1918.31	149	1G244(n=149)
278	1G244	ROI.31	1310.1	1918.31	149	1G244(n=149)
279	1G244	ROI.32	1544.65	1918.31	149	1G244(n=149)
280	1G244	ROI.33	3521.84	1918.31	149	1G244(n=149)
281	1G244	ROI.34	1406.06	1918.31	149	1G244(n=149)
282	1G244	ROI.35	1261.94	1918.31	149	1G244(n=149)
283	1G244	ROI.36	4743.4	1918.31	149	1G244(n=149)
284	1G244	ROI.37	1374.18	1918.31	149	1G244(n=149)
285	1G244	ROI.38	602.21	1918.31	149	1G244(n=149)
286	1G244	ROI.39	2246.53	1918.31	149	1G244(n=149)
287	1G244	ROI.40	6572.41	1918.31	149	1G244(n=149)
288	1G244	ROI.41	3772.8	1918.31	149	1G244(n=149)
289	1G244	ROI.42	820.72	1918.31	149	1G244(n=149)
290	1G244	ROI.43	1144.87	1918.31	149	1G244(n=149)
291	1G244	ROI.44	1246.51	1918.31	149	1G244(n=149)
292	1G244	ROI.45	1155.62	1918.31	149	1G244(n=149)
293	Sitagliptin	ROI.1.x	2169.56	2073.25	163	Sitagliptin(n=163)
294	Sitagliptin	ROI.2.x	519.584	2073.25	163	Sitagliptin(n=163)
295	Sitagliptin	ROI.3.x	658.027	2073.25	163	Sitagliptin(n=163)
296	Sitagliptin	ROI.4.x	590.975	2073.25	163	Sitagliptin(n=163)
297	Sitagliptin	ROI.5.x	1643.11	2073.25	163	Sitagliptin(n=163)
298	Sitagliptin	ROI.6.x	4654.27	2073.25	163	Sitagliptin(n=163)
299	Sitagliptin	ROI.7.x	4325.92	2073.25	163	Sitagliptin(n=163)
300	Sitagliptin	ROI.8.x	6602.34	2073.25	163	Sitagliptin(n=163)
301	Sitagliptin	ROI.9.x	574.953	2073.25	163	Sitagliptin(n=163)
302	Sitagliptin	ROI.10.x	676.909	2073.25	163	Sitagliptin(n=163)
303	Sitagliptin	ROI.11.x	792.779	2073.25	163	Sitagliptin(n=163)
304	Sitagliptin	ROI.13.x	926.282	2073.25	163	Sitagliptin(n=163)
305	Sitagliptin	ROI.14.x	1403.28	2073.25	163	Sitagliptin(n=163)
306	Sitagliptin	ROI.15.x	615.492	2073.25	163	Sitagliptin(n=163)
307	Sitagliptin	ROI.16.x	1590.78	2073.25	163	Sitagliptin(n=163)
308	Sitagliptin	ROI.17.x	2200.9	2073.25	163	Sitagliptin(n=163)
309	Sitagliptin	ROI.18.x	1252.05	2073.25	163	Sitagliptin(n=163)
310	Sitagliptin	ROI.19.x	1423.53	2073.25	163	Sitagliptin(n=163)
311	Sitagliptin	ROI.20.x	3140.81	2073.25	163	Sitagliptin(n=163)
312	Sitagliptin	ROI.21.x	3060.55	2073.25	163	Sitagliptin(n=163)
313	Sitagliptin	ROI.22.x	3466.96	2073.25	163	Sitagliptin(n=163)
314	Sitagliptin	ROI.23.x	1282.89	2073.25	163	Sitagliptin(n=163)
315	Sitagliptin	ROI.24.x	1032.35	2073.25	163	Sitagliptin(n=163)
316	Sitagliptin	ROI.25.x	2132.35	2073.25	163	Sitagliptin(n=163)
317	Sitagliptin	ROI.26.x	726.037	2073.25	163	Sitagliptin(n=163)
318	Sitagliptin	ROI.27.x	3647.89	2073.25	163	Sitagliptin(n=163)
319	Sitagliptin	ROI.28.x	4485.3	2073.25	163	Sitagliptin(n=163)
320	Sitagliptin	ROI.29.x	1322.74	2073.25	163	Sitagliptin(n=163)
321	Sitagliptin	ROI.30.x	585.318	2073.25	163	Sitagliptin(n=163)
322	Sitagliptin	ROI.31.x	596.954	2073.25	163	Sitagliptin(n=163)
323	Sitagliptin	ROI.32.x	698.753	2073.25	163	Sitagliptin(n=163)
324	Sitagliptin	ROI.33.x	1006.58	2073.25	163	Sitagliptin(n=163)
325	Sitagliptin	ROI.34.x	1185.88	2073.25	163	Sitagliptin(n=163)
326	Sitagliptin	ROI.35.x	867.967	2073.25	163	Sitagliptin(n=163)
327	Sitagliptin	ROI.36.x	674.802	2073.25	163	Sitagliptin(n=163)
328	Sitagliptin	ROI.38.x	1395.52	2073.25	163	Sitagliptin(n=163)
329	Sitagliptin	ROI.40.x	1991.12	2073.25	163	Sitagliptin(n=163)
330	Sitagliptin	ROI.41.x	1204.59	2073.25	163	Sitagliptin(n=163)
331	Sitagliptin	ROI.42.x	1094	2073.25	163	Sitagliptin(n=163)
332	Sitagliptin	ROI.43.x	1718.18	2073.25	163	Sitagliptin(n=163)
333	Sitagliptin	ROI.44.x	6549.96	2073.25	163	Sitagliptin(n=163)
334	Sitagliptin	ROI.45.x	6127.15	2073.25	163	Sitagliptin(n=163)
335	Sitagliptin	ROI.46.x	448.824	2073.25	163	Sitagliptin(n=163)
336	Sitagliptin	ROI.47.x	628.168	2073.25	163	Sitagliptin(n=163)
337	Sitagliptin	ROI.1.y	2692.17	2073.25	163	Sitagliptin(n=163)
338	Sitagliptin	ROI.2.y	4302.12	2073.25	163	Sitagliptin(n=163)
339	Sitagliptin	ROI.3.y	8557.82	2073.25	163	Sitagliptin(n=163)
340	Sitagliptin	ROI.4.y	934.183	2073.25	163	Sitagliptin(n=163)
341	Sitagliptin	ROI.5.y	532.277	2073.25	163	Sitagliptin(n=163)
342	Sitagliptin	ROI.6.y	4882.32	2073.25	163	Sitagliptin(n=163)
343	Sitagliptin	ROI.7.y	2017.17	2073.25	163	Sitagliptin(n=163)
344	Sitagliptin	ROI.8.y	758.741	2073.25	163	Sitagliptin(n=163)
345	Sitagliptin	ROI.9.y	2631.14	2073.25	163	Sitagliptin(n=163)
346	Sitagliptin	ROI.10.y	4977.3	2073.25	163	Sitagliptin(n=163)
347	Sitagliptin	ROI.11.y	2536.78	2073.25	163	Sitagliptin(n=163)
348	Sitagliptin	ROI.12.x	4975.38	2073.25	163	Sitagliptin(n=163)
349	Sitagliptin	ROI.13.y	5200.3	2073.25	163	Sitagliptin(n=163)
350	Sitagliptin	ROI.14.y	1122.39	2073.25	163	Sitagliptin(n=163)
351	Sitagliptin	ROI.15.y	595.742	2073.25	163	Sitagliptin(n=163)
352	Sitagliptin	ROI.16.y	2604.75	2073.25	163	Sitagliptin(n=163)
353	Sitagliptin	ROI.17.y	3345.49	2073.25	163	Sitagliptin(n=163)
354	Sitagliptin	ROI.18.y	1405.5	2073.25	163	Sitagliptin(n=163)
355	Sitagliptin	ROI.19.y	835.866	2073.25	163	Sitagliptin(n=163)
356	Sitagliptin	ROI.20.y	2499.8	2073.25	163	Sitagliptin(n=163)
357	Sitagliptin	ROI.21.y	1574.03	2073.25	163	Sitagliptin(n=163)
358	Sitagliptin	ROI.22.y	2836.85	2073.25	163	Sitagliptin(n=163)
359	Sitagliptin	ROI.23.y	3144.6	2073.25	163	Sitagliptin(n=163)
360	Sitagliptin	ROI.24.y	1901.99	2073.25	163	Sitagliptin(n=163)
361	Sitagliptin	ROI.25.y	731.694	2073.25	163	Sitagliptin(n=163)
362	Sitagliptin	ROI.26.y	1006.11	2073.25	163	Sitagliptin(n=163)
363	Sitagliptin	ROI.27.y	419.513	2073.25	163	Sitagliptin(n=163)
364	Sitagliptin	ROI.28.y	476.828	2073.25	163	Sitagliptin(n=163)
365	Sitagliptin	ROI.29.y	1412.76	2073.25	163	Sitagliptin(n=163)
366	Sitagliptin	ROI.30.y	1109.44	2073.25	163	Sitagliptin(n=163)
367	Sitagliptin	ROI.31.y	1833.62	2073.25	163	Sitagliptin(n=163)
368	Sitagliptin	ROI.32.y	7135.64	2073.25	163	Sitagliptin(n=163)
369	Sitagliptin	ROI.33.y	6847.45	2073.25	163	Sitagliptin(n=163)
370	Sitagliptin	ROI.34.y	3600.16	2073.25	163	Sitagliptin(n=163)
371	Sitagliptin	ROI.35.y	4465.6	2073.25	163	Sitagliptin(n=163)
372	Sitagliptin	ROI.36.y	3857.58	2073.25	163	Sitagliptin(n=163)
373	Sitagliptin	ROI.37.x	1704.95	2073.25	163	Sitagliptin(n=163)
374	Sitagliptin	ROI.38.y	4197.03	2073.25	163	Sitagliptin(n=163)
375	Sitagliptin	ROI.39.x	678.113	2073.25	163	Sitagliptin(n=163)
376	Sitagliptin	ROI.40.y	1270.69	2073.25	163	Sitagliptin(n=163)
377	Sitagliptin	ROI.41.y	1242.66	2073.25	163	Sitagliptin(n=163)
378	Sitagliptin	ROI.42.y	635.689	2073.25	163	Sitagliptin(n=163)
379	Sitagliptin	ROI.43.y	942.126	2073.25	163	Sitagliptin(n=163)
380	Sitagliptin	ROI.44.y	991.868	2073.25	163	Sitagliptin(n=163)
381	Sitagliptin	ROI.45.y	1307.82	2073.25	163	Sitagliptin(n=163)
382	Sitagliptin	ROI.46.y	2119.98	2073.25	163	Sitagliptin(n=163)
383	Sitagliptin	ROI.47.y	5735.38	2073.25	163	Sitagliptin(n=163)
384	Sitagliptin	ROI.48.x	5052.64	2073.25	163	Sitagliptin(n=163)
385	Sitagliptin	ROI.49.x	1393.62	2073.25	163	Sitagliptin(n=163)
386	Sitagliptin	ROI.50.x	1031	2073.25	163	Sitagliptin(n=163)
387	Sitagliptin	ROI.51.x	555.374	2073.25	163	Sitagliptin(n=163)
388	Sitagliptin	ROI.52.x	569.015	2073.25	163	Sitagliptin(n=163)
389	Sitagliptin	ROI.53.x	1583.45	2073.25	163	Sitagliptin(n=163)
390	Sitagliptin	ROI.54.x	414.687	2073.25	163	Sitagliptin(n=163)
391	Sitagliptin	ROI.55.x	325.833	2073.25	163	Sitagliptin(n=163)
392	Sitagliptin	ROI.56.x	1133.03	2073.25	163	Sitagliptin(n=163)
393	Sitagliptin	ROI.1	1841.16	2073.25	163	Sitagliptin(n=163)
394	Sitagliptin	ROI.2	4485.25	2073.25	163	Sitagliptin(n=163)
395	Sitagliptin	ROI.3	767.587	2073.25	163	Sitagliptin(n=163)
396	Sitagliptin	ROI.4	1893.52	2073.25	163	Sitagliptin(n=163)
397	Sitagliptin	ROI.5	565.018	2073.25	163	Sitagliptin(n=163)
398	Sitagliptin	ROI.6	657.462	2073.25	163	Sitagliptin(n=163)
399	Sitagliptin	ROI.7	506.27	2073.25	163	Sitagliptin(n=163)
400	Sitagliptin	ROI.8	1536.95	2073.25	163	Sitagliptin(n=163)
401	Sitagliptin	ROI.9	5354.31	2073.25	163	Sitagliptin(n=163)
402	Sitagliptin	ROI.10	3952.02	2073.25	163	Sitagliptin(n=163)
403	Sitagliptin	ROI.11	1227.83	2073.25	163	Sitagliptin(n=163)
404	Sitagliptin	ROI.12.y	1718.9	2073.25	163	Sitagliptin(n=163)
405	Sitagliptin	ROI.13	751.711	2073.25	163	Sitagliptin(n=163)
406	Sitagliptin	ROI.14	3139.59	2073.25	163	Sitagliptin(n=163)
407	Sitagliptin	ROI.15	8893.09	2073.25	163	Sitagliptin(n=163)
408	Sitagliptin	ROI.16	1434.19	2073.25	163	Sitagliptin(n=163)
409	Sitagliptin	ROI.17	1417.66	2073.25	163	Sitagliptin(n=163)
410	Sitagliptin	ROI.18	969.209	2073.25	163	Sitagliptin(n=163)
411	Sitagliptin	ROI.19	1290.84	2073.25	163	Sitagliptin(n=163)
412	Sitagliptin	ROI.20	1128.8	2073.25	163	Sitagliptin(n=163)
413	Sitagliptin	ROI.21	1436.28	2073.25	163	Sitagliptin(n=163)
414	Sitagliptin	ROI.22	983.36	2073.25	163	Sitagliptin(n=163)
415	Sitagliptin	ROI.23	1344.11	2073.25	163	Sitagliptin(n=163)
416	Sitagliptin	ROI.24	3681.75	2073.25	163	Sitagliptin(n=163)
417	Sitagliptin	ROI.25	9141.64	2073.25	163	Sitagliptin(n=163)
418	Sitagliptin	ROI.26	1334.48	2073.25	163	Sitagliptin(n=163)
419	Sitagliptin	ROI.28	913.303	2073.25	163	Sitagliptin(n=163)
420	Sitagliptin	ROI.29	4082.6	2073.25	163	Sitagliptin(n=163)
421	Sitagliptin	ROI.30	1616.45	2073.25	163	Sitagliptin(n=163)
422	Sitagliptin	ROI.31	2764.84	2073.25	163	Sitagliptin(n=163)
423	Sitagliptin	ROI.32	833.453	2073.25	163	Sitagliptin(n=163)
424	Sitagliptin	ROI.33	1932.43	2073.25	163	Sitagliptin(n=163)
425	Sitagliptin	ROI.34	2698.83	2073.25	163	Sitagliptin(n=163)
426	Sitagliptin	ROI.35	479.362	2073.25	163	Sitagliptin(n=163)
427	Sitagliptin	ROI.36	568.573	2073.25	163	Sitagliptin(n=163)
428	Sitagliptin	ROI.37.y	654.248	2073.25	163	Sitagliptin(n=163)
429	Sitagliptin	ROI.38	791.294	2073.25	163	Sitagliptin(n=163)
430	Sitagliptin	ROI.39.y	1309.26	2073.25	163	Sitagliptin(n=163)
431	Sitagliptin	ROI.40	1108.11	2073.25	163	Sitagliptin(n=163)
432	Sitagliptin	ROI.41	7654.79	2073.25	163	Sitagliptin(n=163)
433	Sitagliptin	ROI.42	4114.12	2073.25	163	Sitagliptin(n=163)
434	Sitagliptin	ROI.43	4128.33	2073.25	163	Sitagliptin(n=163)
435	Sitagliptin	ROI.44	1361.94	2073.25	163	Sitagliptin(n=163)
436	Sitagliptin	ROI.45	1683.28	2073.25	163	Sitagliptin(n=163)
437	Sitagliptin	ROI.46	2968.46	2073.25	163	Sitagliptin(n=163)
438	Sitagliptin	ROI.47	1121.98	2073.25	163	Sitagliptin(n=163)
439	Sitagliptin	ROI.48.y	1427.49	2073.25	163	Sitagliptin(n=163)
440	Sitagliptin	ROI.49.y	646.074	2073.25	163	Sitagliptin(n=163)
441	Sitagliptin	ROI.50.y	469.641	2073.25	163	Sitagliptin(n=163)
442	Sitagliptin	ROI.51.y	463.534	2073.25	163	Sitagliptin(n=163)
443	Sitagliptin	ROI.52.y	952.754	2073.25	163	Sitagliptin(n=163)
444	Sitagliptin	ROI.53.y	396.49	2073.25	163	Sitagliptin(n=163)
445	Sitagliptin	ROI.54.y	723.016	2073.25	163	Sitagliptin(n=163)
446	Sitagliptin	ROI.55.y	910.375	2073.25	163	Sitagliptin(n=163)
447	Sitagliptin	ROI.56.y	733.106	2073.25	163	Sitagliptin(n=163)
448	Sitagliptin	ROI.57	1254.4	2073.25	163	Sitagliptin(n=163)
449	Sitagliptin	ROI.58	922.026	2073.25	163	Sitagliptin(n=163)
450	Sitagliptin	ROI.59	2349.51	2073.25	163	Sitagliptin(n=163)
451	Sitagliptin	ROI.60	614.846	2073.25	163	Sitagliptin(n=163)
452	Sitagliptin	ROI.61	360.893	2073.25	163	Sitagliptin(n=163)
453	Sitagliptin	ROI.62	370.503	2073.25	163	Sitagliptin(n=163)
454	Sitagliptin	ROI.63	1580.5	2073.25	163	Sitagliptin(n=163)
455	Sitagliptin	ROI.64	3187	2073.25	163	Sitagliptin(n=163)
456	KYP-2047	ROI.1.x	3850.87	2691.79	163	KYP-2047(n=163)
457	KYP-2047	ROI.2.x	2380.97	2691.79	163	KYP-2047(n=163)
458	KYP-2047	ROI.4.x	2211.88	2691.79	163	KYP-2047(n=163)
459	KYP-2047	ROI.5.x	1058.62	2691.79	163	KYP-2047(n=163)
460	KYP-2047	ROI.6.x	1610.02	2691.79	163	KYP-2047(n=163)
461	KYP-2047	ROI.7.x	1031.23	2691.79	163	KYP-2047(n=163)
462	KYP-2047	ROI.8.x	5967.91	2691.79	163	KYP-2047(n=163)
463	KYP-2047	ROI.9.x	1481.02	2691.79	163	KYP-2047(n=163)
464	KYP-2047	ROI.10.x	2268.58	2691.79	163	KYP-2047(n=163)
465	KYP-2047	ROI.11.x	1074.99	2691.79	163	KYP-2047(n=163)
466	KYP-2047	ROI.12.x	1358.66	2691.79	163	KYP-2047(n=163)
467	KYP-2047	ROI.13.x	3198.45	2691.79	163	KYP-2047(n=163)
468	KYP-2047	ROI.14.x	1192.96	2691.79	163	KYP-2047(n=163)
469	KYP-2047	ROI.15.x	1569.53	2691.79	163	KYP-2047(n=163)
470	KYP-2047	ROI.16.x	1505.85	2691.79	163	KYP-2047(n=163)
471	KYP-2047	ROI.17.x	1341.12	2691.79	163	KYP-2047(n=163)
472	KYP-2047	ROI.18.x	1993.74	2691.79	163	KYP-2047(n=163)
473	KYP-2047	ROI.19.x	2967.46	2691.79	163	KYP-2047(n=163)
474	KYP-2047	ROI.20.x	4880.08	2691.79	163	KYP-2047(n=163)
475	KYP-2047	ROI.21.x	3400.32	2691.79	163	KYP-2047(n=163)
476	KYP-2047	ROI.22.x	1949.88	2691.79	163	KYP-2047(n=163)
477	KYP-2047	ROI.23.x	3000.02	2691.79	163	KYP-2047(n=163)
478	KYP-2047	ROI.24.x	1850.69	2691.79	163	KYP-2047(n=163)
479	KYP-2047	ROI.25.x	2735.76	2691.79	163	KYP-2047(n=163)
480	KYP-2047	ROI.26.x	2205.96	2691.79	163	KYP-2047(n=163)
481	KYP-2047	ROI.27.x	1984.1	2691.79	163	KYP-2047(n=163)
482	KYP-2047	ROI.28.x	2337.04	2691.79	163	KYP-2047(n=163)
483	KYP-2047	ROI.29.x	2635.89	2691.79	163	KYP-2047(n=163)
484	KYP-2047	ROI.30.x	713.081	2691.79	163	KYP-2047(n=163)
485	KYP-2047	ROI.31.x	1029.58	2691.79	163	KYP-2047(n=163)
486	KYP-2047	ROI.32.x	2201.31	2691.79	163	KYP-2047(n=163)
487	KYP-2047	ROI.33.x	1503.97	2691.79	163	KYP-2047(n=163)
488	KYP-2047	ROI.34.x	1798.51	2691.79	163	KYP-2047(n=163)
489	KYP-2047	ROI.35.x	3850.07	2691.79	163	KYP-2047(n=163)
490	KYP-2047	ROI.36.x	2325.83	2691.79	163	KYP-2047(n=163)
491	KYP-2047	ROI.37.x	1112.65	2691.79	163	KYP-2047(n=163)
492	KYP-2047	ROI.38.x	2011.22	2691.79	163	KYP-2047(n=163)
493	KYP-2047	ROI.39.x	2567.64	2691.79	163	KYP-2047(n=163)
494	KYP-2047	ROI.40.x	1673.03	2691.79	163	KYP-2047(n=163)
495	KYP-2047	ROI.41.x	539.185	2691.79	163	KYP-2047(n=163)
496	KYP-2047	ROI.42.x	492.579	2691.79	163	KYP-2047(n=163)
497	KYP-2047	ROI.44.x	2254.76	2691.79	163	KYP-2047(n=163)
498	KYP-2047	ROI.45.x	2060.23	2691.79	163	KYP-2047(n=163)
499	KYP-2047	ROI.46.x	2317.07	2691.79	163	KYP-2047(n=163)
500	KYP-2047	ROI.47.x	2155.97	2691.79	163	KYP-2047(n=163)
501	KYP-2047	ROI.48.x	834.569	2691.79	163	KYP-2047(n=163)
502	KYP-2047	ROI.49.x	538.932	2691.79	163	KYP-2047(n=163)
503	KYP-2047	ROI.50.x	1615.56	2691.79	163	KYP-2047(n=163)
504	KYP-2047	ROI.51.x	774.342	2691.79	163	KYP-2047(n=163)
505	KYP-2047	ROI.52.x	1914.18	2691.79	163	KYP-2047(n=163)
506	KYP-2047	ROI.53.x	1761.94	2691.79	163	KYP-2047(n=163)
507	KYP-2047	ROI.54.x	5782.08	2691.79	163	KYP-2047(n=163)
508	KYP-2047	ROI.55.x	1534.81	2691.79	163	KYP-2047(n=163)
509	KYP-2047	ROI.56.x	2927.76	2691.79	163	KYP-2047(n=163)
510	KYP-2047	ROI.57.x	2395.04	2691.79	163	KYP-2047(n=163)
511	KYP-2047	ROI.58.x	2616.16	2691.79	163	KYP-2047(n=163)
512	KYP-2047	ROI.59.x	3646.41	2691.79	163	KYP-2047(n=163)
513	KYP-2047	ROI.60.x	1943.71	2691.79	163	KYP-2047(n=163)
514	KYP-2047	ROI.61.x	1566.5	2691.79	163	KYP-2047(n=163)
515	KYP-2047	ROI.62.x	1960.88	2691.79	163	KYP-2047(n=163)
516	KYP-2047	ROI.63	4113.84	2691.79	163	KYP-2047(n=163)
517	KYP-2047	ROI.64	4358.92	2691.79	163	KYP-2047(n=163)
518	KYP-2047	ROI.65	3432.32	2691.79	163	KYP-2047(n=163)
519	KYP-2047	ROI.66	3193.37	2691.79	163	KYP-2047(n=163)
520	KYP-2047	ROI.67	1128.43	2691.79	163	KYP-2047(n=163)
521	KYP-2047	ROI.68	1459.84	2691.79	163	KYP-2047(n=163)
522	KYP-2047	ROI.1.y	6295.46	2691.79	163	KYP-2047(n=163)
523	KYP-2047	ROI.2.y	4113.93	2691.79	163	KYP-2047(n=163)
524	KYP-2047	ROI.3.x	2252.78	2691.79	163	KYP-2047(n=163)
525	KYP-2047	ROI.4.y	795.571	2691.79	163	KYP-2047(n=163)
526	KYP-2047	ROI.5.y	2605.39	2691.79	163	KYP-2047(n=163)
527	KYP-2047	ROI.6.y	1340.41	2691.79	163	KYP-2047(n=163)
528	KYP-2047	ROI.7.y	2259.04	2691.79	163	KYP-2047(n=163)
529	KYP-2047	ROI.8.y	2002.03	2691.79	163	KYP-2047(n=163)
530	KYP-2047	ROI.9.y	4217.8	2691.79	163	KYP-2047(n=163)
531	KYP-2047	ROI.10.y	2167.37	2691.79	163	KYP-2047(n=163)
532	KYP-2047	ROI.11.y	1947.42	2691.79	163	KYP-2047(n=163)
533	KYP-2047	ROI.12.y	1223.18	2691.79	163	KYP-2047(n=163)
534	KYP-2047	ROI.13.y	634.891	2691.79	163	KYP-2047(n=163)
535	KYP-2047	ROI.14.y	1229.13	2691.79	163	KYP-2047(n=163)
536	KYP-2047	ROI.15.y	1500.88	2691.79	163	KYP-2047(n=163)
537	KYP-2047	ROI.16.y	4226.12	2691.79	163	KYP-2047(n=163)
538	KYP-2047	ROI.17.y	3055.41	2691.79	163	KYP-2047(n=163)
539	KYP-2047	ROI.18.y	4894.31	2691.79	163	KYP-2047(n=163)
540	KYP-2047	ROI.19.y	3197.48	2691.79	163	KYP-2047(n=163)
541	KYP-2047	ROI.20.y	5764.46	2691.79	163	KYP-2047(n=163)
542	KYP-2047	ROI.21.y	4199	2691.79	163	KYP-2047(n=163)
543	KYP-2047	ROI.22.y	2820.75	2691.79	163	KYP-2047(n=163)
544	KYP-2047	ROI.23.y	1033.94	2691.79	163	KYP-2047(n=163)
545	KYP-2047	ROI.24.y	1390.55	2691.79	163	KYP-2047(n=163)
546	KYP-2047	ROI.25.y	8745.95	2691.79	163	KYP-2047(n=163)
547	KYP-2047	ROI.26.y	8216.46	2691.79	163	KYP-2047(n=163)
548	KYP-2047	ROI.27.y	11750	2691.79	163	KYP-2047(n=163)
549	KYP-2047	ROI.28.y	3048.36	2691.79	163	KYP-2047(n=163)
550	KYP-2047	ROI.29.y	527.997	2691.79	163	KYP-2047(n=163)
551	KYP-2047	ROI.30.y	5045.52	2691.79	163	KYP-2047(n=163)
552	KYP-2047	ROI.31.y	680.904	2691.79	163	KYP-2047(n=163)
553	KYP-2047	ROI.32.y	644.839	2691.79	163	KYP-2047(n=163)
554	KYP-2047	ROI.33.y	1224.62	2691.79	163	KYP-2047(n=163)
555	KYP-2047	ROI.34.y	1556.09	2691.79	163	KYP-2047(n=163)
556	KYP-2047	ROI.35.y	9843.95	2691.79	163	KYP-2047(n=163)
557	KYP-2047	ROI.36.y	3773.38	2691.79	163	KYP-2047(n=163)
558	KYP-2047	ROI.37.y	5047.92	2691.79	163	KYP-2047(n=163)
559	KYP-2047	ROI.38.y	6667.07	2691.79	163	KYP-2047(n=163)
560	KYP-2047	ROI.39.y	4596.38	2691.79	163	KYP-2047(n=163)
561	KYP-2047	ROI.40.y	3302.83	2691.79	163	KYP-2047(n=163)
562	KYP-2047	ROI.41.y	2348.54	2691.79	163	KYP-2047(n=163)
563	KYP-2047	ROI.42.y	2054.57	2691.79	163	KYP-2047(n=163)
564	KYP-2047	ROI.43	1363.09	2691.79	163	KYP-2047(n=163)
565	KYP-2047	ROI.44.y	1472.36	2691.79	163	KYP-2047(n=163)
566	KYP-2047	ROI.45.y	3197.33	2691.79	163	KYP-2047(n=163)
567	KYP-2047	ROI.46.y	1342.55	2691.79	163	KYP-2047(n=163)
568	KYP-2047	ROI.47.y	425.699	2691.79	163	KYP-2047(n=163)
569	KYP-2047	ROI.48.y	3232.3	2691.79	163	KYP-2047(n=163)
570	KYP-2047	ROI.49.y	1559.14	2691.79	163	KYP-2047(n=163)
571	KYP-2047	ROI.50.y	2185.55	2691.79	163	KYP-2047(n=163)
572	KYP-2047	ROI.51.y	1526.58	2691.79	163	KYP-2047(n=163)
573	KYP-2047	ROI.52.y	1191.73	2691.79	163	KYP-2047(n=163)
574	KYP-2047	ROI.53.y	4163.01	2691.79	163	KYP-2047(n=163)
575	KYP-2047	ROI.54.y	1854.45	2691.79	163	KYP-2047(n=163)
576	KYP-2047	ROI.55.y	2312.91	2691.79	163	KYP-2047(n=163)
577	KYP-2047	ROI.56.y	3268.67	2691.79	163	KYP-2047(n=163)
578	KYP-2047	ROI.57.y	6682.01	2691.79	163	KYP-2047(n=163)
579	KYP-2047	ROI.58.y	2432.06	2691.79	163	KYP-2047(n=163)
580	KYP-2047	ROI.59.y	5297.59	2691.79	163	KYP-2047(n=163)
581	KYP-2047	ROI.60.y	5900.06	2691.79	163	KYP-2047(n=163)
582	KYP-2047	ROI.61.y	2252.72	2691.79	163	KYP-2047(n=163)
583	KYP-2047	ROI.62.y	8200.99	2691.79	163	KYP-2047(n=163)
584	KYP-2047	ROI.1	3206.75	2691.79	163	KYP-2047(n=163)
585	KYP-2047	ROI.2	2372.67	2691.79	163	KYP-2047(n=163)
586	KYP-2047	ROI.3.y	2206.2	2691.79	163	KYP-2047(n=163)
587	KYP-2047	ROI.4	580.76	2691.79	163	KYP-2047(n=163)
588	KYP-2047	ROI.5	533.314	2691.79	163	KYP-2047(n=163)
589	KYP-2047	ROI.6	1294	2691.79	163	KYP-2047(n=163)
590	KYP-2047	ROI.7	989.726	2691.79	163	KYP-2047(n=163)
591	KYP-2047	ROI.8	3086.6	2691.79	163	KYP-2047(n=163)
592	KYP-2047	ROI.9	1590.07	2691.79	163	KYP-2047(n=163)
593	KYP-2047	ROI.10	1982.44	2691.79	163	KYP-2047(n=163)
594	KYP-2047	ROI.11	2746.78	2691.79	163	KYP-2047(n=163)
595	KYP-2047	ROI.12	725.534	2691.79	163	KYP-2047(n=163)
596	KYP-2047	ROI.13	781.975	2691.79	163	KYP-2047(n=163)
597	KYP-2047	ROI.14	1302.9	2691.79	163	KYP-2047(n=163)
598	KYP-2047	ROI.15	672.415	2691.79	163	KYP-2047(n=163)
599	KYP-2047	ROI.16	706.959	2691.79	163	KYP-2047(n=163)
600	KYP-2047	ROI.17	2769.68	2691.79	163	KYP-2047(n=163)
601	KYP-2047	ROI.18	3634.88	2691.79	163	KYP-2047(n=163)
602	KYP-2047	ROI.19	803.05	2691.79	163	KYP-2047(n=163)
603	KYP-2047	ROI.20	5014.86	2691.79	163	KYP-2047(n=163)
604	KYP-2047	ROI.21	4112.24	2691.79	163	KYP-2047(n=163)
605	KYP-2047	ROI.22	2760.64	2691.79	163	KYP-2047(n=163)
606	KYP-2047	ROI.23	2632.6	2691.79	163	KYP-2047(n=163)
607	KYP-2047	ROI.24	3042.84	2691.79	163	KYP-2047(n=163)
608	KYP-2047	ROI.25	1854.94	2691.79	163	KYP-2047(n=163)
609	KYP-2047	ROI.26	11818.8	2691.79	163	KYP-2047(n=163)
610	KYP-2047	ROI.27	3800.16	2691.79	163	KYP-2047(n=163)
611	KYP-2047	ROI.28	1988.74	2691.79	163	KYP-2047(n=163)
612	KYP-2047	ROI.29	1725.61	2691.79	163	KYP-2047(n=163)
613	KYP-2047	ROI.30	1299.92	2691.79	163	KYP-2047(n=163)
614	KYP-2047	ROI.31	466.574	2691.79	163	KYP-2047(n=163)
615	KYP-2047	ROI.32	1244.78	2691.79	163	KYP-2047(n=163)
616	KYP-2047	ROI.33	492.427	2691.79	163	KYP-2047(n=163)
617	KYP-2047	ROI.34	795.014	2691.79	163	KYP-2047(n=163)
618	KYP-2047	ROI.35	14471	2691.79	163	KYP-2047(n=163)
619	MG132	ROI.1.x	1593.53	2456.11	146	MG132(n=146)
620	MG132	ROI.2.x	6265.71	2456.11	146	MG132(n=146)
621	MG132	ROI.3.x	3303.7	2456.11	146	MG132(n=146)
622	MG132	ROI.4.x	2061.18	2456.11	146	MG132(n=146)
623	MG132	ROI.5.x	7050.36	2456.11	146	MG132(n=146)
624	MG132	ROI.6.x	3299.65	2456.11	146	MG132(n=146)
625	MG132	ROI.7.x	2489.09	2456.11	146	MG132(n=146)
626	MG132	ROI.8.x	4409.87	2456.11	146	MG132(n=146)
627	MG132	ROI.9.x	1802.39	2456.11	146	MG132(n=146)
628	MG132	ROI.10.x	3776.29	2456.11	146	MG132(n=146)
629	MG132	ROI.11.x	3010	2456.11	146	MG132(n=146)
630	MG132	ROI.12.x	4250.04	2456.11	146	MG132(n=146)
631	MG132	ROI.13.x	4732.7	2456.11	146	MG132(n=146)
632	MG132	ROI.14.x	4340.37	2456.11	146	MG132(n=146)
633	MG132	ROI.15.x	1235.98	2456.11	146	MG132(n=146)
634	MG132	ROI.16.x	2213.23	2456.11	146	MG132(n=146)
635	MG132	ROI.17.x	1681.3	2456.11	146	MG132(n=146)
636	MG132	ROI.18.x	1043.68	2456.11	146	MG132(n=146)
637	MG132	ROI.19.x	1044.37	2456.11	146	MG132(n=146)
638	MG132	ROI.20.x	2083.25	2456.11	146	MG132(n=146)
639	MG132	ROI.21.x	1581.23	2456.11	146	MG132(n=146)
640	MG132	ROI.1.y	910.786	2456.11	146	MG132(n=146)
641	MG132	ROI.2.y	1090.95	2456.11	146	MG132(n=146)
642	MG132	ROI.3.y	3684.65	2456.11	146	MG132(n=146)
643	MG132	ROI.4.y	784.647	2456.11	146	MG132(n=146)
644	MG132	ROI.5.y	1377.16	2456.11	146	MG132(n=146)
645	MG132	ROI.6.y	1458.88	2456.11	146	MG132(n=146)
646	MG132	ROI.7.y	2183.16	2456.11	146	MG132(n=146)
647	MG132	ROI.8.y	4303.26	2456.11	146	MG132(n=146)
648	MG132	ROI.9.y	9116.68	2456.11	146	MG132(n=146)
649	MG132	ROI.10.y	4655.73	2456.11	146	MG132(n=146)
650	MG132	ROI.11.y	1673.59	2456.11	146	MG132(n=146)
651	MG132	ROI.12.y	1077.05	2456.11	146	MG132(n=146)
652	MG132	ROI.13.y	8982.76	2456.11	146	MG132(n=146)
653	MG132	ROI.14.y	1506.9	2456.11	146	MG132(n=146)
654	MG132	ROI.15.y	5176.78	2456.11	146	MG132(n=146)
655	MG132	ROI.16.y	1425.38	2456.11	146	MG132(n=146)
656	MG132	ROI.17.y	4835.28	2456.11	146	MG132(n=146)
657	MG132	ROI.18.y	1304.41	2456.11	146	MG132(n=146)
658	MG132	ROI.19.y	476.336	2456.11	146	MG132(n=146)
659	MG132	ROI.20.y	541.169	2456.11	146	MG132(n=146)
660	MG132	ROI.21.y	2795.41	2456.11	146	MG132(n=146)
661	MG132	ROI.22.x	4909.95	2456.11	146	MG132(n=146)
662	MG132	ROI.23.x	5241.29	2456.11	146	MG132(n=146)
663	MG132	ROI.24.x	5363.24	2456.11	146	MG132(n=146)
664	MG132	ROI.25.x	1658.25	2456.11	146	MG132(n=146)
665	MG132	ROI.26.x	3290.56	2456.11	146	MG132(n=146)
666	MG132	ROI.27.x	2680.8	2456.11	146	MG132(n=146)
667	MG132	ROI.1.x.1	2298.79	2456.11	146	MG132(n=146)
668	MG132	ROI.2.x.1	3855.61	2456.11	146	MG132(n=146)
669	MG132	ROI.3.x.1	5526.24	2456.11	146	MG132(n=146)
670	MG132	ROI.4.x.1	1852.63	2456.11	146	MG132(n=146)
671	MG132	ROI.5.x.1	1770.8	2456.11	146	MG132(n=146)
672	MG132	ROI.6.x.1	1398.42	2456.11	146	MG132(n=146)
673	MG132	ROI.7.x.1	893.421	2456.11	146	MG132(n=146)
674	MG132	ROI.8.x.1	509.176	2456.11	146	MG132(n=146)
675	MG132	ROI.9.x.1	1149.53	2456.11	146	MG132(n=146)
676	MG132	ROI.10.x.1	1934	2456.11	146	MG132(n=146)
677	MG132	ROI.11.x.1	4865.43	2456.11	146	MG132(n=146)
678	MG132	ROI.14.x.1	1648.75	2456.11	146	MG132(n=146)
679	MG132	ROI.15.x.1	3650.89	2456.11	146	MG132(n=146)
680	MG132	ROI.16.x.1	815.041	2456.11	146	MG132(n=146)
681	MG132	ROI.17.x.1	925.797	2456.11	146	MG132(n=146)
682	MG132	ROI.18.x.1	484.994	2456.11	146	MG132(n=146)
683	MG132	ROI.19.x.1	2338.92	2456.11	146	MG132(n=146)
684	MG132	ROI.20.x.1	4724.85	2456.11	146	MG132(n=146)
685	MG132	ROI.21.x.1	1613.17	2456.11	146	MG132(n=146)
686	MG132	ROI.22.y	1128.24	2456.11	146	MG132(n=146)
687	MG132	ROI.23.y	987.15	2456.11	146	MG132(n=146)
688	MG132	ROI.24.y	2525.63	2456.11	146	MG132(n=146)
689	MG132	ROI.1.y.1	1003.8	2456.11	146	MG132(n=146)
690	MG132	ROI.2.y.1	1858.99	2456.11	146	MG132(n=146)
691	MG132	ROI.3.y.1	2496.6	2456.11	146	MG132(n=146)
692	MG132	ROI.4.y.1	2817.94	2456.11	146	MG132(n=146)
693	MG132	ROI.5.y.1	1010.68	2456.11	146	MG132(n=146)
694	MG132	ROI.7.y.1	3352.58	2456.11	146	MG132(n=146)
695	MG132	ROI.8.y.1	3572.53	2456.11	146	MG132(n=146)
696	MG132	ROI.9.y.1	1401.79	2456.11	146	MG132(n=146)
697	MG132	ROI.10.y.1	701.04	2456.11	146	MG132(n=146)
698	MG132	ROI.11.y.1	2218.67	2456.11	146	MG132(n=146)
699	MG132	ROI.12.x.1	2237.04	2456.11	146	MG132(n=146)
700	MG132	ROI.13.x.1	1720.65	2456.11	146	MG132(n=146)
701	MG132	ROI.14.y.1	3386.04	2456.11	146	MG132(n=146)
702	MG132	ROI.15.y.1	6246.4	2456.11	146	MG132(n=146)
703	MG132	ROI.16.y.1	649.677	2456.11	146	MG132(n=146)
704	MG132	ROI.17.y.1	483.834	2456.11	146	MG132(n=146)
705	MG132	ROI.18.y.1	453.426	2456.11	146	MG132(n=146)
706	MG132	ROI.19.y.1	1611.26	2456.11	146	MG132(n=146)
707	MG132	ROI.20.y.1	2210.19	2456.11	146	MG132(n=146)
708	MG132	ROI.21.y.1	4170.32	2456.11	146	MG132(n=146)
709	MG132	ROI.22.x.1	828.631	2456.11	146	MG132(n=146)
710	MG132	ROI.23.x.1	1251.22	2456.11	146	MG132(n=146)
711	MG132	ROI.1.x.2	1275.76	2456.11	146	MG132(n=146)
712	MG132	ROI.2.x.2	1206.63	2456.11	146	MG132(n=146)
713	MG132	ROI.3.x.2	697.733	2456.11	146	MG132(n=146)
714	MG132	ROI.4.x.2	1553.98	2456.11	146	MG132(n=146)
715	MG132	ROI.5.x.2	6722.77	2456.11	146	MG132(n=146)
716	MG132	ROI.6.y.1	559.929	2456.11	146	MG132(n=146)
717	MG132	ROI.7.x.2	1904.84	2456.11	146	MG132(n=146)
718	MG132	ROI.8.x.2	1767.27	2456.11	146	MG132(n=146)
719	MG132	ROI.9.x.2	870.65	2456.11	146	MG132(n=146)
720	MG132	ROI.10.x.2	4123.82	2456.11	146	MG132(n=146)
721	MG132	ROI.11.x.2	1056.37	2456.11	146	MG132(n=146)
722	MG132	ROI.12.y.1	1330.9	2456.11	146	MG132(n=146)
723	MG132	ROI.13.y.1	1293.05	2456.11	146	MG132(n=146)
724	MG132	ROI.14.x.2	1590.28	2456.11	146	MG132(n=146)
725	MG132	ROI.15.x.2	736.063	2456.11	146	MG132(n=146)
726	MG132	ROI.16.x.2	1585.28	2456.11	146	MG132(n=146)
727	MG132	ROI.17.x.2	665.98	2456.11	146	MG132(n=146)
728	MG132	ROI.18.x.2	2088.68	2456.11	146	MG132(n=146)
729	MG132	ROI.19.x.2	961.963	2456.11	146	MG132(n=146)
730	MG132	ROI.20.x.2	4168.34	2456.11	146	MG132(n=146)
731	MG132	ROI.21.x.2	1944.7	2456.11	146	MG132(n=146)
732	MG132	ROI.22.y.1	3938.06	2456.11	146	MG132(n=146)
733	MG132	ROI.23.y.1	1084.04	2456.11	146	MG132(n=146)
734	MG132	ROI.24.x.1	2004.76	2456.11	146	MG132(n=146)
735	MG132	ROI.25.y	1080.7	2456.11	146	MG132(n=146)
736	MG132	ROI.26.y	3448.8	2456.11	146	MG132(n=146)
737	MG132	ROI.27.y	4737.61	2456.11	146	MG132(n=146)
738	MG132	ROI.1.y.2	3925.06	2456.11	146	MG132(n=146)
739	MG132	ROI.2.y.2	6729.73	2456.11	146	MG132(n=146)
740	MG132	ROI.3.y.2	1267.47	2456.11	146	MG132(n=146)
741	MG132	ROI.4.y.2	1112.54	2456.11	146	MG132(n=146)
742	MG132	ROI.5.y.2	2717.82	2456.11	146	MG132(n=146)
743	MG132	ROI.6	1815.82	2456.11	146	MG132(n=146)
744	MG132	ROI.7.y.2	1430.66	2456.11	146	MG132(n=146)
745	MG132	ROI.8.y.2	1471.65	2456.11	146	MG132(n=146)
746	MG132	ROI.9.y.2	2828.84	2456.11	146	MG132(n=146)
747	MG132	ROI.10.y.2	728.42	2456.11	146	MG132(n=146)
748	MG132	ROI.11.y.2	3246.44	2456.11	146	MG132(n=146)
749	MG132	ROI.12	2575.64	2456.11	146	MG132(n=146)
750	MG132	ROI.13	1466.76	2456.11	146	MG132(n=146)
751	MG132	ROI.14.y.2	1239.86	2456.11	146	MG132(n=146)
752	MG132	ROI.15.y.2	1433.35	2456.11	146	MG132(n=146)
753	MG132	ROI.16.y.2	4352.89	2456.11	146	MG132(n=146)
754	MG132	ROI.17.y.2	990.078	2456.11	146	MG132(n=146)
755	MG132	ROI.18.y.2	3083.47	2456.11	146	MG132(n=146)
756	MG132	ROI.19.y.2	3375.08	2456.11	146	MG132(n=146)
757	MG132	ROI.20.y.2	2581.01	2456.11	146	MG132(n=146)
758	MG132	ROI.21.y.2	1424.9	2456.11	146	MG132(n=146)
759	MG132	ROI.22	4961.81	2456.11	146	MG132(n=146)
760	MG132	ROI.23	5124.85	2456.11	146	MG132(n=146)
761	MG132	ROI.24.y.1	2804.96	2456.11	146	MG132(n=146)
762	MG132	ROI.25	618.156	2456.11	146	MG132(n=146)
763	MG132	ROI.26	1375.05	2456.11	146	MG132(n=146)
764	MG132	ROI.27	1156.57	2456.11	146	MG132(n=146)

## Sheet: WT_ratio
Column1	ID	ROI	DiPAK ratio	mean	n	ID_n
1	DMSO	ROI.1.x	0.52992	0.374572	143	DMSO(n=143)			Mean DiPAK ratio	n
2	DMSO	ROI.2.x	0.298427	0.374572	143	DMSO(n=143)		DMSO	0.374572	143
3	DMSO	ROI.3.x	0.198121	0.374572	143	DMSO(n=143)		1G244	2.49765	149
4	DMSO	ROI.4.x	0.209737	0.374572	143	DMSO(n=143)		Sitagliptin	0.354406	163
5	DMSO	ROI.5.x	0.304391	0.374572	143	DMSO(n=143)		KYP-2047	0.246465	163
6	DMSO	ROI.6.x	0.476369	0.374572	143	DMSO(n=143)		MG132	1.72549	146
7	DMSO	ROI.7.x	0.400706	0.374572	143	DMSO(n=143)
8	DMSO	ROI.8.x	0.539426	0.374572	143	DMSO(n=143)
9	DMSO	ROI.9.x	0.27804	0.374572	143	DMSO(n=143)
10	DMSO	ROI.10.x	0.491225	0.374572	143	DMSO(n=143)
11	DMSO	ROI.11.x	0.355739	0.374572	143	DMSO(n=143)
12	DMSO	ROI.12.x	0.722734	0.374572	143	DMSO(n=143)
13	DMSO	ROI.13.x	0.572892	0.374572	143	DMSO(n=143)
14	DMSO	ROI.14.x	0.246833	0.374572	143	DMSO(n=143)
15	DMSO	ROI.15.x	0.264787	0.374572	143	DMSO(n=143)
16	DMSO	ROI.16.x	0.345943	0.374572	143	DMSO(n=143)
17	DMSO	ROI.17.x	0.35963	0.374572	143	DMSO(n=143)
18	DMSO	ROI.18.x	0.264514	0.374572	143	DMSO(n=143)
19	DMSO	ROI.19.x	0.219873	0.374572	143	DMSO(n=143)
20	DMSO	ROI.20.x	0.352042	0.374572	143	DMSO(n=143)
21	DMSO	ROI.21.x	0.236535	0.374572	143	DMSO(n=143)
22	DMSO	ROI.22.x	0.239369	0.374572	143	DMSO(n=143)
23	DMSO	ROI.23.x	0.171334	0.374572	143	DMSO(n=143)
24	DMSO	ROI.24.x	0.292401	0.374572	143	DMSO(n=143)
25	DMSO	ROI.25.x	0.412289	0.374572	143	DMSO(n=143)
26	DMSO	ROI.26.x	0.27646	0.374572	143	DMSO(n=143)
27	DMSO	ROI.27.x	0.471071	0.374572	143	DMSO(n=143)
28	DMSO	ROI.28.x	0.290815	0.374572	143	DMSO(n=143)
29	DMSO	ROI.29.x	0.605402	0.374572	143	DMSO(n=143)
30	DMSO	ROI.30.x	0.303615	0.374572	143	DMSO(n=143)
31	DMSO	ROI.31.x	0.286181	0.374572	143	DMSO(n=143)
32	DMSO	ROI.32.x	0.361663	0.374572	143	DMSO(n=143)
33	DMSO	ROI.33.x	0.500335	0.374572	143	DMSO(n=143)
34	DMSO	ROI.34.x	0.346235	0.374572	143	DMSO(n=143)
35	DMSO	ROI.35.x	0.21736	0.374572	143	DMSO(n=143)
36	DMSO	ROI.36.x	0.268709	0.374572	143	DMSO(n=143)
37	DMSO	ROI.37.x	0.359407	0.374572	143	DMSO(n=143)
38	DMSO	ROI.38.x	0.193422	0.374572	143	DMSO(n=143)
39	DMSO	ROI.39.x	0.273163	0.374572	143	DMSO(n=143)
40	DMSO	ROI.40.x	0.290294	0.374572	143	DMSO(n=143)
41	DMSO	ROI.41.x	0.512387	0.374572	143	DMSO(n=143)
42	DMSO	ROI.42.x	0.34788	0.374572	143	DMSO(n=143)
43	DMSO	ROI.43.x	0.238817	0.374572	143	DMSO(n=143)
44	DMSO	ROI.44.x	0.464341	0.374572	143	DMSO(n=143)
45	DMSO	ROI.45.x	0.312582	0.374572	143	DMSO(n=143)
46	DMSO	ROI.1.y	0.392351	0.374572	143	DMSO(n=143)
47	DMSO	ROI.2.y	0.363509	0.374572	143	DMSO(n=143)
48	DMSO	ROI.3.y	0.553804	0.374572	143	DMSO(n=143)
49	DMSO	ROI.4.y	0.376449	0.374572	143	DMSO(n=143)
50	DMSO	ROI.5.y	0.459529	0.374572	143	DMSO(n=143)
51	DMSO	ROI.6.y	0.284699	0.374572	143	DMSO(n=143)
52	DMSO	ROI.7.y	0.38031	0.374572	143	DMSO(n=143)
53	DMSO	ROI.8.y	0.38078	0.374572	143	DMSO(n=143)
54	DMSO	ROI.9.y	0.41271	0.374572	143	DMSO(n=143)
55	DMSO	ROI.10.y	0.407742	0.374572	143	DMSO(n=143)
56	DMSO	ROI.11.y	0.220723	0.374572	143	DMSO(n=143)
57	DMSO	ROI.12.y	0.294082	0.374572	143	DMSO(n=143)
58	DMSO	ROI.13.y	0.501073	0.374572	143	DMSO(n=143)
59	DMSO	ROI.14.y	0.314309	0.374572	143	DMSO(n=143)
60	DMSO	ROI.15.y	0.467931	0.374572	143	DMSO(n=143)
61	DMSO	ROI.16.y	0.472701	0.374572	143	DMSO(n=143)
62	DMSO	ROI.17.y	0.367288	0.374572	143	DMSO(n=143)
63	DMSO	ROI.18.y	0.350304	0.374572	143	DMSO(n=143)
64	DMSO	ROI.19.y	0.208488	0.374572	143	DMSO(n=143)
65	DMSO	ROI.20.y	0.61347	0.374572	143	DMSO(n=143)
66	DMSO	ROI.21.y	0.32604	0.374572	143	DMSO(n=143)
67	DMSO	ROI.22.y	0.233541	0.374572	143	DMSO(n=143)
68	DMSO	ROI.23.y	0.169271	0.374572	143	DMSO(n=143)
69	DMSO	ROI.24.y	0.337631	0.374572	143	DMSO(n=143)
70	DMSO	ROI.25.y	1.22105	0.374572	143	DMSO(n=143)
71	DMSO	ROI.26.y	0.370103	0.374572	143	DMSO(n=143)
72	DMSO	ROI.27.y	0.330644	0.374572	143	DMSO(n=143)
73	DMSO	ROI.28.y	0.309185	0.374572	143	DMSO(n=143)
74	DMSO	ROI.29.y	0.40853	0.374572	143	DMSO(n=143)
75	DMSO	ROI.30.y	0.232987	0.374572	143	DMSO(n=143)
76	DMSO	ROI.31.y	0.351934	0.374572	143	DMSO(n=143)
77	DMSO	ROI.32.y	0.361082	0.374572	143	DMSO(n=143)
78	DMSO	ROI.33.y	0.220046	0.374572	143	DMSO(n=143)
79	DMSO	ROI.34.y	0.218402	0.374572	143	DMSO(n=143)
80	DMSO	ROI.35.y	0.325797	0.374572	143	DMSO(n=143)
81	DMSO	ROI.37.y	0.350305	0.374572	143	DMSO(n=143)
82	DMSO	ROI.38.y	0.176625	0.374572	143	DMSO(n=143)
83	DMSO	ROI.39.y	0.4449	0.374572	143	DMSO(n=143)
84	DMSO	ROI.40.y	0.395222	0.374572	143	DMSO(n=143)
85	DMSO	ROI.41.y	0.301165	0.374572	143	DMSO(n=143)
86	DMSO	ROI.42.y	0.420692	0.374572	143	DMSO(n=143)
87	DMSO	ROI.43.y	0.35509	0.374572	143	DMSO(n=143)
88	DMSO	ROI.44.y	0.214474	0.374572	143	DMSO(n=143)
89	DMSO	ROI.45.y	0.372696	0.374572	143	DMSO(n=143)
90	DMSO	ROI.46.x	0.366046	0.374572	143	DMSO(n=143)
91	DMSO	ROI.47.x	0.647003	0.374572	143	DMSO(n=143)
92	DMSO	ROI.48.x	0.299606	0.374572	143	DMSO(n=143)
93	DMSO	ROI.1	0.456626	0.374572	143	DMSO(n=143)
94	DMSO	ROI.2	0.357928	0.374572	143	DMSO(n=143)
95	DMSO	ROI.3	0.69233	0.374572	143	DMSO(n=143)
96	DMSO	ROI.4	0.223634	0.374572	143	DMSO(n=143)
97	DMSO	ROI.5	0.426531	0.374572	143	DMSO(n=143)
98	DMSO	ROI.6	0.747424	0.374572	143	DMSO(n=143)
99	DMSO	ROI.7	0.437459	0.374572	143	DMSO(n=143)
100	DMSO	ROI.8	0.244923	0.374572	143	DMSO(n=143)
101	DMSO	ROI.9	0.300417	0.374572	143	DMSO(n=143)
102	DMSO	ROI.10	0.549076	0.374572	143	DMSO(n=143)
103	DMSO	ROI.11	0.425508	0.374572	143	DMSO(n=143)
104	DMSO	ROI.12	0.147124	0.374572	143	DMSO(n=143)
105	DMSO	ROI.13	0.17997	0.374572	143	DMSO(n=143)
106	DMSO	ROI.14	0.345667	0.374572	143	DMSO(n=143)
107	DMSO	ROI.15	0.638022	0.374572	143	DMSO(n=143)
108	DMSO	ROI.16	0.422534	0.374572	143	DMSO(n=143)
109	DMSO	ROI.17	0.196438	0.374572	143	DMSO(n=143)
110	DMSO	ROI.18	0.220061	0.374572	143	DMSO(n=143)
111	DMSO	ROI.19	0.275047	0.374572	143	DMSO(n=143)
112	DMSO	ROI.20	0.327368	0.374572	143	DMSO(n=143)
113	DMSO	ROI.21	0.518762	0.374572	143	DMSO(n=143)
114	DMSO	ROI.22	0.468929	0.374572	143	DMSO(n=143)
115	DMSO	ROI.23	0.388639	0.374572	143	DMSO(n=143)
116	DMSO	ROI.24	0.398989	0.374572	143	DMSO(n=143)
117	DMSO	ROI.25	0.376567	0.374572	143	DMSO(n=143)
118	DMSO	ROI.26	0.577621	0.374572	143	DMSO(n=143)
119	DMSO	ROI.27	0.303838	0.374572	143	DMSO(n=143)
120	DMSO	ROI.28	0.276238	0.374572	143	DMSO(n=143)
121	DMSO	ROI.29	0.482274	0.374572	143	DMSO(n=143)
122	DMSO	ROI.30	0.38709	0.374572	143	DMSO(n=143)
123	DMSO	ROI.31	0.25875	0.374572	143	DMSO(n=143)
124	DMSO	ROI.32	0.520908	0.374572	143	DMSO(n=143)
125	DMSO	ROI.33	0.492315	0.374572	143	DMSO(n=143)
126	DMSO	ROI.34	0.197454	0.374572	143	DMSO(n=143)
127	DMSO	ROI.35	0.295166	0.374572	143	DMSO(n=143)
128	DMSO	ROI.36.y	0.365796	0.374572	143	DMSO(n=143)
129	DMSO	ROI.37	0.198468	0.374572	143	DMSO(n=143)
130	DMSO	ROI.38	0.437628	0.374572	143	DMSO(n=143)
131	DMSO	ROI.39	1.31938	0.374572	143	DMSO(n=143)
132	DMSO	ROI.40	0.5074	0.374572	143	DMSO(n=143)
133	DMSO	ROI.41	0.345876	0.374572	143	DMSO(n=143)
134	DMSO	ROI.42	0.502621	0.374572	143	DMSO(n=143)
135	DMSO	ROI.43	0.327063	0.374572	143	DMSO(n=143)
136	DMSO	ROI.44	0.222586	0.374572	143	DMSO(n=143)
137	DMSO	ROI.45	0.334522	0.374572	143	DMSO(n=143)
138	DMSO	ROI.46.y	0.617915	0.374572	143	DMSO(n=143)
139	DMSO	ROI.47.y	0.25096	0.374572	143	DMSO(n=143)
140	DMSO	ROI.48.y	0.420138	0.374572	143	DMSO(n=143)
141	DMSO	ROI.49	0.303144	0.374572	143	DMSO(n=143)
142	DMSO	ROI.50	0.33499	0.374572	143	DMSO(n=143)
143	DMSO	ROI.51	0.231924	0.374572	143	DMSO(n=143)
144	1G244	ROI.1.x	1.98739	2.49765	149	1G244(n=149)
145	1G244	ROI.2.x	2.33019	2.49765	149	1G244(n=149)
146	1G244	ROI.3.x	1.79578	2.49765	149	1G244(n=149)
147	1G244	ROI.4.x	1.40617	2.49765	149	1G244(n=149)
148	1G244	ROI.5.x	4.39673	2.49765	149	1G244(n=149)
149	1G244	ROI.6.x	2.83147	2.49765	149	1G244(n=149)
150	1G244	ROI.7.x	1.75887	2.49765	149	1G244(n=149)
151	1G244	ROI.8.x	2.45197	2.49765	149	1G244(n=149)
152	1G244	ROI.9.x	1.69312	2.49765	149	1G244(n=149)
153	1G244	ROI.10.x	1.96945	2.49765	149	1G244(n=149)
154	1G244	ROI.11.x	2.00762	2.49765	149	1G244(n=149)
155	1G244	ROI.12.x	2.09403	2.49765	149	1G244(n=149)
156	1G244	ROI.13.x	2.04454	2.49765	149	1G244(n=149)
157	1G244	ROI.14.x	2.67275	2.49765	149	1G244(n=149)
158	1G244	ROI.15.x	2.72466	2.49765	149	1G244(n=149)
159	1G244	ROI.16.x	2.80108	2.49765	149	1G244(n=149)
160	1G244	ROI.17.x	3.1087	2.49765	149	1G244(n=149)
161	1G244	ROI.18.x	2.06052	2.49765	149	1G244(n=149)
162	1G244	ROI.19.x	1.68207	2.49765	149	1G244(n=149)
163	1G244	ROI.20.x	2.99626	2.49765	149	1G244(n=149)
164	1G244	ROI.21.x	2.21494	2.49765	149	1G244(n=149)
165	1G244	ROI.22.x	2.09033	2.49765	149	1G244(n=149)
166	1G244	ROI.23.x	1.80432	2.49765	149	1G244(n=149)
167	1G244	ROI.24.x	2.17747	2.49765	149	1G244(n=149)
168	1G244	ROI.25.x	1.61191	2.49765	149	1G244(n=149)
169	1G244	ROI.26.x	1.42509	2.49765	149	1G244(n=149)
170	1G244	ROI.27.x	1.96612	2.49765	149	1G244(n=149)
171	1G244	ROI.28.x	3.99142	2.49765	149	1G244(n=149)
172	1G244	ROI.29.x	2.358	2.49765	149	1G244(n=149)
173	1G244	ROI.30.x	4.71303	2.49765	149	1G244(n=149)
174	1G244	ROI.31.x	5.35626	2.49765	149	1G244(n=149)
175	1G244	ROI.32.x	4.52501	2.49765	149	1G244(n=149)
176	1G244	ROI.33.x	2.2198	2.49765	149	1G244(n=149)
177	1G244	ROI.34.x	1.48613	2.49765	149	1G244(n=149)
178	1G244	ROI.35.x	1.86443	2.49765	149	1G244(n=149)
179	1G244	ROI.36.x	1.75075	2.49765	149	1G244(n=149)
180	1G244	ROI.37.x	2.34663	2.49765	149	1G244(n=149)
181	1G244	ROI.38.x	3.10446	2.49765	149	1G244(n=149)
182	1G244	ROI.39.x	2.39239	2.49765	149	1G244(n=149)
183	1G244	ROI.40.x	2.33476	2.49765	149	1G244(n=149)
184	1G244	ROI.41.x	3.19306	2.49765	149	1G244(n=149)
185	1G244	ROI.42.x	2.41914	2.49765	149	1G244(n=149)
186	1G244	ROI.43.x	2.03739	2.49765	149	1G244(n=149)
187	1G244	ROI.44.x	2.94939	2.49765	149	1G244(n=149)
188	1G244	ROI.45.x	2.53848	2.49765	149	1G244(n=149)
189	1G244	ROI.46.x	4.04165	2.49765	149	1G244(n=149)
190	1G244	ROI.47.x	2.87086	2.49765	149	1G244(n=149)
191	1G244	ROI.48.x	2.85912	2.49765	149	1G244(n=149)
192	1G244	ROI.49	3.91509	2.49765	149	1G244(n=149)
193	1G244	ROI.50	2.37709	2.49765	149	1G244(n=149)
194	1G244	ROI.51	1.84142	2.49765	149	1G244(n=149)
195	1G244	ROI.52	4.27711	2.49765	149	1G244(n=149)
196	1G244	ROI.53	2.77115	2.49765	149	1G244(n=149)
197	1G244	ROI.54	3.405	2.49765	149	1G244(n=149)
198	1G244	ROI.55	2.12381	2.49765	149	1G244(n=149)
199	1G244	ROI.56	2.09251	2.49765	149	1G244(n=149)
200	1G244	ROI.1.y	2.00507	2.49765	149	1G244(n=149)
201	1G244	ROI.2.y	2.05302	2.49765	149	1G244(n=149)
202	1G244	ROI.3.y	1.61998	2.49765	149	1G244(n=149)
203	1G244	ROI.4.y	2.11016	2.49765	149	1G244(n=149)
204	1G244	ROI.5.y	1.79736	2.49765	149	1G244(n=149)
205	1G244	ROI.6.y	2.13739	2.49765	149	1G244(n=149)
206	1G244	ROI.7.y	2.56469	2.49765	149	1G244(n=149)
207	1G244	ROI.8.y	3.65234	2.49765	149	1G244(n=149)
208	1G244	ROI.9.y	2.22237	2.49765	149	1G244(n=149)
209	1G244	ROI.10.y	1.73773	2.49765	149	1G244(n=149)
210	1G244	ROI.11.y	2.4544	2.49765	149	1G244(n=149)
211	1G244	ROI.12.y	2.80672	2.49765	149	1G244(n=149)
212	1G244	ROI.13.y	1.6979	2.49765	149	1G244(n=149)
213	1G244	ROI.14.y	1.61324	2.49765	149	1G244(n=149)
214	1G244	ROI.15.y	2.15498	2.49765	149	1G244(n=149)
215	1G244	ROI.16.y	1.98744	2.49765	149	1G244(n=149)
216	1G244	ROI.17.y	2.82244	2.49765	149	1G244(n=149)
217	1G244	ROI.18.y	3.24635	2.49765	149	1G244(n=149)
218	1G244	ROI.19.y	2.61536	2.49765	149	1G244(n=149)
219	1G244	ROI.20.y	2.81831	2.49765	149	1G244(n=149)
220	1G244	ROI.21.y	2.70517	2.49765	149	1G244(n=149)
221	1G244	ROI.22.y	3.51267	2.49765	149	1G244(n=149)
222	1G244	ROI.23.y	0.963683	2.49765	149	1G244(n=149)
223	1G244	ROI.24.y	3.11816	2.49765	149	1G244(n=149)
224	1G244	ROI.25.y	3.10712	2.49765	149	1G244(n=149)
225	1G244	ROI.26.y	3.15717	2.49765	149	1G244(n=149)
226	1G244	ROI.27.y	2.2758	2.49765	149	1G244(n=149)
227	1G244	ROI.28.y	2.91506	2.49765	149	1G244(n=149)
228	1G244	ROI.29.y	2.24656	2.49765	149	1G244(n=149)
229	1G244	ROI.30.y	2.11758	2.49765	149	1G244(n=149)
230	1G244	ROI.31.y	2.96504	2.49765	149	1G244(n=149)
231	1G244	ROI.32.y	1.29215	2.49765	149	1G244(n=149)
232	1G244	ROI.33.y	1.5309	2.49765	149	1G244(n=149)
233	1G244	ROI.34.y	3.80719	2.49765	149	1G244(n=149)
234	1G244	ROI.35.y	2.13273	2.49765	149	1G244(n=149)
235	1G244	ROI.36.y	1.7941	2.49765	149	1G244(n=149)
236	1G244	ROI.37.y	3.02728	2.49765	149	1G244(n=149)
237	1G244	ROI.38.y	3.10166	2.49765	149	1G244(n=149)
238	1G244	ROI.39.y	1.95648	2.49765	149	1G244(n=149)
239	1G244	ROI.40.y	1.62472	2.49765	149	1G244(n=149)
240	1G244	ROI.41.y	2.77597	2.49765	149	1G244(n=149)
241	1G244	ROI.42.y	1.84374	2.49765	149	1G244(n=149)
242	1G244	ROI.43.y	2.52499	2.49765	149	1G244(n=149)
243	1G244	ROI.44.y	3.49926	2.49765	149	1G244(n=149)
244	1G244	ROI.45.y	2.51199	2.49765	149	1G244(n=149)
245	1G244	ROI.46.y	2.65794	2.49765	149	1G244(n=149)
246	1G244	ROI.47.y	2.19337	2.49765	149	1G244(n=149)
247	1G244	ROI.48.y	2.28575	2.49765	149	1G244(n=149)
248	1G244	ROI.1	2.22079	2.49765	149	1G244(n=149)
249	1G244	ROI.2	3.508	2.49765	149	1G244(n=149)
250	1G244	ROI.3	2.87471	2.49765	149	1G244(n=149)
251	1G244	ROI.4	1.92634	2.49765	149	1G244(n=149)
252	1G244	ROI.5	2.48914	2.49765	149	1G244(n=149)
253	1G244	ROI.6	2.03221	2.49765	149	1G244(n=149)
254	1G244	ROI.7	1.97374	2.49765	149	1G244(n=149)
255	1G244	ROI.8	3.0135	2.49765	149	1G244(n=149)
256	1G244	ROI.9	2.59025	2.49765	149	1G244(n=149)
257	1G244	ROI.10	2.63466	2.49765	149	1G244(n=149)
258	1G244	ROI.11	2.99792	2.49765	149	1G244(n=149)
259	1G244	ROI.12	2.41212	2.49765	149	1G244(n=149)
260	1G244	ROI.13	2.91208	2.49765	149	1G244(n=149)
261	1G244	ROI.14	2.35129	2.49765	149	1G244(n=149)
262	1G244	ROI.15	2.71851	2.49765	149	1G244(n=149)
263	1G244	ROI.16	2.60546	2.49765	149	1G244(n=149)
264	1G244	ROI.17	1.09205	2.49765	149	1G244(n=149)
265	1G244	ROI.18	2.4985	2.49765	149	1G244(n=149)
266	1G244	ROI.19	1.45556	2.49765	149	1G244(n=149)
267	1G244	ROI.20	2.43608	2.49765	149	1G244(n=149)
268	1G244	ROI.21	1.94392	2.49765	149	1G244(n=149)
269	1G244	ROI.22	2.79906	2.49765	149	1G244(n=149)
270	1G244	ROI.23	2.09743	2.49765	149	1G244(n=149)
271	1G244	ROI.24	2.43375	2.49765	149	1G244(n=149)
272	1G244	ROI.25	2.14699	2.49765	149	1G244(n=149)
273	1G244	ROI.26	1.70609	2.49765	149	1G244(n=149)
274	1G244	ROI.27	1.48833	2.49765	149	1G244(n=149)
275	1G244	ROI.28	1.79945	2.49765	149	1G244(n=149)
276	1G244	ROI.29	4.26897	2.49765	149	1G244(n=149)
277	1G244	ROI.30	1.45418	2.49765	149	1G244(n=149)
278	1G244	ROI.31	3.0725	2.49765	149	1G244(n=149)
279	1G244	ROI.32	4.47472	2.49765	149	1G244(n=149)
280	1G244	ROI.33	2.11367	2.49765	149	1G244(n=149)
281	1G244	ROI.34	1.91749	2.49765	149	1G244(n=149)
282	1G244	ROI.35	1.93589	2.49765	149	1G244(n=149)
283	1G244	ROI.36	2.53536	2.49765	149	1G244(n=149)
284	1G244	ROI.37	3.26843	2.49765	149	1G244(n=149)
285	1G244	ROI.38	2.53905	2.49765	149	1G244(n=149)
286	1G244	ROI.39	4.13173	2.49765	149	1G244(n=149)
287	1G244	ROI.40	2.8234	2.49765	149	1G244(n=149)
288	1G244	ROI.41	1.49491	2.49765	149	1G244(n=149)
289	1G244	ROI.42	2.63229	2.49765	149	1G244(n=149)
290	1G244	ROI.43	1.82953	2.49765	149	1G244(n=149)
291	1G244	ROI.44	3.7319	2.49765	149	1G244(n=149)
292	1G244	ROI.45	2.74695	2.49765	149	1G244(n=149)
293	Sitagliptin	ROI.1.x	0.301472	0.354406	163	Sitagliptin(n=163)
294	Sitagliptin	ROI.2.x	0.951834	0.354406	163	Sitagliptin(n=163)
295	Sitagliptin	ROI.3.x	0.683589	0.354406	163	Sitagliptin(n=163)
296	Sitagliptin	ROI.4.x	0.44592	0.354406	163	Sitagliptin(n=163)
297	Sitagliptin	ROI.5.x	0.288644	0.354406	163	Sitagliptin(n=163)
298	Sitagliptin	ROI.6.x	0.276989	0.354406	163	Sitagliptin(n=163)
299	Sitagliptin	ROI.7.x	0.569894	0.354406	163	Sitagliptin(n=163)
300	Sitagliptin	ROI.8.x	0.285603	0.354406	163	Sitagliptin(n=163)
301	Sitagliptin	ROI.9.x	0.425521	0.354406	163	Sitagliptin(n=163)
302	Sitagliptin	ROI.10.x	0.355422	0.354406	163	Sitagliptin(n=163)
303	Sitagliptin	ROI.11.x	0.382028	0.354406	163	Sitagliptin(n=163)
304	Sitagliptin	ROI.13.x	0.35606	0.354406	163	Sitagliptin(n=163)
305	Sitagliptin	ROI.14.x	0.345571	0.354406	163	Sitagliptin(n=163)
306	Sitagliptin	ROI.15.x	0.376657	0.354406	163	Sitagliptin(n=163)
307	Sitagliptin	ROI.16.x	0.488815	0.354406	163	Sitagliptin(n=163)
308	Sitagliptin	ROI.17.x	0.306043	0.354406	163	Sitagliptin(n=163)
309	Sitagliptin	ROI.18.x	0.300468	0.354406	163	Sitagliptin(n=163)
310	Sitagliptin	ROI.19.x	0.319296	0.354406	163	Sitagliptin(n=163)
311	Sitagliptin	ROI.20.x	0.290648	0.354406	163	Sitagliptin(n=163)
312	Sitagliptin	ROI.21.x	0.239585	0.354406	163	Sitagliptin(n=163)
313	Sitagliptin	ROI.22.x	0.263052	0.354406	163	Sitagliptin(n=163)
314	Sitagliptin	ROI.23.x	0.663172	0.354406	163	Sitagliptin(n=163)
315	Sitagliptin	ROI.24.x	0.372387	0.354406	163	Sitagliptin(n=163)
316	Sitagliptin	ROI.25.x	0.237205	0.354406	163	Sitagliptin(n=163)
317	Sitagliptin	ROI.26.x	0.373954	0.354406	163	Sitagliptin(n=163)
318	Sitagliptin	ROI.27.x	0.211866	0.354406	163	Sitagliptin(n=163)
319	Sitagliptin	ROI.28.x	0.247099	0.354406	163	Sitagliptin(n=163)
320	Sitagliptin	ROI.29.x	0.400984	0.354406	163	Sitagliptin(n=163)
321	Sitagliptin	ROI.30.x	0.385077	0.354406	163	Sitagliptin(n=163)
322	Sitagliptin	ROI.31.x	0.366451	0.354406	163	Sitagliptin(n=163)
323	Sitagliptin	ROI.32.x	0.475954	0.354406	163	Sitagliptin(n=163)
324	Sitagliptin	ROI.33.x	0.398423	0.354406	163	Sitagliptin(n=163)
325	Sitagliptin	ROI.34.x	0.393776	0.354406	163	Sitagliptin(n=163)
326	Sitagliptin	ROI.35.x	0.388144	0.354406	163	Sitagliptin(n=163)
327	Sitagliptin	ROI.36.x	0.34913	0.354406	163	Sitagliptin(n=163)
328	Sitagliptin	ROI.38.x	0.358669	0.354406	163	Sitagliptin(n=163)
329	Sitagliptin	ROI.40.x	0.320929	0.354406	163	Sitagliptin(n=163)
330	Sitagliptin	ROI.41.x	0.411646	0.354406	163	Sitagliptin(n=163)
331	Sitagliptin	ROI.42.x	0.333561	0.354406	163	Sitagliptin(n=163)
332	Sitagliptin	ROI.43.x	0.198995	0.354406	163	Sitagliptin(n=163)
333	Sitagliptin	ROI.44.x	0.183553	0.354406	163	Sitagliptin(n=163)
334	Sitagliptin	ROI.45.x	0.160083	0.354406	163	Sitagliptin(n=163)
335	Sitagliptin	ROI.46.x	0.338877	0.354406	163	Sitagliptin(n=163)
336	Sitagliptin	ROI.47.x	0.714327	0.354406	163	Sitagliptin(n=163)
337	Sitagliptin	ROI.1.y	0.156928	0.354406	163	Sitagliptin(n=163)
338	Sitagliptin	ROI.2.y	0.179031	0.354406	163	Sitagliptin(n=163)
339	Sitagliptin	ROI.3.y	0.174561	0.354406	163	Sitagliptin(n=163)
340	Sitagliptin	ROI.4.y	0.222158	0.354406	163	Sitagliptin(n=163)
341	Sitagliptin	ROI.5.y	0.425387	0.354406	163	Sitagliptin(n=163)
342	Sitagliptin	ROI.6.y	0.203876	0.354406	163	Sitagliptin(n=163)
343	Sitagliptin	ROI.7.y	0.208557	0.354406	163	Sitagliptin(n=163)
344	Sitagliptin	ROI.8.y	0.275826	0.354406	163	Sitagliptin(n=163)
345	Sitagliptin	ROI.9.y	0.232518	0.354406	163	Sitagliptin(n=163)
346	Sitagliptin	ROI.10.y	0.168968	0.354406	163	Sitagliptin(n=163)
347	Sitagliptin	ROI.11.y	0.268603	0.354406	163	Sitagliptin(n=163)
348	Sitagliptin	ROI.12.x	0.225392	0.354406	163	Sitagliptin(n=163)
349	Sitagliptin	ROI.13.y	0.229793	0.354406	163	Sitagliptin(n=163)
350	Sitagliptin	ROI.14.y	0.271804	0.354406	163	Sitagliptin(n=163)
351	Sitagliptin	ROI.15.y	0.355069	0.354406	163	Sitagliptin(n=163)
352	Sitagliptin	ROI.16.y	0.17608	0.354406	163	Sitagliptin(n=163)
353	Sitagliptin	ROI.17.y	0.165812	0.354406	163	Sitagliptin(n=163)
354	Sitagliptin	ROI.18.y	0.333258	0.354406	163	Sitagliptin(n=163)
355	Sitagliptin	ROI.19.y	0.319623	0.354406	163	Sitagliptin(n=163)
356	Sitagliptin	ROI.20.y	0.273878	0.354406	163	Sitagliptin(n=163)
357	Sitagliptin	ROI.21.y	0.370236	0.354406	163	Sitagliptin(n=163)
358	Sitagliptin	ROI.22.y	0.399355	0.354406	163	Sitagliptin(n=163)
359	Sitagliptin	ROI.23.y	0.292574	0.354406	163	Sitagliptin(n=163)
360	Sitagliptin	ROI.24.y	0.353082	0.354406	163	Sitagliptin(n=163)
361	Sitagliptin	ROI.25.y	0.398364	0.354406	163	Sitagliptin(n=163)
362	Sitagliptin	ROI.26.y	0.310883	0.354406	163	Sitagliptin(n=163)
363	Sitagliptin	ROI.27.y	0.506309	0.354406	163	Sitagliptin(n=163)
364	Sitagliptin	ROI.28.y	0.538709	0.354406	163	Sitagliptin(n=163)
365	Sitagliptin	ROI.29.y	0.320781	0.354406	163	Sitagliptin(n=163)
366	Sitagliptin	ROI.30.y	0.319094	0.354406	163	Sitagliptin(n=163)
367	Sitagliptin	ROI.31.y	0.229538	0.354406	163	Sitagliptin(n=163)
368	Sitagliptin	ROI.32.y	0.203003	0.354406	163	Sitagliptin(n=163)
369	Sitagliptin	ROI.33.y	0.158769	0.354406	163	Sitagliptin(n=163)
370	Sitagliptin	ROI.34.y	0.524725	0.354406	163	Sitagliptin(n=163)
371	Sitagliptin	ROI.35.y	0.314335	0.354406	163	Sitagliptin(n=163)
372	Sitagliptin	ROI.36.y	0.232456	0.354406	163	Sitagliptin(n=163)
373	Sitagliptin	ROI.37.x	0.383444	0.354406	163	Sitagliptin(n=163)
374	Sitagliptin	ROI.38.y	0.510521	0.354406	163	Sitagliptin(n=163)
375	Sitagliptin	ROI.39.x	0.393905	0.354406	163	Sitagliptin(n=163)
376	Sitagliptin	ROI.40.y	0.416927	0.354406	163	Sitagliptin(n=163)
377	Sitagliptin	ROI.41.y	0.377874	0.354406	163	Sitagliptin(n=163)
378	Sitagliptin	ROI.42.y	0.456525	0.354406	163	Sitagliptin(n=163)
379	Sitagliptin	ROI.43.y	0.455283	0.354406	163	Sitagliptin(n=163)
380	Sitagliptin	ROI.44.y	0.402471	0.354406	163	Sitagliptin(n=163)
381	Sitagliptin	ROI.45.y	0.422169	0.354406	163	Sitagliptin(n=163)
382	Sitagliptin	ROI.46.y	0.462165	0.354406	163	Sitagliptin(n=163)
383	Sitagliptin	ROI.47.y	0.154664	0.354406	163	Sitagliptin(n=163)
384	Sitagliptin	ROI.48.x	0.270025	0.354406	163	Sitagliptin(n=163)
385	Sitagliptin	ROI.49.x	0.28529	0.354406	163	Sitagliptin(n=163)
386	Sitagliptin	ROI.50.x	0.515495	0.354406	163	Sitagliptin(n=163)
387	Sitagliptin	ROI.51.x	0.390735	0.354406	163	Sitagliptin(n=163)
388	Sitagliptin	ROI.52.x	0.442538	0.354406	163	Sitagliptin(n=163)
389	Sitagliptin	ROI.53.x	0.241786	0.354406	163	Sitagliptin(n=163)
390	Sitagliptin	ROI.54.x	0.331267	0.354406	163	Sitagliptin(n=163)
391	Sitagliptin	ROI.55.x	0.373071	0.354406	163	Sitagliptin(n=163)
392	Sitagliptin	ROI.56.x	0.319793	0.354406	163	Sitagliptin(n=163)
393	Sitagliptin	ROI.1	0.255491	0.354406	163	Sitagliptin(n=163)
394	Sitagliptin	ROI.2	0.265478	0.354406	163	Sitagliptin(n=163)
395	Sitagliptin	ROI.3	0.645581	0.354406	163	Sitagliptin(n=163)
396	Sitagliptin	ROI.4	0.434639	0.354406	163	Sitagliptin(n=163)
397	Sitagliptin	ROI.5	0.414849	0.354406	163	Sitagliptin(n=163)
398	Sitagliptin	ROI.6	0.904621	0.354406	163	Sitagliptin(n=163)
399	Sitagliptin	ROI.7	0.573344	0.354406	163	Sitagliptin(n=163)
400	Sitagliptin	ROI.8	0.346028	0.354406	163	Sitagliptin(n=163)
401	Sitagliptin	ROI.9	0.277809	0.354406	163	Sitagliptin(n=163)
402	Sitagliptin	ROI.10	0.334108	0.354406	163	Sitagliptin(n=163)
403	Sitagliptin	ROI.11	0.603991	0.354406	163	Sitagliptin(n=163)
404	Sitagliptin	ROI.12.y	0.296451	0.354406	163	Sitagliptin(n=163)
405	Sitagliptin	ROI.13	0.495864	0.354406	163	Sitagliptin(n=163)
406	Sitagliptin	ROI.14	0.328579	0.354406	163	Sitagliptin(n=163)
407	Sitagliptin	ROI.15	0.212976	0.354406	163	Sitagliptin(n=163)
408	Sitagliptin	ROI.16	0.327455	0.354406	163	Sitagliptin(n=163)
409	Sitagliptin	ROI.17	0.513208	0.354406	163	Sitagliptin(n=163)
410	Sitagliptin	ROI.18	0.269353	0.354406	163	Sitagliptin(n=163)
411	Sitagliptin	ROI.19	0.250036	0.354406	163	Sitagliptin(n=163)
412	Sitagliptin	ROI.20	0.635036	0.354406	163	Sitagliptin(n=163)
413	Sitagliptin	ROI.21	0.291109	0.354406	163	Sitagliptin(n=163)
414	Sitagliptin	ROI.22	0.555463	0.354406	163	Sitagliptin(n=163)
415	Sitagliptin	ROI.23	0.423515	0.354406	163	Sitagliptin(n=163)
416	Sitagliptin	ROI.24	0.280202	0.354406	163	Sitagliptin(n=163)
417	Sitagliptin	ROI.25	0.164961	0.354406	163	Sitagliptin(n=163)
418	Sitagliptin	ROI.26	0.437876	0.354406	163	Sitagliptin(n=163)
419	Sitagliptin	ROI.28	0.314773	0.354406	163	Sitagliptin(n=163)
420	Sitagliptin	ROI.29	0.230018	0.354406	163	Sitagliptin(n=163)
421	Sitagliptin	ROI.30	0.326908	0.354406	163	Sitagliptin(n=163)
422	Sitagliptin	ROI.31	0.307197	0.354406	163	Sitagliptin(n=163)
423	Sitagliptin	ROI.32	0.36979	0.354406	163	Sitagliptin(n=163)
424	Sitagliptin	ROI.33	0.270518	0.354406	163	Sitagliptin(n=163)
425	Sitagliptin	ROI.34	0.332248	0.354406	163	Sitagliptin(n=163)
426	Sitagliptin	ROI.35	0.560164	0.354406	163	Sitagliptin(n=163)
427	Sitagliptin	ROI.36	0.373679	0.354406	163	Sitagliptin(n=163)
428	Sitagliptin	ROI.37.y	0.336687	0.354406	163	Sitagliptin(n=163)
429	Sitagliptin	ROI.38	0.40508	0.354406	163	Sitagliptin(n=163)
430	Sitagliptin	ROI.39.y	0.376447	0.354406	163	Sitagliptin(n=163)
431	Sitagliptin	ROI.40	0.469108	0.354406	163	Sitagliptin(n=163)
432	Sitagliptin	ROI.41	0.25837	0.354406	163	Sitagliptin(n=163)
433	Sitagliptin	ROI.42	0.274642	0.354406	163	Sitagliptin(n=163)
434	Sitagliptin	ROI.43	0.235226	0.354406	163	Sitagliptin(n=163)
435	Sitagliptin	ROI.44	0.26115	0.354406	163	Sitagliptin(n=163)
436	Sitagliptin	ROI.45	0.241138	0.354406	163	Sitagliptin(n=163)
437	Sitagliptin	ROI.46	0.24248	0.354406	163	Sitagliptin(n=163)
438	Sitagliptin	ROI.47	0.307278	0.354406	163	Sitagliptin(n=163)
439	Sitagliptin	ROI.48.y	0.379881	0.354406	163	Sitagliptin(n=163)
440	Sitagliptin	ROI.49.y	0.384134	0.354406	163	Sitagliptin(n=163)
441	Sitagliptin	ROI.50.y	0.410859	0.354406	163	Sitagliptin(n=163)
442	Sitagliptin	ROI.51.y	0.527772	0.354406	163	Sitagliptin(n=163)
443	Sitagliptin	ROI.52.y	0.293064	0.354406	163	Sitagliptin(n=163)
444	Sitagliptin	ROI.53.y	0.359191	0.354406	163	Sitagliptin(n=163)
445	Sitagliptin	ROI.54.y	0.414497	0.354406	163	Sitagliptin(n=163)
446	Sitagliptin	ROI.55.y	0.291483	0.354406	163	Sitagliptin(n=163)
447	Sitagliptin	ROI.56.y	0.42913	0.354406	163	Sitagliptin(n=163)
448	Sitagliptin	ROI.57	0.281843	0.354406	163	Sitagliptin(n=163)
449	Sitagliptin	ROI.58	0.240392	0.354406	163	Sitagliptin(n=163)
450	Sitagliptin	ROI.59	0.479277	0.354406	163	Sitagliptin(n=163)
451	Sitagliptin	ROI.60	0.412346	0.354406	163	Sitagliptin(n=163)
452	Sitagliptin	ROI.61	0.43564	0.354406	163	Sitagliptin(n=163)
453	Sitagliptin	ROI.62	0.463818	0.354406	163	Sitagliptin(n=163)
454	Sitagliptin	ROI.63	0.203396	0.354406	163	Sitagliptin(n=163)
455	Sitagliptin	ROI.64	0.24795	0.354406	163	Sitagliptin(n=163)
456	KYP-2047	ROI.1.x	0.174052	0.246465	163	KYP-2047(n=163)
457	KYP-2047	ROI.2.x	0.228727	0.246465	163	KYP-2047(n=163)
458	KYP-2047	ROI.4.x	0.184364	0.246465	163	KYP-2047(n=163)
459	KYP-2047	ROI.5.x	0.248186	0.246465	163	KYP-2047(n=163)
460	KYP-2047	ROI.6.x	0.323233	0.246465	163	KYP-2047(n=163)
461	KYP-2047	ROI.7.x	0.320533	0.246465	163	KYP-2047(n=163)
462	KYP-2047	ROI.8.x	0.160072	0.246465	163	KYP-2047(n=163)
463	KYP-2047	ROI.9.x	0.214767	0.246465	163	KYP-2047(n=163)
464	KYP-2047	ROI.10.x	0.185777	0.246465	163	KYP-2047(n=163)
465	KYP-2047	ROI.11.x	0.321645	0.246465	163	KYP-2047(n=163)
466	KYP-2047	ROI.12.x	0.195847	0.246465	163	KYP-2047(n=163)
467	KYP-2047	ROI.13.x	0.117182	0.246465	163	KYP-2047(n=163)
468	KYP-2047	ROI.14.x	0.184325	0.246465	163	KYP-2047(n=163)
469	KYP-2047	ROI.15.x	0.227278	0.246465	163	KYP-2047(n=163)
470	KYP-2047	ROI.16.x	0.326945	0.246465	163	KYP-2047(n=163)
471	KYP-2047	ROI.17.x	0.613965	0.246465	163	KYP-2047(n=163)
472	KYP-2047	ROI.18.x	0.19565	0.246465	163	KYP-2047(n=163)
473	KYP-2047	ROI.19.x	0.315687	0.246465	163	KYP-2047(n=163)
474	KYP-2047	ROI.20.x	0.155983	0.246465	163	KYP-2047(n=163)
475	KYP-2047	ROI.21.x	0.163765	0.246465	163	KYP-2047(n=163)
476	KYP-2047	ROI.22.x	0.26767	0.246465	163	KYP-2047(n=163)
477	KYP-2047	ROI.23.x	0.193702	0.246465	163	KYP-2047(n=163)
478	KYP-2047	ROI.24.x	0.18587	0.246465	163	KYP-2047(n=163)
479	KYP-2047	ROI.25.x	0.176682	0.246465	163	KYP-2047(n=163)
480	KYP-2047	ROI.26.x	0.303891	0.246465	163	KYP-2047(n=163)
481	KYP-2047	ROI.27.x	0.301571	0.246465	163	KYP-2047(n=163)
482	KYP-2047	ROI.28.x	0.270035	0.246465	163	KYP-2047(n=163)
483	KYP-2047	ROI.29.x	0.0900677	0.246465	163	KYP-2047(n=163)
484	KYP-2047	ROI.30.x	0.221753	0.246465	163	KYP-2047(n=163)
485	KYP-2047	ROI.31.x	0.221071	0.246465	163	KYP-2047(n=163)
486	KYP-2047	ROI.32.x	0.213513	0.246465	163	KYP-2047(n=163)
487	KYP-2047	ROI.33.x	0.167443	0.246465	163	KYP-2047(n=163)
488	KYP-2047	ROI.34.x	0.286019	0.246465	163	KYP-2047(n=163)
489	KYP-2047	ROI.35.x	0.136393	0.246465	163	KYP-2047(n=163)
490	KYP-2047	ROI.36.x	0.165101	0.246465	163	KYP-2047(n=163)
491	KYP-2047	ROI.37.x	0.338054	0.246465	163	KYP-2047(n=163)
492	KYP-2047	ROI.38.x	0.307032	0.246465	163	KYP-2047(n=163)
493	KYP-2047	ROI.39.x	0.163957	0.246465	163	KYP-2047(n=163)
494	KYP-2047	ROI.40.x	0.226593	0.246465	163	KYP-2047(n=163)
495	KYP-2047	ROI.41.x	0.272045	0.246465	163	KYP-2047(n=163)
496	KYP-2047	ROI.42.x	0.279376	0.246465	163	KYP-2047(n=163)
497	KYP-2047	ROI.44.x	0.197393	0.246465	163	KYP-2047(n=163)
498	KYP-2047	ROI.45.x	0.150403	0.246465	163	KYP-2047(n=163)
499	KYP-2047	ROI.46.x	0.209164	0.246465	163	KYP-2047(n=163)
500	KYP-2047	ROI.47.x	0.183577	0.246465	163	KYP-2047(n=163)
501	KYP-2047	ROI.48.x	0.394885	0.246465	163	KYP-2047(n=163)
502	KYP-2047	ROI.49.x	0.393133	0.246465	163	KYP-2047(n=163)
503	KYP-2047	ROI.50.x	0.289969	0.246465	163	KYP-2047(n=163)
504	KYP-2047	ROI.51.x	0.705594	0.246465	163	KYP-2047(n=163)
505	KYP-2047	ROI.52.x	0.225863	0.246465	163	KYP-2047(n=163)
506	KYP-2047	ROI.53.x	0.167189	0.246465	163	KYP-2047(n=163)
507	KYP-2047	ROI.54.x	0.134439	0.246465	163	KYP-2047(n=163)
508	KYP-2047	ROI.55.x	0.253404	0.246465	163	KYP-2047(n=163)
509	KYP-2047	ROI.56.x	0.249143	0.246465	163	KYP-2047(n=163)
510	KYP-2047	ROI.57.x	0.16465	0.246465	163	KYP-2047(n=163)
511	KYP-2047	ROI.58.x	0.190926	0.246465	163	KYP-2047(n=163)
512	KYP-2047	ROI.59.x	0.216953	0.246465	163	KYP-2047(n=163)
513	KYP-2047	ROI.60.x	0.250905	0.246465	163	KYP-2047(n=163)
514	KYP-2047	ROI.61.x	0.259135	0.246465	163	KYP-2047(n=163)
515	KYP-2047	ROI.62.x	0.27234	0.246465	163	KYP-2047(n=163)
516	KYP-2047	ROI.63	0.222288	0.246465	163	KYP-2047(n=163)
517	KYP-2047	ROI.64	0.215543	0.246465	163	KYP-2047(n=163)
518	KYP-2047	ROI.65	0.302888	0.246465	163	KYP-2047(n=163)
519	KYP-2047	ROI.66	0.232321	0.246465	163	KYP-2047(n=163)
520	KYP-2047	ROI.67	0.286885	0.246465	163	KYP-2047(n=163)
521	KYP-2047	ROI.68	0.221071	0.246465	163	KYP-2047(n=163)
522	KYP-2047	ROI.1.y	0.135565	0.246465	163	KYP-2047(n=163)
523	KYP-2047	ROI.2.y	0.15783	0.246465	163	KYP-2047(n=163)
524	KYP-2047	ROI.3.x	0.247586	0.246465	163	KYP-2047(n=163)
525	KYP-2047	ROI.4.y	0.382365	0.246465	163	KYP-2047(n=163)
526	KYP-2047	ROI.5.y	0.166497	0.246465	163	KYP-2047(n=163)
527	KYP-2047	ROI.6.y	0.258253	0.246465	163	KYP-2047(n=163)
528	KYP-2047	ROI.7.y	0.224413	0.246465	163	KYP-2047(n=163)
529	KYP-2047	ROI.8.y	0.271682	0.246465	163	KYP-2047(n=163)
530	KYP-2047	ROI.9.y	0.273396	0.246465	163	KYP-2047(n=163)
531	KYP-2047	ROI.10.y	0.276788	0.246465	163	KYP-2047(n=163)
532	KYP-2047	ROI.11.y	0.365708	0.246465	163	KYP-2047(n=163)
533	KYP-2047	ROI.12.y	0.424846	0.246465	163	KYP-2047(n=163)
534	KYP-2047	ROI.13.y	0.421178	0.246465	163	KYP-2047(n=163)
535	KYP-2047	ROI.14.y	0.34817	0.246465	163	KYP-2047(n=163)
536	KYP-2047	ROI.15.y	0.21288	0.246465	163	KYP-2047(n=163)
537	KYP-2047	ROI.16.y	0.162923	0.246465	163	KYP-2047(n=163)
538	KYP-2047	ROI.17.y	0.17141	0.246465	163	KYP-2047(n=163)
539	KYP-2047	ROI.18.y	0.184474	0.246465	163	KYP-2047(n=163)
540	KYP-2047	ROI.19.y	0.215795	0.246465	163	KYP-2047(n=163)
541	KYP-2047	ROI.20.y	0.220036	0.246465	163	KYP-2047(n=163)
542	KYP-2047	ROI.21.y	0.19846	0.246465	163	KYP-2047(n=163)
543	KYP-2047	ROI.22.y	0.225026	0.246465	163	KYP-2047(n=163)
544	KYP-2047	ROI.23.y	0.259844	0.246465	163	KYP-2047(n=163)
545	KYP-2047	ROI.24.y	0.319581	0.246465	163	KYP-2047(n=163)
546	KYP-2047	ROI.25.y	0.222648	0.246465	163	KYP-2047(n=163)
547	KYP-2047	ROI.26.y	0.176221	0.246465	163	KYP-2047(n=163)
548	KYP-2047	ROI.27.y	0.195076	0.246465	163	KYP-2047(n=163)
549	KYP-2047	ROI.28.y	0.200239	0.246465	163	KYP-2047(n=163)
550	KYP-2047	ROI.29.y	0.300609	0.246465	163	KYP-2047(n=163)
551	KYP-2047	ROI.30.y	0.233192	0.246465	163	KYP-2047(n=163)
552	KYP-2047	ROI.31.y	0.318756	0.246465	163	KYP-2047(n=163)
553	KYP-2047	ROI.32.y	0.287268	0.246465	163	KYP-2047(n=163)
554	KYP-2047	ROI.33.y	0.291526	0.246465	163	KYP-2047(n=163)
555	KYP-2047	ROI.34.y	0.24164	0.246465	163	KYP-2047(n=163)
556	KYP-2047	ROI.35.y	0.104218	0.246465	163	KYP-2047(n=163)
557	KYP-2047	ROI.36.y	0.130034	0.246465	163	KYP-2047(n=163)
558	KYP-2047	ROI.37.y	0.152742	0.246465	163	KYP-2047(n=163)
559	KYP-2047	ROI.38.y	0.12983	0.246465	163	KYP-2047(n=163)
560	KYP-2047	ROI.39.y	0.27792	0.246465	163	KYP-2047(n=163)
561	KYP-2047	ROI.40.y	0.16625	0.246465	163	KYP-2047(n=163)
562	KYP-2047	ROI.41.y	0.203988	0.246465	163	KYP-2047(n=163)
563	KYP-2047	ROI.42.y	0.217729	0.246465	163	KYP-2047(n=163)
564	KYP-2047	ROI.43	0.20228	0.246465	163	KYP-2047(n=163)
565	KYP-2047	ROI.44.y	0.19899	0.246465	163	KYP-2047(n=163)
566	KYP-2047	ROI.45.y	0.110987	0.246465	163	KYP-2047(n=163)
567	KYP-2047	ROI.46.y	0.293042	0.246465	163	KYP-2047(n=163)
568	KYP-2047	ROI.47.y	0.398198	0.246465	163	KYP-2047(n=163)
569	KYP-2047	ROI.48.y	0.191345	0.246465	163	KYP-2047(n=163)
570	KYP-2047	ROI.49.y	0.210383	0.246465	163	KYP-2047(n=163)
571	KYP-2047	ROI.50.y	0.22289	0.246465	163	KYP-2047(n=163)
572	KYP-2047	ROI.51.y	0.331435	0.246465	163	KYP-2047(n=163)
573	KYP-2047	ROI.52.y	0.243399	0.246465	163	KYP-2047(n=163)
574	KYP-2047	ROI.53.y	0.198848	0.246465	163	KYP-2047(n=163)
575	KYP-2047	ROI.54.y	0.240468	0.246465	163	KYP-2047(n=163)
576	KYP-2047	ROI.55.y	0.334782	0.246465	163	KYP-2047(n=163)
577	KYP-2047	ROI.56.y	0.248279	0.246465	163	KYP-2047(n=163)
578	KYP-2047	ROI.57.y	0.211044	0.246465	163	KYP-2047(n=163)
579	KYP-2047	ROI.58.y	0.199235	0.246465	163	KYP-2047(n=163)
580	KYP-2047	ROI.59.y	0.149733	0.246465	163	KYP-2047(n=163)
581	KYP-2047	ROI.60.y	0.101416	0.246465	163	KYP-2047(n=163)
582	KYP-2047	ROI.61.y	0.183257	0.246465	163	KYP-2047(n=163)
583	KYP-2047	ROI.62.y	0.126089	0.246465	163	KYP-2047(n=163)
584	KYP-2047	ROI.1	0.0992896	0.246465	163	KYP-2047(n=163)
585	KYP-2047	ROI.2	0.155992	0.246465	163	KYP-2047(n=163)
586	KYP-2047	ROI.3.y	0.154795	0.246465	163	KYP-2047(n=163)
587	KYP-2047	ROI.4	0.338183	0.246465	163	KYP-2047(n=163)
588	KYP-2047	ROI.5	0.403852	0.246465	163	KYP-2047(n=163)
589	KYP-2047	ROI.6	0.117756	0.246465	163	KYP-2047(n=163)
590	KYP-2047	ROI.7	0.313241	0.246465	163	KYP-2047(n=163)
591	KYP-2047	ROI.8	0.178587	0.246465	163	KYP-2047(n=163)
592	KYP-2047	ROI.9	0.228689	0.246465	163	KYP-2047(n=163)
593	KYP-2047	ROI.10	0.180746	0.246465	163	KYP-2047(n=163)
594	KYP-2047	ROI.11	0.256393	0.246465	163	KYP-2047(n=163)
595	KYP-2047	ROI.12	0.337835	0.246465	163	KYP-2047(n=163)
596	KYP-2047	ROI.13	0.277114	0.246465	163	KYP-2047(n=163)
597	KYP-2047	ROI.14	0.786431	0.246465	163	KYP-2047(n=163)
598	KYP-2047	ROI.15	0.394057	0.246465	163	KYP-2047(n=163)
599	KYP-2047	ROI.16	0.400188	0.246465	163	KYP-2047(n=163)
600	KYP-2047	ROI.17	0.258909	0.246465	163	KYP-2047(n=163)
601	KYP-2047	ROI.18	0.241318	0.246465	163	KYP-2047(n=163)
602	KYP-2047	ROI.19	0.334749	0.246465	163	KYP-2047(n=163)
603	KYP-2047	ROI.20	0.164887	0.246465	163	KYP-2047(n=163)
604	KYP-2047	ROI.21	0.272177	0.246465	163	KYP-2047(n=163)
605	KYP-2047	ROI.22	0.201973	0.246465	163	KYP-2047(n=163)
606	KYP-2047	ROI.23	0.183708	0.246465	163	KYP-2047(n=163)
607	KYP-2047	ROI.24	0.291789	0.246465	163	KYP-2047(n=163)
608	KYP-2047	ROI.25	0.19709	0.246465	163	KYP-2047(n=163)
609	KYP-2047	ROI.26	0.145995	0.246465	163	KYP-2047(n=163)
610	KYP-2047	ROI.27	0.245946	0.246465	163	KYP-2047(n=163)
611	KYP-2047	ROI.28	0.379793	0.246465	163	KYP-2047(n=163)
612	KYP-2047	ROI.29	0.350524	0.246465	163	KYP-2047(n=163)
613	KYP-2047	ROI.30	0.431247	0.246465	163	KYP-2047(n=163)
614	KYP-2047	ROI.31	0.358912	0.246465	163	KYP-2047(n=163)
615	KYP-2047	ROI.32	0.214394	0.246465	163	KYP-2047(n=163)
616	KYP-2047	ROI.33	0.38939	0.246465	163	KYP-2047(n=163)
617	KYP-2047	ROI.34	0.329539	0.246465	163	KYP-2047(n=163)
618	KYP-2047	ROI.35	0.151654	0.246465	163	KYP-2047(n=163)
619	MG132	ROI.1.x	2.40986	1.72549	146	MG132(n=146)
620	MG132	ROI.2.x	1.97823	1.72549	146	MG132(n=146)
621	MG132	ROI.3.x	1.85063	1.72549	146	MG132(n=146)
622	MG132	ROI.4.x	2.25386	1.72549	146	MG132(n=146)
623	MG132	ROI.5.x	1.57061	1.72549	146	MG132(n=146)
624	MG132	ROI.6.x	0.637674	1.72549	146	MG132(n=146)
625	MG132	ROI.7.x	1.70834	1.72549	146	MG132(n=146)
626	MG132	ROI.8.x	1.57554	1.72549	146	MG132(n=146)
627	MG132	ROI.9.x	1.96017	1.72549	146	MG132(n=146)
628	MG132	ROI.10.x	1.48461	1.72549	146	MG132(n=146)
629	MG132	ROI.11.x	2.36942	1.72549	146	MG132(n=146)
630	MG132	ROI.12.x	1.6415	1.72549	146	MG132(n=146)
631	MG132	ROI.13.x	1.66754	1.72549	146	MG132(n=146)
632	MG132	ROI.14.x	1.9489	1.72549	146	MG132(n=146)
633	MG132	ROI.15.x	1.57295	1.72549	146	MG132(n=146)
634	MG132	ROI.16.x	1.6211	1.72549	146	MG132(n=146)
635	MG132	ROI.17.x	0.940066	1.72549	146	MG132(n=146)
636	MG132	ROI.18.x	1.4439	1.72549	146	MG132(n=146)
637	MG132	ROI.19.x	1.53035	1.72549	146	MG132(n=146)
638	MG132	ROI.20.x	1.77727	1.72549	146	MG132(n=146)
639	MG132	ROI.21.x	1.22278	1.72549	146	MG132(n=146)
640	MG132	ROI.1.y	2.66325	1.72549	146	MG132(n=146)
641	MG132	ROI.2.y	2.21891	1.72549	146	MG132(n=146)
642	MG132	ROI.3.y	1.42289	1.72549	146	MG132(n=146)
643	MG132	ROI.4.y	1.73216	1.72549	146	MG132(n=146)
644	MG132	ROI.5.y	0.827707	1.72549	146	MG132(n=146)
645	MG132	ROI.6.y	2.18272	1.72549	146	MG132(n=146)
646	MG132	ROI.7.y	1.80708	1.72549	146	MG132(n=146)
647	MG132	ROI.8.y	2.09699	1.72549	146	MG132(n=146)
648	MG132	ROI.9.y	1.36568	1.72549	146	MG132(n=146)
649	MG132	ROI.10.y	1.83736	1.72549	146	MG132(n=146)
650	MG132	ROI.11.y	1.36526	1.72549	146	MG132(n=146)
651	MG132	ROI.12.y	1.54508	1.72549	146	MG132(n=146)
652	MG132	ROI.13.y	1.08351	1.72549	146	MG132(n=146)
653	MG132	ROI.14.y	1.26928	1.72549	146	MG132(n=146)
654	MG132	ROI.15.y	0.975477	1.72549	146	MG132(n=146)
655	MG132	ROI.16.y	2.09939	1.72549	146	MG132(n=146)
656	MG132	ROI.17.y	1.87709	1.72549	146	MG132(n=146)
657	MG132	ROI.18.y	2.34596	1.72549	146	MG132(n=146)
658	MG132	ROI.19.y	1.19158	1.72549	146	MG132(n=146)
659	MG132	ROI.20.y	1.26447	1.72549	146	MG132(n=146)
660	MG132	ROI.21.y	1.20635	1.72549	146	MG132(n=146)
661	MG132	ROI.22.x	1.80674	1.72549	146	MG132(n=146)
662	MG132	ROI.23.x	2.8779	1.72549	146	MG132(n=146)
663	MG132	ROI.24.x	2.15585	1.72549	146	MG132(n=146)
664	MG132	ROI.25.x	1.52425	1.72549	146	MG132(n=146)
665	MG132	ROI.26.x	1.64503	1.72549	146	MG132(n=146)
666	MG132	ROI.27.x	2.07297	1.72549	146	MG132(n=146)
667	MG132	ROI.1.x.1	1.57528	1.72549	146	MG132(n=146)
668	MG132	ROI.2.x.1	1.48401	1.72549	146	MG132(n=146)
669	MG132	ROI.3.x.1	1.38482	1.72549	146	MG132(n=146)
670	MG132	ROI.4.x.1	2.2674	1.72549	146	MG132(n=146)
671	MG132	ROI.5.x.1	2.5356	1.72549	146	MG132(n=146)
672	MG132	ROI.6.x.1	2.71313	1.72549	146	MG132(n=146)
673	MG132	ROI.7.x.1	1.54192	1.72549	146	MG132(n=146)
674	MG132	ROI.8.x.1	2.99216	1.72549	146	MG132(n=146)
675	MG132	ROI.9.x.1	1.71905	1.72549	146	MG132(n=146)
676	MG132	ROI.10.x.1	1.94628	1.72549	146	MG132(n=146)
677	MG132	ROI.11.x.1	1.20647	1.72549	146	MG132(n=146)
678	MG132	ROI.14.x.1	2.0468	1.72549	146	MG132(n=146)
679	MG132	ROI.15.x.1	1.7653	1.72549	146	MG132(n=146)
680	MG132	ROI.16.x.1	1.58436	1.72549	146	MG132(n=146)
681	MG132	ROI.17.x.1	2.71158	1.72549	146	MG132(n=146)
682	MG132	ROI.18.x.1	2.09775	1.72549	146	MG132(n=146)
683	MG132	ROI.19.x.1	2.04425	1.72549	146	MG132(n=146)
684	MG132	ROI.20.x.1	1.59827	1.72549	146	MG132(n=146)
685	MG132	ROI.21.x.1	1.68208	1.72549	146	MG132(n=146)
686	MG132	ROI.22.y	2.60937	1.72549	146	MG132(n=146)
687	MG132	ROI.23.y	1.16504	1.72549	146	MG132(n=146)
688	MG132	ROI.24.y	1.72671	1.72549	146	MG132(n=146)
689	MG132	ROI.1.y.1	1.47655	1.72549	146	MG132(n=146)
690	MG132	ROI.2.y.1	1.53711	1.72549	146	MG132(n=146)
691	MG132	ROI.3.y.1	1.67708	1.72549	146	MG132(n=146)
692	MG132	ROI.4.y.1	1.48573	1.72549	146	MG132(n=146)
693	MG132	ROI.5.y.1	2.0604	1.72549	146	MG132(n=146)
694	MG132	ROI.7.y.1	1.41491	1.72549	146	MG132(n=146)
695	MG132	ROI.8.y.1	1.75523	1.72549	146	MG132(n=146)
696	MG132	ROI.9.y.1	3.44306	1.72549	146	MG132(n=146)
697	MG132	ROI.10.y.1	1.67193	1.72549	146	MG132(n=146)
698	MG132	ROI.11.y.1	1.11633	1.72549	146	MG132(n=146)
699	MG132	ROI.12.x.1	1.90276	1.72549	146	MG132(n=146)
700	MG132	ROI.13.x.1	2.35619	1.72549	146	MG132(n=146)
701	MG132	ROI.14.y.1	1.26848	1.72549	146	MG132(n=146)
702	MG132	ROI.15.y.1	1.50285	1.72549	146	MG132(n=146)
703	MG132	ROI.16.y.1	1.43013	1.72549	146	MG132(n=146)
704	MG132	ROI.17.y.1	1.34294	1.72549	146	MG132(n=146)
705	MG132	ROI.18.y.1	1.51414	1.72549	146	MG132(n=146)
706	MG132	ROI.19.y.1	1.82237	1.72549	146	MG132(n=146)
707	MG132	ROI.20.y.1	2.08399	1.72549	146	MG132(n=146)
708	MG132	ROI.21.y.1	1.51957	1.72549	146	MG132(n=146)
709	MG132	ROI.22.x.1	2.3871	1.72549	146	MG132(n=146)
710	MG132	ROI.23.x.1	2.08179	1.72549	146	MG132(n=146)
711	MG132	ROI.1.x.2	1.83946	1.72549	146	MG132(n=146)
712	MG132	ROI.2.x.2	1.76798	1.72549	146	MG132(n=146)
713	MG132	ROI.3.x.2	1.67737	1.72549	146	MG132(n=146)
714	MG132	ROI.4.x.2	1.92101	1.72549	146	MG132(n=146)
715	MG132	ROI.5.x.2	1.20756	1.72549	146	MG132(n=146)
716	MG132	ROI.6.y.1	1.10163	1.72549	146	MG132(n=146)
717	MG132	ROI.7.x.2	1.08802	1.72549	146	MG132(n=146)
718	MG132	ROI.8.x.2	1.52659	1.72549	146	MG132(n=146)
719	MG132	ROI.9.x.2	1.97882	1.72549	146	MG132(n=146)
720	MG132	ROI.10.x.2	1.86707	1.72549	146	MG132(n=146)
721	MG132	ROI.11.x.2	1.69487	1.72549	146	MG132(n=146)
722	MG132	ROI.12.y.1	1.66399	1.72549	146	MG132(n=146)
723	MG132	ROI.13.y.1	2.04595	1.72549	146	MG132(n=146)
724	MG132	ROI.14.x.2	1.54272	1.72549	146	MG132(n=146)
725	MG132	ROI.15.x.2	2.09985	1.72549	146	MG132(n=146)
726	MG132	ROI.16.x.2	0.924751	1.72549	146	MG132(n=146)
727	MG132	ROI.17.x.2	2.14927	1.72549	146	MG132(n=146)
728	MG132	ROI.18.x.2	0.142068	1.72549	146	MG132(n=146)
729	MG132	ROI.19.x.2	1.60482	1.72549	146	MG132(n=146)
730	MG132	ROI.20.x.2	1.2494	1.72549	146	MG132(n=146)
731	MG132	ROI.21.x.2	2.395	1.72549	146	MG132(n=146)
732	MG132	ROI.22.y.1	1.96734	1.72549	146	MG132(n=146)
733	MG132	ROI.23.y.1	1.48501	1.72549	146	MG132(n=146)
734	MG132	ROI.24.x.1	2.68622	1.72549	146	MG132(n=146)
735	MG132	ROI.25.y	2.62533	1.72549	146	MG132(n=146)
736	MG132	ROI.26.y	1.2023	1.72549	146	MG132(n=146)
737	MG132	ROI.27.y	1.04912	1.72549	146	MG132(n=146)
738	MG132	ROI.1.y.2	1.80731	1.72549	146	MG132(n=146)
739	MG132	ROI.2.y.2	0.982668	1.72549	146	MG132(n=146)
740	MG132	ROI.3.y.2	2.32488	1.72549	146	MG132(n=146)
741	MG132	ROI.4.y.2	1.12722	1.72549	146	MG132(n=146)
742	MG132	ROI.5.y.2	2.35893	1.72549	146	MG132(n=146)
743	MG132	ROI.6	1.64806	1.72549	146	MG132(n=146)
744	MG132	ROI.7.y.2	2.38804	1.72549	146	MG132(n=146)
745	MG132	ROI.8.y.2	1.44636	1.72549	146	MG132(n=146)
746	MG132	ROI.9.y.2	1.06901	1.72549	146	MG132(n=146)
747	MG132	ROI.10.y.2	1.61682	1.72549	146	MG132(n=146)
748	MG132	ROI.11.y.2	1.09297	1.72549	146	MG132(n=146)
749	MG132	ROI.12	1.65599	1.72549	146	MG132(n=146)
750	MG132	ROI.13	2.2031	1.72549	146	MG132(n=146)
751	MG132	ROI.14.y.2	1.83115	1.72549	146	MG132(n=146)
752	MG132	ROI.15.y.2	1.87788	1.72549	146	MG132(n=146)
753	MG132	ROI.16.y.2	1.21053	1.72549	146	MG132(n=146)
754	MG132	ROI.17.y.2	1.92119	1.72549	146	MG132(n=146)
755	MG132	ROI.18.y.2	1.88485	1.72549	146	MG132(n=146)
756	MG132	ROI.19.y.2	1.37434	1.72549	146	MG132(n=146)
757	MG132	ROI.20.y.2	0.739854	1.72549	146	MG132(n=146)
758	MG132	ROI.21.y.2	1.52824	1.72549	146	MG132(n=146)
759	MG132	ROI.22	1.83914	1.72549	146	MG132(n=146)
760	MG132	ROI.23	1.6405	1.72549	146	MG132(n=146)
761	MG132	ROI.24.y.1	1.6163	1.72549	146	MG132(n=146)
762	MG132	ROI.25	2.17612	1.72549	146	MG132(n=146)
763	MG132	ROI.26	1.71357	1.72549	146	MG132(n=146)
764	MG132	ROI.27	1.46783	1.72549	146	MG132(n=146)

## Sheet: DPP9-KO_GFP
Column1	ID	ROI	mEGFP	mean	n	ID_n
1	DMSO	ROI.1.x	2840.3	4473.16	165	DMSO(n=165)			Mean mEGFP	n
2	DMSO	ROI.2.x	2400.02	4473.16	165	DMSO(n=165)		DMSO	4473.16	165
3	DMSO	ROI.3.x	6701.08	4473.16	165	DMSO(n=165)		1G244	7529.78	148
4	DMSO	ROI.4.x	4631.24	4473.16	165	DMSO(n=165)		Sitagliptin	5197.13	143
5	DMSO	ROI.5.x	9232.44	4473.16	165	DMSO(n=165)		KYP-2047	4665.58	121
6	DMSO	ROI.6.x	3938.63	4473.16	165	DMSO(n=165)		MG132	6273.84	172
7	DMSO	ROI.7.x	7993.58	4473.16	165	DMSO(n=165)
8	DMSO	ROI.8.x	4756.73	4473.16	165	DMSO(n=165)
9	DMSO	ROI.9.x	5429.58	4473.16	165	DMSO(n=165)
10	DMSO	ROI.10.x	2424.66	4473.16	165	DMSO(n=165)
11	DMSO	ROI.11.x	3467.17	4473.16	165	DMSO(n=165)
12	DMSO	ROI.12.x	2804.43	4473.16	165	DMSO(n=165)
13	DMSO	ROI.13.x	5307.43	4473.16	165	DMSO(n=165)
14	DMSO	ROI.14.x	4295.44	4473.16	165	DMSO(n=165)
15	DMSO	ROI.15.x	3827.06	4473.16	165	DMSO(n=165)
16	DMSO	ROI.16.x	5574.68	4473.16	165	DMSO(n=165)
17	DMSO	ROI.17.x	4299.12	4473.16	165	DMSO(n=165)
18	DMSO	ROI.18.x	5500.29	4473.16	165	DMSO(n=165)
19	DMSO	ROI.19.x	2553.82	4473.16	165	DMSO(n=165)
20	DMSO	ROI.20.x	2875.18	4473.16	165	DMSO(n=165)
21	DMSO	ROI.21.x	18012.6	4473.16	165	DMSO(n=165)
22	DMSO	ROI.22.x	3941	4473.16	165	DMSO(n=165)
23	DMSO	ROI.23.x	2431.54	4473.16	165	DMSO(n=165)
24	DMSO	ROI.24.x	5226.59	4473.16	165	DMSO(n=165)
25	DMSO	ROI.25.x	1838.1	4473.16	165	DMSO(n=165)
26	DMSO	ROI.26.x	4689.51	4473.16	165	DMSO(n=165)
27	DMSO	ROI.27.x	5671.26	4473.16	165	DMSO(n=165)
28	DMSO	ROI.28.x	6668.39	4473.16	165	DMSO(n=165)
29	DMSO	ROI.29.x	2576.49	4473.16	165	DMSO(n=165)
30	DMSO	ROI.30.x	8251.13	4473.16	165	DMSO(n=165)
31	DMSO	ROI.31.x	2540.71	4473.16	165	DMSO(n=165)
32	DMSO	ROI.32.x	3880.53	4473.16	165	DMSO(n=165)
33	DMSO	ROI.33.x	692.818	4473.16	165	DMSO(n=165)
34	DMSO	ROI.34.x	2108.05	4473.16	165	DMSO(n=165)
35	DMSO	ROI.35.x	4705.7	4473.16	165	DMSO(n=165)
36	DMSO	ROI.36.x	1537.31	4473.16	165	DMSO(n=165)
37	DMSO	ROI.37.x	3267.75	4473.16	165	DMSO(n=165)
38	DMSO	ROI.38.x	8323.9	4473.16	165	DMSO(n=165)
39	DMSO	ROI.39.x	4205.97	4473.16	165	DMSO(n=165)
40	DMSO	ROI.40.x	4072.04	4473.16	165	DMSO(n=165)
41	DMSO	ROI.41.x	5247.07	4473.16	165	DMSO(n=165)
42	DMSO	ROI.42.x	3092.74	4473.16	165	DMSO(n=165)
43	DMSO	ROI.43.x	5053.02	4473.16	165	DMSO(n=165)
44	DMSO	ROI.44.x	5489.81	4473.16	165	DMSO(n=165)
45	DMSO	ROI.45.x	1363.27	4473.16	165	DMSO(n=165)
46	DMSO	ROI.46.x	1317.96	4473.16	165	DMSO(n=165)
47	DMSO	ROI.47.x	272.902	4473.16	165	DMSO(n=165)
48	DMSO	ROI.48.x	3302.74	4473.16	165	DMSO(n=165)
49	DMSO	ROI.49.x	1660.45	4473.16	165	DMSO(n=165)
50	DMSO	ROI.50.x	985.414	4473.16	165	DMSO(n=165)
51	DMSO	ROI.51.x	7375.47	4473.16	165	DMSO(n=165)
52	DMSO	ROI.52.x	4568.04	4473.16	165	DMSO(n=165)
53	DMSO	ROI.53.x	3217.18	4473.16	165	DMSO(n=165)
54	DMSO	ROI.54.x	1868.17	4473.16	165	DMSO(n=165)
55	DMSO	ROI.55.x	3541.2	4473.16	165	DMSO(n=165)
56	DMSO	ROI.56.x	3640.46	4473.16	165	DMSO(n=165)
57	DMSO	ROI.1.y	5887.09	4473.16	165	DMSO(n=165)
58	DMSO	ROI.2.y	5472.4	4473.16	165	DMSO(n=165)
59	DMSO	ROI.3.y	8636.65	4473.16	165	DMSO(n=165)
60	DMSO	ROI.4.y	3664.41	4473.16	165	DMSO(n=165)
61	DMSO	ROI.5.y	1255.64	4473.16	165	DMSO(n=165)
62	DMSO	ROI.6.y	1134.96	4473.16	165	DMSO(n=165)
63	DMSO	ROI.7.y	3641.91	4473.16	165	DMSO(n=165)
64	DMSO	ROI.8.y	8362.08	4473.16	165	DMSO(n=165)
65	DMSO	ROI.9.y	5480.43	4473.16	165	DMSO(n=165)
66	DMSO	ROI.10.y	2845.49	4473.16	165	DMSO(n=165)
67	DMSO	ROI.11.y	1916.99	4473.16	165	DMSO(n=165)
68	DMSO	ROI.12.y	3034.04	4473.16	165	DMSO(n=165)
69	DMSO	ROI.13.y	2788.09	4473.16	165	DMSO(n=165)
70	DMSO	ROI.14.y	3090.37	4473.16	165	DMSO(n=165)
71	DMSO	ROI.15.y	3095.24	4473.16	165	DMSO(n=165)
72	DMSO	ROI.16.y	3303.8	4473.16	165	DMSO(n=165)
73	DMSO	ROI.17.y	7390.64	4473.16	165	DMSO(n=165)
74	DMSO	ROI.18.y	4887.1	4473.16	165	DMSO(n=165)
75	DMSO	ROI.19.y	6266.01	4473.16	165	DMSO(n=165)
76	DMSO	ROI.20.y	6206.53	4473.16	165	DMSO(n=165)
77	DMSO	ROI.21.y	10018.7	4473.16	165	DMSO(n=165)
78	DMSO	ROI.22.y	3256.2	4473.16	165	DMSO(n=165)
79	DMSO	ROI.23.y	4955.73	4473.16	165	DMSO(n=165)
80	DMSO	ROI.24.y	4855.83	4473.16	165	DMSO(n=165)
81	DMSO	ROI.25.y	3960.68	4473.16	165	DMSO(n=165)
82	DMSO	ROI.26.y	5695.62	4473.16	165	DMSO(n=165)
83	DMSO	ROI.27.y	3075.04	4473.16	165	DMSO(n=165)
84	DMSO	ROI.28.y	3852.29	4473.16	165	DMSO(n=165)
85	DMSO	ROI.29.y	4916.83	4473.16	165	DMSO(n=165)
86	DMSO	ROI.30.y	3140.72	4473.16	165	DMSO(n=165)
87	DMSO	ROI.31.y	2136.56	4473.16	165	DMSO(n=165)
88	DMSO	ROI.32.y	6139.4	4473.16	165	DMSO(n=165)
89	DMSO	ROI.33.y	4059.95	4473.16	165	DMSO(n=165)
90	DMSO	ROI.34.y	5226.45	4473.16	165	DMSO(n=165)
91	DMSO	ROI.35.y	5220.65	4473.16	165	DMSO(n=165)
92	DMSO	ROI.36.y	4181.82	4473.16	165	DMSO(n=165)
93	DMSO	ROI.37.y	7777.11	4473.16	165	DMSO(n=165)
94	DMSO	ROI.38.y	4818.71	4473.16	165	DMSO(n=165)
95	DMSO	ROI.39.y	2814.83	4473.16	165	DMSO(n=165)
96	DMSO	ROI.40.y	4376.82	4473.16	165	DMSO(n=165)
97	DMSO	ROI.41.y	4487.59	4473.16	165	DMSO(n=165)
98	DMSO	ROI.42.y	3123.25	4473.16	165	DMSO(n=165)
99	DMSO	ROI.43.y	3702.35	4473.16	165	DMSO(n=165)
100	DMSO	ROI.44.y	15312.4	4473.16	165	DMSO(n=165)
101	DMSO	ROI.45.y	3439.39	4473.16	165	DMSO(n=165)
102	DMSO	ROI.46.y	890.268	4473.16	165	DMSO(n=165)
103	DMSO	ROI.1	3289.79	4473.16	165	DMSO(n=165)
104	DMSO	ROI.2	4671.95	4473.16	165	DMSO(n=165)
105	DMSO	ROI.3	3955.62	4473.16	165	DMSO(n=165)
106	DMSO	ROI.4	3817.12	4473.16	165	DMSO(n=165)
107	DMSO	ROI.5	4255.22	4473.16	165	DMSO(n=165)
108	DMSO	ROI.6	3500.88	4473.16	165	DMSO(n=165)
109	DMSO	ROI.7	4419.43	4473.16	165	DMSO(n=165)
110	DMSO	ROI.8	3022.56	4473.16	165	DMSO(n=165)
111	DMSO	ROI.9	5176.98	4473.16	165	DMSO(n=165)
112	DMSO	ROI.10	6357.01	4473.16	165	DMSO(n=165)
113	DMSO	ROI.11	2659.5	4473.16	165	DMSO(n=165)
114	DMSO	ROI.12	3154.81	4473.16	165	DMSO(n=165)
115	DMSO	ROI.13	2139.83	4473.16	165	DMSO(n=165)
116	DMSO	ROI.14	7246.04	4473.16	165	DMSO(n=165)
117	DMSO	ROI.15	6026.29	4473.16	165	DMSO(n=165)
118	DMSO	ROI.16	2059.76	4473.16	165	DMSO(n=165)
119	DMSO	ROI.17	9649.01	4473.16	165	DMSO(n=165)
120	DMSO	ROI.18	5173.79	4473.16	165	DMSO(n=165)
121	DMSO	ROI.19	7319.35	4473.16	165	DMSO(n=165)
122	DMSO	ROI.20	5707.22	4473.16	165	DMSO(n=165)
123	DMSO	ROI.21	3735.43	4473.16	165	DMSO(n=165)
124	DMSO	ROI.22	2062.23	4473.16	165	DMSO(n=165)
125	DMSO	ROI.23	1792.62	4473.16	165	DMSO(n=165)
126	DMSO	ROI.24	2711.15	4473.16	165	DMSO(n=165)
127	DMSO	ROI.25	3230.25	4473.16	165	DMSO(n=165)
128	DMSO	ROI.26	2123.85	4473.16	165	DMSO(n=165)
129	DMSO	ROI.27	2229.91	4473.16	165	DMSO(n=165)
130	DMSO	ROI.28	5552.07	4473.16	165	DMSO(n=165)
131	DMSO	ROI.29	4268.12	4473.16	165	DMSO(n=165)
132	DMSO	ROI.30	2510.94	4473.16	165	DMSO(n=165)
133	DMSO	ROI.31	3754.16	4473.16	165	DMSO(n=165)
134	DMSO	ROI.32	3215.61	4473.16	165	DMSO(n=165)
135	DMSO	ROI.33	2993.86	4473.16	165	DMSO(n=165)
136	DMSO	ROI.34	7587.33	4473.16	165	DMSO(n=165)
137	DMSO	ROI.35	5240.85	4473.16	165	DMSO(n=165)
138	DMSO	ROI.36	3307.23	4473.16	165	DMSO(n=165)
139	DMSO	ROI.37	3574.68	4473.16	165	DMSO(n=165)
140	DMSO	ROI.38	5047.75	4473.16	165	DMSO(n=165)
141	DMSO	ROI.39	8508.14	4473.16	165	DMSO(n=165)
142	DMSO	ROI.40	5589.66	4473.16	165	DMSO(n=165)
143	DMSO	ROI.41	8239.52	4473.16	165	DMSO(n=165)
144	DMSO	ROI.42	3297.93	4473.16	165	DMSO(n=165)
145	DMSO	ROI.43	8708.78	4473.16	165	DMSO(n=165)
146	DMSO	ROI.44	973.263	4473.16	165	DMSO(n=165)
147	DMSO	ROI.45	8087.6	4473.16	165	DMSO(n=165)
148	DMSO	ROI.46	4784.66	4473.16	165	DMSO(n=165)
149	DMSO	ROI.47.y	1747	4473.16	165	DMSO(n=165)
150	DMSO	ROI.48.y	2014.42	4473.16	165	DMSO(n=165)
151	DMSO	ROI.49.y	5611.96	4473.16	165	DMSO(n=165)
152	DMSO	ROI.50.y	12329.1	4473.16	165	DMSO(n=165)
153	DMSO	ROI.51.y	4139.27	4473.16	165	DMSO(n=165)
154	DMSO	ROI.52.y	1926.7	4473.16	165	DMSO(n=165)
155	DMSO	ROI.53.y	12127.7	4473.16	165	DMSO(n=165)
156	DMSO	ROI.54.y	2029.8	4473.16	165	DMSO(n=165)
157	DMSO	ROI.55.y	5828.92	4473.16	165	DMSO(n=165)
158	DMSO	ROI.56.y	2841.68	4473.16	165	DMSO(n=165)
159	DMSO	ROI.57	8606.07	4473.16	165	DMSO(n=165)
160	DMSO	ROI.58	7242.79	4473.16	165	DMSO(n=165)
161	DMSO	ROI.59	3555.78	4473.16	165	DMSO(n=165)
162	DMSO	ROI.60	2337.84	4473.16	165	DMSO(n=165)
163	DMSO	ROI.61	1794.97	4473.16	165	DMSO(n=165)
164	DMSO	ROI.62	2474.64	4473.16	165	DMSO(n=165)
165	DMSO	ROI.63	3447.63	4473.16	165	DMSO(n=165)
166	1G244	ROI.1.x	6042.74	7529.78	148	1G244(n=148)
167	1G244	ROI.2.x	6919.79	7529.78	148	1G244(n=148)
168	1G244	ROI.3.x	6183.35	7529.78	148	1G244(n=148)
169	1G244	ROI.4.x	3222.29	7529.78	148	1G244(n=148)
170	1G244	ROI.5.x	4292.79	7529.78	148	1G244(n=148)
171	1G244	ROI.6.x	4573.36	7529.78	148	1G244(n=148)
172	1G244	ROI.7.x	3976.19	7529.78	148	1G244(n=148)
173	1G244	ROI.8.x	7211.37	7529.78	148	1G244(n=148)
174	1G244	ROI.9.x	6391.52	7529.78	148	1G244(n=148)
175	1G244	ROI.10.x	5640.55	7529.78	148	1G244(n=148)
176	1G244	ROI.11.x	3763.13	7529.78	148	1G244(n=148)
177	1G244	ROI.12.x	18384.5	7529.78	148	1G244(n=148)
178	1G244	ROI.13.x	15715.8	7529.78	148	1G244(n=148)
179	1G244	ROI.14.x	6370.14	7529.78	148	1G244(n=148)
180	1G244	ROI.15.x	4718.32	7529.78	148	1G244(n=148)
181	1G244	ROI.16.x	3220.81	7529.78	148	1G244(n=148)
182	1G244	ROI.17.x	17777.2	7529.78	148	1G244(n=148)
183	1G244	ROI.18.x	6500.17	7529.78	148	1G244(n=148)
184	1G244	ROI.19.x	10070.1	7529.78	148	1G244(n=148)
185	1G244	ROI.20.x	1994.92	7529.78	148	1G244(n=148)
186	1G244	ROI.21.x	4691.87	7529.78	148	1G244(n=148)
187	1G244	ROI.22.x	12119.9	7529.78	148	1G244(n=148)
188	1G244	ROI.23.x	2670.72	7529.78	148	1G244(n=148)
189	1G244	ROI.24.x	2204.93	7529.78	148	1G244(n=148)
190	1G244	ROI.25.x	15153.6	7529.78	148	1G244(n=148)
191	1G244	ROI.26.x	5898.38	7529.78	148	1G244(n=148)
192	1G244	ROI.27.x	6458.51	7529.78	148	1G244(n=148)
193	1G244	ROI.28.x	8466.1	7529.78	148	1G244(n=148)
194	1G244	ROI.29.x	7621.78	7529.78	148	1G244(n=148)
195	1G244	ROI.30.x	4368.31	7529.78	148	1G244(n=148)
196	1G244	ROI.31.x	15544.5	7529.78	148	1G244(n=148)
197	1G244	ROI.32.x	7497.42	7529.78	148	1G244(n=148)
198	1G244	ROI.33.x	17629.2	7529.78	148	1G244(n=148)
199	1G244	ROI.34.x	13605.9	7529.78	148	1G244(n=148)
200	1G244	ROI.35.x	10398.7	7529.78	148	1G244(n=148)
201	1G244	ROI.36.x	10114.4	7529.78	148	1G244(n=148)
202	1G244	ROI.37.x	4827.8	7529.78	148	1G244(n=148)
203	1G244	ROI.38.x	9328.59	7529.78	148	1G244(n=148)
204	1G244	ROI.39.x	8669.48	7529.78	148	1G244(n=148)
205	1G244	ROI.40.x	8215.12	7529.78	148	1G244(n=148)
206	1G244	ROI.41.x	6716.88	7529.78	148	1G244(n=148)
207	1G244	ROI.42.x	2840.62	7529.78	148	1G244(n=148)
208	1G244	ROI.43.x	14106.1	7529.78	148	1G244(n=148)
209	1G244	ROI.44.x	3462.04	7529.78	148	1G244(n=148)
210	1G244	ROI.45.x	12164.2	7529.78	148	1G244(n=148)
211	1G244	ROI.46.x	4639.76	7529.78	148	1G244(n=148)
212	1G244	ROI.47.x	3269.68	7529.78	148	1G244(n=148)
213	1G244	ROI.1.y	5868.61	7529.78	148	1G244(n=148)
214	1G244	ROI.2.y	5286.85	7529.78	148	1G244(n=148)
215	1G244	ROI.3.y	4149.57	7529.78	148	1G244(n=148)
216	1G244	ROI.4.y	6277.41	7529.78	148	1G244(n=148)
217	1G244	ROI.5.y	8050.66	7529.78	148	1G244(n=148)
218	1G244	ROI.6.y	10882.6	7529.78	148	1G244(n=148)
219	1G244	ROI.7.y	9316.99	7529.78	148	1G244(n=148)
220	1G244	ROI.8.y	5340.37	7529.78	148	1G244(n=148)
221	1G244	ROI.9.y	11320.7	7529.78	148	1G244(n=148)
222	1G244	ROI.10.y	12210.9	7529.78	148	1G244(n=148)
223	1G244	ROI.11.y	11780.8	7529.78	148	1G244(n=148)
224	1G244	ROI.12.y	8632.2	7529.78	148	1G244(n=148)
225	1G244	ROI.13.y	5601.87	7529.78	148	1G244(n=148)
226	1G244	ROI.14.y	8709.46	7529.78	148	1G244(n=148)
227	1G244	ROI.15.y	5426.53	7529.78	148	1G244(n=148)
228	1G244	ROI.16.y	7074.65	7529.78	148	1G244(n=148)
229	1G244	ROI.17.y	9324	7529.78	148	1G244(n=148)
230	1G244	ROI.18.y	3436.12	7529.78	148	1G244(n=148)
231	1G244	ROI.19.y	5917.62	7529.78	148	1G244(n=148)
232	1G244	ROI.20.y	5042.41	7529.78	148	1G244(n=148)
233	1G244	ROI.21.y	5872.37	7529.78	148	1G244(n=148)
234	1G244	ROI.22.y	4576.62	7529.78	148	1G244(n=148)
235	1G244	ROI.23.y	3835.07	7529.78	148	1G244(n=148)
236	1G244	ROI.24.y	10438.7	7529.78	148	1G244(n=148)
237	1G244	ROI.25.y	15559.7	7529.78	148	1G244(n=148)
238	1G244	ROI.26.y	7888.88	7529.78	148	1G244(n=148)
239	1G244	ROI.27.y	6824.93	7529.78	148	1G244(n=148)
240	1G244	ROI.28.y	8224.37	7529.78	148	1G244(n=148)
241	1G244	ROI.29.y	5723.91	7529.78	148	1G244(n=148)
242	1G244	ROI.30.y	10435.8	7529.78	148	1G244(n=148)
243	1G244	ROI.31.y	7231.81	7529.78	148	1G244(n=148)
244	1G244	ROI.32.y	11478.8	7529.78	148	1G244(n=148)
245	1G244	ROI.33.y	4050.82	7529.78	148	1G244(n=148)
246	1G244	ROI.34.y	14040.5	7529.78	148	1G244(n=148)
247	1G244	ROI.35.y	3546.6	7529.78	148	1G244(n=148)
248	1G244	ROI.36.y	7005.75	7529.78	148	1G244(n=148)
249	1G244	ROI.37.y	4688.39	7529.78	148	1G244(n=148)
250	1G244	ROI.38.y	8036.98	7529.78	148	1G244(n=148)
251	1G244	ROI.39.y	7438.36	7529.78	148	1G244(n=148)
252	1G244	ROI.40.y	3152.34	7529.78	148	1G244(n=148)
253	1G244	ROI.1	5604.38	7529.78	148	1G244(n=148)
254	1G244	ROI.2	6111.13	7529.78	148	1G244(n=148)
255	1G244	ROI.3	17930	7529.78	148	1G244(n=148)
256	1G244	ROI.4	4957.78	7529.78	148	1G244(n=148)
257	1G244	ROI.5	7274.32	7529.78	148	1G244(n=148)
258	1G244	ROI.6	10268.6	7529.78	148	1G244(n=148)
259	1G244	ROI.7	5418.02	7529.78	148	1G244(n=148)
260	1G244	ROI.8	5752.82	7529.78	148	1G244(n=148)
261	1G244	ROI.9	7284.27	7529.78	148	1G244(n=148)
262	1G244	ROI.10	8083.6	7529.78	148	1G244(n=148)
263	1G244	ROI.11	7410.41	7529.78	148	1G244(n=148)
264	1G244	ROI.12	4038.25	7529.78	148	1G244(n=148)
265	1G244	ROI.13	10225.1	7529.78	148	1G244(n=148)
266	1G244	ROI.14	7147.57	7529.78	148	1G244(n=148)
267	1G244	ROI.15	6865.63	7529.78	148	1G244(n=148)
268	1G244	ROI.16	4326.92	7529.78	148	1G244(n=148)
269	1G244	ROI.17	4958.7	7529.78	148	1G244(n=148)
270	1G244	ROI.18	6157.74	7529.78	148	1G244(n=148)
271	1G244	ROI.19	8085.98	7529.78	148	1G244(n=148)
272	1G244	ROI.20	8015.34	7529.78	148	1G244(n=148)
273	1G244	ROI.21	5677.55	7529.78	148	1G244(n=148)
274	1G244	ROI.22	3530.11	7529.78	148	1G244(n=148)
275	1G244	ROI.23	2902.88	7529.78	148	1G244(n=148)
276	1G244	ROI.24	4681.41	7529.78	148	1G244(n=148)
277	1G244	ROI.25	6491.5	7529.78	148	1G244(n=148)
278	1G244	ROI.26	7983.3	7529.78	148	1G244(n=148)
279	1G244	ROI.27	4163.12	7529.78	148	1G244(n=148)
280	1G244	ROI.28	6770.09	7529.78	148	1G244(n=148)
281	1G244	ROI.29	2888.99	7529.78	148	1G244(n=148)
282	1G244	ROI.30	10488.3	7529.78	148	1G244(n=148)
283	1G244	ROI.31	5879.04	7529.78	148	1G244(n=148)
284	1G244	ROI.32	11376.2	7529.78	148	1G244(n=148)
285	1G244	ROI.33	3112.32	7529.78	148	1G244(n=148)
286	1G244	ROI.34	7345.97	7529.78	148	1G244(n=148)
287	1G244	ROI.35	6873.45	7529.78	148	1G244(n=148)
288	1G244	ROI.36	10265.9	7529.78	148	1G244(n=148)
289	1G244	ROI.37	4641.38	7529.78	148	1G244(n=148)
290	1G244	ROI.38	8051.03	7529.78	148	1G244(n=148)
291	1G244	ROI.39	8093.6	7529.78	148	1G244(n=148)
292	1G244	ROI.40	6714.38	7529.78	148	1G244(n=148)
293	1G244	ROI.41.y	6861.8	7529.78	148	1G244(n=148)
294	1G244	ROI.42.y	4433.69	7529.78	148	1G244(n=148)
295	1G244	ROI.43.y	8734.51	7529.78	148	1G244(n=148)
296	1G244	ROI.44.y	6560.78	7529.78	148	1G244(n=148)
297	1G244	ROI.45.y	12735.4	7529.78	148	1G244(n=148)
298	1G244	ROI.46.y	9486.92	7529.78	148	1G244(n=148)
299	1G244	ROI.47.y	10613.6	7529.78	148	1G244(n=148)
300	1G244	ROI.48	7818.8	7529.78	148	1G244(n=148)
301	1G244	ROI.49	16089.8	7529.78	148	1G244(n=148)
302	1G244	ROI.50	7235.44	7529.78	148	1G244(n=148)
303	1G244	ROI.51	5302.29	7529.78	148	1G244(n=148)
304	1G244	ROI.52	11663.7	7529.78	148	1G244(n=148)
305	1G244	ROI.53	5406.21	7529.78	148	1G244(n=148)
306	1G244	ROI.54	3126.67	7529.78	148	1G244(n=148)
307	1G244	ROI.55	5526.51	7529.78	148	1G244(n=148)
308	1G244	ROI.56	10528.4	7529.78	148	1G244(n=148)
309	1G244	ROI.57	6408.01	7529.78	148	1G244(n=148)
310	1G244	ROI.58	6699.76	7529.78	148	1G244(n=148)
311	1G244	ROI.59	10054.8	7529.78	148	1G244(n=148)
312	1G244	ROI.60	14051.3	7529.78	148	1G244(n=148)
313	1G244	ROI.61	5868.19	7529.78	148	1G244(n=148)
314	Sitagliptin	ROI.1.x	14581.4	5197.13	143	Sitagliptin(n=143)
315	Sitagliptin	ROI.2.x	8208.69	5197.13	143	Sitagliptin(n=143)
316	Sitagliptin	ROI.3.x	2478.16	5197.13	143	Sitagliptin(n=143)
317	Sitagliptin	ROI.4.x	3103.41	5197.13	143	Sitagliptin(n=143)
318	Sitagliptin	ROI.5.x	3039.74	5197.13	143	Sitagliptin(n=143)
319	Sitagliptin	ROI.6.x	2717.86	5197.13	143	Sitagliptin(n=143)
320	Sitagliptin	ROI.7.x	4192.85	5197.13	143	Sitagliptin(n=143)
321	Sitagliptin	ROI.8.x	3971.76	5197.13	143	Sitagliptin(n=143)
322	Sitagliptin	ROI.9.x	4433.01	5197.13	143	Sitagliptin(n=143)
323	Sitagliptin	ROI.10.x	8373.15	5197.13	143	Sitagliptin(n=143)
324	Sitagliptin	ROI.11.x	13620.7	5197.13	143	Sitagliptin(n=143)
325	Sitagliptin	ROI.12.x	9326.65	5197.13	143	Sitagliptin(n=143)
326	Sitagliptin	ROI.13.x	4949.56	5197.13	143	Sitagliptin(n=143)
327	Sitagliptin	ROI.14.x	3774.28	5197.13	143	Sitagliptin(n=143)
328	Sitagliptin	ROI.15.x	3442.39	5197.13	143	Sitagliptin(n=143)
329	Sitagliptin	ROI.16.x	4982.67	5197.13	143	Sitagliptin(n=143)
330	Sitagliptin	ROI.17.x	4783.94	5197.13	143	Sitagliptin(n=143)
331	Sitagliptin	ROI.18.x	6810.37	5197.13	143	Sitagliptin(n=143)
332	Sitagliptin	ROI.19.x	6060.1	5197.13	143	Sitagliptin(n=143)
333	Sitagliptin	ROI.20.x	3988.61	5197.13	143	Sitagliptin(n=143)
334	Sitagliptin	ROI.21.x	6372.35	5197.13	143	Sitagliptin(n=143)
335	Sitagliptin	ROI.22.x	7317.17	5197.13	143	Sitagliptin(n=143)
336	Sitagliptin	ROI.23.x	4518.61	5197.13	143	Sitagliptin(n=143)
337	Sitagliptin	ROI.24.x	5127.24	5197.13	143	Sitagliptin(n=143)
338	Sitagliptin	ROI.25.x	5895.4	5197.13	143	Sitagliptin(n=143)
339	Sitagliptin	ROI.26.x	3346.28	5197.13	143	Sitagliptin(n=143)
340	Sitagliptin	ROI.27.x	4642.72	5197.13	143	Sitagliptin(n=143)
341	Sitagliptin	ROI.28.x	11145.2	5197.13	143	Sitagliptin(n=143)
342	Sitagliptin	ROI.29.x	4768.68	5197.13	143	Sitagliptin(n=143)
343	Sitagliptin	ROI.30.x	5368.41	5197.13	143	Sitagliptin(n=143)
344	Sitagliptin	ROI.31.x	8529.95	5197.13	143	Sitagliptin(n=143)
345	Sitagliptin	ROI.32.x	9502.97	5197.13	143	Sitagliptin(n=143)
346	Sitagliptin	ROI.33.x	4392.1	5197.13	143	Sitagliptin(n=143)
347	Sitagliptin	ROI.34.x	8818.6	5197.13	143	Sitagliptin(n=143)
348	Sitagliptin	ROI.35.x	13227.9	5197.13	143	Sitagliptin(n=143)
349	Sitagliptin	ROI.36.x	12664.9	5197.13	143	Sitagliptin(n=143)
350	Sitagliptin	ROI.37.x	3331.29	5197.13	143	Sitagliptin(n=143)
351	Sitagliptin	ROI.38.x	3198.72	5197.13	143	Sitagliptin(n=143)
352	Sitagliptin	ROI.39.x	3552.26	5197.13	143	Sitagliptin(n=143)
353	Sitagliptin	ROI.40.x	7618.06	5197.13	143	Sitagliptin(n=143)
354	Sitagliptin	ROI.41.x	5043.52	5197.13	143	Sitagliptin(n=143)
355	Sitagliptin	ROI.42.x	6326.53	5197.13	143	Sitagliptin(n=143)
356	Sitagliptin	ROI.43.x	8288.56	5197.13	143	Sitagliptin(n=143)
357	Sitagliptin	ROI.44.x	4347.06	5197.13	143	Sitagliptin(n=143)
358	Sitagliptin	ROI.45.x	5429.83	5197.13	143	Sitagliptin(n=143)
359	Sitagliptin	ROI.46.x	8579.65	5197.13	143	Sitagliptin(n=143)
360	Sitagliptin	ROI.47.x	7147.58	5197.13	143	Sitagliptin(n=143)
361	Sitagliptin	ROI.1.y	2053.75	5197.13	143	Sitagliptin(n=143)
362	Sitagliptin	ROI.2.y	1189.57	5197.13	143	Sitagliptin(n=143)
363	Sitagliptin	ROI.3.y	4309.58	5197.13	143	Sitagliptin(n=143)
364	Sitagliptin	ROI.4.y	6615.28	5197.13	143	Sitagliptin(n=143)
365	Sitagliptin	ROI.5.y	9283.06	5197.13	143	Sitagliptin(n=143)
366	Sitagliptin	ROI.6.y	9813.35	5197.13	143	Sitagliptin(n=143)
367	Sitagliptin	ROI.7.y	4343.57	5197.13	143	Sitagliptin(n=143)
368	Sitagliptin	ROI.8.y	3531.13	5197.13	143	Sitagliptin(n=143)
369	Sitagliptin	ROI.9.y	3844.74	5197.13	143	Sitagliptin(n=143)
370	Sitagliptin	ROI.10.y	2028.96	5197.13	143	Sitagliptin(n=143)
371	Sitagliptin	ROI.11.y	5119.92	5197.13	143	Sitagliptin(n=143)
372	Sitagliptin	ROI.12.y	2379.09	5197.13	143	Sitagliptin(n=143)
373	Sitagliptin	ROI.13.y	3019.73	5197.13	143	Sitagliptin(n=143)
374	Sitagliptin	ROI.14.y	3849.2	5197.13	143	Sitagliptin(n=143)
375	Sitagliptin	ROI.15.y	2764.83	5197.13	143	Sitagliptin(n=143)
376	Sitagliptin	ROI.18.y	5802.1	5197.13	143	Sitagliptin(n=143)
377	Sitagliptin	ROI.19.y	2481.39	5197.13	143	Sitagliptin(n=143)
378	Sitagliptin	ROI.20.y	3078.24	5197.13	143	Sitagliptin(n=143)
379	Sitagliptin	ROI.21.y	3051.1	5197.13	143	Sitagliptin(n=143)
380	Sitagliptin	ROI.22.y	3361.84	5197.13	143	Sitagliptin(n=143)
381	Sitagliptin	ROI.23.y	2048.94	5197.13	143	Sitagliptin(n=143)
382	Sitagliptin	ROI.24.y	2034.28	5197.13	143	Sitagliptin(n=143)
383	Sitagliptin	ROI.25.y	2227.75	5197.13	143	Sitagliptin(n=143)
384	Sitagliptin	ROI.26.y	6327.11	5197.13	143	Sitagliptin(n=143)
385	Sitagliptin	ROI.27.y	8125.03	5197.13	143	Sitagliptin(n=143)
386	Sitagliptin	ROI.28.y	4885.12	5197.13	143	Sitagliptin(n=143)
387	Sitagliptin	ROI.29.y	5782.81	5197.13	143	Sitagliptin(n=143)
388	Sitagliptin	ROI.30.y	7902.43	5197.13	143	Sitagliptin(n=143)
389	Sitagliptin	ROI.31.y	4789.29	5197.13	143	Sitagliptin(n=143)
390	Sitagliptin	ROI.32.y	2334.36	5197.13	143	Sitagliptin(n=143)
391	Sitagliptin	ROI.33.y	1705.33	5197.13	143	Sitagliptin(n=143)
392	Sitagliptin	ROI.34.y	8889.95	5197.13	143	Sitagliptin(n=143)
393	Sitagliptin	ROI.35.y	4027.14	5197.13	143	Sitagliptin(n=143)
394	Sitagliptin	ROI.36.y	7097.83	5197.13	143	Sitagliptin(n=143)
395	Sitagliptin	ROI.37.y	4357.73	5197.13	143	Sitagliptin(n=143)
396	Sitagliptin	ROI.38.y	8807.86	5197.13	143	Sitagliptin(n=143)
397	Sitagliptin	ROI.1	5984.27	5197.13	143	Sitagliptin(n=143)
398	Sitagliptin	ROI.2	2582.2	5197.13	143	Sitagliptin(n=143)
399	Sitagliptin	ROI.3	3871.85	5197.13	143	Sitagliptin(n=143)
400	Sitagliptin	ROI.4	3860.76	5197.13	143	Sitagliptin(n=143)
401	Sitagliptin	ROI.5	6584.96	5197.13	143	Sitagliptin(n=143)
402	Sitagliptin	ROI.6	3358.58	5197.13	143	Sitagliptin(n=143)
403	Sitagliptin	ROI.7	4178.96	5197.13	143	Sitagliptin(n=143)
404	Sitagliptin	ROI.8	3138.6	5197.13	143	Sitagliptin(n=143)
405	Sitagliptin	ROI.9	4923.01	5197.13	143	Sitagliptin(n=143)
406	Sitagliptin	ROI.10	4595.82	5197.13	143	Sitagliptin(n=143)
407	Sitagliptin	ROI.11	4777.13	5197.13	143	Sitagliptin(n=143)
408	Sitagliptin	ROI.12	5411.83	5197.13	143	Sitagliptin(n=143)
409	Sitagliptin	ROI.13	7241.42	5197.13	143	Sitagliptin(n=143)
410	Sitagliptin	ROI.14	5158.69	5197.13	143	Sitagliptin(n=143)
411	Sitagliptin	ROI.15	5596.66	5197.13	143	Sitagliptin(n=143)
412	Sitagliptin	ROI.16.y	6775.27	5197.13	143	Sitagliptin(n=143)
413	Sitagliptin	ROI.17.y	3642.28	5197.13	143	Sitagliptin(n=143)
414	Sitagliptin	ROI.18	5177.87	5197.13	143	Sitagliptin(n=143)
415	Sitagliptin	ROI.19	5442.43	5197.13	143	Sitagliptin(n=143)
416	Sitagliptin	ROI.20	3907.25	5197.13	143	Sitagliptin(n=143)
417	Sitagliptin	ROI.21	7009.17	5197.13	143	Sitagliptin(n=143)
418	Sitagliptin	ROI.22	7594.82	5197.13	143	Sitagliptin(n=143)
419	Sitagliptin	ROI.23	2378.36	5197.13	143	Sitagliptin(n=143)
420	Sitagliptin	ROI.24	5328.33	5197.13	143	Sitagliptin(n=143)
421	Sitagliptin	ROI.25	6016.31	5197.13	143	Sitagliptin(n=143)
422	Sitagliptin	ROI.26	1995.23	5197.13	143	Sitagliptin(n=143)
423	Sitagliptin	ROI.27	2249.34	5197.13	143	Sitagliptin(n=143)
424	Sitagliptin	ROI.28	3174.95	5197.13	143	Sitagliptin(n=143)
425	Sitagliptin	ROI.29	5044.11	5197.13	143	Sitagliptin(n=143)
426	Sitagliptin	ROI.30	4062.29	5197.13	143	Sitagliptin(n=143)
427	Sitagliptin	ROI.31	3202.33	5197.13	143	Sitagliptin(n=143)
428	Sitagliptin	ROI.32	5216.13	5197.13	143	Sitagliptin(n=143)
429	Sitagliptin	ROI.33	10443.3	5197.13	143	Sitagliptin(n=143)
430	Sitagliptin	ROI.34	6997.43	5197.13	143	Sitagliptin(n=143)
431	Sitagliptin	ROI.35	3679.26	5197.13	143	Sitagliptin(n=143)
432	Sitagliptin	ROI.36	12675	5197.13	143	Sitagliptin(n=143)
433	Sitagliptin	ROI.37	5542.26	5197.13	143	Sitagliptin(n=143)
434	Sitagliptin	ROI.38	4483.49	5197.13	143	Sitagliptin(n=143)
435	Sitagliptin	ROI.39.y	3245.01	5197.13	143	Sitagliptin(n=143)
436	Sitagliptin	ROI.40.y	3002.86	5197.13	143	Sitagliptin(n=143)
437	Sitagliptin	ROI.41.y	1979.75	5197.13	143	Sitagliptin(n=143)
438	Sitagliptin	ROI.42.y	4058.46	5197.13	143	Sitagliptin(n=143)
439	Sitagliptin	ROI.43.y	5266.4	5197.13	143	Sitagliptin(n=143)
440	Sitagliptin	ROI.44.y	3718.87	5197.13	143	Sitagliptin(n=143)
441	Sitagliptin	ROI.45.y	3517.2	5197.13	143	Sitagliptin(n=143)
442	Sitagliptin	ROI.46.y	5033.59	5197.13	143	Sitagliptin(n=143)
443	Sitagliptin	ROI.47.y	7277.67	5197.13	143	Sitagliptin(n=143)
444	Sitagliptin	ROI.48	1990.58	5197.13	143	Sitagliptin(n=143)
445	Sitagliptin	ROI.49	2359.74	5197.13	143	Sitagliptin(n=143)
446	Sitagliptin	ROI.50	3103.01	5197.13	143	Sitagliptin(n=143)
447	Sitagliptin	ROI.51	4687.48	5197.13	143	Sitagliptin(n=143)
448	Sitagliptin	ROI.52	3606.31	5197.13	143	Sitagliptin(n=143)
449	Sitagliptin	ROI.53	4401.1	5197.13	143	Sitagliptin(n=143)
450	Sitagliptin	ROI.54	4385.45	5197.13	143	Sitagliptin(n=143)
451	Sitagliptin	ROI.55	7178.69	5197.13	143	Sitagliptin(n=143)
452	Sitagliptin	ROI.56	443.839	5197.13	143	Sitagliptin(n=143)
453	Sitagliptin	ROI.57	11268.4	5197.13	143	Sitagliptin(n=143)
454	Sitagliptin	ROI.58	2840.75	5197.13	143	Sitagliptin(n=143)
455	Sitagliptin	ROI.59	2357.03	5197.13	143	Sitagliptin(n=143)
456	Sitagliptin	ROI.60	5560.66	5197.13	143	Sitagliptin(n=143)
457	KYP-2047	ROI.1.x	2064.03	4665.58	121	KYP-2047(n=121)
458	KYP-2047	ROI.2.x	2988.99	4665.58	121	KYP-2047(n=121)
459	KYP-2047	ROI.3.x	2865.3	4665.58	121	KYP-2047(n=121)
460	KYP-2047	ROI.4.x	12522.9	4665.58	121	KYP-2047(n=121)
461	KYP-2047	ROI.5.x	2511.59	4665.58	121	KYP-2047(n=121)
462	KYP-2047	ROI.6.x	2994.66	4665.58	121	KYP-2047(n=121)
463	KYP-2047	ROI.7.x	5433.95	4665.58	121	KYP-2047(n=121)
464	KYP-2047	ROI.8.x	4984.93	4665.58	121	KYP-2047(n=121)
465	KYP-2047	ROI.9.x	8457.06	4665.58	121	KYP-2047(n=121)
466	KYP-2047	ROI.10.x	2888.65	4665.58	121	KYP-2047(n=121)
467	KYP-2047	ROI.11.x	3543.43	4665.58	121	KYP-2047(n=121)
468	KYP-2047	ROI.12.x	6905.87	4665.58	121	KYP-2047(n=121)
469	KYP-2047	ROI.13.x	2867.9	4665.58	121	KYP-2047(n=121)
470	KYP-2047	ROI.14.x	8349.72	4665.58	121	KYP-2047(n=121)
471	KYP-2047	ROI.15.x	2311.23	4665.58	121	KYP-2047(n=121)
472	KYP-2047	ROI.16.x	4628.78	4665.58	121	KYP-2047(n=121)
473	KYP-2047	ROI.17.x	1914.37	4665.58	121	KYP-2047(n=121)
474	KYP-2047	ROI.18.x	2502.35	4665.58	121	KYP-2047(n=121)
475	KYP-2047	ROI.19.x	4473.93	4665.58	121	KYP-2047(n=121)
476	KYP-2047	ROI.20.x	4914.62	4665.58	121	KYP-2047(n=121)
477	KYP-2047	ROI.21.x	2516.57	4665.58	121	KYP-2047(n=121)
478	KYP-2047	ROI.22.x	8706.78	4665.58	121	KYP-2047(n=121)
479	KYP-2047	ROI.23.x	4613.79	4665.58	121	KYP-2047(n=121)
480	KYP-2047	ROI.24.x	3150	4665.58	121	KYP-2047(n=121)
481	KYP-2047	ROI.25.x	4801.25	4665.58	121	KYP-2047(n=121)
482	KYP-2047	ROI.26.x	7532.91	4665.58	121	KYP-2047(n=121)
483	KYP-2047	ROI.27.x	6252.37	4665.58	121	KYP-2047(n=121)
484	KYP-2047	ROI.28.x	632.296	4665.58	121	KYP-2047(n=121)
485	KYP-2047	ROI.29.x	6167.49	4665.58	121	KYP-2047(n=121)
486	KYP-2047	ROI.30.x	1876.47	4665.58	121	KYP-2047(n=121)
487	KYP-2047	ROI.31.x	2757.82	4665.58	121	KYP-2047(n=121)
488	KYP-2047	ROI.32.x	7461.29	4665.58	121	KYP-2047(n=121)
489	KYP-2047	ROI.33.x	5516.93	4665.58	121	KYP-2047(n=121)
490	KYP-2047	ROI.34.x	5384.56	4665.58	121	KYP-2047(n=121)
491	KYP-2047	ROI.35.x	12793.2	4665.58	121	KYP-2047(n=121)
492	KYP-2047	ROI.36.x	7617.83	4665.58	121	KYP-2047(n=121)
493	KYP-2047	ROI.37.x	4047.86	4665.58	121	KYP-2047(n=121)
494	KYP-2047	ROI.38.x	4086.89	4665.58	121	KYP-2047(n=121)
495	KYP-2047	ROI.39.x	3614.33	4665.58	121	KYP-2047(n=121)
496	KYP-2047	ROI.40.x	5397.17	4665.58	121	KYP-2047(n=121)
497	KYP-2047	ROI.1.y	2332.61	4665.58	121	KYP-2047(n=121)
498	KYP-2047	ROI.2.y	7407.27	4665.58	121	KYP-2047(n=121)
499	KYP-2047	ROI.3.y	1220.97	4665.58	121	KYP-2047(n=121)
500	KYP-2047	ROI.4.y	1452.97	4665.58	121	KYP-2047(n=121)
501	KYP-2047	ROI.5.y	5850.82	4665.58	121	KYP-2047(n=121)
502	KYP-2047	ROI.6.y	1357	4665.58	121	KYP-2047(n=121)
503	KYP-2047	ROI.7.y	2498.89	4665.58	121	KYP-2047(n=121)
504	KYP-2047	ROI.8.y	4891.36	4665.58	121	KYP-2047(n=121)
505	KYP-2047	ROI.9.y	3416.5	4665.58	121	KYP-2047(n=121)
506	KYP-2047	ROI.10.y	3081.35	4665.58	121	KYP-2047(n=121)
507	KYP-2047	ROI.11.y	14470.1	4665.58	121	KYP-2047(n=121)
508	KYP-2047	ROI.12.y	4517.4	4665.58	121	KYP-2047(n=121)
509	KYP-2047	ROI.13.y	521.727	4665.58	121	KYP-2047(n=121)
510	KYP-2047	ROI.14.y	1498.31	4665.58	121	KYP-2047(n=121)
511	KYP-2047	ROI.15.y	3400.15	4665.58	121	KYP-2047(n=121)
512	KYP-2047	ROI.16.y	2659.57	4665.58	121	KYP-2047(n=121)
513	KYP-2047	ROI.17.y	2618.43	4665.58	121	KYP-2047(n=121)
514	KYP-2047	ROI.18.y	3944.36	4665.58	121	KYP-2047(n=121)
515	KYP-2047	ROI.19.y	2438.78	4665.58	121	KYP-2047(n=121)
516	KYP-2047	ROI.20.y	6541.53	4665.58	121	KYP-2047(n=121)
517	KYP-2047	ROI.21.y	3100.1	4665.58	121	KYP-2047(n=121)
518	KYP-2047	ROI.22.y	2263.14	4665.58	121	KYP-2047(n=121)
519	KYP-2047	ROI.23.y	6754.73	4665.58	121	KYP-2047(n=121)
520	KYP-2047	ROI.24.y	4538.11	4665.58	121	KYP-2047(n=121)
521	KYP-2047	ROI.25.y	3535.98	4665.58	121	KYP-2047(n=121)
522	KYP-2047	ROI.26.y	4259.18	4665.58	121	KYP-2047(n=121)
523	KYP-2047	ROI.27.y	4923.87	4665.58	121	KYP-2047(n=121)
524	KYP-2047	ROI.28.y	8781.97	4665.58	121	KYP-2047(n=121)
525	KYP-2047	ROI.29.y	1303.41	4665.58	121	KYP-2047(n=121)
526	KYP-2047	ROI.30.y	716.492	4665.58	121	KYP-2047(n=121)
527	KYP-2047	ROI.31.y	607.884	4665.58	121	KYP-2047(n=121)
528	KYP-2047	ROI.32.y	1979.92	4665.58	121	KYP-2047(n=121)
529	KYP-2047	ROI.33.y	7841.09	4665.58	121	KYP-2047(n=121)
530	KYP-2047	ROI.34.y	6231.91	4665.58	121	KYP-2047(n=121)
531	KYP-2047	ROI.35.y	14134	4665.58	121	KYP-2047(n=121)
532	KYP-2047	ROI.36.y	3268.72	4665.58	121	KYP-2047(n=121)
533	KYP-2047	ROI.37.y	1426.89	4665.58	121	KYP-2047(n=121)
534	KYP-2047	ROI.38.y	4126.15	4665.58	121	KYP-2047(n=121)
535	KYP-2047	ROI.39.y	9802.5	4665.58	121	KYP-2047(n=121)
536	KYP-2047	ROI.40.y	10674.9	4665.58	121	KYP-2047(n=121)
537	KYP-2047	ROI.41	12599.1	4665.58	121	KYP-2047(n=121)
538	KYP-2047	ROI.1	2696.89	4665.58	121	KYP-2047(n=121)
539	KYP-2047	ROI.2	2227.9	4665.58	121	KYP-2047(n=121)
540	KYP-2047	ROI.3	1681.99	4665.58	121	KYP-2047(n=121)
541	KYP-2047	ROI.4	5962.67	4665.58	121	KYP-2047(n=121)
542	KYP-2047	ROI.5	3110.43	4665.58	121	KYP-2047(n=121)
543	KYP-2047	ROI.6	1572.11	4665.58	121	KYP-2047(n=121)
544	KYP-2047	ROI.7	1352.01	4665.58	121	KYP-2047(n=121)
545	KYP-2047	ROI.8	3065.19	4665.58	121	KYP-2047(n=121)
546	KYP-2047	ROI.9	8611.35	4665.58	121	KYP-2047(n=121)
547	KYP-2047	ROI.10	4203.17	4665.58	121	KYP-2047(n=121)
548	KYP-2047	ROI.11	4598.96	4665.58	121	KYP-2047(n=121)
549	KYP-2047	ROI.12	3242.26	4665.58	121	KYP-2047(n=121)
550	KYP-2047	ROI.13	5145.7	4665.58	121	KYP-2047(n=121)
551	KYP-2047	ROI.14	3223.01	4665.58	121	KYP-2047(n=121)
552	KYP-2047	ROI.15	2275.06	4665.58	121	KYP-2047(n=121)
553	KYP-2047	ROI.16	3501.13	4665.58	121	KYP-2047(n=121)
554	KYP-2047	ROI.17	5018.38	4665.58	121	KYP-2047(n=121)
555	KYP-2047	ROI.18	7579.07	4665.58	121	KYP-2047(n=121)
556	KYP-2047	ROI.19	3145.99	4665.58	121	KYP-2047(n=121)
557	KYP-2047	ROI.20	2698.23	4665.58	121	KYP-2047(n=121)
558	KYP-2047	ROI.21	3908.38	4665.58	121	KYP-2047(n=121)
559	KYP-2047	ROI.22	2468.01	4665.58	121	KYP-2047(n=121)
560	KYP-2047	ROI.23	4178.2	4665.58	121	KYP-2047(n=121)
561	KYP-2047	ROI.24	9369.48	4665.58	121	KYP-2047(n=121)
562	KYP-2047	ROI.25	6431.23	4665.58	121	KYP-2047(n=121)
563	KYP-2047	ROI.26	6179.39	4665.58	121	KYP-2047(n=121)
564	KYP-2047	ROI.27	3011	4665.58	121	KYP-2047(n=121)
565	KYP-2047	ROI.28	2874.88	4665.58	121	KYP-2047(n=121)
566	KYP-2047	ROI.29	9014.14	4665.58	121	KYP-2047(n=121)
567	KYP-2047	ROI.30	2329.48	4665.58	121	KYP-2047(n=121)
568	KYP-2047	ROI.31	6845.86	4665.58	121	KYP-2047(n=121)
569	KYP-2047	ROI.32	2408.45	4665.58	121	KYP-2047(n=121)
570	KYP-2047	ROI.33	2606.96	4665.58	121	KYP-2047(n=121)
571	KYP-2047	ROI.34	4977.74	4665.58	121	KYP-2047(n=121)
572	KYP-2047	ROI.35	1440.65	4665.58	121	KYP-2047(n=121)
573	KYP-2047	ROI.36	3762.64	4665.58	121	KYP-2047(n=121)
574	KYP-2047	ROI.37	11626.2	4665.58	121	KYP-2047(n=121)
575	KYP-2047	ROI.38	4209.73	4665.58	121	KYP-2047(n=121)
576	KYP-2047	ROI.39	8678.27	4665.58	121	KYP-2047(n=121)
577	KYP-2047	ROI.40	9260.25	4665.58	121	KYP-2047(n=121)
578	MG132	ROI.1.x	2035.16	6273.84	172	MG132(n=172)
579	MG132	ROI.2.x	6347.74	6273.84	172	MG132(n=172)
580	MG132	ROI.3.x	8926.8	6273.84	172	MG132(n=172)
581	MG132	ROI.4.x	8279.06	6273.84	172	MG132(n=172)
582	MG132	ROI.5.x	5684.33	6273.84	172	MG132(n=172)
583	MG132	ROI.6.x	3647.53	6273.84	172	MG132(n=172)
584	MG132	ROI.7.x	5878.88	6273.84	172	MG132(n=172)
585	MG132	ROI.8.x	9639.39	6273.84	172	MG132(n=172)
586	MG132	ROI.9.x	3939.09	6273.84	172	MG132(n=172)
587	MG132	ROI.10.x	3659.66	6273.84	172	MG132(n=172)
588	MG132	ROI.11.x	5603.18	6273.84	172	MG132(n=172)
589	MG132	ROI.12.x	4429.74	6273.84	172	MG132(n=172)
590	MG132	ROI.14.x	3464.31	6273.84	172	MG132(n=172)
591	MG132	ROI.15.x	8391.56	6273.84	172	MG132(n=172)
592	MG132	ROI.16.x	4035.73	6273.84	172	MG132(n=172)
593	MG132	ROI.17.x	4632.66	6273.84	172	MG132(n=172)
594	MG132	ROI.18.x	1943.16	6273.84	172	MG132(n=172)
595	MG132	ROI.19.x	5107.01	6273.84	172	MG132(n=172)
596	MG132	ROI.20.x	1096.39	6273.84	172	MG132(n=172)
597	MG132	ROI.21.x	2228.97	6273.84	172	MG132(n=172)
598	MG132	ROI.1.y	1914.85	6273.84	172	MG132(n=172)
599	MG132	ROI.2.y	5263.12	6273.84	172	MG132(n=172)
600	MG132	ROI.3.y	9141.06	6273.84	172	MG132(n=172)
601	MG132	ROI.4.y	7948.5	6273.84	172	MG132(n=172)
602	MG132	ROI.5.y	9439.58	6273.84	172	MG132(n=172)
603	MG132	ROI.6.y	3902.27	6273.84	172	MG132(n=172)
604	MG132	ROI.7.y	5908.56	6273.84	172	MG132(n=172)
605	MG132	ROI.8.y	4564.17	6273.84	172	MG132(n=172)
606	MG132	ROI.9.y	1433.35	6273.84	172	MG132(n=172)
607	MG132	ROI.10.y	7853.17	6273.84	172	MG132(n=172)
608	MG132	ROI.11.y	2256.83	6273.84	172	MG132(n=172)
609	MG132	ROI.12.y	2643.14	6273.84	172	MG132(n=172)
610	MG132	ROI.13.x	9304.1	6273.84	172	MG132(n=172)
611	MG132	ROI.14.y	6992	6273.84	172	MG132(n=172)
612	MG132	ROI.15.y	3396.49	6273.84	172	MG132(n=172)
613	MG132	ROI.16.y	3732.38	6273.84	172	MG132(n=172)
614	MG132	ROI.17.y	4402.97	6273.84	172	MG132(n=172)
615	MG132	ROI.18.y	4360.14	6273.84	172	MG132(n=172)
616	MG132	ROI.19.y	10405.7	6273.84	172	MG132(n=172)
617	MG132	ROI.20.y	6049.1	6273.84	172	MG132(n=172)
618	MG132	ROI.21.y	4269.39	6273.84	172	MG132(n=172)
619	MG132	ROI.22.x	9476.37	6273.84	172	MG132(n=172)
620	MG132	ROI.23.x	7339.28	6273.84	172	MG132(n=172)
621	MG132	ROI.24.x	8653.17	6273.84	172	MG132(n=172)
622	MG132	ROI.25.x	6124.06	6273.84	172	MG132(n=172)
623	MG132	ROI.26.x	5720.78	6273.84	172	MG132(n=172)
624	MG132	ROI.27.x	1152.9	6273.84	172	MG132(n=172)
625	MG132	ROI.1.x.1	5158.35	6273.84	172	MG132(n=172)
626	MG132	ROI.2.x.1	6236.71	6273.84	172	MG132(n=172)
627	MG132	ROI.3.x.1	5915.97	6273.84	172	MG132(n=172)
628	MG132	ROI.4.x.1	7076.25	6273.84	172	MG132(n=172)
629	MG132	ROI.5.x.1	6747.45	6273.84	172	MG132(n=172)
630	MG132	ROI.6.x.1	6178.11	6273.84	172	MG132(n=172)
631	MG132	ROI.7.x.1	6647.4	6273.84	172	MG132(n=172)
632	MG132	ROI.8.x.1	11715.1	6273.84	172	MG132(n=172)
633	MG132	ROI.9.x.1	3446.97	6273.84	172	MG132(n=172)
634	MG132	ROI.10.x.1	9907.65	6273.84	172	MG132(n=172)
635	MG132	ROI.11.x.1	10085.1	6273.84	172	MG132(n=172)
636	MG132	ROI.12.x.1	6734.58	6273.84	172	MG132(n=172)
637	MG132	ROI.13.y	13789.7	6273.84	172	MG132(n=172)
638	MG132	ROI.14.x.1	8779.27	6273.84	172	MG132(n=172)
639	MG132	ROI.15.x.1	3302.58	6273.84	172	MG132(n=172)
640	MG132	ROI.16.x.1	3844.02	6273.84	172	MG132(n=172)
641	MG132	ROI.17.x.1	8712.93	6273.84	172	MG132(n=172)
642	MG132	ROI.18.x.1	5909.97	6273.84	172	MG132(n=172)
643	MG132	ROI.19.x.1	6478.21	6273.84	172	MG132(n=172)
644	MG132	ROI.20.x.1	8169.05	6273.84	172	MG132(n=172)
645	MG132	ROI.21.x.1	794.22	6273.84	172	MG132(n=172)
646	MG132	ROI.22.y	17537	6273.84	172	MG132(n=172)
647	MG132	ROI.24.y	10314.2	6273.84	172	MG132(n=172)
648	MG132	ROI.25.y	12335	6273.84	172	MG132(n=172)
649	MG132	ROI.26.y	7695.98	6273.84	172	MG132(n=172)
650	MG132	ROI.27.y	3207.06	6273.84	172	MG132(n=172)
651	MG132	ROI.28.x	6275.11	6273.84	172	MG132(n=172)
652	MG132	ROI.29.x	15870.6	6273.84	172	MG132(n=172)
653	MG132	ROI.30.x	6514.7	6273.84	172	MG132(n=172)
654	MG132	ROI.31.x	5606.32	6273.84	172	MG132(n=172)
655	MG132	ROI.32.x	9618.43	6273.84	172	MG132(n=172)
656	MG132	ROI.33.x	5002.14	6273.84	172	MG132(n=172)
657	MG132	ROI.34.x	8631.14	6273.84	172	MG132(n=172)
658	MG132	ROI.35.x	4682.45	6273.84	172	MG132(n=172)
659	MG132	ROI.36.x	431.46	6273.84	172	MG132(n=172)
660	MG132	ROI.37.x	9387.44	6273.84	172	MG132(n=172)
661	MG132	ROI.38.x	14011.4	6273.84	172	MG132(n=172)
662	MG132	ROI.39	7760.16	6273.84	172	MG132(n=172)
663	MG132	ROI.1.y.1	4760.21	6273.84	172	MG132(n=172)
664	MG132	ROI.2.y.1	3401.32	6273.84	172	MG132(n=172)
665	MG132	ROI.3.y.1	4039.11	6273.84	172	MG132(n=172)
666	MG132	ROI.4.y.1	3160.1	6273.84	172	MG132(n=172)
667	MG132	ROI.5.y.1	4925.94	6273.84	172	MG132(n=172)
668	MG132	ROI.6.y.1	11625.6	6273.84	172	MG132(n=172)
669	MG132	ROI.7.y.1	6775.69	6273.84	172	MG132(n=172)
670	MG132	ROI.8.y.1	8979.37	6273.84	172	MG132(n=172)
671	MG132	ROI.9.y.1	3701.35	6273.84	172	MG132(n=172)
672	MG132	ROI.10.y.1	3167.82	6273.84	172	MG132(n=172)
673	MG132	ROI.11.y.1	7429.4	6273.84	172	MG132(n=172)
674	MG132	ROI.12.y.1	3309.46	6273.84	172	MG132(n=172)
675	MG132	ROI.13.x.1	2509.33	6273.84	172	MG132(n=172)
676	MG132	ROI.14.y.1	4380.4	6273.84	172	MG132(n=172)
677	MG132	ROI.15.y.1	5610.21	6273.84	172	MG132(n=172)
678	MG132	ROI.16.y.1	5136.62	6273.84	172	MG132(n=172)
679	MG132	ROI.17.y.1	3661.53	6273.84	172	MG132(n=172)
680	MG132	ROI.18.y.1	3872.3	6273.84	172	MG132(n=172)
681	MG132	ROI.19.y.1	9018.77	6273.84	172	MG132(n=172)
682	MG132	ROI.20.y.1	8256.13	6273.84	172	MG132(n=172)
683	MG132	ROI.21.y.1	2993.17	6273.84	172	MG132(n=172)
684	MG132	ROI.22.x.1	7569.25	6273.84	172	MG132(n=172)
685	MG132	ROI.23.y	3976.17	6273.84	172	MG132(n=172)
686	MG132	ROI.24.x.1	6755.03	6273.84	172	MG132(n=172)
687	MG132	ROI.25.x.1	9400	6273.84	172	MG132(n=172)
688	MG132	ROI.26.x.1	5445.88	6273.84	172	MG132(n=172)
689	MG132	ROI.27.x.1	3610.42	6273.84	172	MG132(n=172)
690	MG132	ROI.28.y	3113.45	6273.84	172	MG132(n=172)
691	MG132	ROI.29.y	11699.8	6273.84	172	MG132(n=172)
692	MG132	ROI.30.y	2573.26	6273.84	172	MG132(n=172)
693	MG132	ROI.31.y	19266.4	6273.84	172	MG132(n=172)
694	MG132	ROI.32.y	11776.3	6273.84	172	MG132(n=172)
695	MG132	ROI.33.y	4911.72	6273.84	172	MG132(n=172)
696	MG132	ROI.34.y	4767.51	6273.84	172	MG132(n=172)
697	MG132	ROI.35.y	8907.75	6273.84	172	MG132(n=172)
698	MG132	ROI.36.y	5612.18	6273.84	172	MG132(n=172)
699	MG132	ROI.37.y	5363.7	6273.84	172	MG132(n=172)
700	MG132	ROI.38.y	7457.75	6273.84	172	MG132(n=172)
701	MG132	ROI.2.x.2	17439.3	6273.84	172	MG132(n=172)
702	MG132	ROI.3.x.2	3157.04	6273.84	172	MG132(n=172)
703	MG132	ROI.4.x.2	4863.34	6273.84	172	MG132(n=172)
704	MG132	ROI.5.x.2	5334.46	6273.84	172	MG132(n=172)
705	MG132	ROI.6.x.2	7369.38	6273.84	172	MG132(n=172)
706	MG132	ROI.7.x.2	7323.19	6273.84	172	MG132(n=172)
707	MG132	ROI.8.x.2	10939	6273.84	172	MG132(n=172)
708	MG132	ROI.9.x.2	2048.8	6273.84	172	MG132(n=172)
709	MG132	ROI.10.x.2	5084.34	6273.84	172	MG132(n=172)
710	MG132	ROI.11	4751.93	6273.84	172	MG132(n=172)
711	MG132	ROI.12.x.2	3752.33	6273.84	172	MG132(n=172)
712	MG132	ROI.13.y.1	14636.1	6273.84	172	MG132(n=172)
713	MG132	ROI.14.x.2	8153.44	6273.84	172	MG132(n=172)
714	MG132	ROI.15	6019.24	6273.84	172	MG132(n=172)
715	MG132	ROI.16.x.2	7395.03	6273.84	172	MG132(n=172)
716	MG132	ROI.17	4372.58	6273.84	172	MG132(n=172)
717	MG132	ROI.18	1532.03	6273.84	172	MG132(n=172)
718	MG132	ROI.19	3474.18	6273.84	172	MG132(n=172)
719	MG132	ROI.20	5905.68	6273.84	172	MG132(n=172)
720	MG132	ROI.21	5898.86	6273.84	172	MG132(n=172)
721	MG132	ROI.22.y.1	7352.12	6273.84	172	MG132(n=172)
722	MG132	ROI.23	3363.57	6273.84	172	MG132(n=172)
723	MG132	ROI.24.y.1	12235.4	6273.84	172	MG132(n=172)
724	MG132	ROI.25.y.1	1054.2	6273.84	172	MG132(n=172)
725	MG132	ROI.26.y.1	4901.85	6273.84	172	MG132(n=172)
726	MG132	ROI.27.y.1	2370.2	6273.84	172	MG132(n=172)
727	MG132	ROI.28	8550.3	6273.84	172	MG132(n=172)
728	MG132	ROI.29	4546.57	6273.84	172	MG132(n=172)
729	MG132	ROI.30	4819.42	6273.84	172	MG132(n=172)
730	MG132	ROI.31	6671.6	6273.84	172	MG132(n=172)
731	MG132	ROI.32	5445.44	6273.84	172	MG132(n=172)
732	MG132	ROI.33	7992.11	6273.84	172	MG132(n=172)
733	MG132	ROI.34	8709.11	6273.84	172	MG132(n=172)
734	MG132	ROI.35	21704.6	6273.84	172	MG132(n=172)
735	MG132	ROI.36	4175.33	6273.84	172	MG132(n=172)
736	MG132	ROI.1	2539.45	6273.84	172	MG132(n=172)
737	MG132	ROI.2.y.2	2193.74	6273.84	172	MG132(n=172)
738	MG132	ROI.3.y.2	3909.98	6273.84	172	MG132(n=172)
739	MG132	ROI.4.y.2	3551.46	6273.84	172	MG132(n=172)
740	MG132	ROI.5.y.2	4527.25	6273.84	172	MG132(n=172)
741	MG132	ROI.6.y.2	5395.3	6273.84	172	MG132(n=172)
742	MG132	ROI.7.y.2	10236.6	6273.84	172	MG132(n=172)
743	MG132	ROI.8.y.2	6929.3	6273.84	172	MG132(n=172)
744	MG132	ROI.9.y.2	3997.54	6273.84	172	MG132(n=172)
745	MG132	ROI.10.y.2	4764.36	6273.84	172	MG132(n=172)
746	MG132	ROI.12.y.2	8812.72	6273.84	172	MG132(n=172)
747	MG132	ROI.13	1745.77	6273.84	172	MG132(n=172)
748	MG132	ROI.14.y.2	10431.9	6273.84	172	MG132(n=172)
749	MG132	ROI.16.y.2	674.709	6273.84	172	MG132(n=172)

## Sheet: DPP9-KO_mKate2
Column1	ID	ROI	mKate2	mean	n	ID_n
1	DMSO	ROI.1.x	2569.5	4280.32	165	DMSO(n=165)			Mean mKate2	n
2	DMSO	ROI.2.x	1648.27	4280.32	165	DMSO(n=165)		DMSO	4280.32	165
3	DMSO	ROI.3.x	6313.04	4280.32	165	DMSO(n=165)		1G244	3516.57	148
4	DMSO	ROI.4.x	4032.45	4280.32	165	DMSO(n=165)		Sitagliptin	4525.16	143
5	DMSO	ROI.5.x	7589.72	4280.32	165	DMSO(n=165)		KYP-2047	5932.72	121
6	DMSO	ROI.6.x	5212.36	4280.32	165	DMSO(n=165)		MG132	4162.36	172
7	DMSO	ROI.7.x	7422.4	4280.32	165	DMSO(n=165)
8	DMSO	ROI.8.x	5466.73	4280.32	165	DMSO(n=165)
9	DMSO	ROI.9.x	3552.52	4280.32	165	DMSO(n=165)
10	DMSO	ROI.10.x	1669.31	4280.32	165	DMSO(n=165)
11	DMSO	ROI.11.x	2755.44	4280.32	165	DMSO(n=165)
12	DMSO	ROI.12.x	1546.35	4280.32	165	DMSO(n=165)
13	DMSO	ROI.13.x	3402.63	4280.32	165	DMSO(n=165)
14	DMSO	ROI.14.x	3214.23	4280.32	165	DMSO(n=165)
15	DMSO	ROI.15.x	3490.12	4280.32	165	DMSO(n=165)
16	DMSO	ROI.16.x	5314.92	4280.32	165	DMSO(n=165)
17	DMSO	ROI.17.x	4943.46	4280.32	165	DMSO(n=165)
18	DMSO	ROI.18.x	2588.7	4280.32	165	DMSO(n=165)
19	DMSO	ROI.19.x	2246.7	4280.32	165	DMSO(n=165)
20	DMSO	ROI.20.x	2282.2	4280.32	165	DMSO(n=165)
21	DMSO	ROI.21.x	8538.1	4280.32	165	DMSO(n=165)
22	DMSO	ROI.22.x	4636.36	4280.32	165	DMSO(n=165)
23	DMSO	ROI.23.x	1851.49	4280.32	165	DMSO(n=165)
24	DMSO	ROI.24.x	5317.2	4280.32	165	DMSO(n=165)
25	DMSO	ROI.25.x	1393.41	4280.32	165	DMSO(n=165)
26	DMSO	ROI.26.x	4373.63	4280.32	165	DMSO(n=165)
27	DMSO	ROI.27.x	6107.02	4280.32	165	DMSO(n=165)
28	DMSO	ROI.28.x	8017.39	4280.32	165	DMSO(n=165)
29	DMSO	ROI.29.x	3056.94	4280.32	165	DMSO(n=165)
30	DMSO	ROI.30.x	8618.55	4280.32	165	DMSO(n=165)
31	DMSO	ROI.31.x	2724.12	4280.32	165	DMSO(n=165)
32	DMSO	ROI.32.x	4067.2	4280.32	165	DMSO(n=165)
33	DMSO	ROI.33.x	1641.49	4280.32	165	DMSO(n=165)
34	DMSO	ROI.34.x	2646.2	4280.32	165	DMSO(n=165)
35	DMSO	ROI.35.x	5087.95	4280.32	165	DMSO(n=165)
36	DMSO	ROI.36.x	1787.73	4280.32	165	DMSO(n=165)
37	DMSO	ROI.37.x	5807.09	4280.32	165	DMSO(n=165)
38	DMSO	ROI.38.x	10317.9	4280.32	165	DMSO(n=165)
39	DMSO	ROI.39.x	2865.17	4280.32	165	DMSO(n=165)
40	DMSO	ROI.40.x	3359.98	4280.32	165	DMSO(n=165)
41	DMSO	ROI.41.x	4983.46	4280.32	165	DMSO(n=165)
42	DMSO	ROI.42.x	5331.93	4280.32	165	DMSO(n=165)
43	DMSO	ROI.43.x	6865	4280.32	165	DMSO(n=165)
44	DMSO	ROI.44.x	4674.35	4280.32	165	DMSO(n=165)
45	DMSO	ROI.45.x	1202.53	4280.32	165	DMSO(n=165)
46	DMSO	ROI.46.x	1073.84	4280.32	165	DMSO(n=165)
47	DMSO	ROI.47.x	278.061	4280.32	165	DMSO(n=165)
48	DMSO	ROI.48.x	4053.49	4280.32	165	DMSO(n=165)
49	DMSO	ROI.49.x	2111.41	4280.32	165	DMSO(n=165)
50	DMSO	ROI.50.x	1177.6	4280.32	165	DMSO(n=165)
51	DMSO	ROI.51.x	5106.28	4280.32	165	DMSO(n=165)
52	DMSO	ROI.52.x	6917.69	4280.32	165	DMSO(n=165)
53	DMSO	ROI.53.x	2413.39	4280.32	165	DMSO(n=165)
54	DMSO	ROI.54.x	2611.58	4280.32	165	DMSO(n=165)
55	DMSO	ROI.55.x	2362.59	4280.32	165	DMSO(n=165)
56	DMSO	ROI.56.x	3244.21	4280.32	165	DMSO(n=165)
57	DMSO	ROI.1.y	2502.62	4280.32	165	DMSO(n=165)
58	DMSO	ROI.2.y	5344.65	4280.32	165	DMSO(n=165)
59	DMSO	ROI.3.y	9062.36	4280.32	165	DMSO(n=165)
60	DMSO	ROI.4.y	5873.02	4280.32	165	DMSO(n=165)
61	DMSO	ROI.5.y	1146.37	4280.32	165	DMSO(n=165)
62	DMSO	ROI.6.y	1036.72	4280.32	165	DMSO(n=165)
63	DMSO	ROI.7.y	5789.71	4280.32	165	DMSO(n=165)
64	DMSO	ROI.8.y	9547.32	4280.32	165	DMSO(n=165)
65	DMSO	ROI.9.y	7052.69	4280.32	165	DMSO(n=165)
66	DMSO	ROI.10.y	2290.38	4280.32	165	DMSO(n=165)
67	DMSO	ROI.11.y	2821.65	4280.32	165	DMSO(n=165)
68	DMSO	ROI.12.y	3307.95	4280.32	165	DMSO(n=165)
69	DMSO	ROI.13.y	3049.73	4280.32	165	DMSO(n=165)
70	DMSO	ROI.14.y	2741.02	4280.32	165	DMSO(n=165)
71	DMSO	ROI.15.y	2514.62	4280.32	165	DMSO(n=165)
72	DMSO	ROI.16.y	1730.58	4280.32	165	DMSO(n=165)
73	DMSO	ROI.17.y	5130.18	4280.32	165	DMSO(n=165)
74	DMSO	ROI.18.y	3892	4280.32	165	DMSO(n=165)
75	DMSO	ROI.19.y	5220.37	4280.32	165	DMSO(n=165)
76	DMSO	ROI.20.y	5664.34	4280.32	165	DMSO(n=165)
77	DMSO	ROI.21.y	9671.17	4280.32	165	DMSO(n=165)
78	DMSO	ROI.22.y	2862.95	4280.32	165	DMSO(n=165)
79	DMSO	ROI.23.y	3860.06	4280.32	165	DMSO(n=165)
80	DMSO	ROI.24.y	4011.9	4280.32	165	DMSO(n=165)
81	DMSO	ROI.25.y	3142.44	4280.32	165	DMSO(n=165)
82	DMSO	ROI.26.y	4329.26	4280.32	165	DMSO(n=165)
83	DMSO	ROI.27.y	2500.65	4280.32	165	DMSO(n=165)
84	DMSO	ROI.28.y	3771.41	4280.32	165	DMSO(n=165)
85	DMSO	ROI.29.y	4024.17	4280.32	165	DMSO(n=165)
86	DMSO	ROI.30.y	2661.12	4280.32	165	DMSO(n=165)
87	DMSO	ROI.31.y	2356.26	4280.32	165	DMSO(n=165)
88	DMSO	ROI.32.y	5374.73	4280.32	165	DMSO(n=165)
89	DMSO	ROI.33.y	3001.6	4280.32	165	DMSO(n=165)
90	DMSO	ROI.34.y	5847.7	4280.32	165	DMSO(n=165)
91	DMSO	ROI.35.y	4814.45	4280.32	165	DMSO(n=165)
92	DMSO	ROI.36.y	3360.81	4280.32	165	DMSO(n=165)
93	DMSO	ROI.37.y	8604.14	4280.32	165	DMSO(n=165)
94	DMSO	ROI.38.y	3324.01	4280.32	165	DMSO(n=165)
95	DMSO	ROI.39.y	5193.31	4280.32	165	DMSO(n=165)
96	DMSO	ROI.40.y	7697.36	4280.32	165	DMSO(n=165)
97	DMSO	ROI.41.y	6258.8	4280.32	165	DMSO(n=165)
98	DMSO	ROI.42.y	3390.74	4280.32	165	DMSO(n=165)
99	DMSO	ROI.43.y	4370.72	4280.32	165	DMSO(n=165)
100	DMSO	ROI.44.y	16393.6	4280.32	165	DMSO(n=165)
101	DMSO	ROI.45.y	2778.94	4280.32	165	DMSO(n=165)
102	DMSO	ROI.46.y	710.43	4280.32	165	DMSO(n=165)
103	DMSO	ROI.1	1680.45	4280.32	165	DMSO(n=165)
104	DMSO	ROI.2	4189.64	4280.32	165	DMSO(n=165)
105	DMSO	ROI.3	3132.75	4280.32	165	DMSO(n=165)
106	DMSO	ROI.4	4100.06	4280.32	165	DMSO(n=165)
107	DMSO	ROI.5	5531.23	4280.32	165	DMSO(n=165)
108	DMSO	ROI.6	4602.08	4280.32	165	DMSO(n=165)
109	DMSO	ROI.7	2569.19	4280.32	165	DMSO(n=165)
110	DMSO	ROI.8	1566.76	4280.32	165	DMSO(n=165)
111	DMSO	ROI.9	5858.64	4280.32	165	DMSO(n=165)
112	DMSO	ROI.10	5777.98	4280.32	165	DMSO(n=165)
113	DMSO	ROI.11	1043.28	4280.32	165	DMSO(n=165)
114	DMSO	ROI.12	1668.03	4280.32	165	DMSO(n=165)
115	DMSO	ROI.13	1376.51	4280.32	165	DMSO(n=165)
116	DMSO	ROI.14	6307.35	4280.32	165	DMSO(n=165)
117	DMSO	ROI.15	5078.37	4280.32	165	DMSO(n=165)
118	DMSO	ROI.16	2684.65	4280.32	165	DMSO(n=165)
119	DMSO	ROI.17	10066.5	4280.32	165	DMSO(n=165)
120	DMSO	ROI.18	5303.14	4280.32	165	DMSO(n=165)
121	DMSO	ROI.19	9976.52	4280.32	165	DMSO(n=165)
122	DMSO	ROI.20	5963.15	4280.32	165	DMSO(n=165)
123	DMSO	ROI.21	6137.78	4280.32	165	DMSO(n=165)
124	DMSO	ROI.22	2264.71	4280.32	165	DMSO(n=165)
125	DMSO	ROI.23	2054.58	4280.32	165	DMSO(n=165)
126	DMSO	ROI.24	2918.6	4280.32	165	DMSO(n=165)
127	DMSO	ROI.25	2482.53	4280.32	165	DMSO(n=165)
128	DMSO	ROI.26	1169.24	4280.32	165	DMSO(n=165)
129	DMSO	ROI.27	1721.08	4280.32	165	DMSO(n=165)
130	DMSO	ROI.28	5262.24	4280.32	165	DMSO(n=165)
131	DMSO	ROI.29	3475.61	4280.32	165	DMSO(n=165)
132	DMSO	ROI.30	1688.9	4280.32	165	DMSO(n=165)
133	DMSO	ROI.31	3192.34	4280.32	165	DMSO(n=165)
134	DMSO	ROI.32	2897.48	4280.32	165	DMSO(n=165)
135	DMSO	ROI.33	2374.13	4280.32	165	DMSO(n=165)
136	DMSO	ROI.34	4831.13	4280.32	165	DMSO(n=165)
137	DMSO	ROI.35	3292.58	4280.32	165	DMSO(n=165)
138	DMSO	ROI.36	2993.53	4280.32	165	DMSO(n=165)
139	DMSO	ROI.37	2935.12	4280.32	165	DMSO(n=165)
140	DMSO	ROI.38	7114.61	4280.32	165	DMSO(n=165)
141	DMSO	ROI.39	11184.9	4280.32	165	DMSO(n=165)
142	DMSO	ROI.40	5720.82	4280.32	165	DMSO(n=165)
143	DMSO	ROI.41	7914.53	4280.32	165	DMSO(n=165)
144	DMSO	ROI.42	3010.05	4280.32	165	DMSO(n=165)
145	DMSO	ROI.43	6759.47	4280.32	165	DMSO(n=165)
146	DMSO	ROI.44	2303.2	4280.32	165	DMSO(n=165)
147	DMSO	ROI.45	8301.73	4280.32	165	DMSO(n=165)
148	DMSO	ROI.46	3527.4	4280.32	165	DMSO(n=165)
149	DMSO	ROI.47.y	1835.18	4280.32	165	DMSO(n=165)
150	DMSO	ROI.48.y	1871.26	4280.32	165	DMSO(n=165)
151	DMSO	ROI.49.y	7351.81	4280.32	165	DMSO(n=165)
152	DMSO	ROI.50.y	12560.8	4280.32	165	DMSO(n=165)
153	DMSO	ROI.51.y	3949.17	4280.32	165	DMSO(n=165)
154	DMSO	ROI.52.y	2160.25	4280.32	165	DMSO(n=165)
155	DMSO	ROI.53.y	9520.5	4280.32	165	DMSO(n=165)
156	DMSO	ROI.54.y	1594.66	4280.32	165	DMSO(n=165)
157	DMSO	ROI.55.y	6361.59	4280.32	165	DMSO(n=165)
158	DMSO	ROI.56.y	2216.1	4280.32	165	DMSO(n=165)
159	DMSO	ROI.57	6639.91	4280.32	165	DMSO(n=165)
160	DMSO	ROI.58	6794.85	4280.32	165	DMSO(n=165)
161	DMSO	ROI.59	4835.24	4280.32	165	DMSO(n=165)
162	DMSO	ROI.60	1962.06	4280.32	165	DMSO(n=165)
163	DMSO	ROI.61	1306.16	4280.32	165	DMSO(n=165)
164	DMSO	ROI.62	3391.81	4280.32	165	DMSO(n=165)
165	DMSO	ROI.63	1983.22	4280.32	165	DMSO(n=165)
166	1G244	ROI.1.x	2763.24	3516.57	148	1G244(n=148)
167	1G244	ROI.2.x	3756.59	3516.57	148	1G244(n=148)
168	1G244	ROI.3.x	2576.73	3516.57	148	1G244(n=148)
169	1G244	ROI.4.x	1047.74	3516.57	148	1G244(n=148)
170	1G244	ROI.5.x	1293.23	3516.57	148	1G244(n=148)
171	1G244	ROI.6.x	1452.44	3516.57	148	1G244(n=148)
172	1G244	ROI.7.x	1639.01	3516.57	148	1G244(n=148)
173	1G244	ROI.8.x	3132.69	3516.57	148	1G244(n=148)
174	1G244	ROI.9.x	2689.61	3516.57	148	1G244(n=148)
175	1G244	ROI.10.x	3223.92	3516.57	148	1G244(n=148)
176	1G244	ROI.11.x	2024.96	3516.57	148	1G244(n=148)
177	1G244	ROI.12.x	9917.58	3516.57	148	1G244(n=148)
178	1G244	ROI.13.x	6710.36	3516.57	148	1G244(n=148)
179	1G244	ROI.14.x	4366.98	3516.57	148	1G244(n=148)
180	1G244	ROI.15.x	1819.58	3516.57	148	1G244(n=148)
181	1G244	ROI.16.x	1562.71	3516.57	148	1G244(n=148)
182	1G244	ROI.17.x	9130.07	3516.57	148	1G244(n=148)
183	1G244	ROI.18.x	2476.01	3516.57	148	1G244(n=148)
184	1G244	ROI.19.x	4393.56	3516.57	148	1G244(n=148)
185	1G244	ROI.20.x	999.884	3516.57	148	1G244(n=148)
186	1G244	ROI.21.x	2090.19	3516.57	148	1G244(n=148)
187	1G244	ROI.22.x	7665.67	3516.57	148	1G244(n=148)
188	1G244	ROI.23.x	773.797	3516.57	148	1G244(n=148)
189	1G244	ROI.24.x	644.01	3516.57	148	1G244(n=148)
190	1G244	ROI.25.x	7251.17	3516.57	148	1G244(n=148)
191	1G244	ROI.26.x	2419.34	3516.57	148	1G244(n=148)
192	1G244	ROI.27.x	2680.87	3516.57	148	1G244(n=148)
193	1G244	ROI.28.x	4662.29	3516.57	148	1G244(n=148)
194	1G244	ROI.29.x	3413.47	3516.57	148	1G244(n=148)
195	1G244	ROI.30.x	2446.71	3516.57	148	1G244(n=148)
196	1G244	ROI.31.x	6538.64	3516.57	148	1G244(n=148)
197	1G244	ROI.32.x	3796.22	3516.57	148	1G244(n=148)
198	1G244	ROI.33.x	7543.62	3516.57	148	1G244(n=148)
199	1G244	ROI.34.x	5836.32	3516.57	148	1G244(n=148)
200	1G244	ROI.35.x	3248.42	3516.57	148	1G244(n=148)
201	1G244	ROI.36.x	6391.45	3516.57	148	1G244(n=148)
202	1G244	ROI.37.x	1995.21	3516.57	148	1G244(n=148)
203	1G244	ROI.38.x	3934.8	3516.57	148	1G244(n=148)
204	1G244	ROI.39.x	2909.31	3516.57	148	1G244(n=148)
205	1G244	ROI.40.x	4467.53	3516.57	148	1G244(n=148)
206	1G244	ROI.41.x	3522.99	3516.57	148	1G244(n=148)
207	1G244	ROI.42.x	985.642	3516.57	148	1G244(n=148)
208	1G244	ROI.43.x	3930.96	3516.57	148	1G244(n=148)
209	1G244	ROI.44.x	1568.15	3516.57	148	1G244(n=148)
210	1G244	ROI.45.x	9212.55	3516.57	148	1G244(n=148)
211	1G244	ROI.46.x	1870.6	3516.57	148	1G244(n=148)
212	1G244	ROI.47.x	1071.65	3516.57	148	1G244(n=148)
213	1G244	ROI.1.y	2589.88	3516.57	148	1G244(n=148)
214	1G244	ROI.2.y	2270.67	3516.57	148	1G244(n=148)
215	1G244	ROI.3.y	3015.73	3516.57	148	1G244(n=148)
216	1G244	ROI.4.y	4091.47	3516.57	148	1G244(n=148)
217	1G244	ROI.5.y	3250.55	3516.57	148	1G244(n=148)
218	1G244	ROI.6.y	5419.43	3516.57	148	1G244(n=148)
219	1G244	ROI.7.y	4132.01	3516.57	148	1G244(n=148)
220	1G244	ROI.8.y	2476.59	3516.57	148	1G244(n=148)
221	1G244	ROI.9.y	4711.47	3516.57	148	1G244(n=148)
222	1G244	ROI.10.y	6318.25	3516.57	148	1G244(n=148)
223	1G244	ROI.11.y	7065.39	3516.57	148	1G244(n=148)
224	1G244	ROI.12.y	3900.23	3516.57	148	1G244(n=148)
225	1G244	ROI.13.y	2148.98	3516.57	148	1G244(n=148)
226	1G244	ROI.14.y	3980.19	3516.57	148	1G244(n=148)
227	1G244	ROI.15.y	2372.44	3516.57	148	1G244(n=148)
228	1G244	ROI.16.y	3467.29	3516.57	148	1G244(n=148)
229	1G244	ROI.17.y	4860.32	3516.57	148	1G244(n=148)
230	1G244	ROI.18.y	1691.36	3516.57	148	1G244(n=148)
231	1G244	ROI.19.y	2504.13	3516.57	148	1G244(n=148)
232	1G244	ROI.20.y	1758.51	3516.57	148	1G244(n=148)
233	1G244	ROI.21.y	2148.38	3516.57	148	1G244(n=148)
234	1G244	ROI.22.y	1631.87	3516.57	148	1G244(n=148)
235	1G244	ROI.23.y	2081.38	3516.57	148	1G244(n=148)
236	1G244	ROI.24.y	5073.09	3516.57	148	1G244(n=148)
237	1G244	ROI.25.y	8857.61	3516.57	148	1G244(n=148)
238	1G244	ROI.26.y	2356.83	3516.57	148	1G244(n=148)
239	1G244	ROI.27.y	2754.51	3516.57	148	1G244(n=148)
240	1G244	ROI.28.y	3259.65	3516.57	148	1G244(n=148)
241	1G244	ROI.29.y	2070.81	3516.57	148	1G244(n=148)
242	1G244	ROI.30.y	4120.57	3516.57	148	1G244(n=148)
243	1G244	ROI.31.y	2262.48	3516.57	148	1G244(n=148)
244	1G244	ROI.32.y	4180.15	3516.57	148	1G244(n=148)
245	1G244	ROI.33.y	3078.76	3516.57	148	1G244(n=148)
246	1G244	ROI.34.y	9172.48	3516.57	148	1G244(n=148)
247	1G244	ROI.35.y	1279.45	3516.57	148	1G244(n=148)
248	1G244	ROI.36.y	2632.47	3516.57	148	1G244(n=148)
249	1G244	ROI.37.y	2314.12	3516.57	148	1G244(n=148)
250	1G244	ROI.38.y	2912.43	3516.57	148	1G244(n=148)
251	1G244	ROI.39.y	3015.95	3516.57	148	1G244(n=148)
252	1G244	ROI.40.y	1606.37	3516.57	148	1G244(n=148)
253	1G244	ROI.1	2347.15	3516.57	148	1G244(n=148)
254	1G244	ROI.2	2829.2	3516.57	148	1G244(n=148)
255	1G244	ROI.3	8432.78	3516.57	148	1G244(n=148)
256	1G244	ROI.4	2086.46	3516.57	148	1G244(n=148)
257	1G244	ROI.5	3871.82	3516.57	148	1G244(n=148)
258	1G244	ROI.6	5382.88	3516.57	148	1G244(n=148)
259	1G244	ROI.7	2389.51	3516.57	148	1G244(n=148)
260	1G244	ROI.8	2301.68	3516.57	148	1G244(n=148)
261	1G244	ROI.9	3182.02	3516.57	148	1G244(n=148)
262	1G244	ROI.10	3316.6	3516.57	148	1G244(n=148)
263	1G244	ROI.11	3227.28	3516.57	148	1G244(n=148)
264	1G244	ROI.12	1504.96	3516.57	148	1G244(n=148)
265	1G244	ROI.13	4774.68	3516.57	148	1G244(n=148)
266	1G244	ROI.14	2453.34	3516.57	148	1G244(n=148)
267	1G244	ROI.15	4005.58	3516.57	148	1G244(n=148)
268	1G244	ROI.16	1853.15	3516.57	148	1G244(n=148)
269	1G244	ROI.17	1976.84	3516.57	148	1G244(n=148)
270	1G244	ROI.18	2890.89	3516.57	148	1G244(n=148)
271	1G244	ROI.19	4314.58	3516.57	148	1G244(n=148)
272	1G244	ROI.20	4487.96	3516.57	148	1G244(n=148)
273	1G244	ROI.21	2631.31	3516.57	148	1G244(n=148)
274	1G244	ROI.22	980.488	3516.57	148	1G244(n=148)
275	1G244	ROI.23	1218.5	3516.57	148	1G244(n=148)
276	1G244	ROI.24	2014.2	3516.57	148	1G244(n=148)
277	1G244	ROI.25	2855.45	3516.57	148	1G244(n=148)
278	1G244	ROI.26	3870.93	3516.57	148	1G244(n=148)
279	1G244	ROI.27	1753.41	3516.57	148	1G244(n=148)
280	1G244	ROI.28	4471.01	3516.57	148	1G244(n=148)
281	1G244	ROI.29	1013.98	3516.57	148	1G244(n=148)
282	1G244	ROI.30	4180.67	3516.57	148	1G244(n=148)
283	1G244	ROI.31	2626.81	3516.57	148	1G244(n=148)
284	1G244	ROI.32	6163.35	3516.57	148	1G244(n=148)
285	1G244	ROI.33	1091.11	3516.57	148	1G244(n=148)
286	1G244	ROI.34	3240.27	3516.57	148	1G244(n=148)
287	1G244	ROI.35	3294.97	3516.57	148	1G244(n=148)
288	1G244	ROI.36	4587.68	3516.57	148	1G244(n=148)
289	1G244	ROI.37	1733.07	3516.57	148	1G244(n=148)
290	1G244	ROI.38	3333.29	3516.57	148	1G244(n=148)
291	1G244	ROI.39	3118.7	3516.57	148	1G244(n=148)
292	1G244	ROI.40	3726.13	3516.57	148	1G244(n=148)
293	1G244	ROI.41.y	4011.81	3516.57	148	1G244(n=148)
294	1G244	ROI.42.y	3089.94	3516.57	148	1G244(n=148)
295	1G244	ROI.43.y	3296.5	3516.57	148	1G244(n=148)
296	1G244	ROI.44.y	2462.96	3516.57	148	1G244(n=148)
297	1G244	ROI.45.y	6222.71	3516.57	148	1G244(n=148)
298	1G244	ROI.46.y	4782.2	3516.57	148	1G244(n=148)
299	1G244	ROI.47.y	5942.45	3516.57	148	1G244(n=148)
300	1G244	ROI.48	3591.1	3516.57	148	1G244(n=148)
301	1G244	ROI.49	8292.75	3516.57	148	1G244(n=148)
302	1G244	ROI.50	4105.34	3516.57	148	1G244(n=148)
303	1G244	ROI.51	2664.14	3516.57	148	1G244(n=148)
304	1G244	ROI.52	9051.22	3516.57	148	1G244(n=148)
305	1G244	ROI.53	2506.37	3516.57	148	1G244(n=148)
306	1G244	ROI.54	1278.29	3516.57	148	1G244(n=148)
307	1G244	ROI.55	1643.52	3516.57	148	1G244(n=148)
308	1G244	ROI.56	5156.52	3516.57	148	1G244(n=148)
309	1G244	ROI.57	2341.35	3516.57	148	1G244(n=148)
310	1G244	ROI.58	1777	3516.57	148	1G244(n=148)
311	1G244	ROI.59	4810.4	3516.57	148	1G244(n=148)
312	1G244	ROI.60	7098.13	3516.57	148	1G244(n=148)
313	1G244	ROI.61	2109.92	3516.57	148	1G244(n=148)
314	Sitagliptin	ROI.1.x	13538	4525.16	143	Sitagliptin(n=143)
315	Sitagliptin	ROI.2.x	6468.75	4525.16	143	Sitagliptin(n=143)
316	Sitagliptin	ROI.3.x	1918.51	4525.16	143	Sitagliptin(n=143)
317	Sitagliptin	ROI.4.x	2442.13	4525.16	143	Sitagliptin(n=143)
318	Sitagliptin	ROI.5.x	1916.33	4525.16	143	Sitagliptin(n=143)
319	Sitagliptin	ROI.6.x	1895.44	4525.16	143	Sitagliptin(n=143)
320	Sitagliptin	ROI.7.x	3483.38	4525.16	143	Sitagliptin(n=143)
321	Sitagliptin	ROI.8.x	2155.76	4525.16	143	Sitagliptin(n=143)
322	Sitagliptin	ROI.9.x	2099.57	4525.16	143	Sitagliptin(n=143)
323	Sitagliptin	ROI.10.x	8058.57	4525.16	143	Sitagliptin(n=143)
324	Sitagliptin	ROI.11.x	12662.5	4525.16	143	Sitagliptin(n=143)
325	Sitagliptin	ROI.12.x	6847.16	4525.16	143	Sitagliptin(n=143)
326	Sitagliptin	ROI.13.x	4470.18	4525.16	143	Sitagliptin(n=143)
327	Sitagliptin	ROI.14.x	3872.88	4525.16	143	Sitagliptin(n=143)
328	Sitagliptin	ROI.15.x	3946.45	4525.16	143	Sitagliptin(n=143)
329	Sitagliptin	ROI.16.x	4610.84	4525.16	143	Sitagliptin(n=143)
330	Sitagliptin	ROI.17.x	4003.19	4525.16	143	Sitagliptin(n=143)
331	Sitagliptin	ROI.18.x	6926.65	4525.16	143	Sitagliptin(n=143)
332	Sitagliptin	ROI.19.x	5727.76	4525.16	143	Sitagliptin(n=143)
333	Sitagliptin	ROI.20.x	4007.69	4525.16	143	Sitagliptin(n=143)
334	Sitagliptin	ROI.21.x	7062.1	4525.16	143	Sitagliptin(n=143)
335	Sitagliptin	ROI.22.x	5312.87	4525.16	143	Sitagliptin(n=143)
336	Sitagliptin	ROI.23.x	3166.07	4525.16	143	Sitagliptin(n=143)
337	Sitagliptin	ROI.24.x	3365.28	4525.16	143	Sitagliptin(n=143)
338	Sitagliptin	ROI.25.x	3756.82	4525.16	143	Sitagliptin(n=143)
339	Sitagliptin	ROI.26.x	2564.4	4525.16	143	Sitagliptin(n=143)
340	Sitagliptin	ROI.27.x	4791.59	4525.16	143	Sitagliptin(n=143)
341	Sitagliptin	ROI.28.x	15280.1	4525.16	143	Sitagliptin(n=143)
342	Sitagliptin	ROI.29.x	3670.41	4525.16	143	Sitagliptin(n=143)
343	Sitagliptin	ROI.30.x	3152.86	4525.16	143	Sitagliptin(n=143)
344	Sitagliptin	ROI.31.x	5933.4	4525.16	143	Sitagliptin(n=143)
345	Sitagliptin	ROI.32.x	10461.4	4525.16	143	Sitagliptin(n=143)
346	Sitagliptin	ROI.33.x	3073.11	4525.16	143	Sitagliptin(n=143)
347	Sitagliptin	ROI.34.x	7586.78	4525.16	143	Sitagliptin(n=143)
348	Sitagliptin	ROI.35.x	13015.7	4525.16	143	Sitagliptin(n=143)
349	Sitagliptin	ROI.36.x	11914.8	4525.16	143	Sitagliptin(n=143)
350	Sitagliptin	ROI.37.x	2146.12	4525.16	143	Sitagliptin(n=143)
351	Sitagliptin	ROI.38.x	2149.21	4525.16	143	Sitagliptin(n=143)
352	Sitagliptin	ROI.39.x	2735.72	4525.16	143	Sitagliptin(n=143)
353	Sitagliptin	ROI.40.x	5787.72	4525.16	143	Sitagliptin(n=143)
354	Sitagliptin	ROI.41.x	5661.07	4525.16	143	Sitagliptin(n=143)
355	Sitagliptin	ROI.42.x	6534.76	4525.16	143	Sitagliptin(n=143)
356	Sitagliptin	ROI.43.x	7260.48	4525.16	143	Sitagliptin(n=143)
357	Sitagliptin	ROI.44.x	3981.87	4525.16	143	Sitagliptin(n=143)
358	Sitagliptin	ROI.45.x	5595.36	4525.16	143	Sitagliptin(n=143)
359	Sitagliptin	ROI.46.x	5882.63	4525.16	143	Sitagliptin(n=143)
360	Sitagliptin	ROI.47.x	6927.69	4525.16	143	Sitagliptin(n=143)
361	Sitagliptin	ROI.1.y	975.871	4525.16	143	Sitagliptin(n=143)
362	Sitagliptin	ROI.2.y	1366.36	4525.16	143	Sitagliptin(n=143)
363	Sitagliptin	ROI.3.y	4629.82	4525.16	143	Sitagliptin(n=143)
364	Sitagliptin	ROI.4.y	2371.48	4525.16	143	Sitagliptin(n=143)
365	Sitagliptin	ROI.5.y	12632.3	4525.16	143	Sitagliptin(n=143)
366	Sitagliptin	ROI.6.y	6480.39	4525.16	143	Sitagliptin(n=143)
367	Sitagliptin	ROI.7.y	4108.85	4525.16	143	Sitagliptin(n=143)
368	Sitagliptin	ROI.8.y	2747.2	4525.16	143	Sitagliptin(n=143)
369	Sitagliptin	ROI.9.y	3255.41	4525.16	143	Sitagliptin(n=143)
370	Sitagliptin	ROI.10.y	1579.08	4525.16	143	Sitagliptin(n=143)
371	Sitagliptin	ROI.11.y	4571.74	4525.16	143	Sitagliptin(n=143)
372	Sitagliptin	ROI.12.y	2009	4525.16	143	Sitagliptin(n=143)
373	Sitagliptin	ROI.13.y	4496.67	4525.16	143	Sitagliptin(n=143)
374	Sitagliptin	ROI.14.y	2853.37	4525.16	143	Sitagliptin(n=143)
375	Sitagliptin	ROI.15.y	2529.47	4525.16	143	Sitagliptin(n=143)
376	Sitagliptin	ROI.18.y	4640.85	4525.16	143	Sitagliptin(n=143)
377	Sitagliptin	ROI.19.y	2015.71	4525.16	143	Sitagliptin(n=143)
378	Sitagliptin	ROI.20.y	2199.05	4525.16	143	Sitagliptin(n=143)
379	Sitagliptin	ROI.21.y	2683.68	4525.16	143	Sitagliptin(n=143)
380	Sitagliptin	ROI.22.y	4656.14	4525.16	143	Sitagliptin(n=143)
381	Sitagliptin	ROI.23.y	1332.87	4525.16	143	Sitagliptin(n=143)
382	Sitagliptin	ROI.24.y	1703.94	4525.16	143	Sitagliptin(n=143)
383	Sitagliptin	ROI.25.y	1762.45	4525.16	143	Sitagliptin(n=143)
384	Sitagliptin	ROI.26.y	5091.31	4525.16	143	Sitagliptin(n=143)
385	Sitagliptin	ROI.27.y	6557.35	4525.16	143	Sitagliptin(n=143)
386	Sitagliptin	ROI.28.y	3567.11	4525.16	143	Sitagliptin(n=143)
387	Sitagliptin	ROI.29.y	3173.73	4525.16	143	Sitagliptin(n=143)
388	Sitagliptin	ROI.30.y	5214.84	4525.16	143	Sitagliptin(n=143)
389	Sitagliptin	ROI.31.y	4294.96	4525.16	143	Sitagliptin(n=143)
390	Sitagliptin	ROI.32.y	1403.56	4525.16	143	Sitagliptin(n=143)
391	Sitagliptin	ROI.33.y	1362.28	4525.16	143	Sitagliptin(n=143)
392	Sitagliptin	ROI.34.y	8360.2	4525.16	143	Sitagliptin(n=143)
393	Sitagliptin	ROI.35.y	3213.19	4525.16	143	Sitagliptin(n=143)
394	Sitagliptin	ROI.36.y	6645.55	4525.16	143	Sitagliptin(n=143)
395	Sitagliptin	ROI.37.y	3379.35	4525.16	143	Sitagliptin(n=143)
396	Sitagliptin	ROI.38.y	9677.62	4525.16	143	Sitagliptin(n=143)
397	Sitagliptin	ROI.1	3715.98	4525.16	143	Sitagliptin(n=143)
398	Sitagliptin	ROI.2	1607.15	4525.16	143	Sitagliptin(n=143)
399	Sitagliptin	ROI.3	4427.87	4525.16	143	Sitagliptin(n=143)
400	Sitagliptin	ROI.4	4083.74	4525.16	143	Sitagliptin(n=143)
401	Sitagliptin	ROI.5	5640.24	4525.16	143	Sitagliptin(n=143)
402	Sitagliptin	ROI.6	2656.01	4525.16	143	Sitagliptin(n=143)
403	Sitagliptin	ROI.7	2830.38	4525.16	143	Sitagliptin(n=143)
404	Sitagliptin	ROI.8	2122.63	4525.16	143	Sitagliptin(n=143)
405	Sitagliptin	ROI.9	7537.69	4525.16	143	Sitagliptin(n=143)
406	Sitagliptin	ROI.10	2223.94	4525.16	143	Sitagliptin(n=143)
407	Sitagliptin	ROI.11	3183.99	4525.16	143	Sitagliptin(n=143)
408	Sitagliptin	ROI.12	4236.35	4525.16	143	Sitagliptin(n=143)
409	Sitagliptin	ROI.13	5101.37	4525.16	143	Sitagliptin(n=143)
410	Sitagliptin	ROI.14	4509.96	4525.16	143	Sitagliptin(n=143)
411	Sitagliptin	ROI.15	8509.77	4525.16	143	Sitagliptin(n=143)
412	Sitagliptin	ROI.16.y	6030.06	4525.16	143	Sitagliptin(n=143)
413	Sitagliptin	ROI.17.y	1985.05	4525.16	143	Sitagliptin(n=143)
414	Sitagliptin	ROI.18	2906.99	4525.16	143	Sitagliptin(n=143)
415	Sitagliptin	ROI.19	3908.57	4525.16	143	Sitagliptin(n=143)
416	Sitagliptin	ROI.20	3381.34	4525.16	143	Sitagliptin(n=143)
417	Sitagliptin	ROI.21	8015.81	4525.16	143	Sitagliptin(n=143)
418	Sitagliptin	ROI.22	5484.04	4525.16	143	Sitagliptin(n=143)
419	Sitagliptin	ROI.23	2331.46	4525.16	143	Sitagliptin(n=143)
420	Sitagliptin	ROI.24	4583.04	4525.16	143	Sitagliptin(n=143)
421	Sitagliptin	ROI.25	5417.18	4525.16	143	Sitagliptin(n=143)
422	Sitagliptin	ROI.26	1328.09	4525.16	143	Sitagliptin(n=143)
423	Sitagliptin	ROI.27	3012.69	4525.16	143	Sitagliptin(n=143)
424	Sitagliptin	ROI.28	2257.27	4525.16	143	Sitagliptin(n=143)
425	Sitagliptin	ROI.29	3516.2	4525.16	143	Sitagliptin(n=143)
426	Sitagliptin	ROI.30	3967.16	4525.16	143	Sitagliptin(n=143)
427	Sitagliptin	ROI.31	3510.74	4525.16	143	Sitagliptin(n=143)
428	Sitagliptin	ROI.32	3738.35	4525.16	143	Sitagliptin(n=143)
429	Sitagliptin	ROI.33	9690.04	4525.16	143	Sitagliptin(n=143)
430	Sitagliptin	ROI.34	6757.9	4525.16	143	Sitagliptin(n=143)
431	Sitagliptin	ROI.35	4199.31	4525.16	143	Sitagliptin(n=143)
432	Sitagliptin	ROI.36	11681.9	4525.16	143	Sitagliptin(n=143)
433	Sitagliptin	ROI.37	6570.42	4525.16	143	Sitagliptin(n=143)
434	Sitagliptin	ROI.38	5985.48	4525.16	143	Sitagliptin(n=143)
435	Sitagliptin	ROI.39.y	3066.21	4525.16	143	Sitagliptin(n=143)
436	Sitagliptin	ROI.40.y	2159.91	4525.16	143	Sitagliptin(n=143)
437	Sitagliptin	ROI.41.y	1706.01	4525.16	143	Sitagliptin(n=143)
438	Sitagliptin	ROI.42.y	2934.83	4525.16	143	Sitagliptin(n=143)
439	Sitagliptin	ROI.43.y	4893.93	4525.16	143	Sitagliptin(n=143)
440	Sitagliptin	ROI.44.y	4091.69	4525.16	143	Sitagliptin(n=143)
441	Sitagliptin	ROI.45.y	2638.19	4525.16	143	Sitagliptin(n=143)
442	Sitagliptin	ROI.46.y	3630.86	4525.16	143	Sitagliptin(n=143)
443	Sitagliptin	ROI.47.y	5178.23	4525.16	143	Sitagliptin(n=143)
444	Sitagliptin	ROI.48	1710.58	4525.16	143	Sitagliptin(n=143)
445	Sitagliptin	ROI.49	1816.6	4525.16	143	Sitagliptin(n=143)
446	Sitagliptin	ROI.50	2354.1	4525.16	143	Sitagliptin(n=143)
447	Sitagliptin	ROI.51	4839.86	4525.16	143	Sitagliptin(n=143)
448	Sitagliptin	ROI.52	3963.99	4525.16	143	Sitagliptin(n=143)
449	Sitagliptin	ROI.53	3597.18	4525.16	143	Sitagliptin(n=143)
450	Sitagliptin	ROI.54	2708.42	4525.16	143	Sitagliptin(n=143)
451	Sitagliptin	ROI.55	5408.69	4525.16	143	Sitagliptin(n=143)
452	Sitagliptin	ROI.56	490.105	4525.16	143	Sitagliptin(n=143)
453	Sitagliptin	ROI.57	7749.32	4525.16	143	Sitagliptin(n=143)
454	Sitagliptin	ROI.58	2315.32	4525.16	143	Sitagliptin(n=143)
455	Sitagliptin	ROI.59	3307.13	4525.16	143	Sitagliptin(n=143)
456	Sitagliptin	ROI.60	4525.18	4525.16	143	Sitagliptin(n=143)
457	KYP-2047	ROI.1.x	3288.7	5932.72	121	KYP-2047(n=121)
458	KYP-2047	ROI.2.x	4786.09	5932.72	121	KYP-2047(n=121)
459	KYP-2047	ROI.3.x	4762.56	5932.72	121	KYP-2047(n=121)
460	KYP-2047	ROI.4.x	14009.5	5932.72	121	KYP-2047(n=121)
461	KYP-2047	ROI.5.x	2164.55	5932.72	121	KYP-2047(n=121)
462	KYP-2047	ROI.6.x	2874.46	5932.72	121	KYP-2047(n=121)
463	KYP-2047	ROI.7.x	8771.9	5932.72	121	KYP-2047(n=121)
464	KYP-2047	ROI.8.x	6786.38	5932.72	121	KYP-2047(n=121)
465	KYP-2047	ROI.9.x	10015.3	5932.72	121	KYP-2047(n=121)
466	KYP-2047	ROI.10.x	4111.65	5932.72	121	KYP-2047(n=121)
467	KYP-2047	ROI.11.x	3566.62	5932.72	121	KYP-2047(n=121)
468	KYP-2047	ROI.12.x	7415.99	5932.72	121	KYP-2047(n=121)
469	KYP-2047	ROI.13.x	3145.07	5932.72	121	KYP-2047(n=121)
470	KYP-2047	ROI.14.x	12291.7	5932.72	121	KYP-2047(n=121)
471	KYP-2047	ROI.15.x	3738.82	5932.72	121	KYP-2047(n=121)
472	KYP-2047	ROI.16.x	6381.27	5932.72	121	KYP-2047(n=121)
473	KYP-2047	ROI.17.x	3033.49	5932.72	121	KYP-2047(n=121)
474	KYP-2047	ROI.18.x	3536.3	5932.72	121	KYP-2047(n=121)
475	KYP-2047	ROI.19.x	5188.63	5932.72	121	KYP-2047(n=121)
476	KYP-2047	ROI.20.x	5909.03	5932.72	121	KYP-2047(n=121)
477	KYP-2047	ROI.21.x	3656.87	5932.72	121	KYP-2047(n=121)
478	KYP-2047	ROI.22.x	10747.7	5932.72	121	KYP-2047(n=121)
479	KYP-2047	ROI.23.x	7691.31	5932.72	121	KYP-2047(n=121)
480	KYP-2047	ROI.24.x	4485.36	5932.72	121	KYP-2047(n=121)
481	KYP-2047	ROI.25.x	5250.02	5932.72	121	KYP-2047(n=121)
482	KYP-2047	ROI.26.x	7657.33	5932.72	121	KYP-2047(n=121)
483	KYP-2047	ROI.27.x	8217.39	5932.72	121	KYP-2047(n=121)
484	KYP-2047	ROI.28.x	2702.44	5932.72	121	KYP-2047(n=121)
485	KYP-2047	ROI.29.x	6643.7	5932.72	121	KYP-2047(n=121)
486	KYP-2047	ROI.30.x	3787.86	5932.72	121	KYP-2047(n=121)
487	KYP-2047	ROI.31.x	1918.54	5932.72	121	KYP-2047(n=121)
488	KYP-2047	ROI.32.x	10063.4	5932.72	121	KYP-2047(n=121)
489	KYP-2047	ROI.33.x	4526.33	5932.72	121	KYP-2047(n=121)
490	KYP-2047	ROI.34.x	5490.91	5932.72	121	KYP-2047(n=121)
491	KYP-2047	ROI.35.x	10750.6	5932.72	121	KYP-2047(n=121)
492	KYP-2047	ROI.36.x	6542.9	5932.72	121	KYP-2047(n=121)
493	KYP-2047	ROI.37.x	4430.92	5932.72	121	KYP-2047(n=121)
494	KYP-2047	ROI.38.x	5589.46	5932.72	121	KYP-2047(n=121)
495	KYP-2047	ROI.39.x	6353.05	5932.72	121	KYP-2047(n=121)
496	KYP-2047	ROI.40.x	6352.86	5932.72	121	KYP-2047(n=121)
497	KYP-2047	ROI.1.y	3697.79	5932.72	121	KYP-2047(n=121)
498	KYP-2047	ROI.2.y	10501.9	5932.72	121	KYP-2047(n=121)
499	KYP-2047	ROI.3.y	2182.88	5932.72	121	KYP-2047(n=121)
500	KYP-2047	ROI.4.y	2260.06	5932.72	121	KYP-2047(n=121)
501	KYP-2047	ROI.5.y	7289.26	5932.72	121	KYP-2047(n=121)
502	KYP-2047	ROI.6.y	1557.35	5932.72	121	KYP-2047(n=121)
503	KYP-2047	ROI.7.y	2104.28	5932.72	121	KYP-2047(n=121)
504	KYP-2047	ROI.8.y	5532.67	5932.72	121	KYP-2047(n=121)
505	KYP-2047	ROI.9.y	5195.23	5932.72	121	KYP-2047(n=121)
506	KYP-2047	ROI.10.y	5750.99	5932.72	121	KYP-2047(n=121)
507	KYP-2047	ROI.11.y	17176.3	5932.72	121	KYP-2047(n=121)
508	KYP-2047	ROI.12.y	5166.69	5932.72	121	KYP-2047(n=121)
509	KYP-2047	ROI.13.y	1122.3	5932.72	121	KYP-2047(n=121)
510	KYP-2047	ROI.14.y	4836.38	5932.72	121	KYP-2047(n=121)
511	KYP-2047	ROI.15.y	4386.45	5932.72	121	KYP-2047(n=121)
512	KYP-2047	ROI.16.y	3734.38	5932.72	121	KYP-2047(n=121)
513	KYP-2047	ROI.17.y	3665.57	5932.72	121	KYP-2047(n=121)
514	KYP-2047	ROI.18.y	4418.97	5932.72	121	KYP-2047(n=121)
515	KYP-2047	ROI.19.y	3477.78	5932.72	121	KYP-2047(n=121)
516	KYP-2047	ROI.20.y	6335.29	5932.72	121	KYP-2047(n=121)
517	KYP-2047	ROI.21.y	2923.32	5932.72	121	KYP-2047(n=121)
518	KYP-2047	ROI.22.y	2239.58	5932.72	121	KYP-2047(n=121)
519	KYP-2047	ROI.23.y	10847.7	5932.72	121	KYP-2047(n=121)
520	KYP-2047	ROI.24.y	7310.02	5932.72	121	KYP-2047(n=121)
521	KYP-2047	ROI.25.y	3073.98	5932.72	121	KYP-2047(n=121)
522	KYP-2047	ROI.26.y	4634.03	5932.72	121	KYP-2047(n=121)
523	KYP-2047	ROI.27.y	5571.27	5932.72	121	KYP-2047(n=121)
524	KYP-2047	ROI.28.y	12473	5932.72	121	KYP-2047(n=121)
525	KYP-2047	ROI.29.y	1567.58	5932.72	121	KYP-2047(n=121)
526	KYP-2047	ROI.30.y	900.012	5932.72	121	KYP-2047(n=121)
527	KYP-2047	ROI.31.y	1298.91	5932.72	121	KYP-2047(n=121)
528	KYP-2047	ROI.32.y	1205.7	5932.72	121	KYP-2047(n=121)
529	KYP-2047	ROI.33.y	7474.58	5932.72	121	KYP-2047(n=121)
530	KYP-2047	ROI.34.y	8557.82	5932.72	121	KYP-2047(n=121)
531	KYP-2047	ROI.35.y	17141.6	5932.72	121	KYP-2047(n=121)
532	KYP-2047	ROI.36.y	4184.39	5932.72	121	KYP-2047(n=121)
533	KYP-2047	ROI.37.y	2368.49	5932.72	121	KYP-2047(n=121)
534	KYP-2047	ROI.38.y	5993.09	5932.72	121	KYP-2047(n=121)
535	KYP-2047	ROI.39.y	8405.58	5932.72	121	KYP-2047(n=121)
536	KYP-2047	ROI.40.y	17882.5	5932.72	121	KYP-2047(n=121)
537	KYP-2047	ROI.41	16960.8	5932.72	121	KYP-2047(n=121)
538	KYP-2047	ROI.1	3999.68	5932.72	121	KYP-2047(n=121)
539	KYP-2047	ROI.2	2692.63	5932.72	121	KYP-2047(n=121)
540	KYP-2047	ROI.3	1672.19	5932.72	121	KYP-2047(n=121)
541	KYP-2047	ROI.4	5293.02	5932.72	121	KYP-2047(n=121)
542	KYP-2047	ROI.5	3389.1	5932.72	121	KYP-2047(n=121)
543	KYP-2047	ROI.6	1195.75	5932.72	121	KYP-2047(n=121)
544	KYP-2047	ROI.7	1050.84	5932.72	121	KYP-2047(n=121)
545	KYP-2047	ROI.8	3469.2	5932.72	121	KYP-2047(n=121)
546	KYP-2047	ROI.9	7544.68	5932.72	121	KYP-2047(n=121)
547	KYP-2047	ROI.10	8641.56	5932.72	121	KYP-2047(n=121)
548	KYP-2047	ROI.11	8987.68	5932.72	121	KYP-2047(n=121)
549	KYP-2047	ROI.12	4726.58	5932.72	121	KYP-2047(n=121)
550	KYP-2047	ROI.13	5654.52	5932.72	121	KYP-2047(n=121)
551	KYP-2047	ROI.14	4893.9	5932.72	121	KYP-2047(n=121)
552	KYP-2047	ROI.15	2581.43	5932.72	121	KYP-2047(n=121)
553	KYP-2047	ROI.16	4655.68	5932.72	121	KYP-2047(n=121)
554	KYP-2047	ROI.17	7017.25	5932.72	121	KYP-2047(n=121)
555	KYP-2047	ROI.18	9336.07	5932.72	121	KYP-2047(n=121)
556	KYP-2047	ROI.19	4917.76	5932.72	121	KYP-2047(n=121)
557	KYP-2047	ROI.20	3846.79	5932.72	121	KYP-2047(n=121)
558	KYP-2047	ROI.21	4594.55	5932.72	121	KYP-2047(n=121)
559	KYP-2047	ROI.22	5209.58	5932.72	121	KYP-2047(n=121)
560	KYP-2047	ROI.23	5654.13	5932.72	121	KYP-2047(n=121)
561	KYP-2047	ROI.24	12315.3	5932.72	121	KYP-2047(n=121)
562	KYP-2047	ROI.25	5749.68	5932.72	121	KYP-2047(n=121)
563	KYP-2047	ROI.26	9993.48	5932.72	121	KYP-2047(n=121)
564	KYP-2047	ROI.27	3943.2	5932.72	121	KYP-2047(n=121)
565	KYP-2047	ROI.28	3210.63	5932.72	121	KYP-2047(n=121)
566	KYP-2047	ROI.29	13481.2	5932.72	121	KYP-2047(n=121)
567	KYP-2047	ROI.30	2486.82	5932.72	121	KYP-2047(n=121)
568	KYP-2047	ROI.31	6939.8	5932.72	121	KYP-2047(n=121)
569	KYP-2047	ROI.32	3668.18	5932.72	121	KYP-2047(n=121)
570	KYP-2047	ROI.33	3882.32	5932.72	121	KYP-2047(n=121)
571	KYP-2047	ROI.34	6113.35	5932.72	121	KYP-2047(n=121)
572	KYP-2047	ROI.35	1622.64	5932.72	121	KYP-2047(n=121)
573	KYP-2047	ROI.36	6832.14	5932.72	121	KYP-2047(n=121)
574	KYP-2047	ROI.37	13242.2	5932.72	121	KYP-2047(n=121)
575	KYP-2047	ROI.38	6431.15	5932.72	121	KYP-2047(n=121)
576	KYP-2047	ROI.39	12241.4	5932.72	121	KYP-2047(n=121)
577	KYP-2047	ROI.40	12638.2	5932.72	121	KYP-2047(n=121)
578	MG132	ROI.1.x	1901.44	4162.36	172	MG132(n=172)
579	MG132	ROI.2.x	4481.76	4162.36	172	MG132(n=172)
580	MG132	ROI.3.x	5787.79	4162.36	172	MG132(n=172)
581	MG132	ROI.4.x	5212.18	4162.36	172	MG132(n=172)
582	MG132	ROI.5.x	3556.59	4162.36	172	MG132(n=172)
583	MG132	ROI.6.x	1872.42	4162.36	172	MG132(n=172)
584	MG132	ROI.7.x	3802.34	4162.36	172	MG132(n=172)
585	MG132	ROI.8.x	6878.64	4162.36	172	MG132(n=172)
586	MG132	ROI.9.x	2594.63	4162.36	172	MG132(n=172)
587	MG132	ROI.10.x	2762.88	4162.36	172	MG132(n=172)
588	MG132	ROI.11.x	3201.25	4162.36	172	MG132(n=172)
589	MG132	ROI.12.x	2511.8	4162.36	172	MG132(n=172)
590	MG132	ROI.14.x	3140.38	4162.36	172	MG132(n=172)
591	MG132	ROI.15.x	6127	4162.36	172	MG132(n=172)
592	MG132	ROI.16.x	2471.98	4162.36	172	MG132(n=172)
593	MG132	ROI.17.x	3286.04	4162.36	172	MG132(n=172)
594	MG132	ROI.18.x	2199.75	4162.36	172	MG132(n=172)
595	MG132	ROI.19.x	2996.63	4162.36	172	MG132(n=172)
596	MG132	ROI.20.x	5755.3	4162.36	172	MG132(n=172)
597	MG132	ROI.21.x	1445.49	4162.36	172	MG132(n=172)
598	MG132	ROI.1.y	1583.98	4162.36	172	MG132(n=172)
599	MG132	ROI.2.y	3616.2	4162.36	172	MG132(n=172)
600	MG132	ROI.3.y	8900.39	4162.36	172	MG132(n=172)
601	MG132	ROI.4.y	5430.86	4162.36	172	MG132(n=172)
602	MG132	ROI.5.y	7299.41	4162.36	172	MG132(n=172)
603	MG132	ROI.6.y	3086.99	4162.36	172	MG132(n=172)
604	MG132	ROI.7.y	3194.51	4162.36	172	MG132(n=172)
605	MG132	ROI.8.y	2355.54	4162.36	172	MG132(n=172)
606	MG132	ROI.9.y	1347.37	4162.36	172	MG132(n=172)
607	MG132	ROI.10.y	8666.63	4162.36	172	MG132(n=172)
608	MG132	ROI.11.y	2007.96	4162.36	172	MG132(n=172)
609	MG132	ROI.12.y	2995.61	4162.36	172	MG132(n=172)
610	MG132	ROI.13.x	6740.1	4162.36	172	MG132(n=172)
611	MG132	ROI.14.y	5412.02	4162.36	172	MG132(n=172)
612	MG132	ROI.15.y	2399.75	4162.36	172	MG132(n=172)
613	MG132	ROI.16.y	2112.26	4162.36	172	MG132(n=172)
614	MG132	ROI.17.y	2230.11	4162.36	172	MG132(n=172)
615	MG132	ROI.18.y	2889.35	4162.36	172	MG132(n=172)
616	MG132	ROI.19.y	5477.87	4162.36	172	MG132(n=172)
617	MG132	ROI.20.y	2902.08	4162.36	172	MG132(n=172)
618	MG132	ROI.21.y	2065.96	4162.36	172	MG132(n=172)
619	MG132	ROI.22.x	4928.83	4162.36	172	MG132(n=172)
620	MG132	ROI.23.x	5354.21	4162.36	172	MG132(n=172)
621	MG132	ROI.24.x	8069.73	4162.36	172	MG132(n=172)
622	MG132	ROI.25.x	3644.81	4162.36	172	MG132(n=172)
623	MG132	ROI.26.x	3874.3	4162.36	172	MG132(n=172)
624	MG132	ROI.27.x	981.826	4162.36	172	MG132(n=172)
625	MG132	ROI.1.x.1	3402.04	4162.36	172	MG132(n=172)
626	MG132	ROI.2.x.1	3148.78	4162.36	172	MG132(n=172)
627	MG132	ROI.3.x.1	3607.76	4162.36	172	MG132(n=172)
628	MG132	ROI.4.x.1	4199.33	4162.36	172	MG132(n=172)
629	MG132	ROI.5.x.1	4674.85	4162.36	172	MG132(n=172)
630	MG132	ROI.6.x.1	5551.27	4162.36	172	MG132(n=172)
631	MG132	ROI.7.x.1	4058.24	4162.36	172	MG132(n=172)
632	MG132	ROI.8.x.1	8392.04	4162.36	172	MG132(n=172)
633	MG132	ROI.9.x.1	2773.06	4162.36	172	MG132(n=172)
634	MG132	ROI.10.x.1	5744.2	4162.36	172	MG132(n=172)
635	MG132	ROI.11.x.1	6416	4162.36	172	MG132(n=172)
636	MG132	ROI.12.x.1	4803.2	4162.36	172	MG132(n=172)
637	MG132	ROI.13.y	10857.3	4162.36	172	MG132(n=172)
638	MG132	ROI.14.x.1	5106.31	4162.36	172	MG132(n=172)
639	MG132	ROI.15.x.1	2160.47	4162.36	172	MG132(n=172)
640	MG132	ROI.16.x.1	3135.15	4162.36	172	MG132(n=172)
641	MG132	ROI.17.x.1	4928.49	4162.36	172	MG132(n=172)
642	MG132	ROI.18.x.1	3087.04	4162.36	172	MG132(n=172)
643	MG132	ROI.19.x.1	4320.87	4162.36	172	MG132(n=172)
644	MG132	ROI.20.x.1	5328.23	4162.36	172	MG132(n=172)
645	MG132	ROI.21.x.1	1235.06	4162.36	172	MG132(n=172)
646	MG132	ROI.22.y	9174.76	4162.36	172	MG132(n=172)
647	MG132	ROI.24.y	7169.86	4162.36	172	MG132(n=172)
648	MG132	ROI.25.y	6911.41	4162.36	172	MG132(n=172)
649	MG132	ROI.26.y	5739.66	4162.36	172	MG132(n=172)
650	MG132	ROI.27.y	1985.51	4162.36	172	MG132(n=172)
651	MG132	ROI.28.x	6461.04	4162.36	172	MG132(n=172)
652	MG132	ROI.29.x	9197.87	4162.36	172	MG132(n=172)
653	MG132	ROI.30.x	3197.59	4162.36	172	MG132(n=172)
654	MG132	ROI.31.x	3975.67	4162.36	172	MG132(n=172)
655	MG132	ROI.32.x	6513.09	4162.36	172	MG132(n=172)
656	MG132	ROI.33.x	3182.17	4162.36	172	MG132(n=172)
657	MG132	ROI.34.x	5610.38	4162.36	172	MG132(n=172)
658	MG132	ROI.35.x	3626.57	4162.36	172	MG132(n=172)
659	MG132	ROI.36.x	410.283	4162.36	172	MG132(n=172)
660	MG132	ROI.37.x	6256.08	4162.36	172	MG132(n=172)
661	MG132	ROI.38.x	9437.92	4162.36	172	MG132(n=172)
662	MG132	ROI.39	4237.98	4162.36	172	MG132(n=172)
663	MG132	ROI.1.y.1	3002.47	4162.36	172	MG132(n=172)
664	MG132	ROI.2.y.1	2049.08	4162.36	172	MG132(n=172)
665	MG132	ROI.3.y.1	2515.61	4162.36	172	MG132(n=172)
666	MG132	ROI.4.y.1	2380.98	4162.36	172	MG132(n=172)
667	MG132	ROI.5.y.1	2989.48	4162.36	172	MG132(n=172)
668	MG132	ROI.6.y.1	7967.15	4162.36	172	MG132(n=172)
669	MG132	ROI.7.y.1	3197.72	4162.36	172	MG132(n=172)
670	MG132	ROI.8.y.1	4607.15	4162.36	172	MG132(n=172)
671	MG132	ROI.9.y.1	1989.24	4162.36	172	MG132(n=172)
672	MG132	ROI.10.y.1	1964.17	4162.36	172	MG132(n=172)
673	MG132	ROI.11.y.1	4334.06	4162.36	172	MG132(n=172)
674	MG132	ROI.12.y.1	1651.16	4162.36	172	MG132(n=172)
675	MG132	ROI.13.x.1	1451.04	4162.36	172	MG132(n=172)
676	MG132	ROI.14.y.1	2605.28	4162.36	172	MG132(n=172)
677	MG132	ROI.15.y.1	3804.22	4162.36	172	MG132(n=172)
678	MG132	ROI.16.y.1	3848.04	4162.36	172	MG132(n=172)
679	MG132	ROI.17.y.1	2809.26	4162.36	172	MG132(n=172)
680	MG132	ROI.18.y.1	2739.86	4162.36	172	MG132(n=172)
681	MG132	ROI.19.y.1	5291.72	4162.36	172	MG132(n=172)
682	MG132	ROI.20.y.1	4019.61	4162.36	172	MG132(n=172)
683	MG132	ROI.21.y.1	1696.38	4162.36	172	MG132(n=172)
684	MG132	ROI.22.x.1	5239.72	4162.36	172	MG132(n=172)
685	MG132	ROI.23.y	2434.35	4162.36	172	MG132(n=172)
686	MG132	ROI.24.x.1	3709.47	4162.36	172	MG132(n=172)
687	MG132	ROI.25.x.1	4560.7	4162.36	172	MG132(n=172)
688	MG132	ROI.26.x.1	3176.65	4162.36	172	MG132(n=172)
689	MG132	ROI.27.x.1	2160.13	4162.36	172	MG132(n=172)
690	MG132	ROI.28.y	1778.12	4162.36	172	MG132(n=172)
691	MG132	ROI.29.y	10564	4162.36	172	MG132(n=172)
692	MG132	ROI.30.y	2056.36	4162.36	172	MG132(n=172)
693	MG132	ROI.31.y	11094.7	4162.36	172	MG132(n=172)
694	MG132	ROI.32.y	7833.78	4162.36	172	MG132(n=172)
695	MG132	ROI.33.y	4078.44	4162.36	172	MG132(n=172)
696	MG132	ROI.34.y	3702.75	4162.36	172	MG132(n=172)
697	MG132	ROI.35.y	5414.97	4162.36	172	MG132(n=172)
698	MG132	ROI.36.y	3801.6	4162.36	172	MG132(n=172)
699	MG132	ROI.37.y	2606.5	4162.36	172	MG132(n=172)
700	MG132	ROI.38.y	5151.45	4162.36	172	MG132(n=172)
701	MG132	ROI.2.x.2	11582.1	4162.36	172	MG132(n=172)
702	MG132	ROI.3.x.2	1829	4162.36	172	MG132(n=172)
703	MG132	ROI.4.x.2	3322.49	4162.36	172	MG132(n=172)
704	MG132	ROI.5.x.2	3224.49	4162.36	172	MG132(n=172)
705	MG132	ROI.6.x.2	4507.49	4162.36	172	MG132(n=172)
706	MG132	ROI.7.x.2	5193.19	4162.36	172	MG132(n=172)
707	MG132	ROI.8.x.2	7775	4162.36	172	MG132(n=172)
708	MG132	ROI.9.x.2	1527.64	4162.36	172	MG132(n=172)
709	MG132	ROI.10.x.2	3103.12	4162.36	172	MG132(n=172)
710	MG132	ROI.11	3347.82	4162.36	172	MG132(n=172)
711	MG132	ROI.12.x.2	1876.65	4162.36	172	MG132(n=172)
712	MG132	ROI.13.y.1	6936.29	4162.36	172	MG132(n=172)
713	MG132	ROI.14.x.2	4386.7	4162.36	172	MG132(n=172)
714	MG132	ROI.15	3488.58	4162.36	172	MG132(n=172)
715	MG132	ROI.16.x.2	4429.17	4162.36	172	MG132(n=172)
716	MG132	ROI.17	2789.51	4162.36	172	MG132(n=172)
717	MG132	ROI.18	1209.02	4162.36	172	MG132(n=172)
718	MG132	ROI.19	2665.46	4162.36	172	MG132(n=172)
719	MG132	ROI.20	3743.17	4162.36	172	MG132(n=172)
720	MG132	ROI.21	3926.31	4162.36	172	MG132(n=172)
721	MG132	ROI.22.y.1	4002.88	4162.36	172	MG132(n=172)
722	MG132	ROI.23	1907.81	4162.36	172	MG132(n=172)
723	MG132	ROI.24.y.1	7609.15	4162.36	172	MG132(n=172)
724	MG132	ROI.25.y.1	1006.65	4162.36	172	MG132(n=172)
725	MG132	ROI.26.y.1	3531.54	4162.36	172	MG132(n=172)
726	MG132	ROI.27.y.1	5177.36	4162.36	172	MG132(n=172)
727	MG132	ROI.28	6683.82	4162.36	172	MG132(n=172)
728	MG132	ROI.29	2297.13	4162.36	172	MG132(n=172)
729	MG132	ROI.30	3554.35	4162.36	172	MG132(n=172)
730	MG132	ROI.31	4378.25	4162.36	172	MG132(n=172)
731	MG132	ROI.32	4900.48	4162.36	172	MG132(n=172)
732	MG132	ROI.33	4818.09	4162.36	172	MG132(n=172)
733	MG132	ROI.34	5985.44	4162.36	172	MG132(n=172)
734	MG132	ROI.35	15316.7	4162.36	172	MG132(n=172)
735	MG132	ROI.36	2546.5	4162.36	172	MG132(n=172)
736	MG132	ROI.1	1625.13	4162.36	172	MG132(n=172)
737	MG132	ROI.2.y.2	1452.54	4162.36	172	MG132(n=172)
738	MG132	ROI.3.y.2	2469.37	4162.36	172	MG132(n=172)
739	MG132	ROI.4.y.2	1976.79	4162.36	172	MG132(n=172)
740	MG132	ROI.5.y.2	2512.14	4162.36	172	MG132(n=172)
741	MG132	ROI.6.y.2	3396.4	4162.36	172	MG132(n=172)
742	MG132	ROI.7.y.2	6433.59	4162.36	172	MG132(n=172)
743	MG132	ROI.8.y.2	4067.91	4162.36	172	MG132(n=172)
744	MG132	ROI.9.y.2	2242.02	4162.36	172	MG132(n=172)
745	MG132	ROI.10.y.2	2617.58	4162.36	172	MG132(n=172)
746	MG132	ROI.12.y.2	5108.15	4162.36	172	MG132(n=172)
747	MG132	ROI.13	1037.16	4162.36	172	MG132(n=172)
748	MG132	ROI.14.y.2	7395.48	4162.36	172	MG132(n=172)
749	MG132	ROI.16.y.2	1161.98	4162.36	172	MG132(n=172)

## Sheet: DPP9-KO_ratio
Column1	ID	ROI	DiPAK ratio	mean	n	ID_n
1	DMSO	ROI.1.x	1.10563	1.11653	165	DMSO(n=165)			Mean DiPAK ratio	n
2	DMSO	ROI.2.x	1.45822	1.11653	165	DMSO(n=165)		DMSO	1.11653	165
3	DMSO	ROI.3.x	1.06153	1.11653	165	DMSO(n=165)		1G244	2.29705	148
4	DMSO	ROI.4.x	1.1484	1.11653	165	DMSO(n=165)		Sitagliptin	1.2295	143
5	DMSO	ROI.5.x	1.21746	1.11653	165	DMSO(n=165)		KYP-2047	0.80771	121
6	DMSO	ROI.6.x	0.755883	1.11653	165	DMSO(n=165)		MG132	1.52329	172
7	DMSO	ROI.7.x	1.07738	1.11653	165	DMSO(n=165)
8	DMSO	ROI.8.x	0.870934	1.11653	165	DMSO(n=165)
9	DMSO	ROI.9.x	1.52902	1.11653	165	DMSO(n=165)
10	DMSO	ROI.10.x	1.4531	1.11653	165	DMSO(n=165)
11	DMSO	ROI.11.x	1.25849	1.11653	165	DMSO(n=165)
12	DMSO	ROI.12.x	1.81625	1.11653	165	DMSO(n=165)
13	DMSO	ROI.13.x	1.56111	1.11653	165	DMSO(n=165)
14	DMSO	ROI.14.x	1.33723	1.11653	165	DMSO(n=165)
15	DMSO	ROI.15.x	1.09633	1.11653	165	DMSO(n=165)
16	DMSO	ROI.16.x	1.04832	1.11653	165	DMSO(n=165)
17	DMSO	ROI.17.x	0.87089	1.11653	165	DMSO(n=165)
18	DMSO	ROI.18.x	2.11975	1.11653	165	DMSO(n=165)
19	DMSO	ROI.19.x	1.1371	1.11653	165	DMSO(n=165)
20	DMSO	ROI.20.x	1.26016	1.11653	165	DMSO(n=165)
21	DMSO	ROI.21.x	2.11729	1.11653	165	DMSO(n=165)
22	DMSO	ROI.22.x	0.849856	1.11653	165	DMSO(n=165)
23	DMSO	ROI.23.x	1.3137	1.11653	165	DMSO(n=165)
24	DMSO	ROI.24.x	0.983493	1.11653	165	DMSO(n=165)
25	DMSO	ROI.25.x	1.32067	1.11653	165	DMSO(n=165)
26	DMSO	ROI.26.x	1.07283	1.11653	165	DMSO(n=165)
27	DMSO	ROI.27.x	0.929093	1.11653	165	DMSO(n=165)
28	DMSO	ROI.28.x	0.831905	1.11653	165	DMSO(n=165)
29	DMSO	ROI.29.x	0.840371	1.11653	165	DMSO(n=165)
30	DMSO	ROI.30.x	0.957064	1.11653	165	DMSO(n=165)
31	DMSO	ROI.31.x	0.932917	1.11653	165	DMSO(n=165)
32	DMSO	ROI.32.x	0.951609	1.11653	165	DMSO(n=165)
33	DMSO	ROI.33.x	0.423209	1.11653	165	DMSO(n=165)
34	DMSO	ROI.34.x	0.796502	1.11653	165	DMSO(n=165)
35	DMSO	ROI.35.x	0.923905	1.11653	165	DMSO(n=165)
36	DMSO	ROI.36.x	0.860193	1.11653	165	DMSO(n=165)
37	DMSO	ROI.37.x	0.562689	1.11653	165	DMSO(n=165)
38	DMSO	ROI.38.x	0.807257	1.11653	165	DMSO(n=165)
39	DMSO	ROI.39.x	1.46903	1.11653	165	DMSO(n=165)
40	DMSO	ROI.40.x	1.21287	1.11653	165	DMSO(n=165)
41	DMSO	ROI.41.x	1.05525	1.11653	165	DMSO(n=165)
42	DMSO	ROI.42.x	0.58037	1.11653	165	DMSO(n=165)
43	DMSO	ROI.43.x	0.736158	1.11653	165	DMSO(n=165)
44	DMSO	ROI.44.x	1.17549	1.11653	165	DMSO(n=165)
45	DMSO	ROI.45.x	1.13614	1.11653	165	DMSO(n=165)
46	DMSO	ROI.46.x	1.22781	1.11653	165	DMSO(n=165)
47	DMSO	ROI.47.x	0.529773	1.11653	165	DMSO(n=165)
48	DMSO	ROI.48.x	0.815047	1.11653	165	DMSO(n=165)
49	DMSO	ROI.49.x	0.786287	1.11653	165	DMSO(n=165)
50	DMSO	ROI.50.x	0.836849	1.11653	165	DMSO(n=165)
51	DMSO	ROI.51.x	1.44467	1.11653	165	DMSO(n=165)
52	DMSO	ROI.52.x	0.660426	1.11653	165	DMSO(n=165)
53	DMSO	ROI.53.x	1.33163	1.11653	165	DMSO(n=165)
54	DMSO	ROI.54.x	0.715405	1.11653	165	DMSO(n=165)
55	DMSO	ROI.55.x	1.49942	1.11653	165	DMSO(n=165)
56	DMSO	ROI.56.x	1.12417	1.11653	165	DMSO(n=165)
57	DMSO	ROI.1.y	2.35802	1.11653	165	DMSO(n=165)
58	DMSO	ROI.2.y	1.02364	1.11653	165	DMSO(n=165)
59	DMSO	ROI.3.y	0.952485	1.11653	165	DMSO(n=165)
60	DMSO	ROI.4.y	0.624415	1.11653	165	DMSO(n=165)
61	DMSO	ROI.5.y	1.09429	1.11653	165	DMSO(n=165)
62	DMSO	ROI.6.y	1.09576	1.11653	165	DMSO(n=165)
63	DMSO	ROI.7.y	0.628719	1.11653	165	DMSO(n=165)
64	DMSO	ROI.8.y	0.876363	1.11653	165	DMSO(n=165)
65	DMSO	ROI.9.y	0.768321	1.11653	165	DMSO(n=165)
66	DMSO	ROI.10.y	1.22432	1.11653	165	DMSO(n=165)
67	DMSO	ROI.11.y	0.679342	1.11653	165	DMSO(n=165)
68	DMSO	ROI.12.y	0.918085	1.11653	165	DMSO(n=165)
69	DMSO	ROI.13.y	0.914778	1.11653	165	DMSO(n=165)
70	DMSO	ROI.14.y	1.12717	1.11653	165	DMSO(n=165)
71	DMSO	ROI.15.y	1.23105	1.11653	165	DMSO(n=165)
72	DMSO	ROI.16.y	1.90748	1.11653	165	DMSO(n=165)
73	DMSO	ROI.17.y	1.43949	1.11653	165	DMSO(n=165)
74	DMSO	ROI.18.y	1.25745	1.11653	165	DMSO(n=165)
75	DMSO	ROI.19.y	1.19867	1.11653	165	DMSO(n=165)
76	DMSO	ROI.20.y	1.09514	1.11653	165	DMSO(n=165)
77	DMSO	ROI.21.y	1.03272	1.11653	165	DMSO(n=165)
78	DMSO	ROI.22.y	1.13859	1.11653	165	DMSO(n=165)
79	DMSO	ROI.23.y	1.28277	1.11653	165	DMSO(n=165)
80	DMSO	ROI.24.y	1.21078	1.11653	165	DMSO(n=165)
81	DMSO	ROI.25.y	1.26327	1.11653	165	DMSO(n=165)
82	DMSO	ROI.26.y	1.31626	1.11653	165	DMSO(n=165)
83	DMSO	ROI.27.y	1.22728	1.11653	165	DMSO(n=165)
84	DMSO	ROI.28.y	1.02194	1.11653	165	DMSO(n=165)
85	DMSO	ROI.29.y	1.22059	1.11653	165	DMSO(n=165)
86	DMSO	ROI.30.y	1.18256	1.11653	165	DMSO(n=165)
87	DMSO	ROI.31.y	0.903823	1.11653	165	DMSO(n=165)
88	DMSO	ROI.32.y	1.14194	1.11653	165	DMSO(n=165)
89	DMSO	ROI.33.y	1.35349	1.11653	165	DMSO(n=165)
90	DMSO	ROI.34.y	0.894181	1.11653	165	DMSO(n=165)
91	DMSO	ROI.35.y	1.08593	1.11653	165	DMSO(n=165)
92	DMSO	ROI.36.y	1.24646	1.11653	165	DMSO(n=165)
93	DMSO	ROI.37.y	0.902411	1.11653	165	DMSO(n=165)
94	DMSO	ROI.38.y	1.45248	1.11653	165	DMSO(n=165)
95	DMSO	ROI.39.y	0.542207	1.11653	165	DMSO(n=165)
96	DMSO	ROI.40.y	0.568653	1.11653	165	DMSO(n=165)
97	DMSO	ROI.41.y	0.716065	1.11653	165	DMSO(n=165)
98	DMSO	ROI.42.y	0.920988	1.11653	165	DMSO(n=165)
99	DMSO	ROI.43.y	0.847278	1.11653	165	DMSO(n=165)
100	DMSO	ROI.44.y	0.936437	1.11653	165	DMSO(n=165)
101	DMSO	ROI.45.y	1.23853	1.11653	165	DMSO(n=165)
102	DMSO	ROI.46.y	1.25968	1.11653	165	DMSO(n=165)
103	DMSO	ROI.1	1.96001	1.11653	165	DMSO(n=165)
104	DMSO	ROI.2	1.11013	1.11653	165	DMSO(n=165)
105	DMSO	ROI.3	1.26408	1.11653	165	DMSO(n=165)
106	DMSO	ROI.4	0.931952	1.11653	165	DMSO(n=165)
107	DMSO	ROI.5	0.770047	1.11653	165	DMSO(n=165)
108	DMSO	ROI.6	0.761046	1.11653	165	DMSO(n=165)
109	DMSO	ROI.7	1.72114	1.11653	165	DMSO(n=165)
110	DMSO	ROI.8	1.92997	1.11653	165	DMSO(n=165)
111	DMSO	ROI.9	0.883799	1.11653	165	DMSO(n=165)
112	DMSO	ROI.10	1.10065	1.11653	165	DMSO(n=165)
113	DMSO	ROI.11	2.55103	1.11653	165	DMSO(n=165)
114	DMSO	ROI.12	1.8919	1.11653	165	DMSO(n=165)
115	DMSO	ROI.13	1.55481	1.11653	165	DMSO(n=165)
116	DMSO	ROI.14	1.15034	1.11653	165	DMSO(n=165)
117	DMSO	ROI.15	1.18697	1.11653	165	DMSO(n=165)
118	DMSO	ROI.16	0.766678	1.11653	165	DMSO(n=165)
119	DMSO	ROI.17	0.958529	1.11653	165	DMSO(n=165)
120	DMSO	ROI.18	0.975719	1.11653	165	DMSO(n=165)
121	DMSO	ROI.19	0.733358	1.11653	165	DMSO(n=165)
122	DMSO	ROI.20	0.956887	1.11653	165	DMSO(n=165)
123	DMSO	ROI.21	0.6086	1.11653	165	DMSO(n=165)
124	DMSO	ROI.22	0.911007	1.11653	165	DMSO(n=165)
125	DMSO	ROI.23	0.872369	1.11653	165	DMSO(n=165)
126	DMSO	ROI.24	0.928746	1.11653	165	DMSO(n=165)
127	DMSO	ROI.25	1.30214	1.11653	165	DMSO(n=165)
128	DMSO	ROI.26	1.82014	1.11653	165	DMSO(n=165)
129	DMSO	ROI.27	1.2963	1.11653	165	DMSO(n=165)
130	DMSO	ROI.28	1.05536	1.11653	165	DMSO(n=165)
131	DMSO	ROI.29	1.2271	1.11653	165	DMSO(n=165)
132	DMSO	ROI.30	1.48737	1.11653	165	DMSO(n=165)
133	DMSO	ROI.31	1.17609	1.11653	165	DMSO(n=165)
134	DMSO	ROI.32	1.11004	1.11653	165	DMSO(n=165)
135	DMSO	ROI.33	1.2616	1.11653	165	DMSO(n=165)
136	DMSO	ROI.34	1.57029	1.11653	165	DMSO(n=165)
137	DMSO	ROI.35	1.59045	1.11653	165	DMSO(n=165)
138	DMSO	ROI.36	1.1044	1.11653	165	DMSO(n=165)
139	DMSO	ROI.37	1.21759	1.11653	165	DMSO(n=165)
140	DMSO	ROI.38	0.710055	1.11653	165	DMSO(n=165)
141	DMSO	ROI.39	0.758245	1.11653	165	DMSO(n=165)
142	DMSO	ROI.40	0.976688	1.11653	165	DMSO(n=165)
143	DMSO	ROI.41	1.04148	1.11653	165	DMSO(n=165)
144	DMSO	ROI.42	1.09559	1.11653	165	DMSO(n=165)
145	DMSO	ROI.43	1.29091	1.11653	165	DMSO(n=165)
146	DMSO	ROI.44	0.422804	1.11653	165	DMSO(n=165)
147	DMSO	ROI.45	0.975693	1.11653	165	DMSO(n=165)
148	DMSO	ROI.46	1.35465	1.11653	165	DMSO(n=165)
149	DMSO	ROI.47.y	0.952238	1.11653	165	DMSO(n=165)
150	DMSO	ROI.48.y	1.07686	1.11653	165	DMSO(n=165)
151	DMSO	ROI.49.y	0.76372	1.11653	165	DMSO(n=165)
152	DMSO	ROI.50.y	0.982426	1.11653	165	DMSO(n=165)
153	DMSO	ROI.51.y	1.04882	1.11653	165	DMSO(n=165)
154	DMSO	ROI.52.y	0.892302	1.11653	165	DMSO(n=165)
155	DMSO	ROI.53.y	1.27398	1.11653	165	DMSO(n=165)
156	DMSO	ROI.54.y	1.27287	1.11653	165	DMSO(n=165)
157	DMSO	ROI.55.y	0.912815	1.11653	165	DMSO(n=165)
158	DMSO	ROI.56.y	1.28262	1.11653	165	DMSO(n=165)
159	DMSO	ROI.57	1.29748	1.11653	165	DMSO(n=165)
160	DMSO	ROI.58	1.06685	1.11653	165	DMSO(n=165)
161	DMSO	ROI.59	0.735632	1.11653	165	DMSO(n=165)
162	DMSO	ROI.60	1.18935	1.11653	165	DMSO(n=165)
163	DMSO	ROI.61	1.36959	1.11653	165	DMSO(n=165)
164	DMSO	ROI.62	0.729563	1.11653	165	DMSO(n=165)
165	DMSO	ROI.63	1.73951	1.11653	165	DMSO(n=165)
166	1G244	ROI.1.x	2.18775	2.29705	148	1G244(n=148)
167	1G244	ROI.2.x	1.8424	2.29705	148	1G244(n=148)
168	1G244	ROI.3.x	2.40811	2.29705	148	1G244(n=148)
169	1G244	ROI.4.x	3.08096	2.29705	148	1G244(n=148)
170	1G244	ROI.5.x	3.32107	2.29705	148	1G244(n=148)
171	1G244	ROI.6.x	3.15122	2.29705	148	1G244(n=148)
172	1G244	ROI.7.x	2.42802	2.29705	148	1G244(n=148)
173	1G244	ROI.8.x	2.30428	2.29705	148	1G244(n=148)
174	1G244	ROI.9.x	2.37783	2.29705	148	1G244(n=148)
175	1G244	ROI.10.x	1.75032	2.29705	148	1G244(n=148)
176	1G244	ROI.11.x	1.85883	2.29705	148	1G244(n=148)
177	1G244	ROI.12.x	1.85424	2.29705	148	1G244(n=148)
178	1G244	ROI.13.x	2.34373	2.29705	148	1G244(n=148)
179	1G244	ROI.14.x	1.45925	2.29705	148	1G244(n=148)
180	1G244	ROI.15.x	2.59497	2.29705	148	1G244(n=148)
181	1G244	ROI.16.x	2.06129	2.29705	148	1G244(n=148)
182	1G244	ROI.17.x	1.94862	2.29705	148	1G244(n=148)
183	1G244	ROI.18.x	2.62796	2.29705	148	1G244(n=148)
184	1G244	ROI.19.x	2.2931	2.29705	148	1G244(n=148)
185	1G244	ROI.20.x	1.99743	2.29705	148	1G244(n=148)
186	1G244	ROI.21.x	2.24517	2.29705	148	1G244(n=148)
187	1G244	ROI.22.x	1.5816	2.29705	148	1G244(n=148)
188	1G244	ROI.23.x	3.45919	2.29705	148	1G244(n=148)
189	1G244	ROI.24.x	3.42775	2.29705	148	1G244(n=148)
190	1G244	ROI.25.x	2.08895	2.29705	148	1G244(n=148)
191	1G244	ROI.26.x	2.43871	2.29705	148	1G244(n=148)
192	1G244	ROI.27.x	2.40942	2.29705	148	1G244(n=148)
193	1G244	ROI.28.x	1.8167	2.29705	148	1G244(n=148)
194	1G244	ROI.29.x	2.23352	2.29705	148	1G244(n=148)
195	1G244	ROI.30.x	1.78524	2.29705	148	1G244(n=148)
196	1G244	ROI.31.x	2.37995	2.29705	148	1G244(n=148)
197	1G244	ROI.32.x	1.97606	2.29705	148	1G244(n=148)
198	1G244	ROI.33.x	2.33791	2.29705	148	1G244(n=148)
199	1G244	ROI.34.x	2.33174	2.29705	148	1G244(n=148)
200	1G244	ROI.35.x	3.20138	2.29705	148	1G244(n=148)
201	1G244	ROI.36.x	1.58268	2.29705	148	1G244(n=148)
202	1G244	ROI.37.x	2.41985	2.29705	148	1G244(n=148)
203	1G244	ROI.38.x	2.36979	2.29705	148	1G244(n=148)
204	1G244	ROI.39.x	2.9814	2.29705	148	1G244(n=148)
205	1G244	ROI.40.x	1.83042	2.29705	148	1G244(n=148)
206	1G244	ROI.41.x	1.90811	2.29705	148	1G244(n=148)
207	1G244	ROI.42.x	2.88215	2.29705	148	1G244(n=148)
208	1G244	ROI.43.x	3.58904	2.29705	148	1G244(n=148)
209	1G244	ROI.44.x	2.08837	2.29705	148	1G244(n=148)
210	1G244	ROI.45.x	1.32106	2.29705	148	1G244(n=148)
211	1G244	ROI.46.x	2.4769	2.29705	148	1G244(n=148)
212	1G244	ROI.47.x	3.06046	2.29705	148	1G244(n=148)
213	1G244	ROI.1.y	2.26836	2.29705	148	1G244(n=148)
214	1G244	ROI.2.y	2.33497	2.29705	148	1G244(n=148)
215	1G244	ROI.3.y	1.37655	2.29705	148	1G244(n=148)
216	1G244	ROI.4.y	1.53425	2.29705	148	1G244(n=148)
217	1G244	ROI.5.y	2.47596	2.29705	148	1G244(n=148)
218	1G244	ROI.6.y	2.00948	2.29705	148	1G244(n=148)
219	1G244	ROI.7.y	2.25696	2.29705	148	1G244(n=148)
220	1G244	ROI.8.y	2.15676	2.29705	148	1G244(n=148)
221	1G244	ROI.9.y	2.40309	2.29705	148	1G244(n=148)
222	1G244	ROI.10.y	1.93437	2.29705	148	1G244(n=148)
223	1G244	ROI.11.y	1.66487	2.29705	148	1G244(n=148)
224	1G244	ROI.12.y	2.21172	2.29705	148	1G244(n=148)
225	1G244	ROI.13.y	2.607	2.29705	148	1G244(n=148)
226	1G244	ROI.14.y	2.18927	2.29705	148	1G244(n=148)
227	1G244	ROI.15.y	2.29193	2.29705	148	1G244(n=148)
228	1G244	ROI.16.y	2.04053	2.29705	148	1G244(n=148)
229	1G244	ROI.17.y	1.91806	2.29705	148	1G244(n=148)
230	1G244	ROI.18.y	2.03241	2.29705	148	1G244(n=148)
231	1G244	ROI.19.y	2.36627	2.29705	148	1G244(n=148)
232	1G244	ROI.20.y	2.86838	2.29705	148	1G244(n=148)
233	1G244	ROI.21.y	2.73343	2.29705	148	1G244(n=148)
234	1G244	ROI.22.y	2.8068	2.29705	148	1G244(n=148)
235	1G244	ROI.23.y	1.84368	2.29705	148	1G244(n=148)
236	1G244	ROI.24.y	2.06228	2.29705	148	1G244(n=148)
237	1G244	ROI.25.y	1.75723	2.29705	148	1G244(n=148)
238	1G244	ROI.26.y	3.34828	2.29705	148	1G244(n=148)
239	1G244	ROI.27.y	2.47811	2.29705	148	1G244(n=148)
240	1G244	ROI.28.y	2.51632	2.29705	148	1G244(n=148)
241	1G244	ROI.29.y	2.76293	2.29705	148	1G244(n=148)
242	1G244	ROI.30.y	2.53771	2.29705	148	1G244(n=148)
243	1G244	ROI.31.y	3.19863	2.29705	148	1G244(n=148)
244	1G244	ROI.32.y	2.74617	2.29705	148	1G244(n=148)
245	1G244	ROI.33.y	1.31676	2.29705	148	1G244(n=148)
246	1G244	ROI.34.y	1.53062	2.29705	148	1G244(n=148)
247	1G244	ROI.35.y	2.7741	2.29705	148	1G244(n=148)
248	1G244	ROI.36.y	2.66016	2.29705	148	1G244(n=148)
249	1G244	ROI.37.y	2.02501	2.29705	148	1G244(n=148)
250	1G244	ROI.38.y	2.76161	2.29705	148	1G244(n=148)
251	1G244	ROI.39.y	2.45462	2.29705	148	1G244(n=148)
252	1G244	ROI.40.y	1.9555	2.29705	148	1G244(n=148)
253	1G244	ROI.1	2.3904	2.29705	148	1G244(n=148)
254	1G244	ROI.2	2.16268	2.29705	148	1G244(n=148)
255	1G244	ROI.3	2.12586	2.29705	148	1G244(n=148)
256	1G244	ROI.4	2.37656	2.29705	148	1G244(n=148)
257	1G244	ROI.5	1.87204	2.29705	148	1G244(n=148)
258	1G244	ROI.6	1.9077	2.29705	148	1G244(n=148)
259	1G244	ROI.7	2.26834	2.29705	148	1G244(n=148)
260	1G244	ROI.8	2.50078	2.29705	148	1G244(n=148)
261	1G244	ROI.9	2.28504	2.29705	148	1G244(n=148)
262	1G244	ROI.10	2.4402	2.29705	148	1G244(n=148)
263	1G244	ROI.11	2.29861	2.29705	148	1G244(n=148)
264	1G244	ROI.12	2.68317	2.29705	148	1G244(n=148)
265	1G244	ROI.13	2.13862	2.29705	148	1G244(n=148)
266	1G244	ROI.14	2.9136	2.29705	148	1G244(n=148)
267	1G244	ROI.15	1.71406	2.29705	148	1G244(n=148)
268	1G244	ROI.16	2.3357	2.29705	148	1G244(n=148)
269	1G244	ROI.17	2.52129	2.29705	148	1G244(n=148)
270	1G244	ROI.18	2.12848	2.29705	148	1G244(n=148)
271	1G244	ROI.19	1.87424	2.29705	148	1G244(n=148)
272	1G244	ROI.20	1.78798	2.29705	148	1G244(n=148)
273	1G244	ROI.21	2.15757	2.29705	148	1G244(n=148)
274	1G244	ROI.22	3.60874	2.29705	148	1G244(n=148)
275	1G244	ROI.23	2.3819	2.29705	148	1G244(n=148)
276	1G244	ROI.24	2.32459	2.29705	148	1G244(n=148)
277	1G244	ROI.25	2.27763	2.29705	148	1G244(n=148)
278	1G244	ROI.26	2.0631	2.29705	148	1G244(n=148)
279	1G244	ROI.27	2.37532	2.29705	148	1G244(n=148)
280	1G244	ROI.28	1.51434	2.29705	148	1G244(n=148)
281	1G244	ROI.29	2.84755	2.29705	148	1G244(n=148)
282	1G244	ROI.30	2.51162	2.29705	148	1G244(n=148)
283	1G244	ROI.31	2.23859	2.29705	148	1G244(n=148)
284	1G244	ROI.32	1.84591	2.29705	148	1G244(n=148)
285	1G244	ROI.33	2.85531	2.29705	148	1G244(n=148)
286	1G244	ROI.34	2.26771	2.29705	148	1G244(n=148)
287	1G244	ROI.35	2.08911	2.29705	148	1G244(n=148)
288	1G244	ROI.36	2.23891	2.29705	148	1G244(n=148)
289	1G244	ROI.37	2.67811	2.29705	148	1G244(n=148)
290	1G244	ROI.38	2.41867	2.29705	148	1G244(n=148)
291	1G244	ROI.39	2.5953	2.29705	148	1G244(n=148)
292	1G244	ROI.40	1.80217	2.29705	148	1G244(n=148)
293	1G244	ROI.41.y	1.7109	2.29705	148	1G244(n=148)
294	1G244	ROI.42.y	1.43547	2.29705	148	1G244(n=148)
295	1G244	ROI.43.y	2.65032	2.29705	148	1G244(n=148)
296	1G244	ROI.44.y	2.66491	2.29705	148	1G244(n=148)
297	1G244	ROI.45.y	2.04933	2.29705	148	1G244(n=148)
298	1G244	ROI.46.y	1.98389	2.29705	148	1G244(n=148)
299	1G244	ROI.47.y	1.78854	2.29705	148	1G244(n=148)
300	1G244	ROI.48	2.17094	2.29705	148	1G244(n=148)
301	1G244	ROI.49	1.94035	2.29705	148	1G244(n=148)
302	1G244	ROI.50	1.76339	2.29705	148	1G244(n=148)
303	1G244	ROI.51	1.99115	2.29705	148	1G244(n=148)
304	1G244	ROI.52	1.28862	2.29705	148	1G244(n=148)
305	1G244	ROI.53	2.15711	2.29705	148	1G244(n=148)
306	1G244	ROI.54	2.44889	2.29705	148	1G244(n=148)
307	1G244	ROI.55	3.3701	2.29705	148	1G244(n=148)
308	1G244	ROI.56	2.04281	2.29705	148	1G244(n=148)
309	1G244	ROI.57	2.73674	2.29705	148	1G244(n=148)
310	1G244	ROI.58	3.78115	2.29705	148	1G244(n=148)
311	1G244	ROI.59	2.0899	2.29705	148	1G244(n=148)
312	1G244	ROI.60	1.98198	2.29705	148	1G244(n=148)
313	1G244	ROI.61	2.77395	2.29705	148	1G244(n=148)
314	Sitagliptin	ROI.1.x	1.07793	1.2295	143	Sitagliptin(n=143)
315	Sitagliptin	ROI.2.x	1.2705	1.2295	143	Sitagliptin(n=143)
316	Sitagliptin	ROI.3.x	1.29235	1.2295	143	Sitagliptin(n=143)
317	Sitagliptin	ROI.4.x	1.2729	1.2295	143	Sitagliptin(n=143)
318	Sitagliptin	ROI.5.x	1.588	1.2295	143	Sitagliptin(n=143)
319	Sitagliptin	ROI.6.x	1.4397	1.2295	143	Sitagliptin(n=143)
320	Sitagliptin	ROI.7.x	1.20675	1.2295	143	Sitagliptin(n=143)
321	Sitagliptin	ROI.8.x	1.84419	1.2295	143	Sitagliptin(n=143)
322	Sitagliptin	ROI.9.x	2.11527	1.2295	143	Sitagliptin(n=143)
323	Sitagliptin	ROI.10.x	1.04006	1.2295	143	Sitagliptin(n=143)
324	Sitagliptin	ROI.11.x	1.07659	1.2295	143	Sitagliptin(n=143)
325	Sitagliptin	ROI.12.x	1.36839	1.2295	143	Sitagliptin(n=143)
326	Sitagliptin	ROI.13.x	1.10742	1.2295	143	Sitagliptin(n=143)
327	Sitagliptin	ROI.14.x	0.977286	1.2295	143	Sitagliptin(n=143)
328	Sitagliptin	ROI.15.x	0.870342	1.2295	143	Sitagliptin(n=143)
329	Sitagliptin	ROI.16.x	1.08244	1.2295	143	Sitagliptin(n=143)
330	Sitagliptin	ROI.17.x	1.19528	1.2295	143	Sitagliptin(n=143)
331	Sitagliptin	ROI.18.x	0.984099	1.2295	143	Sitagliptin(n=143)
332	Sitagliptin	ROI.19.x	1.05785	1.2295	143	Sitagliptin(n=143)
333	Sitagliptin	ROI.20.x	0.996141	1.2295	143	Sitagliptin(n=143)
334	Sitagliptin	ROI.21.x	0.903438	1.2295	143	Sitagliptin(n=143)
335	Sitagliptin	ROI.22.x	1.38143	1.2295	143	Sitagliptin(n=143)
336	Sitagliptin	ROI.23.x	1.42754	1.2295	143	Sitagliptin(n=143)
337	Sitagliptin	ROI.24.x	1.52571	1.2295	143	Sitagliptin(n=143)
338	Sitagliptin	ROI.25.x	1.57231	1.2295	143	Sitagliptin(n=143)
339	Sitagliptin	ROI.26.x	1.30572	1.2295	143	Sitagliptin(n=143)
340	Sitagliptin	ROI.27.x	0.968912	1.2295	143	Sitagliptin(n=143)
341	Sitagliptin	ROI.28.x	0.729315	1.2295	143	Sitagliptin(n=143)
342	Sitagliptin	ROI.29.x	1.29218	1.2295	143	Sitagliptin(n=143)
343	Sitagliptin	ROI.30.x	1.69613	1.2295	143	Sitagliptin(n=143)
344	Sitagliptin	ROI.31.x	1.43964	1.2295	143	Sitagliptin(n=143)
345	Sitagliptin	ROI.32.x	0.908596	1.2295	143	Sitagliptin(n=143)
346	Sitagliptin	ROI.33.x	1.4307	1.2295	143	Sitagliptin(n=143)
347	Sitagliptin	ROI.34.x	1.1566	1.2295	143	Sitagliptin(n=143)
348	Sitagliptin	ROI.35.x	1.01727	1.2295	143	Sitagliptin(n=143)
349	Sitagliptin	ROI.36.x	1.06483	1.2295	143	Sitagliptin(n=143)
350	Sitagliptin	ROI.37.x	1.55371	1.2295	143	Sitagliptin(n=143)
351	Sitagliptin	ROI.38.x	1.4859	1.2295	143	Sitagliptin(n=143)
352	Sitagliptin	ROI.39.x	1.29875	1.2295	143	Sitagliptin(n=143)
353	Sitagliptin	ROI.40.x	1.31723	1.2295	143	Sitagliptin(n=143)
354	Sitagliptin	ROI.41.x	0.890667	1.2295	143	Sitagliptin(n=143)
355	Sitagliptin	ROI.42.x	0.969849	1.2295	143	Sitagliptin(n=143)
356	Sitagliptin	ROI.43.x	1.14237	1.2295	143	Sitagliptin(n=143)
357	Sitagliptin	ROI.44.x	1.09416	1.2295	143	Sitagliptin(n=143)
358	Sitagliptin	ROI.45.x	0.986521	1.2295	143	Sitagliptin(n=143)
359	Sitagliptin	ROI.46.x	1.45974	1.2295	143	Sitagliptin(n=143)
360	Sitagliptin	ROI.47.x	1.03199	1.2295	143	Sitagliptin(n=143)
361	Sitagliptin	ROI.1.y	2.10586	1.2295	143	Sitagliptin(n=143)
362	Sitagliptin	ROI.2.y	0.871013	1.2295	143	Sitagliptin(n=143)
363	Sitagliptin	ROI.3.y	0.931389	1.2295	143	Sitagliptin(n=143)
364	Sitagliptin	ROI.4.y	2.81107	1.2295	143	Sitagliptin(n=143)
365	Sitagliptin	ROI.5.y	0.735306	1.2295	143	Sitagliptin(n=143)
366	Sitagliptin	ROI.6.y	1.51608	1.2295	143	Sitagliptin(n=143)
367	Sitagliptin	ROI.7.y	1.03498	1.2295	143	Sitagliptin(n=143)
368	Sitagliptin	ROI.8.y	1.28311	1.2295	143	Sitagliptin(n=143)
369	Sitagliptin	ROI.9.y	1.18232	1.2295	143	Sitagliptin(n=143)
370	Sitagliptin	ROI.10.y	1.29046	1.2295	143	Sitagliptin(n=143)
371	Sitagliptin	ROI.11.y	1.12031	1.2295	143	Sitagliptin(n=143)
372	Sitagliptin	ROI.12.y	1.18524	1.2295	143	Sitagliptin(n=143)
373	Sitagliptin	ROI.13.y	0.672286	1.2295	143	Sitagliptin(n=143)
374	Sitagliptin	ROI.14.y	1.35068	1.2295	143	Sitagliptin(n=143)
375	Sitagliptin	ROI.15.y	1.08124	1.2295	143	Sitagliptin(n=143)
376	Sitagliptin	ROI.18.y	1.25286	1.2295	143	Sitagliptin(n=143)
377	Sitagliptin	ROI.19.y	1.2544	1.2295	143	Sitagliptin(n=143)
378	Sitagliptin	ROI.20.y	1.39224	1.2295	143	Sitagliptin(n=143)
379	Sitagliptin	ROI.21.y	1.22878	1.2295	143	Sitagliptin(n=143)
380	Sitagliptin	ROI.22.y	0.721977	1.2295	143	Sitagliptin(n=143)
381	Sitagliptin	ROI.23.y	1.5423	1.2295	143	Sitagliptin(n=143)
382	Sitagliptin	ROI.24.y	1.19298	1.2295	143	Sitagliptin(n=143)
383	Sitagliptin	ROI.25.y	1.25698	1.2295	143	Sitagliptin(n=143)
384	Sitagliptin	ROI.26.y	1.24346	1.2295	143	Sitagliptin(n=143)
385	Sitagliptin	ROI.27.y	1.23939	1.2295	143	Sitagliptin(n=143)
386	Sitagliptin	ROI.28.y	1.36373	1.2295	143	Sitagliptin(n=143)
387	Sitagliptin	ROI.29.y	1.82185	1.2295	143	Sitagliptin(n=143)
388	Sitagliptin	ROI.30.y	1.51596	1.2295	143	Sitagliptin(n=143)
389	Sitagliptin	ROI.31.y	1.11633	1.2295	143	Sitagliptin(n=143)
390	Sitagliptin	ROI.32.y	1.67057	1.2295	143	Sitagliptin(n=143)
391	Sitagliptin	ROI.33.y	1.25456	1.2295	143	Sitagliptin(n=143)
392	Sitagliptin	ROI.34.y	1.05957	1.2295	143	Sitagliptin(n=143)
393	Sitagliptin	ROI.35.y	1.25363	1.2295	143	Sitagliptin(n=143)
394	Sitagliptin	ROI.36.y	1.06863	1.2295	143	Sitagliptin(n=143)
395	Sitagliptin	ROI.37.y	1.28958	1.2295	143	Sitagliptin(n=143)
396	Sitagliptin	ROI.38.y	0.910354	1.2295	143	Sitagliptin(n=143)
397	Sitagliptin	ROI.1	1.61234	1.2295	143	Sitagliptin(n=143)
398	Sitagliptin	ROI.2	1.62646	1.2295	143	Sitagliptin(n=143)
399	Sitagliptin	ROI.3	0.874855	1.2295	143	Sitagliptin(n=143)
400	Sitagliptin	ROI.4	0.945638	1.2295	143	Sitagliptin(n=143)
401	Sitagliptin	ROI.5	1.16777	1.2295	143	Sitagliptin(n=143)
402	Sitagliptin	ROI.6	1.26559	1.2295	143	Sitagliptin(n=143)
403	Sitagliptin	ROI.7	1.47695	1.2295	143	Sitagliptin(n=143)
404	Sitagliptin	ROI.8	1.47894	1.2295	143	Sitagliptin(n=143)
405	Sitagliptin	ROI.9	0.6555	1.2295	143	Sitagliptin(n=143)
406	Sitagliptin	ROI.10	2.0693	1.2295	143	Sitagliptin(n=143)
407	Sitagliptin	ROI.11	1.49928	1.2295	143	Sitagliptin(n=143)
408	Sitagliptin	ROI.12	1.27596	1.2295	143	Sitagliptin(n=143)
409	Sitagliptin	ROI.13	1.42223	1.2295	143	Sitagliptin(n=143)
410	Sitagliptin	ROI.14	1.14428	1.2295	143	Sitagliptin(n=143)
411	Sitagliptin	ROI.15	0.657695	1.2295	143	Sitagliptin(n=143)
412	Sitagliptin	ROI.16.y	1.12405	1.2295	143	Sitagliptin(n=143)
413	Sitagliptin	ROI.17.y	1.83536	1.2295	143	Sitagliptin(n=143)
414	Sitagliptin	ROI.18	1.77936	1.2295	143	Sitagliptin(n=143)
415	Sitagliptin	ROI.19	1.39279	1.2295	143	Sitagliptin(n=143)
416	Sitagliptin	ROI.20	1.15535	1.2295	143	Sitagliptin(n=143)
417	Sitagliptin	ROI.21	0.8734	1.2295	143	Sitagliptin(n=143)
418	Sitagliptin	ROI.22	1.38641	1.2295	143	Sitagliptin(n=143)
419	Sitagliptin	ROI.23	1.01101	1.2295	143	Sitagliptin(n=143)
420	Sitagliptin	ROI.24	1.16354	1.2295	143	Sitagliptin(n=143)
421	Sitagliptin	ROI.25	1.11202	1.2295	143	Sitagliptin(n=143)
422	Sitagliptin	ROI.26	1.50311	1.2295	143	Sitagliptin(n=143)
423	Sitagliptin	ROI.27	0.7453	1.2295	143	Sitagliptin(n=143)
424	Sitagliptin	ROI.28	1.4072	1.2295	143	Sitagliptin(n=143)
425	Sitagliptin	ROI.29	1.41899	1.2295	143	Sitagliptin(n=143)
426	Sitagliptin	ROI.30	1.02726	1.2295	143	Sitagliptin(n=143)
427	Sitagliptin	ROI.31	0.912136	1.2295	143	Sitagliptin(n=143)
428	Sitagliptin	ROI.32	1.39509	1.2295	143	Sitagliptin(n=143)
429	Sitagliptin	ROI.33	1.07736	1.2295	143	Sitagliptin(n=143)
430	Sitagliptin	ROI.34	1.04762	1.2295	143	Sitagliptin(n=143)
431	Sitagliptin	ROI.35	0.876194	1.2295	143	Sitagliptin(n=143)
432	Sitagliptin	ROI.36	1.08462	1.2295	143	Sitagliptin(n=143)
433	Sitagliptin	ROI.37	0.844181	1.2295	143	Sitagliptin(n=143)
434	Sitagliptin	ROI.38	0.748809	1.2295	143	Sitagliptin(n=143)
435	Sitagliptin	ROI.39.y	1.05874	1.2295	143	Sitagliptin(n=143)
436	Sitagliptin	ROI.40.y	1.39117	1.2295	143	Sitagliptin(n=143)
437	Sitagliptin	ROI.41.y	1.16052	1.2295	143	Sitagliptin(n=143)
438	Sitagliptin	ROI.42.y	1.38265	1.2295	143	Sitagliptin(n=143)
439	Sitagliptin	ROI.43.y	1.07824	1.2295	143	Sitagliptin(n=143)
440	Sitagliptin	ROI.44.y	0.909208	1.2295	143	Sitagliptin(n=143)
441	Sitagliptin	ROI.45.y	1.33575	1.2295	143	Sitagliptin(n=143)
442	Sitagliptin	ROI.46.y	1.38807	1.2295	143	Sitagliptin(n=143)
443	Sitagliptin	ROI.47.y	1.40548	1.2295	143	Sitagliptin(n=143)
444	Sitagliptin	ROI.48	1.15963	1.2295	143	Sitagliptin(n=143)
445	Sitagliptin	ROI.49	1.29953	1.2295	143	Sitagliptin(n=143)
446	Sitagliptin	ROI.50	1.3187	1.2295	143	Sitagliptin(n=143)
447	Sitagliptin	ROI.51	0.968081	1.2295	143	Sitagliptin(n=143)
448	Sitagliptin	ROI.52	0.907968	1.2295	143	Sitagliptin(n=143)
449	Sitagliptin	ROI.53	1.22765	1.2295	143	Sitagliptin(n=143)
450	Sitagliptin	ROI.54	1.61962	1.2295	143	Sitagliptin(n=143)
451	Sitagliptin	ROI.55	1.32856	1.2295	143	Sitagliptin(n=143)
452	Sitagliptin	ROI.56	0.427618	1.2295	143	Sitagliptin(n=143)
453	Sitagliptin	ROI.57	1.4585	1.2295	143	Sitagliptin(n=143)
454	Sitagliptin	ROI.58	1.22626	1.2295	143	Sitagliptin(n=143)
455	Sitagliptin	ROI.59	0.705118	1.2295	143	Sitagliptin(n=143)
456	Sitagliptin	ROI.60	1.23101	1.2295	143	Sitagliptin(n=143)
457	KYP-2047	ROI.1.x	0.628108	0.80771	121	KYP-2047(n=121)
458	KYP-2047	ROI.2.x	0.624391	0.80771	121	KYP-2047(n=121)
459	KYP-2047	ROI.3.x	0.605421	0.80771	121	KYP-2047(n=121)
460	KYP-2047	ROI.4.x	0.895069	0.80771	121	KYP-2047(n=121)
461	KYP-2047	ROI.5.x	1.16087	0.80771	121	KYP-2047(n=121)
462	KYP-2047	ROI.6.x	1.04254	0.80771	121	KYP-2047(n=121)
463	KYP-2047	ROI.7.x	0.618602	0.80771	121	KYP-2047(n=121)
464	KYP-2047	ROI.8.x	0.734986	0.80771	121	KYP-2047(n=121)
465	KYP-2047	ROI.9.x	0.84403	0.80771	121	KYP-2047(n=121)
466	KYP-2047	ROI.10.x	0.702526	0.80771	121	KYP-2047(n=121)
467	KYP-2047	ROI.11.x	0.997008	0.80771	121	KYP-2047(n=121)
468	KYP-2047	ROI.12.x	0.93253	0.80771	121	KYP-2047(n=121)
469	KYP-2047	ROI.13.x	0.912777	0.80771	121	KYP-2047(n=121)
470	KYP-2047	ROI.14.x	0.679367	0.80771	121	KYP-2047(n=121)
471	KYP-2047	ROI.15.x	0.617817	0.80771	121	KYP-2047(n=121)
472	KYP-2047	ROI.16.x	0.726016	0.80771	121	KYP-2047(n=121)
473	KYP-2047	ROI.17.x	0.630154	0.80771	121	KYP-2047(n=121)
474	KYP-2047	ROI.18.x	0.708094	0.80771	121	KYP-2047(n=121)
475	KYP-2047	ROI.19.x	0.862709	0.80771	121	KYP-2047(n=121)
476	KYP-2047	ROI.20.x	0.83214	0.80771	121	KYP-2047(n=121)
477	KYP-2047	ROI.21.x	0.689512	0.80771	121	KYP-2047(n=121)
478	KYP-2047	ROI.22.x	0.809921	0.80771	121	KYP-2047(n=121)
479	KYP-2047	ROI.23.x	0.599668	0.80771	121	KYP-2047(n=121)
480	KYP-2047	ROI.24.x	0.697379	0.80771	121	KYP-2047(n=121)
481	KYP-2047	ROI.25.x	0.929798	0.80771	121	KYP-2047(n=121)
482	KYP-2047	ROI.26.x	0.98456	0.80771	121	KYP-2047(n=121)
483	KYP-2047	ROI.27.x	0.758761	0.80771	121	KYP-2047(n=121)
484	KYP-2047	ROI.28.x	0.234067	0.80771	121	KYP-2047(n=121)
485	KYP-2047	ROI.29.x	0.928975	0.80771	121	KYP-2047(n=121)
486	KYP-2047	ROI.30.x	0.495632	0.80771	121	KYP-2047(n=121)
487	KYP-2047	ROI.31.x	1.44028	0.80771	121	KYP-2047(n=121)
488	KYP-2047	ROI.32.x	0.741462	0.80771	121	KYP-2047(n=121)
489	KYP-2047	ROI.33.x	1.22616	0.80771	121	KYP-2047(n=121)
490	KYP-2047	ROI.34.x	0.980334	0.80771	121	KYP-2047(n=121)
491	KYP-2047	ROI.35.x	1.18998	0.80771	121	KYP-2047(n=121)
492	KYP-2047	ROI.36.x	1.16937	0.80771	121	KYP-2047(n=121)
493	KYP-2047	ROI.37.x	0.913725	0.80771	121	KYP-2047(n=121)
494	KYP-2047	ROI.38.x	0.731304	0.80771	121	KYP-2047(n=121)
495	KYP-2047	ROI.39.x	0.568877	0.80771	121	KYP-2047(n=121)
496	KYP-2047	ROI.40.x	0.854628	0.80771	121	KYP-2047(n=121)
497	KYP-2047	ROI.1.y	0.631149	0.80771	121	KYP-2047(n=121)
498	KYP-2047	ROI.2.y	0.705797	0.80771	121	KYP-2047(n=121)
499	KYP-2047	ROI.3.y	0.559293	0.80771	121	KYP-2047(n=121)
500	KYP-2047	ROI.4.y	0.64371	0.80771	121	KYP-2047(n=121)
501	KYP-2047	ROI.5.y	0.802679	0.80771	121	KYP-2047(n=121)
502	KYP-2047	ROI.6.y	0.871772	0.80771	121	KYP-2047(n=121)
503	KYP-2047	ROI.7.y	1.19167	0.80771	121	KYP-2047(n=121)
504	KYP-2047	ROI.8.y	0.883536	0.80771	121	KYP-2047(n=121)
505	KYP-2047	ROI.9.y	0.657774	0.80771	121	KYP-2047(n=121)
506	KYP-2047	ROI.10.y	0.536725	0.80771	121	KYP-2047(n=121)
507	KYP-2047	ROI.11.y	0.842854	0.80771	121	KYP-2047(n=121)
508	KYP-2047	ROI.12.y	0.874472	0.80771	121	KYP-2047(n=121)
509	KYP-2047	ROI.13.y	0.465268	0.80771	121	KYP-2047(n=121)
510	KYP-2047	ROI.14.y	0.309828	0.80771	121	KYP-2047(n=121)
511	KYP-2047	ROI.15.y	0.775884	0.80771	121	KYP-2047(n=121)
512	KYP-2047	ROI.16.y	0.710343	0.80771	121	KYP-2047(n=121)
513	KYP-2047	ROI.17.y	0.713105	0.80771	121	KYP-2047(n=121)
514	KYP-2047	ROI.18.y	0.892717	0.80771	121	KYP-2047(n=121)
515	KYP-2047	ROI.19.y	0.700284	0.80771	121	KYP-2047(n=121)
516	KYP-2047	ROI.20.y	1.03045	0.80771	121	KYP-2047(n=121)
517	KYP-2047	ROI.21.y	1.06111	0.80771	121	KYP-2047(n=121)
518	KYP-2047	ROI.22.y	1.01122	0.80771	121	KYP-2047(n=121)
519	KYP-2047	ROI.23.y	0.622501	0.80771	121	KYP-2047(n=121)
520	KYP-2047	ROI.24.y	0.621308	0.80771	121	KYP-2047(n=121)
521	KYP-2047	ROI.25.y	1.15038	0.80771	121	KYP-2047(n=121)
522	KYP-2047	ROI.26.y	0.920289	0.80771	121	KYP-2047(n=121)
523	KYP-2047	ROI.27.y	0.883823	0.80771	121	KYP-2047(n=121)
524	KYP-2047	ROI.28.y	0.704248	0.80771	121	KYP-2047(n=121)
525	KYP-2047	ROI.29.y	0.840824	0.80771	121	KYP-2047(n=121)
526	KYP-2047	ROI.30.y	0.802756	0.80771	121	KYP-2047(n=121)
527	KYP-2047	ROI.31.y	0.468578	0.80771	121	KYP-2047(n=121)
528	KYP-2047	ROI.32.y	1.64431	0.80771	121	KYP-2047(n=121)
529	KYP-2047	ROI.33.y	1.04917	0.80771	121	KYP-2047(n=121)
530	KYP-2047	ROI.34.y	0.728385	0.80771	121	KYP-2047(n=121)
531	KYP-2047	ROI.35.y	0.824766	0.80771	121	KYP-2047(n=121)
532	KYP-2047	ROI.36.y	0.779497	0.80771	121	KYP-2047(n=121)
533	KYP-2047	ROI.37.y	0.603057	0.80771	121	KYP-2047(n=121)
534	KYP-2047	ROI.38.y	0.689883	0.80771	121	KYP-2047(n=121)
535	KYP-2047	ROI.39.y	1.16886	0.80771	121	KYP-2047(n=121)
536	KYP-2047	ROI.40.y	0.597192	0.80771	121	KYP-2047(n=121)
537	KYP-2047	ROI.41	0.743178	0.80771	121	KYP-2047(n=121)
538	KYP-2047	ROI.1	0.674274	0.80771	121	KYP-2047(n=121)
539	KYP-2047	ROI.2	0.827681	0.80771	121	KYP-2047(n=121)
540	KYP-2047	ROI.3	1.00755	0.80771	121	KYP-2047(n=121)
541	KYP-2047	ROI.4	1.12754	0.80771	121	KYP-2047(n=121)
542	KYP-2047	ROI.5	0.916745	0.80771	121	KYP-2047(n=121)
543	KYP-2047	ROI.6	1.31799	0.80771	121	KYP-2047(n=121)
544	KYP-2047	ROI.7	1.28651	0.80771	121	KYP-2047(n=121)
545	KYP-2047	ROI.8	0.883974	0.80771	121	KYP-2047(n=121)
546	KYP-2047	ROI.9	1.1449	0.80771	121	KYP-2047(n=121)
547	KYP-2047	ROI.10	0.486679	0.80771	121	KYP-2047(n=121)
548	KYP-2047	ROI.11	0.512036	0.80771	121	KYP-2047(n=121)
549	KYP-2047	ROI.12	0.68462	0.80771	121	KYP-2047(n=121)
550	KYP-2047	ROI.13	0.914816	0.80771	121	KYP-2047(n=121)
551	KYP-2047	ROI.14	0.657768	0.80771	121	KYP-2047(n=121)
552	KYP-2047	ROI.15	0.8815	0.80771	121	KYP-2047(n=121)
553	KYP-2047	ROI.16	0.752286	0.80771	121	KYP-2047(n=121)
554	KYP-2047	ROI.17	0.715795	0.80771	121	KYP-2047(n=121)
555	KYP-2047	ROI.18	0.811944	0.80771	121	KYP-2047(n=121)
556	KYP-2047	ROI.19	0.639861	0.80771	121	KYP-2047(n=121)
557	KYP-2047	ROI.20	0.702984	0.80771	121	KYP-2047(n=121)
558	KYP-2047	ROI.21	0.85213	0.80771	121	KYP-2047(n=121)
559	KYP-2047	ROI.22	0.47312	0.80771	121	KYP-2047(n=121)
560	KYP-2047	ROI.23	0.738269	0.80771	121	KYP-2047(n=121)
561	KYP-2047	ROI.24	0.761752	0.80771	121	KYP-2047(n=121)
562	KYP-2047	ROI.25	1.12085	0.80771	121	KYP-2047(n=121)
563	KYP-2047	ROI.26	0.617666	0.80771	121	KYP-2047(n=121)
564	KYP-2047	ROI.27	0.763773	0.80771	121	KYP-2047(n=121)
565	KYP-2047	ROI.28	0.895428	0.80771	121	KYP-2047(n=121)
566	KYP-2047	ROI.29	0.668608	0.80771	121	KYP-2047(n=121)
567	KYP-2047	ROI.30	0.939418	0.80771	121	KYP-2047(n=121)
568	KYP-2047	ROI.31	0.986332	0.80771	121	KYP-2047(n=121)
569	KYP-2047	ROI.32	0.655763	0.80771	121	KYP-2047(n=121)
570	KYP-2047	ROI.33	0.672797	0.80771	121	KYP-2047(n=121)
571	KYP-2047	ROI.34	0.813822	0.80771	121	KYP-2047(n=121)
572	KYP-2047	ROI.35	0.888113	0.80771	121	KYP-2047(n=121)
573	KYP-2047	ROI.36	0.550576	0.80771	121	KYP-2047(n=121)
574	KYP-2047	ROI.37	0.878989	0.80771	121	KYP-2047(n=121)
575	KYP-2047	ROI.38	0.652109	0.80771	121	KYP-2047(n=121)
576	KYP-2047	ROI.39	0.709088	0.80771	121	KYP-2047(n=121)
577	KYP-2047	ROI.40	0.732695	0.80771	121	KYP-2047(n=121)
578	MG132	ROI.1.x	1.06999	1.52329	172	MG132(n=172)
579	MG132	ROI.2.x	1.41705	1.52329	172	MG132(n=172)
580	MG132	ROI.3.x	1.54456	1.52329	172	MG132(n=172)
581	MG132	ROI.4.x	1.58823	1.52329	172	MG132(n=172)
582	MG132	ROI.5.x	1.60343	1.52329	172	MG132(n=172)
583	MG132	ROI.6.x	1.9512	1.52329	172	MG132(n=172)
584	MG132	ROI.7.x	1.54588	1.52329	172	MG132(n=172)
585	MG132	ROI.8.x	1.40148	1.52329	172	MG132(n=172)
586	MG132	ROI.9.x	1.51796	1.52329	172	MG132(n=172)
587	MG132	ROI.10.x	1.3245	1.52329	172	MG132(n=172)
588	MG132	ROI.11.x	1.75049	1.52329	172	MG132(n=172)
589	MG132	ROI.12.x	1.76332	1.52329	172	MG132(n=172)
590	MG132	ROI.14.x	1.10334	1.52329	172	MG132(n=172)
591	MG132	ROI.15.x	1.38808	1.52329	172	MG132(n=172)
592	MG132	ROI.16.x	1.63297	1.52329	172	MG132(n=172)
593	MG132	ROI.17.x	1.41041	1.52329	172	MG132(n=172)
594	MG132	ROI.18.x	0.877041	1.52329	172	MG132(n=172)
595	MG132	ROI.19.x	1.70088	1.52329	172	MG132(n=172)
596	MG132	ROI.20.x	0.188676	1.52329	172	MG132(n=172)
597	MG132	ROI.21.x	1.54733	1.52329	172	MG132(n=172)
598	MG132	ROI.1.y	1.21065	1.52329	172	MG132(n=172)
599	MG132	ROI.2.y	1.45577	1.52329	172	MG132(n=172)
600	MG132	ROI.3.y	1.02815	1.52329	172	MG132(n=172)
601	MG132	ROI.4.y	1.46376	1.52329	172	MG132(n=172)
602	MG132	ROI.5.y	1.29579	1.52329	172	MG132(n=172)
603	MG132	ROI.6.y	1.26437	1.52329	172	MG132(n=172)
604	MG132	ROI.7.y	1.85058	1.52329	172	MG132(n=172)
605	MG132	ROI.8.y	1.93889	1.52329	172	MG132(n=172)
606	MG132	ROI.9.y	0.956446	1.52329	172	MG132(n=172)
607	MG132	ROI.10.y	0.906302	1.52329	172	MG132(n=172)
608	MG132	ROI.11.y	1.12427	1.52329	172	MG132(n=172)
609	MG132	ROI.12.y	0.882447	1.52329	172	MG132(n=172)
610	MG132	ROI.13.x	1.38081	1.52329	172	MG132(n=172)
611	MG132	ROI.14.y	1.2926	1.52329	172	MG132(n=172)
612	MG132	ROI.15.y	1.41517	1.52329	172	MG132(n=172)
613	MG132	ROI.16.y	1.76867	1.52329	172	MG132(n=172)
614	MG132	ROI.17.y	1.97623	1.52329	172	MG132(n=172)
615	MG132	ROI.18.y	1.50951	1.52329	172	MG132(n=172)
616	MG132	ROI.19.y	1.90003	1.52329	172	MG132(n=172)
617	MG132	ROI.20.y	2.08599	1.52329	172	MG132(n=172)
618	MG132	ROI.21.y	2.0697	1.52329	172	MG132(n=172)
619	MG132	ROI.22.x	1.92295	1.52329	172	MG132(n=172)
620	MG132	ROI.23.x	1.37246	1.52329	172	MG132(n=172)
621	MG132	ROI.24.x	1.07197	1.52329	172	MG132(n=172)
622	MG132	ROI.25.x	1.68052	1.52329	172	MG132(n=172)
623	MG132	ROI.26.x	1.47573	1.52329	172	MG132(n=172)
624	MG132	ROI.27.x	1.17466	1.52329	172	MG132(n=172)
625	MG132	ROI.1.x.1	1.51638	1.52329	172	MG132(n=172)
626	MG132	ROI.2.x.1	1.9841	1.52329	172	MG132(n=172)
627	MG132	ROI.3.x.1	1.64127	1.52329	172	MG132(n=172)
628	MG132	ROI.4.x.1	1.68681	1.52329	172	MG132(n=172)
629	MG132	ROI.5.x.1	1.44366	1.52329	172	MG132(n=172)
630	MG132	ROI.6.x.1	1.11292	1.52329	172	MG132(n=172)
631	MG132	ROI.7.x.1	1.63813	1.52329	172	MG132(n=172)
632	MG132	ROI.8.x.1	1.39634	1.52329	172	MG132(n=172)
633	MG132	ROI.9.x.1	1.24306	1.52329	172	MG132(n=172)
634	MG132	ROI.10.x.1	1.7274	1.52329	172	MG132(n=172)
635	MG132	ROI.11.x.1	1.57212	1.52329	172	MG132(n=172)
636	MG132	ROI.12.x.1	1.3983	1.52329	172	MG132(n=172)
637	MG132	ROI.13.y	1.27109	1.52329	172	MG132(n=172)
638	MG132	ROI.14.x.1	1.72147	1.52329	172	MG132(n=172)
639	MG132	ROI.15.x.1	1.52961	1.52329	172	MG132(n=172)
640	MG132	ROI.16.x.1	1.22602	1.52329	172	MG132(n=172)
641	MG132	ROI.17.x.1	1.76845	1.52329	172	MG132(n=172)
642	MG132	ROI.18.x.1	1.91486	1.52329	172	MG132(n=172)
643	MG132	ROI.19.x.1	1.5005	1.52329	172	MG132(n=172)
644	MG132	ROI.20.x.1	1.53553	1.52329	172	MG132(n=172)
645	MG132	ROI.21.x.1	0.643096	1.52329	172	MG132(n=172)
646	MG132	ROI.22.y	1.9133	1.52329	172	MG132(n=172)
647	MG132	ROI.24.y	1.43634	1.52329	172	MG132(n=172)
648	MG132	ROI.25.y	1.78409	1.52329	172	MG132(n=172)
649	MG132	ROI.26.y	1.34235	1.52329	172	MG132(n=172)
650	MG132	ROI.27.y	1.6157	1.52329	172	MG132(n=172)
651	MG132	ROI.28.x	0.971183	1.52329	172	MG132(n=172)
652	MG132	ROI.29.x	1.72576	1.52329	172	MG132(n=172)
653	MG132	ROI.30.x	2.03864	1.52329	172	MG132(n=172)
654	MG132	ROI.31.x	1.41028	1.52329	172	MG132(n=172)
655	MG132	ROI.32.x	1.477	1.52329	172	MG132(n=172)
656	MG132	ROI.33.x	1.57242	1.52329	172	MG132(n=172)
657	MG132	ROI.34.x	1.53974	1.52329	172	MG132(n=172)
658	MG132	ROI.35.x	1.29275	1.52329	172	MG132(n=172)
659	MG132	ROI.36.x	0.529732	1.52329	172	MG132(n=172)
660	MG132	ROI.37.x	1.50976	1.52329	172	MG132(n=172)
661	MG132	ROI.38.x	1.48483	1.52329	172	MG132(n=172)
662	MG132	ROI.39	1.8332	1.52329	172	MG132(n=172)
663	MG132	ROI.1.y.1	1.58632	1.52329	172	MG132(n=172)
664	MG132	ROI.2.y.1	1.66069	1.52329	172	MG132(n=172)
665	MG132	ROI.3.y.1	1.60564	1.52329	172	MG132(n=172)
666	MG132	ROI.4.y.1	1.32766	1.52329	172	MG132(n=172)
667	MG132	ROI.5.y.1	1.648	1.52329	172	MG132(n=172)
668	MG132	ROI.6.y.1	1.46161	1.52329	172	MG132(n=172)
669	MG132	ROI.7.y.1	2.11926	1.52329	172	MG132(n=172)
670	MG132	ROI.8.y.1	1.96022	1.52329	172	MG132(n=172)
671	MG132	ROI.9.y.1	1.86121	1.52329	172	MG132(n=172)
672	MG132	ROI.10.y.1	1.61472	1.52329	172	MG132(n=172)
673	MG132	ROI.11.y.1	1.71398	1.52329	172	MG132(n=172)
674	MG132	ROI.12.y.1	2.00765	1.52329	172	MG132(n=172)
675	MG132	ROI.13.x.1	1.74741	1.52329	172	MG132(n=172)
676	MG132	ROI.14.y.1	1.68208	1.52329	172	MG132(n=172)
677	MG132	ROI.15.y.1	1.47475	1.52329	172	MG132(n=172)
678	MG132	ROI.16.y.1	1.33374	1.52329	172	MG132(n=172)
679	MG132	ROI.17.y.1	1.30343	1.52329	172	MG132(n=172)
680	MG132	ROI.18.y.1	1.41442	1.52329	172	MG132(n=172)
681	MG132	ROI.19.y.1	1.70594	1.52329	172	MG132(n=172)
682	MG132	ROI.20.y.1	2.05758	1.52329	172	MG132(n=172)
683	MG132	ROI.21.y.1	1.76523	1.52329	172	MG132(n=172)
684	MG132	ROI.22.x.1	1.44462	1.52329	172	MG132(n=172)
685	MG132	ROI.23.y	1.64333	1.52329	172	MG132(n=172)
686	MG132	ROI.24.x.1	1.82097	1.52329	172	MG132(n=172)
687	MG132	ROI.25.x.1	2.0635	1.52329	172	MG132(n=172)
688	MG132	ROI.26.x.1	1.71633	1.52329	172	MG132(n=172)
689	MG132	ROI.27.x.1	1.67456	1.52329	172	MG132(n=172)
690	MG132	ROI.28.y	1.7468	1.52329	172	MG132(n=172)
691	MG132	ROI.29.y	1.10625	1.52329	172	MG132(n=172)
692	MG132	ROI.30.y	1.21555	1.52329	172	MG132(n=172)
693	MG132	ROI.31.y	1.74272	1.52329	172	MG132(n=172)
694	MG132	ROI.32.y	1.50393	1.52329	172	MG132(n=172)
695	MG132	ROI.33.y	1.2041	1.52329	172	MG132(n=172)
696	MG132	ROI.34.y	1.28765	1.52329	172	MG132(n=172)
697	MG132	ROI.35.y	1.52599	1.52329	172	MG132(n=172)
698	MG132	ROI.36.y	1.47562	1.52329	172	MG132(n=172)
699	MG132	ROI.37.y	2.05867	1.52329	172	MG132(n=172)
700	MG132	ROI.38.y	1.44813	1.52329	172	MG132(n=172)
701	MG132	ROI.2.x.2	1.50731	1.52329	172	MG132(n=172)
702	MG132	ROI.3.x.2	1.72703	1.52329	172	MG132(n=172)
703	MG132	ROI.4.x.2	1.46388	1.52329	172	MG132(n=172)
704	MG132	ROI.5.x.2	1.65672	1.52329	172	MG132(n=172)
705	MG132	ROI.6.x.2	1.63519	1.52329	172	MG132(n=172)
706	MG132	ROI.7.x.2	1.41031	1.52329	172	MG132(n=172)
707	MG132	ROI.8.x.2	1.40674	1.52329	172	MG132(n=172)
708	MG132	ROI.9.x.2	1.34792	1.52329	172	MG132(n=172)
709	MG132	ROI.10.x.2	1.63936	1.52329	172	MG132(n=172)
710	MG132	ROI.11	1.42059	1.52329	172	MG132(n=172)
711	MG132	ROI.12.x.2	1.9995	1.52329	172	MG132(n=172)
712	MG132	ROI.13.y.1	2.11245	1.52329	172	MG132(n=172)
713	MG132	ROI.14.x.2	1.85988	1.52329	172	MG132(n=172)
714	MG132	ROI.15	1.72575	1.52329	172	MG132(n=172)
715	MG132	ROI.16.x.2	1.67019	1.52329	172	MG132(n=172)
716	MG132	ROI.17	1.56753	1.52329	172	MG132(n=172)
717	MG132	ROI.18	1.29267	1.52329	172	MG132(n=172)
718	MG132	ROI.19	1.30519	1.52329	172	MG132(n=172)
719	MG132	ROI.20	1.57848	1.52329	172	MG132(n=172)
720	MG132	ROI.21	1.5028	1.52329	172	MG132(n=172)
721	MG132	ROI.22.y.1	1.84075	1.52329	172	MG132(n=172)
722	MG132	ROI.23	1.76366	1.52329	172	MG132(n=172)
723	MG132	ROI.24.y.1	1.61014	1.52329	172	MG132(n=172)
724	MG132	ROI.25.y.1	1.04853	1.52329	172	MG132(n=172)
725	MG132	ROI.26.y.1	1.38794	1.52329	172	MG132(n=172)
726	MG132	ROI.27.y.1	0.457675	1.52329	172	MG132(n=172)
727	MG132	ROI.28	1.27968	1.52329	172	MG132(n=172)
728	MG132	ROI.29	1.981	1.52329	172	MG132(n=172)
729	MG132	ROI.30	1.35583	1.52329	172	MG132(n=172)
730	MG132	ROI.31	1.52508	1.52329	172	MG132(n=172)
731	MG132	ROI.32	1.11136	1.52329	172	MG132(n=172)
732	MG132	ROI.33	1.65946	1.52329	172	MG132(n=172)
733	MG132	ROI.34	1.4566	1.52329	172	MG132(n=172)
734	MG132	ROI.35	1.41777	1.52329	172	MG132(n=172)
735	MG132	ROI.36	1.63946	1.52329	172	MG132(n=172)
736	MG132	ROI.1	1.56342	1.52329	172	MG132(n=172)
737	MG132	ROI.2.y.2	1.51111	1.52329	172	MG132(n=172)
738	MG132	ROI.3.y.2	1.58449	1.52329	172	MG132(n=172)
739	MG132	ROI.4.y.2	1.79796	1.52329	172	MG132(n=172)
740	MG132	ROI.5.y.2	1.80834	1.52329	172	MG132(n=172)
741	MG132	ROI.6.y.2	1.58899	1.52329	172	MG132(n=172)
742	MG132	ROI.7.y.2	1.59405	1.52329	172	MG132(n=172)
743	MG132	ROI.8.y.2	1.70445	1.52329	172	MG132(n=172)
744	MG132	ROI.9.y.2	1.78387	1.52329	172	MG132(n=172)
745	MG132	ROI.10.y.2	1.82095	1.52329	172	MG132(n=172)
746	MG132	ROI.12.y.2	1.72866	1.52329	172	MG132(n=172)
747	MG132	ROI.13	1.68926	1.52329	172	MG132(n=172)
748	MG132	ROI.14.y.2	1.40996	1.52329	172	MG132(n=172)
749	MG132	ROI.16.y.2	0.576827	1.52329	172	MG132(n=172)
