# Supplementary material for: A fluorescent sensor for real-time monitoring of DPP8/9 reveals crucial roles in immunity and cancer
Source: Life Sci Alliance. 2025 May 12;8(8):e202403076. doi: 10.26508/lsa.202403076 (PMC12069513; doi:10.26508/lsa.202403076)
Supplement: Supplementary file 1 [file LSA-2024-03076_SdataF1_F2_F3_F4_F5_F6_FS1_FS2_FS3_FS4_FS5_FS6_FS7_FS8_FS9.zip › Source Data/FigS3/FigS3C_Source-data.xlsx]

## Sheet: Sheet1
	Mean Values (from Figure S3B)
	WT	DPP9 KO
	ratio	ratio
DMSO	0.374572	1.11653
1G244	2.49765	2.29705
Sitagliptin	0.354406	1.2295
KYP-2047	0.246465	0.80771
MG132	1.72549	1.52329
	Mean fold-change compared to DMSO as plotted in Figure S3C
	WT	DPP9 KO
	ratio	ratio
DMSO	1	1
1G244	6.668	2.05731
Sitagliptin	0.946164	1.10117
KYP-2047	0.65799	0.723408
MG132	4.60655	1.3643
