# Supplementary material for: A fluorescent sensor for real-time monitoring of DPP8/9 reveals crucial roles in immunity and cancer
Source: Life Sci Alliance. 2025 May 12;8(8):e202403076. doi: 10.26508/lsa.202403076 (PMC12069513; doi:10.26508/lsa.202403076)
Supplement: Supplementary file 1 [file LSA-2024-03076_SdataF1_F2_F3_F4_F5_F6_FS1_FS2_FS3_FS4_FS5_FS6_FS7_FS8_FS9.zip › Source Data/FigS3/FigS3D_source-data.xlsx]

## Sheet: Sheet1
Data normalized to WT + DMSO	Buffer + GP-AMC	HEK/F/T WT DMSO	HEK/F/T WT 10 µM 1G244	HEK/F/T WT 10 µM Sitagliptin	HEK/F/T WT 10 µM KYP-2047	HEK/F/T DPP9 KO DMSO	HEK/F/T DPP9 KO 10 µM 1G244	HEK/F/T DPP9 KO 10 µM Sitagliptin	HEK/F/T DPP9 KO 10 µM KYP-2047
Mean	-0.275683	100	0.542263	95.8115	102.804	11.7053	0.0553927	10.3424	11.8908
Replicate #1	0.635294	101.184	1.11253	95.7166	105.576	11.4751	-0.567592	10.2118	11.2468
Replicate #2	-1.40784	99.4635	-0.192045	94.5665	100.296	11.6337	0.0600274	10.9824	11.4781
Replicate #3	-0.054506	99.3526	0.706302	97.1514	102.539	12.0071	0.673743	9.83307	12.9474
t-Test: Two-Sample Assuming Unequal Variances						t-Test: Two-Sample Assuming Unequal Variances						t-Test: Two-Sample Assuming Unequal Variances						t-Test: Two-Sample Assuming Unequal Variances
	WT DMSO	WT 1G244					WT DMSO	WT Sitagliptin					WT DMSO	WT KYP-2047					WT DMSO	DPP9 KO DMSO
	Variable 1	Variable 2					Variable 1	Variable 2					Variable 1	Variable 2					Variable 1	Variable 2
Mean	100	0.542263				Mean	100	95.8115				Mean	100	102.804				Mean	100	11.7053
Variance	1.05419	0.445661				Variance	1.05419	1.67714				Variance	1.05419	7.02269				Variance	1.05419	0.0745906
Observations	3	3				Observations	3	3				Observations	3	3				Observations	3	3
Hypothesized Mean Difference	0					Hypothesized Mean Difference	0					Hypothesized Mean Difference	0					Hypothesized Mean Difference	0
df	3					df	4					df	3					df	2
t Stat	140.662					t Stat	4.38969					t Stat	-1.70874					t Stat	143.943
P(T<=t) one-tail	3.96128e-07					P(T<=t) one-tail	0.00589271					P(T<=t) one-tail	0.0930159					P(T<=t) one-tail	2.413e-05
t Critical one-tail	2.35336					t Critical one-tail	2.13185					t Critical one-tail	2.35336					t Critical one-tail	2.91999
P(T<=t) two-tail	7.92256e-07					P(T<=t) two-tail	0.0117854					P(T<=t) two-tail	0.186032					P(T<=t) two-tail	4.826e-05
t Critical two-tail	3.18245					t Critical two-tail	2.77645					t Critical two-tail	3.18245					t Critical two-tail	4.30265
t-Test: Two-Sample Assuming Unequal Variances						t-Test: Two-Sample Assuming Unequal Variances						t-Test: Two-Sample Assuming Unequal Variances
	DPP9 KO DMSO	DPP9 KO 1G244					DPP9 KO DMSO	DPP9 KO Sitagliptin					DPP9 KO DMSO	DPP9 KO KYP-2047
	Variable 1	Variable 2					Variable 1	Variable 2					Variable 1	Variable 2
Mean	11.7053	0.0553927				Mean	11.7053	10.3424				Mean	11.7053	11.8908
Variance	0.0745906	0.385244				Variance	0.0745906	0.343039				Variance	0.0745906	0.850745
Observations	3	3				Observations	3	3				Observations	3	3
Hypothesized Mean Difference	0					Hypothesized Mean Difference	0					Hypothesized Mean Difference	0
df	3					df	3					df	2
t Stat	29.7565					t Stat	3.65279					t Stat	-0.334001
P(T<=t) one-tail	4.16804e-05					P(T<=t) one-tail	0.0177115					P(T<=t) one-tail	0.385074
t Critical one-tail	2.35336					t Critical one-tail	2.35336					t Critical one-tail	2.91999
P(T<=t) two-tail	8.33608e-05					P(T<=t) two-tail	0.035423					P(T<=t) two-tail	0.770149
t Critical two-tail	3.18245					t Critical two-tail	3.18245					t Critical two-tail	4.30265
