# Supplementary material for: A fluorescent sensor for real-time monitoring of DPP8/9 reveals crucial roles in immunity and cancer
Source: Life Sci Alliance. 2025 May 12;8(8):e202403076. doi: 10.26508/lsa.202403076 (PMC12069513; doi:10.26508/lsa.202403076)
Supplement: Supplementary file 1 [file LSA-2024-03076_SdataF1_F2_F3_F4_F5_F6_FS1_FS2_FS3_FS4_FS5_FS6_FS7_FS8_FS9.zip › Source Data/FigS3/FigS3_Source-data.xlsx]

## Sheet: FigS3A
multiwell microscopy reader				flow cytometry				fluorescence plate reader
Mean DiPAK ratio (from Figure 3B)				Mean DiPAK ratio (from Figure 3C)				Mean DiPAK ratio (from Figure 3D)
	WT	DPP9 KO			WT	DPP9 KO			WT	DPP9 KO
	ratio	ratio			ratio	ratio			ratio	ratio
DMSO	0.156295	1.02534		DMSO	0.545493	3.14005		DMSO	0.132926	0.530414
1G244	2.82293	2.24844		1G244	6.26278	6.67351		1G244	1.41171	1.18223
MG132	1.98332	1.57348		MG132	3.92479	3.9437		MG132	0.905883	0.768103
Mean fold-change compared to DMSO as plotted in Figure S3A
	WT	DPP9 KO			WT	DPP9 KO			WT	DPP9 KO
	ratio	ratio			ratio	ratio			ratio	ratio
DMSO	1	1		DMSO	1	1		DMSO	1	1
1G244	18.0615	2.19287		1G244	11.4809	2.12529		1G244	10.9263	2.2353
MG132	12.6895	1.5346		MG132	7.19494	1.25594		MG132	7.10584	1.4571

## Sheet: FigS3B_WT_GFP
ID	ROI (= individual cell)	mEGFP
DMSO	ROI.1.x	1389.38			Mean mEGFP	n
DMSO	ROI.2.x	1073.34		DMSO	725.025	143
DMSO	ROI.3.x	2586.43		1G244	4246.03	149
DMSO	ROI.4.x	2452		Sitagliptin	610.223	163
DMSO	ROI.5.x	843.924		KYP-2047	563.68	163
DMSO	ROI.6.x	562.821		MG132	4039.96	146
DMSO	ROI.7.x	436.611
DMSO	ROI.8.x	896.175
DMSO	ROI.9.x	940.849
DMSO	ROI.10.x	884.56
DMSO	ROI.11.x	416.23
DMSO	ROI.12.x	1912.24
DMSO	ROI.13.x	490.727
DMSO	ROI.14.x	869.197
DMSO	ROI.15.x	372.124
DMSO	ROI.16.x	633.493
DMSO	ROI.17.x	922.957
DMSO	ROI.18.x	817.458
DMSO	ROI.19.x	481.923
DMSO	ROI.20.x	334.922
DMSO	ROI.21.x	273.575
DMSO	ROI.22.x	400.637
DMSO	ROI.23.x	545.517
DMSO	ROI.24.x	370.733
DMSO	ROI.25.x	457.948
DMSO	ROI.26.x	540.061
DMSO	ROI.27.x	339.018
DMSO	ROI.28.x	387.054
DMSO	ROI.29.x	604.662
DMSO	ROI.30.x	2763.99
DMSO	ROI.31.x	392.848
DMSO	ROI.32.x	725.428
DMSO	ROI.33.x	474.914
DMSO	ROI.34.x	676.441
DMSO	ROI.35.x	774.518
DMSO	ROI.36.x	1841.16
DMSO	ROI.37.x	484.279
DMSO	ROI.38.x	535.53
DMSO	ROI.39.x	814.98
DMSO	ROI.40.x	1035.07
DMSO	ROI.41.x	250.338
DMSO	ROI.42.x	203.13
DMSO	ROI.43.x	775.987
DMSO	ROI.44.x	353.983
DMSO	ROI.45.x	376.955
DMSO	ROI.1.y	385.116
DMSO	ROI.2.y	246.451
DMSO	ROI.3.y	336.051
DMSO	ROI.4.y	268.464
DMSO	ROI.5.y	285.24
DMSO	ROI.6.y	908.029
DMSO	ROI.7.y	756.825
DMSO	ROI.8.y	815.384
DMSO	ROI.9.y	259.045
DMSO	ROI.10.y	235.609
DMSO	ROI.11.y	616.93
DMSO	ROI.12.y	540.403
DMSO	ROI.13.y	349.708
DMSO	ROI.14.y	400.994
DMSO	ROI.15.y	350.279
DMSO	ROI.16.y	329.562
DMSO	ROI.17.y	331.617
DMSO	ROI.18.y	317.721
DMSO	ROI.19.y	571.998
DMSO	ROI.20.y	1047.25
DMSO	ROI.21.y	400.345
DMSO	ROI.22.y	286.598
DMSO	ROI.23.y	375.391
DMSO	ROI.24.y	360.24
DMSO	ROI.25.y	433.69
DMSO	ROI.26.y	555.019
DMSO	ROI.27.y	291.132
DMSO	ROI.28.y	541.919
DMSO	ROI.29.y	808.014
DMSO	ROI.30.y	779.473
DMSO	ROI.31.y	470.507
DMSO	ROI.32.y	400.299
DMSO	ROI.33.y	459.842
DMSO	ROI.34.y	402.608
DMSO	ROI.35.y	274.317
DMSO	ROI.37.y	777.773
DMSO	ROI.38.y	1078.5
DMSO	ROI.39.y	1337.41
DMSO	ROI.40.y	482.405
DMSO	ROI.41.y	565.865
DMSO	ROI.42.y	385.2
DMSO	ROI.43.y	798.799
DMSO	ROI.44.y	571.486
DMSO	ROI.45.y	753.49
DMSO	ROI.46.x	1433.89
DMSO	ROI.47.x	1231.64
DMSO	ROI.48.x	1224.13
DMSO	ROI.1	488.804
DMSO	ROI.2	805.963
DMSO	ROI.3	630.498
DMSO	ROI.4	1337.3
DMSO	ROI.5	977.663
DMSO	ROI.6	654.192
DMSO	ROI.7	1707.2
DMSO	ROI.8	1877.22
DMSO	ROI.9	859.207
DMSO	ROI.10	2101.3
DMSO	ROI.11	1819.45
DMSO	ROI.12	458.204
DMSO	ROI.13	1179.34
DMSO	ROI.14	383.733
DMSO	ROI.15	715.58
DMSO	ROI.16	976.989
DMSO	ROI.17	2164.42
DMSO	ROI.18	438.328
DMSO	ROI.19	589.144
DMSO	ROI.20	337.905
DMSO	ROI.21	1126.01
DMSO	ROI.22	566.525
DMSO	ROI.23	1126.24
DMSO	ROI.24	1179.58
DMSO	ROI.25	537.893
DMSO	ROI.26	669.856
DMSO	ROI.27	285.744
DMSO	ROI.28	375.85
DMSO	ROI.29	368.664
DMSO	ROI.30	448.548
DMSO	ROI.31	581.916
DMSO	ROI.32	319.886
DMSO	ROI.33	635.08
DMSO	ROI.34	1006.67
DMSO	ROI.35	617.376
DMSO	ROI.36.y	669.248
DMSO	ROI.37	906.177
DMSO	ROI.38	488.919
DMSO	ROI.39	663.352
DMSO	ROI.40	278.012
DMSO	ROI.41	500.531
DMSO	ROI.42	362.228
DMSO	ROI.43	1119.48
DMSO	ROI.44	854.7
DMSO	ROI.45	1217.05
DMSO	ROI.46.y	1071.23
DMSO	ROI.47.y	536.115
DMSO	ROI.48.y	513.777
DMSO	ROI.49	833.092
DMSO	ROI.50	467.002
DMSO	ROI.51	300.568
1G244	ROI.1.x	2538.27
1G244	ROI.2.x	2334.07
1G244	ROI.3.x	3348.7
1G244	ROI.4.x	6832.85
1G244	ROI.5.x	3236.49
1G244	ROI.6.x	6123.98
1G244	ROI.7.x	5580.28
1G244	ROI.8.x	4406.7
1G244	ROI.9.x	6604.75
1G244	ROI.10.x	10602.6
1G244	ROI.11.x	2230.25
1G244	ROI.12.x	2534.87
1G244	ROI.13.x	1909.43
1G244	ROI.14.x	3117.42
1G244	ROI.15.x	3653.22
1G244	ROI.16.x	4178.68
1G244	ROI.17.x	2966.53
1G244	ROI.18.x	7033.59
1G244	ROI.19.x	8324.26
1G244	ROI.20.x	3055.58
1G244	ROI.21.x	3320.54
1G244	ROI.22.x	3534.08
1G244	ROI.23.x	4090.64
1G244	ROI.24.x	5760.74
1G244	ROI.25.x	4628.43
1G244	ROI.26.x	4274.51
1G244	ROI.27.x	12325.7
1G244	ROI.28.x	2841.6
1G244	ROI.29.x	4805.87
1G244	ROI.30.x	3816.53
1G244	ROI.31.x	4703.38
1G244	ROI.32.x	2990.73
1G244	ROI.33.x	2671.12
1G244	ROI.34.x	10962.5
1G244	ROI.35.x	7012.76
1G244	ROI.36.x	3603.43
1G244	ROI.37.x	6114.02
1G244	ROI.38.x	2300.56
1G244	ROI.39.x	4633.14
1G244	ROI.40.x	3781.32
1G244	ROI.41.x	3657.06
1G244	ROI.42.x	3093.91
1G244	ROI.43.x	2806.77
1G244	ROI.44.x	1765.44
1G244	ROI.45.x	1594.05
1G244	ROI.46.x	3612.44
1G244	ROI.47.x	3697.92
1G244	ROI.48.x	4409.78
1G244	ROI.49	4692.81
1G244	ROI.50	2914.02
1G244	ROI.51	3165.94
1G244	ROI.52	2631.78
1G244	ROI.53	3703.19
1G244	ROI.54	2842.64
1G244	ROI.55	4176.27
1G244	ROI.56	1229.98
1G244	ROI.1.y	2673.36
1G244	ROI.2.y	2148.21
1G244	ROI.3.y	8385.31
1G244	ROI.4.y	6264.4
1G244	ROI.5.y	3486.75
1G244	ROI.6.y	1047.65
1G244	ROI.7.y	1331.46
1G244	ROI.8.y	1975.15
1G244	ROI.9.y	993.588
1G244	ROI.10.y	7384.93
1G244	ROI.11.y	3602.76
1G244	ROI.12.y	2744.22
1G244	ROI.13.y	2614.98
1G244	ROI.14.y	1715.52
1G244	ROI.15.y	2657.38
1G244	ROI.16.y	9421.38
1G244	ROI.17.y	4509.2
1G244	ROI.18.y	1436.2
1G244	ROI.19.y	4221.29
1G244	ROI.20.y	3584.05
1G244	ROI.21.y	7261.16
1G244	ROI.22.y	4664.07
1G244	ROI.23.y	1411.31
1G244	ROI.24.y	2197.17
1G244	ROI.25.y	4030.61
1G244	ROI.26.y	1011.83
1G244	ROI.27.y	4339.54
1G244	ROI.28.y	1771.79
1G244	ROI.29.y	4386.78
1G244	ROI.30.y	2923.96
1G244	ROI.31.y	1528.87
1G244	ROI.32.y	3525.24
1G244	ROI.33.y	10430.7
1G244	ROI.34.y	1519.98
1G244	ROI.35.y	2947.2
1G244	ROI.36.y	1370.55
1G244	ROI.37.y	1563.86
1G244	ROI.38.y	2280.36
1G244	ROI.39.y	7273.18
1G244	ROI.40.y	6252.78
1G244	ROI.41.y	4266.28
1G244	ROI.42.y	6106.65
1G244	ROI.43.y	3627.5
1G244	ROI.44.y	6125.15
1G244	ROI.45.y	1961.14
1G244	ROI.46.y	1368.14
1G244	ROI.47.y	2715.84
1G244	ROI.48.y	934.335
1G244	ROI.1	4205.61
1G244	ROI.2	5121.14
1G244	ROI.3	4445.08
1G244	ROI.4	8370.9
1G244	ROI.5	2827.98
1G244	ROI.6	3630.38
1G244	ROI.7	3197.29
1G244	ROI.8	6367.71
1G244	ROI.9	5455.74
1G244	ROI.10	4853.39
1G244	ROI.11	2446.61
1G244	ROI.12	5042.61
1G244	ROI.13	3999.49
1G244	ROI.14	2596.97
1G244	ROI.15	3713.56
1G244	ROI.16	3586.43
1G244	ROI.17	3870.53
1G244	ROI.18	5282.64
1G244	ROI.19	2533.77
1G244	ROI.20	2671.1
1G244	ROI.21	1793.69
1G244	ROI.22	2534.5
1G244	ROI.23	5110.3
1G244	ROI.24	2069.01
1G244	ROI.25	5082.87
1G244	ROI.26	11261.8
1G244	ROI.27	4011.01
1G244	ROI.28	9777.71
1G244	ROI.29	2880.13
1G244	ROI.30	6321.59
1G244	ROI.31	4017.95
1G244	ROI.32	6916.29
1G244	ROI.33	7442.51
1G244	ROI.34	2692.92
1G244	ROI.35	2441.95
1G244	ROI.36	12037.8
1G244	ROI.37	4428.73
1G244	ROI.38	1363.09
1G244	ROI.39	9232.32
1G244	ROI.40	18550.8
1G244	ROI.41	5636.43
1G244	ROI.42	2155.19
1G244	ROI.43	2089.33
1G244	ROI.44	4649
1G244	ROI.45	3171
Sitagliptin	ROI.1.x	654.038
Sitagliptin	ROI.2.x	493.09
Sitagliptin	ROI.3.x	450.228
Sitagliptin	ROI.4.x	259.774
Sitagliptin	ROI.5.x	479.445
Sitagliptin	ROI.6.x	1288.6
Sitagliptin	ROI.7.x	2480.37
Sitagliptin	ROI.8.x	1885.38
Sitagliptin	ROI.9.x	243.125
Sitagliptin	ROI.10.x	240.152
Sitagliptin	ROI.11.x	302.537
Sitagliptin	ROI.13.x	331.008
Sitagliptin	ROI.14.x	484.939
Sitagliptin	ROI.15.x	233.157
Sitagliptin	ROI.16.x	771.743
Sitagliptin	ROI.17.x	673.832
Sitagliptin	ROI.18.x	377.849
Sitagliptin	ROI.19.x	454.717
Sitagliptin	ROI.20.x	911.221
Sitagliptin	ROI.21.x	733.199
Sitagliptin	ROI.22.x	911.916
Sitagliptin	ROI.23.x	847.863
Sitagliptin	ROI.24.x	383.289
Sitagliptin	ROI.25.x	506.835
Sitagliptin	ROI.26.x	270.802
Sitagliptin	ROI.27.x	769.63
Sitagliptin	ROI.28.x	1107.62
Sitagliptin	ROI.29.x	530.623
Sitagliptin	ROI.30.x	225.248
Sitagliptin	ROI.31.x	218.984
Sitagliptin	ROI.32.x	329.801
Sitagliptin	ROI.33.x	400.065
Sitagliptin	ROI.34.x	467.301
Sitagliptin	ROI.35.x	336.252
Sitagliptin	ROI.36.x	230.857
Sitagliptin	ROI.38.x	493.153
Sitagliptin	ROI.40.x	638.48
Sitagliptin	ROI.41.x	453.308
Sitagliptin	ROI.42.x	366.511
Sitagliptin	ROI.43.x	341.803
Sitagliptin	ROI.44.x	1204.8
Sitagliptin	ROI.45.x	981.889
Sitagliptin	ROI.46.x	151.226
Sitagliptin	ROI.47.x	447.974
Sitagliptin	ROI.1.y	422.349
Sitagliptin	ROI.2.y	767.645
Sitagliptin	ROI.3.y	1493.85
Sitagliptin	ROI.4.y	207.245
Sitagliptin	ROI.5.y	224.56
Sitagliptin	ROI.6.y	1000.55
Sitagliptin	ROI.7.y	422.106
Sitagliptin	ROI.8.y	210.565
Sitagliptin	ROI.9.y	611.08
Sitagliptin	ROI.10.y	841.786
Sitagliptin	ROI.11.y	679.844
Sitagliptin	ROI.12.x	1122.83
Sitagliptin	ROI.13.y	1192.67
Sitagliptin	ROI.14.y	304.906
Sitagliptin	ROI.15.y	211.664
Sitagliptin	ROI.16.y	458.022
Sitagliptin	ROI.17.y	555.459
Sitagliptin	ROI.18.y	468.019
Sitagliptin	ROI.19.y	267.327
Sitagliptin	ROI.20.y	684.698
Sitagliptin	ROI.21.y	585.36
Sitagliptin	ROI.22.y	1132.24
Sitagliptin	ROI.23.y	921.292
Sitagliptin	ROI.24.y	669.383
Sitagliptin	ROI.25.y	290.418
Sitagliptin	ROI.26.y	312.012
Sitagliptin	ROI.27.y	210.403
Sitagliptin	ROI.28.y	257.166
Sitagliptin	ROI.29.y	453.098
Sitagliptin	ROI.30.y	354.773
Sitagliptin	ROI.31.y	425.558
Sitagliptin	ROI.32.y	1449.15
Sitagliptin	ROI.33.y	1087.34
Sitagliptin	ROI.34.y	1883.66
Sitagliptin	ROI.35.y	1409.82
Sitagliptin	ROI.36.y	898.339
Sitagliptin	ROI.37.x	644.708
Sitagliptin	ROI.38.y	2139.43
Sitagliptin	ROI.39.x	266.961
Sitagliptin	ROI.40.y	529.489
Sitagliptin	ROI.41.y	469.3
Sitagliptin	ROI.42.y	288.994
Sitagliptin	ROI.43.y	428.878
Sitagliptin	ROI.44.y	397.214
Sitagliptin	ROI.45.y	503.238
Sitagliptin	ROI.46.y	983.32
Sitagliptin	ROI.47.y	892.199
Sitagliptin	ROI.48.x	1364.74
Sitagliptin	ROI.49.x	398.43
Sitagliptin	ROI.50.x	527.57
Sitagliptin	ROI.51.x	217.01
Sitagliptin	ROI.52.x	250.231
Sitagliptin	ROI.53.x	382.785
Sitagliptin	ROI.54.x	135.24
Sitagliptin	ROI.55.x	120.545
Sitagliptin	ROI.56.x	363.314
Sitagliptin	ROI.1	470.041
Sitagliptin	ROI.2	1196.99
Sitagliptin	ROI.3	494.147
Sitagliptin	ROI.4	821.861
Sitagliptin	ROI.5	234.148
Sitagliptin	ROI.6	592.972
Sitagliptin	ROI.7	289.258
Sitagliptin	ROI.8	533.82
Sitagliptin	ROI.9	1488.41
Sitagliptin	ROI.10	1320.49
Sitagliptin	ROI.11	738.891
Sitagliptin	ROI.12.y	508.552
Sitagliptin	ROI.13	370.803
Sitagliptin	ROI.14	1030.35
Sitagliptin	ROI.15	1909.71
Sitagliptin	ROI.16	468.677
Sitagliptin	ROI.17	721.949
Sitagliptin	ROI.18	261.446
Sitagliptin	ROI.19	322.354
Sitagliptin	ROI.20	712.811
Sitagliptin	ROI.21	418.82
Sitagliptin	ROI.22	544.845
Sitagliptin	ROI.23	568.131
Sitagliptin	ROI.24	1033.57
Sitagliptin	ROI.25	1507.46
Sitagliptin	ROI.26	582.41
Sitagliptin	ROI.28	286.849
Sitagliptin	ROI.29	937.767
Sitagliptin	ROI.30	528.088
Sitagliptin	ROI.31	853.018
Sitagliptin	ROI.32	307.894
Sitagliptin	ROI.33	522.387
Sitagliptin	ROI.34	896.702
Sitagliptin	ROI.35	261.503
Sitagliptin	ROI.36	212.05
Sitagliptin	ROI.37.y	219.953
Sitagliptin	ROI.38	313.271
Sitagliptin	ROI.39.y	492.363
Sitagliptin	ROI.40	518.81
Sitagliptin	ROI.41	1976.58
Sitagliptin	ROI.42	1129.06
Sitagliptin	ROI.43	971.14
Sitagliptin	ROI.44	355.788
Sitagliptin	ROI.45	405.783
Sitagliptin	ROI.46	719.458
Sitagliptin	ROI.47	345.128
Sitagliptin	ROI.48.y	542.001
Sitagliptin	ROI.49.y	248.224
Sitagliptin	ROI.50.y	193.211
Sitagliptin	ROI.51.y	243.226
Sitagliptin	ROI.52.y	278.811
Sitagliptin	ROI.53.y	141.357
Sitagliptin	ROI.54.y	295.302
Sitagliptin	ROI.55.y	265.73
Sitagliptin	ROI.56.y	313.423
Sitagliptin	ROI.57	353.447
Sitagliptin	ROI.58	221.428
Sitagliptin	ROI.59	1126.97
Sitagliptin	ROI.60	252.715
Sitagliptin	ROI.61	155.135
Sitagliptin	ROI.62	170.975
Sitagliptin	ROI.63	321.978
Sitagliptin	ROI.64	790.546
KYP-2047	ROI.1.x	671.387
KYP-2047	ROI.2.x	544.336
KYP-2047	ROI.4.x	407.414
KYP-2047	ROI.5.x	260.274
KYP-2047	ROI.6.x	520.193
KYP-2047	ROI.7.x	329.182
KYP-2047	ROI.8.x	953.548
KYP-2047	ROI.9.x	316.798
KYP-2047	ROI.10.x	421.537
KYP-2047	ROI.11.x	345.703
KYP-2047	ROI.12.x	265.659
KYP-2047	ROI.13.x	376.36
KYP-2047	ROI.14.x	218.756
KYP-2047	ROI.15.x	356.498
KYP-2047	ROI.16.x	492.816
KYP-2047	ROI.17.x	823.019
KYP-2047	ROI.18.x	389.902
KYP-2047	ROI.19.x	932.792
KYP-2047	ROI.20.x	763.038
KYP-2047	ROI.21.x	557.304
KYP-2047	ROI.22.x	521.198
KYP-2047	ROI.23.x	581.122
KYP-2047	ROI.24.x	344.932
KYP-2047	ROI.25.x	483.217
KYP-2047	ROI.26.x	670.395
KYP-2047	ROI.27.x	598.052
KYP-2047	ROI.28.x	630.971
KYP-2047	ROI.29.x	237.553
KYP-2047	ROI.30.x	155.489
KYP-2047	ROI.31.x	227.934
KYP-2047	ROI.32.x	469.385
KYP-2047	ROI.33.x	251.941
KYP-2047	ROI.34.x	513.162
KYP-2047	ROI.35.x	524.689
KYP-2047	ROI.36.x	386.889
KYP-2047	ROI.37.x	375.134
KYP-2047	ROI.38.x	616.533
KYP-2047	ROI.39.x	421.163
KYP-2047	ROI.40.x	378.078
KYP-2047	ROI.41.x	146.963
KYP-2047	ROI.42.x	137.86
KYP-2047	ROI.44.x	444.638
KYP-2047	ROI.45.x	309.824
KYP-2047	ROI.46.x	484.286
KYP-2047	ROI.47.x	395.788
KYP-2047	ROI.48.x	329.531
KYP-2047	ROI.49.x	211.072
KYP-2047	ROI.50.x	468.016
KYP-2047	ROI.51.x	542.862
KYP-2047	ROI.52.x	432.159
KYP-2047	ROI.53.x	298.314
KYP-2047	ROI.54.x	778.301
KYP-2047	ROI.55.x	390.637
KYP-2047	ROI.56.x	727.19
KYP-2047	ROI.57.x	394.457
KYP-2047	ROI.58.x	499.636
KYP-2047	ROI.59.x	797.382
KYP-2047	ROI.60.x	488.968
KYP-2047	ROI.61.x	407.94
KYP-2047	ROI.62.x	532.638
KYP-2047	ROI.63	909.862
KYP-2047	ROI.64	942.335
KYP-2047	ROI.65	1025.78
KYP-2047	ROI.66	741.971
KYP-2047	ROI.67	323.424
KYP-2047	ROI.68	325.132
KYP-2047	ROI.1.y	852.348
KYP-2047	ROI.2.y	650.431
KYP-2047	ROI.3.x	557.205
KYP-2047	ROI.4.y	303.645
KYP-2047	ROI.5.y	433.43
KYP-2047	ROI.6.y	343.907
KYP-2047	ROI.7.y	505.586
KYP-2047	ROI.8.y	543.512
KYP-2047	ROI.9.y	1145.27
KYP-2047	ROI.10.y	598.855
KYP-2047	ROI.11.y	709.544
KYP-2047	ROI.12.y	517.195
KYP-2047	ROI.13.y	267.437
KYP-2047	ROI.14.y	427.493
KYP-2047	ROI.15.y	319.639
KYP-2047	ROI.16.y	688.23
KYP-2047	ROI.17.y	523.645
KYP-2047	ROI.18.y	902.353
KYP-2047	ROI.19.y	688.972
KYP-2047	ROI.20.y	1255.01
KYP-2047	ROI.21.y	832.196
KYP-2047	ROI.22.y	636.027
KYP-2047	ROI.23.y	268.265
KYP-2047	ROI.24.y	443.281
KYP-2047	ROI.25.y	1942.26
KYP-2047	ROI.26.y	1448.13
KYP-2047	ROI.27.y	2293.17
KYP-2047	ROI.28.y	610.275
KYP-2047	ROI.29.y	158.645
KYP-2047	ROI.30.y	1175.01
KYP-2047	ROI.31.y	215.646
KYP-2047	ROI.32.y	184.975
KYP-2047	ROI.33.y	358.233
KYP-2047	ROI.34.y	373.064
KYP-2047	ROI.35.y	1029.74
KYP-2047	ROI.36.y	490.678
KYP-2047	ROI.37.y	770.497
KYP-2047	ROI.38.y	866.631
KYP-2047	ROI.39.y	1274.13
KYP-2047	ROI.40.y	549.338
KYP-2047	ROI.41.y	478.534
KYP-2047	ROI.42.y	447.212
KYP-2047	ROI.43	275.769
KYP-2047	ROI.44.y	292.842
KYP-2047	ROI.45.y	354.799
KYP-2047	ROI.46.y	392.17
KYP-2047	ROI.47.y	166.782
KYP-2047	ROI.48.y	618.262
KYP-2047	ROI.49.y	327.59
KYP-2047	ROI.50.y	487.028
KYP-2047	ROI.51.y	503.882
KYP-2047	ROI.52.y	289.769
KYP-2047	ROI.53.y	826.723
KYP-2047	ROI.54.y	447.384
KYP-2047	ROI.55.y	773.513
KYP-2047	ROI.56.y	810.423
KYP-2047	ROI.57.y	1409.83
KYP-2047	ROI.58.y	484.486
KYP-2047	ROI.59.y	793.088
KYP-2047	ROI.60.y	598.428
KYP-2047	ROI.61.y	413.85
KYP-2047	ROI.62.y	1032.92
KYP-2047	ROI.1	319.019
KYP-2047	ROI.2	369.695
KYP-2047	ROI.3.y	341.398
KYP-2047	ROI.4	196.463
KYP-2047	ROI.5	217.768
KYP-2047	ROI.6	152.294
KYP-2047	ROI.7	310.444
KYP-2047	ROI.8	551.015
KYP-2047	ROI.9	365.92
KYP-2047	ROI.10	362.234
KYP-2047	ROI.11	703.456
KYP-2047	ROI.12	244.679
KYP-2047	ROI.13	216.615
KYP-2047	ROI.14	1024.82
KYP-2047	ROI.15	262.172
KYP-2047	ROI.16	280.76
KYP-2047	ROI.17	716.474
KYP-2047	ROI.18	878.25
KYP-2047	ROI.19	268.171
KYP-2047	ROI.20	826.627
KYP-2047	ROI.21	1119.75
KYP-2047	ROI.22	557.01
KYP-2047	ROI.23	483.403
KYP-2047	ROI.24	885.628
KYP-2047	ROI.25	365.643
KYP-2047	ROI.26	1727.66
KYP-2047	ROI.27	934.578
KYP-2047	ROI.28	752.554
KYP-2047	ROI.29	604.361
KYP-2047	ROI.30	558.864
KYP-2047	ROI.31	166.718
KYP-2047	ROI.32	266.606
KYP-2047	ROI.33	194.276
KYP-2047	ROI.34	259.236
KYP-2047	ROI.35	2194.8
MG132	ROI.1.x	3833.69
MG132	ROI.2.x	12392.6
MG132	ROI.3.x	6110.44
MG132	ROI.4.x	4633.37
MG132	ROI.5.x	11056.2
MG132	ROI.6.x	2103.75
MG132	ROI.7.x	4249.01
MG132	ROI.8.x	6941.03
MG132	ROI.9.x	3530.66
MG132	ROI.10.x	5609.25
MG132	ROI.11.x	7125.18
MG132	ROI.12.x	6963.72
MG132	ROI.13.x	7880.16
MG132	ROI.14.x	8396.01
MG132	ROI.15.x	1942.85
MG132	ROI.16.x	3585.82
MG132	ROI.17.x	1579.29
MG132	ROI.18.x	1506
MG132	ROI.19.x	1593.11
MG132	ROI.20.x	3701.44
MG132	ROI.21.x	1932.62
MG132	ROI.1.y	2414.83
MG132	ROI.2.y	2417.05
MG132	ROI.3.y	5241.98
MG132	ROI.4.y	1357.31
MG132	ROI.5.y	1140.61
MG132	ROI.6.y	3180.85
MG132	ROI.7.y	3943.2
MG132	ROI.8.y	8993.81
MG132	ROI.9.y	12441.3
MG132	ROI.10.y	8557.13
MG132	ROI.11.y	2290
MG132	ROI.12.y	1663.91
MG132	ROI.13.y	9699.62
MG132	ROI.14.y	1910.62
MG132	ROI.15.y	5046.95
MG132	ROI.16.y	2990
MG132	ROI.17.y	9068.81
MG132	ROI.18.y	3058.5
MG132	ROI.19.y	564.504
MG132	ROI.20.y	680.336
MG132	ROI.21.y	3373.24
MG132	ROI.22.x	8851.59
MG132	ROI.23.x	15058.5
MG132	ROI.24.x	11579.9
MG132	ROI.25.x	2527.9
MG132	ROI.26.x	5407.03
MG132	ROI.27.x	5555.37
MG132	ROI.1.x.1	3621.14
MG132	ROI.2.x.1	5721.47
MG132	ROI.3.x.1	7694.42
MG132	ROI.4.x.1	4199
MG132	ROI.5.x.1	4486.92
MG132	ROI.6.x.1	3793.08
MG132	ROI.7.x.1	1375.66
MG132	ROI.8.x.1	1517.34
MG132	ROI.9.x.1	1974.35
MG132	ROI.10.x.1	3773.77
MG132	ROI.11.x.1	5869.11
MG132	ROI.14.x.1	3373.18
MG132	ROI.15.x.1	6441.36
MG132	ROI.16.x.1	1288.1
MG132	ROI.17.x.1	2509.6
MG132	ROI.18.x.1	1013.68
MG132	ROI.19.x.1	4795.95
MG132	ROI.20.x.1	7548.85
MG132	ROI.21.x.1	2711.33
MG132	ROI.22.y	2939.17
MG132	ROI.23.y	1149.91
MG132	ROI.24.y	4351.33
MG132	ROI.1.y.1	1481.3
MG132	ROI.2.y.1	2845.33
MG132	ROI.3.y.1	4187.96
MG132	ROI.4.y.1	4183.93
MG132	ROI.5.y.1	2079.11
MG132	ROI.7.y.1	4744.88
MG132	ROI.8.y.1	6296.39
MG132	ROI.9.y.1	4817.74
MG132	ROI.10.y.1	1170.64
MG132	ROI.11.y.1	2475.37
MG132	ROI.12.x.1	4249.74
MG132	ROI.13.x.1	4052.61
MG132	ROI.14.y.1	4282.56
MG132	ROI.15.y.1	9383.15
MG132	ROI.16.y.1	927.36
MG132	ROI.17.y.1	649.012
MG132	ROI.18.y.1	685.111
MG132	ROI.19.y.1	2935.6
MG132	ROI.20.y.1	4604.51
MG132	ROI.21.y.1	6334.81
MG132	ROI.22.x.1	1975.85
MG132	ROI.23.x.1	2559.32
MG132	ROI.1.x.2	2346.11
MG132	ROI.2.x.2	2118.21
MG132	ROI.3.x.2	1168.96
MG132	ROI.4.x.2	2983.06
MG132	ROI.5.x.2	8116.97
MG132	ROI.6.y.1	615.038
MG132	ROI.7.x.2	2072.06
MG132	ROI.8.x.2	2695.92
MG132	ROI.9.x.2	1718.68
MG132	ROI.10.x.2	7694.98
MG132	ROI.11.x.2	1788.94
MG132	ROI.12.y.1	2212.78
MG132	ROI.13.y.1	2644.01
MG132	ROI.14.x.2	2439.14
MG132	ROI.15.x.2	1544.04
MG132	ROI.16.x.2	1371.23
MG132	ROI.17.x.2	1307.35
MG132	ROI.18.x.2	296.709
MG132	ROI.19.x.2	1541.67
MG132	ROI.20.x.2	5209.53
MG132	ROI.21.x.2	4654.27
MG132	ROI.22.y.1	7728.91
MG132	ROI.23.y.1	1605.38
MG132	ROI.24.x.1	5365.43
MG132	ROI.25.y	2832.75
MG132	ROI.26.y	4146.45
MG132	ROI.27.y	4971.2
MG132	ROI.1.y.2	7091.02
MG132	ROI.2.y.2	6613.66
MG132	ROI.3.y.2	2943.7
MG132	ROI.4.y.2	1246.17
MG132	ROI.5.y.2	6406.78
MG132	ROI.6	2992.63
MG132	ROI.7.y.2	3416.01
MG132	ROI.8.y.2	2126.74
MG132	ROI.9.y.2	3023.68
MG132	ROI.10.y.2	1176.24
MG132	ROI.11.y.2	3547.95
MG132	ROI.12	4263.33
MG132	ROI.13	3230.5
MG132	ROI.14.y.2	2268.56
MG132	ROI.15.y.2	2687.31
MG132	ROI.16.y.2	5265.08
MG132	ROI.17.y.2	1901.84
MG132	ROI.18.y.2	5805.5
MG132	ROI.19.y.2	4638.22
MG132	ROI.20.y.2	1908.05
MG132	ROI.21.y.2	2175.53
MG132	ROI.22	9114.94
MG132	ROI.23	8112.95
MG132	ROI.24.y.1	4534.91
MG132	ROI.25	1345.42
MG132	ROI.26	2357.39
MG132	ROI.27	1697.58

## Sheet: FigS3B_WT_mKate2
ID	ROI (= individual cell)	mKate2
DMSO	ROI.1.x	2605.36			Mean mKate2	n
DMSO	ROI.2.x	3595.87		DMSO	2285.15	143
DMSO	ROI.3.x	13058.9		1G244	1918.31	149
DMSO	ROI.4.x	11710		Sitagliptin	2073.25	163
DMSO	ROI.5.x	2769.66		KYP-2047	2691.79	163
DMSO	ROI.6.x	1181.62		MG132	2456.11	146
DMSO	ROI.7.x	1083.75
DMSO	ROI.8.x	1659.08
DMSO	ROI.9.x	3385.24
DMSO	ROI.10.x	1797.47
DMSO	ROI.11.x	1169.87
DMSO	ROI.12.x	2644.47
DMSO	ROI.13.x	852.169
DMSO	ROI.14.x	3518.68
DMSO	ROI.15.x	1406.43
DMSO	ROI.16.x	1827.24
DMSO	ROI.17.x	2566.63
DMSO	ROI.18.x	3092.39
DMSO	ROI.19.x	2181.73
DMSO	ROI.20.x	953.544
DMSO	ROI.21.x	1159.69
DMSO	ROI.22.x	1675.76
DMSO	ROI.23.x	3186.02
DMSO	ROI.24.x	1282.61
DMSO	ROI.25.x	1111.79
DMSO	ROI.26.x	1957.3
DMSO	ROI.27.x	721.015
DMSO	ROI.28.x	1332.19
DMSO	ROI.29.x	1004.8
DMSO	ROI.30.x	9124.19
DMSO	ROI.31.x	1371.91
DMSO	ROI.32.x	2017.69
DMSO	ROI.33.x	950.162
DMSO	ROI.34.x	1955.04
DMSO	ROI.35.x	3559.83
DMSO	ROI.36.x	6852.56
DMSO	ROI.37.x	1347.66
DMSO	ROI.38.x	2774.12
DMSO	ROI.39.x	2984.56
DMSO	ROI.40.x	3563.15
DMSO	ROI.41.x	489.288
DMSO	ROI.42.x	585.309
DMSO	ROI.43.x	3241.37
DMSO	ROI.44.x	760.353
DMSO	ROI.45.x	1206.35
DMSO	ROI.1.y	980.478
DMSO	ROI.2.y	683.814
DMSO	ROI.3.y	608.11
DMSO	ROI.4.y	713.952
DMSO	ROI.5.y	627.783
DMSO	ROI.6.y	3194.46
DMSO	ROI.7.y	1995.17
DMSO	ROI.8.y	2151.69
DMSO	ROI.9.y	627.768
DMSO	ROI.10.y	582.718
DMSO	ROI.11.y	2795.22
DMSO	ROI.12.y	1848.1
DMSO	ROI.13.y	700.204
DMSO	ROI.14.y	1277.64
DMSO	ROI.15.y	750.858
DMSO	ROI.16.y	699.851
DMSO	ROI.17.y	904.193
DMSO	ROI.18.y	901.171
DMSO	ROI.19.y	2744.09
DMSO	ROI.20.y	1716.85
DMSO	ROI.21.y	1233.49
DMSO	ROI.22.y	1222.94
DMSO	ROI.23.y	2218.38
DMSO	ROI.24.y	1068
DMSO	ROI.25.y	789.731
DMSO	ROI.26.y	1500.35
DMSO	ROI.27.y	875.827
DMSO	ROI.28.y	1753.38
DMSO	ROI.29.y	1995
DMSO	ROI.30.y	3346.13
DMSO	ROI.31.y	1336.62
DMSO	ROI.32.y	1108.91
DMSO	ROI.33.y	2090.88
DMSO	ROI.34.y	1844.26
DMSO	ROI.35.y	843.01
DMSO	ROI.37.y	2219.8
DMSO	ROI.38.y	6115.96
DMSO	ROI.39.y	3016.76
DMSO	ROI.40.y	1229.91
DMSO	ROI.41.y	1878.88
DMSO	ROI.42.y	915.943
DMSO	ROI.43.y	2247.59
DMSO	ROI.44.y	2664.88
DMSO	ROI.45.y	2019.64
DMSO	ROI.46.x	3917.13
DMSO	ROI.47.x	1903.99
DMSO	ROI.48.x	4086.24
DMSO	ROI.1	1070.94
DMSO	ROI.2	2249.65
DMSO	ROI.3	912.465
DMSO	ROI.4	5978.87
DMSO	ROI.5	2292.76
DMSO	ROI.6	884.104
DMSO	ROI.7	3915.46
DMSO	ROI.8	7665.69
DMSO	ROI.9	2858.12
DMSO	ROI.10	3815.98
DMSO	ROI.11	4276.33
DMSO	ROI.12	3060.18
DMSO	ROI.13	6544.29
DMSO	ROI.14	1107.92
DMSO	ROI.15	1122.62
DMSO	ROI.16	2303.23
DMSO	ROI.17	11011.7
DMSO	ROI.18	1992.64
DMSO	ROI.19	2141.18
DMSO	ROI.20	1034.49
DMSO	ROI.21	2170.87
DMSO	ROI.22	1214.37
DMSO	ROI.23	2902.65
DMSO	ROI.24	2961.31
DMSO	ROI.25	1428.34
DMSO	ROI.26	1161.05
DMSO	ROI.27	938.722
DMSO	ROI.28	1357.24
DMSO	ROI.29	766.84
DMSO	ROI.30	1147.64
DMSO	ROI.31	2246.14
DMSO	ROI.32	614.131
DMSO	ROI.33	1294.65
DMSO	ROI.34	5100.95
DMSO	ROI.35	2091.45
DMSO	ROI.36.y	1825.88
DMSO	ROI.37	4414.09
DMSO	ROI.38	1119.57
DMSO	ROI.39	505.661
DMSO	ROI.40	549.021
DMSO	ROI.41	1446.96
DMSO	ROI.42	723.521
DMSO	ROI.43	3320.77
DMSO	ROI.44	3841.47
DMSO	ROI.45	3642.45
DMSO	ROI.46.y	1737.01
DMSO	ROI.47.y	2134.86
DMSO	ROI.48.y	1222.84
DMSO	ROI.49	2746.02
DMSO	ROI.50	1394.99
DMSO	ROI.51	1294.02
1G244	ROI.1.x	1277.33
1G244	ROI.2.x	1002.71
1G244	ROI.3.x	1856.61
1G244	ROI.4.x	4859.7
1G244	ROI.5.x	737.211
1G244	ROI.6.x	2163.08
1G244	ROI.7.x	3171
1G244	ROI.8.x	1803.8
1G244	ROI.9.x	3892.29
1G244	ROI.10.x	5381.08
1G244	ROI.11.x	1107.85
1G244	ROI.12.x	1211.27
1G244	ROI.13.x	935.501
1G244	ROI.14.x	1166.59
1G244	ROI.15.x	1341.18
1G244	ROI.16.x	1495.58
1G244	ROI.17.x	954.453
1G244	ROI.18.x	3408.09
1G244	ROI.19.x	4952.12
1G244	ROI.20.x	1022.38
1G244	ROI.21.x	1495.23
1G244	ROI.22.x	1692
1G244	ROI.23.x	2264.53
1G244	ROI.24.x	2646.26
1G244	ROI.25.x	2873.93
1G244	ROI.26.x	2999.54
1G244	ROI.27.x	6273.57
1G244	ROI.28.x	712.112
1G244	ROI.29.x	2038.81
1G244	ROI.30.x	811.328
1G244	ROI.31.x	878.042
1G244	ROI.32.x	661.407
1G244	ROI.33.x	1203.35
1G244	ROI.34.x	7376.81
1G244	ROI.35.x	3749.92
1G244	ROI.36.x	2056.29
1G244	ROI.37.x	2605.62
1G244	ROI.38.x	740.273
1G244	ROI.39.x	1936.12
1G244	ROI.40.x	1617.1
1G244	ROI.41.x	1147.07
1G244	ROI.42.x	1279.24
1G244	ROI.43.x	1378.08
1G244	ROI.44.x	599.997
1G244	ROI.45.x	629.5
1G244	ROI.46.x	894.23
1G244	ROI.47.x	1288.59
1G244	ROI.48.x	1542.74
1G244	ROI.49	1204.73
1G244	ROI.50	1227.09
1G244	ROI.51	1721.23
1G244	ROI.52	618.9
1G244	ROI.53	1338.23
1G244	ROI.54	837.705
1G244	ROI.55	1966.75
1G244	ROI.56	588.267
1G244	ROI.1.y	1333.91
1G244	ROI.2.y	1046.88
1G244	ROI.3.y	5175.5
1G244	ROI.4.y	2968.99
1G244	ROI.5.y	1939.27
1G244	ROI.6.y	490.898
1G244	ROI.7.y	522.972
1G244	ROI.8.y	541.55
1G244	ROI.9.y	443.462
1G244	ROI.10.y	4251.03
1G244	ROI.11.y	1468.13
1G244	ROI.12.y	979.25
1G244	ROI.13.y	1540.19
1G244	ROI.14.y	1064.22
1G244	ROI.15.y	1234.04
1G244	ROI.16.y	4745.32
1G244	ROI.17.y	1600.48
1G244	ROI.18.y	442.955
1G244	ROI.19.y	1614.64
1G244	ROI.20.y	1273.35
1G244	ROI.21.y	2680.4
1G244	ROI.22.y	1332.18
1G244	ROI.23.y	1465.14
1G244	ROI.24.y	705.139
1G244	ROI.25.y	1290.48
1G244	ROI.26.y	321.973
1G244	ROI.27.y	1901.41
1G244	ROI.28.y	608.753
1G244	ROI.29.y	1957.4
1G244	ROI.30.y	1381.12
1G244	ROI.31.y	518.778
1G244	ROI.32.y	2722.86
1G244	ROI.33.y	6823.7
1G244	ROI.34.y	399.742
1G244	ROI.35.y	1383.03
1G244	ROI.36.y	766.161
1G244	ROI.37.y	517.095
1G244	ROI.38.y	738.054
1G244	ROI.39.y	3721.75
1G244	ROI.40.y	3848.86
1G244	ROI.41.y	1537.77
1G244	ROI.42.y	3311.92
1G244	ROI.43.y	1437.85
1G244	ROI.44.y	1749.2
1G244	ROI.45.y	787.925
1G244	ROI.46.y	515.484
1G244	ROI.47.y	1239.71
1G244	ROI.48.y	409.535
1G244	ROI.1	1894.62
1G244	ROI.2	1461.59
1G244	ROI.3	1547.32
1G244	ROI.4	4338.53
1G244	ROI.5	1138.38
1G244	ROI.6	1787.22
1G244	ROI.7	1619.24
1G244	ROI.8	2113.78
1G244	ROI.9	2103.68
1G244	ROI.10	1851.47
1G244	ROI.11	816.634
1G244	ROI.12	2091.04
1G244	ROI.13	1374.62
1G244	ROI.14	1105.44
1G244	ROI.15	1365.12
1G244	ROI.16	1378.29
1G244	ROI.17	3545.7
1G244	ROI.18	2115.97
1G244	ROI.19	1742.37
1G244	ROI.20	1089.26
1G244	ROI.21	923.813
1G244	ROI.22	903.436
1G244	ROI.23	2436.14
1G244	ROI.24	850.631
1G244	ROI.25	2368.7
1G244	ROI.26	6606.43
1G244	ROI.27	2692.92
1G244	ROI.28	5433.68
1G244	ROI.29	673.885
1G244	ROI.30	4349.26
1G244	ROI.31	1310.1
1G244	ROI.32	1544.65
1G244	ROI.33	3521.84
1G244	ROI.34	1406.06
1G244	ROI.35	1261.94
1G244	ROI.36	4743.4
1G244	ROI.37	1374.18
1G244	ROI.38	602.21
1G244	ROI.39	2246.53
1G244	ROI.40	6572.41
1G244	ROI.41	3772.8
1G244	ROI.42	820.72
1G244	ROI.43	1144.87
1G244	ROI.44	1246.51
1G244	ROI.45	1155.62
Sitagliptin	ROI.1.x	2169.56
Sitagliptin	ROI.2.x	519.584
Sitagliptin	ROI.3.x	658.027
Sitagliptin	ROI.4.x	590.975
Sitagliptin	ROI.5.x	1643.11
Sitagliptin	ROI.6.x	4654.27
Sitagliptin	ROI.7.x	4325.92
Sitagliptin	ROI.8.x	6602.34
Sitagliptin	ROI.9.x	574.953
Sitagliptin	ROI.10.x	676.909
Sitagliptin	ROI.11.x	792.779
Sitagliptin	ROI.13.x	926.282
Sitagliptin	ROI.14.x	1403.28
Sitagliptin	ROI.15.x	615.492
Sitagliptin	ROI.16.x	1590.78
Sitagliptin	ROI.17.x	2200.9
Sitagliptin	ROI.18.x	1252.05
Sitagliptin	ROI.19.x	1423.53
Sitagliptin	ROI.20.x	3140.81
Sitagliptin	ROI.21.x	3060.55
Sitagliptin	ROI.22.x	3466.96
Sitagliptin	ROI.23.x	1282.89
Sitagliptin	ROI.24.x	1032.35
Sitagliptin	ROI.25.x	2132.35
Sitagliptin	ROI.26.x	726.037
Sitagliptin	ROI.27.x	3647.89
Sitagliptin	ROI.28.x	4485.3
Sitagliptin	ROI.29.x	1322.74
Sitagliptin	ROI.30.x	585.318
Sitagliptin	ROI.31.x	596.954
Sitagliptin	ROI.32.x	698.753
Sitagliptin	ROI.33.x	1006.58
Sitagliptin	ROI.34.x	1185.88
Sitagliptin	ROI.35.x	867.967
Sitagliptin	ROI.36.x	674.802
Sitagliptin	ROI.38.x	1395.52
Sitagliptin	ROI.40.x	1991.12
Sitagliptin	ROI.41.x	1204.59
Sitagliptin	ROI.42.x	1094
Sitagliptin	ROI.43.x	1718.18
Sitagliptin	ROI.44.x	6549.96
Sitagliptin	ROI.45.x	6127.15
Sitagliptin	ROI.46.x	448.824
Sitagliptin	ROI.47.x	628.168
Sitagliptin	ROI.1.y	2692.17
Sitagliptin	ROI.2.y	4302.12
Sitagliptin	ROI.3.y	8557.82
Sitagliptin	ROI.4.y	934.183
Sitagliptin	ROI.5.y	532.277
Sitagliptin	ROI.6.y	4882.32
Sitagliptin	ROI.7.y	2017.17
Sitagliptin	ROI.8.y	758.741
Sitagliptin	ROI.9.y	2631.14
Sitagliptin	ROI.10.y	4977.3
Sitagliptin	ROI.11.y	2536.78
Sitagliptin	ROI.12.x	4975.38
Sitagliptin	ROI.13.y	5200.3
Sitagliptin	ROI.14.y	1122.39
Sitagliptin	ROI.15.y	595.742
Sitagliptin	ROI.16.y	2604.75
Sitagliptin	ROI.17.y	3345.49
Sitagliptin	ROI.18.y	1405.5
Sitagliptin	ROI.19.y	835.866
Sitagliptin	ROI.20.y	2499.8
Sitagliptin	ROI.21.y	1574.03
Sitagliptin	ROI.22.y	2836.85
Sitagliptin	ROI.23.y	3144.6
Sitagliptin	ROI.24.y	1901.99
Sitagliptin	ROI.25.y	731.694
Sitagliptin	ROI.26.y	1006.11
Sitagliptin	ROI.27.y	419.513
Sitagliptin	ROI.28.y	476.828
Sitagliptin	ROI.29.y	1412.76
Sitagliptin	ROI.30.y	1109.44
Sitagliptin	ROI.31.y	1833.62
Sitagliptin	ROI.32.y	7135.64
Sitagliptin	ROI.33.y	6847.45
Sitagliptin	ROI.34.y	3600.16
Sitagliptin	ROI.35.y	4465.6
Sitagliptin	ROI.36.y	3857.58
Sitagliptin	ROI.37.x	1704.95
Sitagliptin	ROI.38.y	4197.03
Sitagliptin	ROI.39.x	678.113
Sitagliptin	ROI.40.y	1270.69
Sitagliptin	ROI.41.y	1242.66
Sitagliptin	ROI.42.y	635.689
Sitagliptin	ROI.43.y	942.126
Sitagliptin	ROI.44.y	991.868
Sitagliptin	ROI.45.y	1307.82
Sitagliptin	ROI.46.y	2119.98
Sitagliptin	ROI.47.y	5735.38
Sitagliptin	ROI.48.x	5052.64
Sitagliptin	ROI.49.x	1393.62
Sitagliptin	ROI.50.x	1031
Sitagliptin	ROI.51.x	555.374
Sitagliptin	ROI.52.x	569.015
Sitagliptin	ROI.53.x	1583.45
Sitagliptin	ROI.54.x	414.687
Sitagliptin	ROI.55.x	325.833
Sitagliptin	ROI.56.x	1133.03
Sitagliptin	ROI.1	1841.16
Sitagliptin	ROI.2	4485.25
Sitagliptin	ROI.3	767.587
Sitagliptin	ROI.4	1893.52
Sitagliptin	ROI.5	565.018
Sitagliptin	ROI.6	657.462
Sitagliptin	ROI.7	506.27
Sitagliptin	ROI.8	1536.95
Sitagliptin	ROI.9	5354.31
Sitagliptin	ROI.10	3952.02
Sitagliptin	ROI.11	1227.83
Sitagliptin	ROI.12.y	1718.9
Sitagliptin	ROI.13	751.711
Sitagliptin	ROI.14	3139.59
Sitagliptin	ROI.15	8893.09
Sitagliptin	ROI.16	1434.19
Sitagliptin	ROI.17	1417.66
Sitagliptin	ROI.18	969.209
Sitagliptin	ROI.19	1290.84
Sitagliptin	ROI.20	1128.8
Sitagliptin	ROI.21	1436.28
Sitagliptin	ROI.22	983.36
Sitagliptin	ROI.23	1344.11
Sitagliptin	ROI.24	3681.75
Sitagliptin	ROI.25	9141.64
Sitagliptin	ROI.26	1334.48
Sitagliptin	ROI.28	913.303
Sitagliptin	ROI.29	4082.6
Sitagliptin	ROI.30	1616.45
Sitagliptin	ROI.31	2764.84
Sitagliptin	ROI.32	833.453
Sitagliptin	ROI.33	1932.43
Sitagliptin	ROI.34	2698.83
Sitagliptin	ROI.35	479.362
Sitagliptin	ROI.36	568.573
Sitagliptin	ROI.37.y	654.248
Sitagliptin	ROI.38	791.294
Sitagliptin	ROI.39.y	1309.26
Sitagliptin	ROI.40	1108.11
Sitagliptin	ROI.41	7654.79
Sitagliptin	ROI.42	4114.12
Sitagliptin	ROI.43	4128.33
Sitagliptin	ROI.44	1361.94
Sitagliptin	ROI.45	1683.28
Sitagliptin	ROI.46	2968.46
Sitagliptin	ROI.47	1121.98
Sitagliptin	ROI.48.y	1427.49
Sitagliptin	ROI.49.y	646.074
Sitagliptin	ROI.50.y	469.641
Sitagliptin	ROI.51.y	463.534
Sitagliptin	ROI.52.y	952.754
Sitagliptin	ROI.53.y	396.49
Sitagliptin	ROI.54.y	723.016
Sitagliptin	ROI.55.y	910.375
Sitagliptin	ROI.56.y	733.106
Sitagliptin	ROI.57	1254.4
Sitagliptin	ROI.58	922.026
Sitagliptin	ROI.59	2349.51
Sitagliptin	ROI.60	614.846
Sitagliptin	ROI.61	360.893
Sitagliptin	ROI.62	370.503
Sitagliptin	ROI.63	1580.5
Sitagliptin	ROI.64	3187
KYP-2047	ROI.1.x	3850.87
KYP-2047	ROI.2.x	2380.97
KYP-2047	ROI.4.x	2211.88
KYP-2047	ROI.5.x	1058.62
KYP-2047	ROI.6.x	1610.02
KYP-2047	ROI.7.x	1031.23
KYP-2047	ROI.8.x	5967.91
KYP-2047	ROI.9.x	1481.02
KYP-2047	ROI.10.x	2268.58
KYP-2047	ROI.11.x	1074.99
KYP-2047	ROI.12.x	1358.66
KYP-2047	ROI.13.x	3198.45
KYP-2047	ROI.14.x	1192.96
KYP-2047	ROI.15.x	1569.53
KYP-2047	ROI.16.x	1505.85
KYP-2047	ROI.17.x	1341.12
KYP-2047	ROI.18.x	1993.74
KYP-2047	ROI.19.x	2967.46
KYP-2047	ROI.20.x	4880.08
KYP-2047	ROI.21.x	3400.32
KYP-2047	ROI.22.x	1949.88
KYP-2047	ROI.23.x	3000.02
KYP-2047	ROI.24.x	1850.69
KYP-2047	ROI.25.x	2735.76
KYP-2047	ROI.26.x	2205.96
KYP-2047	ROI.27.x	1984.1
KYP-2047	ROI.28.x	2337.04
KYP-2047	ROI.29.x	2635.89
KYP-2047	ROI.30.x	713.081
KYP-2047	ROI.31.x	1029.58
KYP-2047	ROI.32.x	2201.31
KYP-2047	ROI.33.x	1503.97
KYP-2047	ROI.34.x	1798.51
KYP-2047	ROI.35.x	3850.07
KYP-2047	ROI.36.x	2325.83
KYP-2047	ROI.37.x	1112.65
KYP-2047	ROI.38.x	2011.22
KYP-2047	ROI.39.x	2567.64
KYP-2047	ROI.40.x	1673.03
KYP-2047	ROI.41.x	539.185
KYP-2047	ROI.42.x	492.579
KYP-2047	ROI.44.x	2254.76
KYP-2047	ROI.45.x	2060.23
KYP-2047	ROI.46.x	2317.07
KYP-2047	ROI.47.x	2155.97
KYP-2047	ROI.48.x	834.569
KYP-2047	ROI.49.x	538.932
KYP-2047	ROI.50.x	1615.56
KYP-2047	ROI.51.x	774.342
KYP-2047	ROI.52.x	1914.18
KYP-2047	ROI.53.x	1761.94
KYP-2047	ROI.54.x	5782.08
KYP-2047	ROI.55.x	1534.81
KYP-2047	ROI.56.x	2927.76
KYP-2047	ROI.57.x	2395.04
KYP-2047	ROI.58.x	2616.16
KYP-2047	ROI.59.x	3646.41
KYP-2047	ROI.60.x	1943.71
KYP-2047	ROI.61.x	1566.5
KYP-2047	ROI.62.x	1960.88
KYP-2047	ROI.63	4113.84
KYP-2047	ROI.64	4358.92
KYP-2047	ROI.65	3432.32
KYP-2047	ROI.66	3193.37
KYP-2047	ROI.67	1128.43
KYP-2047	ROI.68	1459.84
KYP-2047	ROI.1.y	6295.46
KYP-2047	ROI.2.y	4113.93
KYP-2047	ROI.3.x	2252.78
KYP-2047	ROI.4.y	795.571
KYP-2047	ROI.5.y	2605.39
KYP-2047	ROI.6.y	1340.41
KYP-2047	ROI.7.y	2259.04
KYP-2047	ROI.8.y	2002.03
KYP-2047	ROI.9.y	4217.8
KYP-2047	ROI.10.y	2167.37
KYP-2047	ROI.11.y	1947.42
KYP-2047	ROI.12.y	1223.18
KYP-2047	ROI.13.y	634.891
KYP-2047	ROI.14.y	1229.13
KYP-2047	ROI.15.y	1500.88
KYP-2047	ROI.16.y	4226.12
KYP-2047	ROI.17.y	3055.41
KYP-2047	ROI.18.y	4894.31
KYP-2047	ROI.19.y	3197.48
KYP-2047	ROI.20.y	5764.46
KYP-2047	ROI.21.y	4199
KYP-2047	ROI.22.y	2820.75
KYP-2047	ROI.23.y	1033.94
KYP-2047	ROI.24.y	1390.55
KYP-2047	ROI.25.y	8745.95
KYP-2047	ROI.26.y	8216.46
KYP-2047	ROI.27.y	11750
KYP-2047	ROI.28.y	3048.36
KYP-2047	ROI.29.y	527.997
KYP-2047	ROI.30.y	5045.52
KYP-2047	ROI.31.y	680.904
KYP-2047	ROI.32.y	644.839
KYP-2047	ROI.33.y	1224.62
KYP-2047	ROI.34.y	1556.09
KYP-2047	ROI.35.y	9843.95
KYP-2047	ROI.36.y	3773.38
KYP-2047	ROI.37.y	5047.92
KYP-2047	ROI.38.y	6667.07
KYP-2047	ROI.39.y	4596.38
KYP-2047	ROI.40.y	3302.83
KYP-2047	ROI.41.y	2348.54
KYP-2047	ROI.42.y	2054.57
KYP-2047	ROI.43	1363.09
KYP-2047	ROI.44.y	1472.36
KYP-2047	ROI.45.y	3197.33
KYP-2047	ROI.46.y	1342.55
KYP-2047	ROI.47.y	425.699
KYP-2047	ROI.48.y	3232.3
KYP-2047	ROI.49.y	1559.14
KYP-2047	ROI.50.y	2185.55
KYP-2047	ROI.51.y	1526.58
KYP-2047	ROI.52.y	1191.73
KYP-2047	ROI.53.y	4163.01
KYP-2047	ROI.54.y	1854.45
KYP-2047	ROI.55.y	2312.91
KYP-2047	ROI.56.y	3268.67
KYP-2047	ROI.57.y	6682.01
KYP-2047	ROI.58.y	2432.06
KYP-2047	ROI.59.y	5297.59
KYP-2047	ROI.60.y	5900.06
KYP-2047	ROI.61.y	2252.72
KYP-2047	ROI.62.y	8200.99
KYP-2047	ROI.1	3206.75
KYP-2047	ROI.2	2372.67
KYP-2047	ROI.3.y	2206.2
KYP-2047	ROI.4	580.76
KYP-2047	ROI.5	533.314
KYP-2047	ROI.6	1294
KYP-2047	ROI.7	989.726
KYP-2047	ROI.8	3086.6
KYP-2047	ROI.9	1590.07
KYP-2047	ROI.10	1982.44
KYP-2047	ROI.11	2746.78
KYP-2047	ROI.12	725.534
KYP-2047	ROI.13	781.975
KYP-2047	ROI.14	1302.9
KYP-2047	ROI.15	672.415
KYP-2047	ROI.16	706.959
KYP-2047	ROI.17	2769.68
KYP-2047	ROI.18	3634.88
KYP-2047	ROI.19	803.05
KYP-2047	ROI.20	5014.86
KYP-2047	ROI.21	4112.24
KYP-2047	ROI.22	2760.64
KYP-2047	ROI.23	2632.6
KYP-2047	ROI.24	3042.84
KYP-2047	ROI.25	1854.94
KYP-2047	ROI.26	11818.8
KYP-2047	ROI.27	3800.16
KYP-2047	ROI.28	1988.74
KYP-2047	ROI.29	1725.61
KYP-2047	ROI.30	1299.92
KYP-2047	ROI.31	466.574
KYP-2047	ROI.32	1244.78
KYP-2047	ROI.33	492.427
KYP-2047	ROI.34	795.014
KYP-2047	ROI.35	14471
MG132	ROI.1.x	1593.53
MG132	ROI.2.x	6265.71
MG132	ROI.3.x	3303.7
MG132	ROI.4.x	2061.18
MG132	ROI.5.x	7050.36
MG132	ROI.6.x	3299.65
MG132	ROI.7.x	2489.09
MG132	ROI.8.x	4409.87
MG132	ROI.9.x	1802.39
MG132	ROI.10.x	3776.29
MG132	ROI.11.x	3010
MG132	ROI.12.x	4250.04
MG132	ROI.13.x	4732.7
MG132	ROI.14.x	4340.37
MG132	ROI.15.x	1235.98
MG132	ROI.16.x	2213.23
MG132	ROI.17.x	1681.3
MG132	ROI.18.x	1043.68
MG132	ROI.19.x	1044.37
MG132	ROI.20.x	2083.25
MG132	ROI.21.x	1581.23
MG132	ROI.1.y	910.786
MG132	ROI.2.y	1090.95
MG132	ROI.3.y	3684.65
MG132	ROI.4.y	784.647
MG132	ROI.5.y	1377.16
MG132	ROI.6.y	1458.88
MG132	ROI.7.y	2183.16
MG132	ROI.8.y	4303.26
MG132	ROI.9.y	9116.68
MG132	ROI.10.y	4655.73
MG132	ROI.11.y	1673.59
MG132	ROI.12.y	1077.05
MG132	ROI.13.y	8982.76
MG132	ROI.14.y	1506.9
MG132	ROI.15.y	5176.78
MG132	ROI.16.y	1425.38
MG132	ROI.17.y	4835.28
MG132	ROI.18.y	1304.41
MG132	ROI.19.y	476.336
MG132	ROI.20.y	541.169
MG132	ROI.21.y	2795.41
MG132	ROI.22.x	4909.95
MG132	ROI.23.x	5241.29
MG132	ROI.24.x	5363.24
MG132	ROI.25.x	1658.25
MG132	ROI.26.x	3290.56
MG132	ROI.27.x	2680.8
MG132	ROI.1.x.1	2298.79
MG132	ROI.2.x.1	3855.61
MG132	ROI.3.x.1	5526.24
MG132	ROI.4.x.1	1852.63
MG132	ROI.5.x.1	1770.8
MG132	ROI.6.x.1	1398.42
MG132	ROI.7.x.1	893.421
MG132	ROI.8.x.1	509.176
MG132	ROI.9.x.1	1149.53
MG132	ROI.10.x.1	1934
MG132	ROI.11.x.1	4865.43
MG132	ROI.14.x.1	1648.75
MG132	ROI.15.x.1	3650.89
MG132	ROI.16.x.1	815.041
MG132	ROI.17.x.1	925.797
MG132	ROI.18.x.1	484.994
MG132	ROI.19.x.1	2338.92
MG132	ROI.20.x.1	4724.85
MG132	ROI.21.x.1	1613.17
MG132	ROI.22.y	1128.24
MG132	ROI.23.y	987.15
MG132	ROI.24.y	2525.63
MG132	ROI.1.y.1	1003.8
MG132	ROI.2.y.1	1858.99
MG132	ROI.3.y.1	2496.6
MG132	ROI.4.y.1	2817.94
MG132	ROI.5.y.1	1010.68
MG132	ROI.7.y.1	3352.58
MG132	ROI.8.y.1	3572.53
MG132	ROI.9.y.1	1401.79
MG132	ROI.10.y.1	701.04
MG132	ROI.11.y.1	2218.67
MG132	ROI.12.x.1	2237.04
MG132	ROI.13.x.1	1720.65
MG132	ROI.14.y.1	3386.04
MG132	ROI.15.y.1	6246.4
MG132	ROI.16.y.1	649.677
MG132	ROI.17.y.1	483.834
MG132	ROI.18.y.1	453.426
MG132	ROI.19.y.1	1611.26
MG132	ROI.20.y.1	2210.19
MG132	ROI.21.y.1	4170.32
MG132	ROI.22.x.1	828.631
MG132	ROI.23.x.1	1251.22
MG132	ROI.1.x.2	1275.76
MG132	ROI.2.x.2	1206.63
MG132	ROI.3.x.2	697.733
MG132	ROI.4.x.2	1553.98
MG132	ROI.5.x.2	6722.77
MG132	ROI.6.y.1	559.929
MG132	ROI.7.x.2	1904.84
MG132	ROI.8.x.2	1767.27
MG132	ROI.9.x.2	870.65
MG132	ROI.10.x.2	4123.82
MG132	ROI.11.x.2	1056.37
MG132	ROI.12.y.1	1330.9
MG132	ROI.13.y.1	1293.05
MG132	ROI.14.x.2	1590.28
MG132	ROI.15.x.2	736.063
MG132	ROI.16.x.2	1585.28
MG132	ROI.17.x.2	665.98
MG132	ROI.18.x.2	2088.68
MG132	ROI.19.x.2	961.963
MG132	ROI.20.x.2	4168.34
MG132	ROI.21.x.2	1944.7
MG132	ROI.22.y.1	3938.06
MG132	ROI.23.y.1	1084.04
MG132	ROI.24.x.1	2004.76
MG132	ROI.25.y	1080.7
MG132	ROI.26.y	3448.8
MG132	ROI.27.y	4737.61
MG132	ROI.1.y.2	3925.06
MG132	ROI.2.y.2	6729.73
MG132	ROI.3.y.2	1267.47
MG132	ROI.4.y.2	1112.54
MG132	ROI.5.y.2	2717.82
MG132	ROI.6	1815.82
MG132	ROI.7.y.2	1430.66
MG132	ROI.8.y.2	1471.65
MG132	ROI.9.y.2	2828.84
MG132	ROI.10.y.2	728.42
MG132	ROI.11.y.2	3246.44
MG132	ROI.12	2575.64
MG132	ROI.13	1466.76
MG132	ROI.14.y.2	1239.86
MG132	ROI.15.y.2	1433.35
MG132	ROI.16.y.2	4352.89
MG132	ROI.17.y.2	990.078
MG132	ROI.18.y.2	3083.47
MG132	ROI.19.y.2	3375.08
MG132	ROI.20.y.2	2581.01
MG132	ROI.21.y.2	1424.9
MG132	ROI.22	4961.81
MG132	ROI.23	5124.85
MG132	ROI.24.y.1	2804.96
MG132	ROI.25	618.156
MG132	ROI.26	1375.05
MG132	ROI.27	1156.57

## Sheet: FigS3B_WT_ratio
ID	ROI (= individual cell)	DiPAK ratio
DMSO	ROI.1.x	0.52992			Mean DiPAK ratio	n
DMSO	ROI.2.x	0.298427		DMSO	0.374572	143
DMSO	ROI.3.x	0.198121		1G244	2.49765	149
DMSO	ROI.4.x	0.209737		Sitagliptin	0.354406	163
DMSO	ROI.5.x	0.304391		KYP-2047	0.246465	163
DMSO	ROI.6.x	0.476369		MG132	1.72549	146
DMSO	ROI.7.x	0.400706
DMSO	ROI.8.x	0.539426
DMSO	ROI.9.x	0.27804
DMSO	ROI.10.x	0.491225
DMSO	ROI.11.x	0.355739
DMSO	ROI.12.x	0.722734
DMSO	ROI.13.x	0.572892
DMSO	ROI.14.x	0.246833
DMSO	ROI.15.x	0.264787
DMSO	ROI.16.x	0.345943
DMSO	ROI.17.x	0.35963
DMSO	ROI.18.x	0.264514
DMSO	ROI.19.x	0.219873
DMSO	ROI.20.x	0.352042
DMSO	ROI.21.x	0.236535
DMSO	ROI.22.x	0.239369
DMSO	ROI.23.x	0.171334
DMSO	ROI.24.x	0.292401
DMSO	ROI.25.x	0.412289
DMSO	ROI.26.x	0.27646
DMSO	ROI.27.x	0.471071
DMSO	ROI.28.x	0.290815
DMSO	ROI.29.x	0.605402
DMSO	ROI.30.x	0.303615
DMSO	ROI.31.x	0.286181
DMSO	ROI.32.x	0.361663
DMSO	ROI.33.x	0.500335
DMSO	ROI.34.x	0.346235
DMSO	ROI.35.x	0.21736
DMSO	ROI.36.x	0.268709
DMSO	ROI.37.x	0.359407
DMSO	ROI.38.x	0.193422
DMSO	ROI.39.x	0.273163
DMSO	ROI.40.x	0.290294
DMSO	ROI.41.x	0.512387
DMSO	ROI.42.x	0.34788
DMSO	ROI.43.x	0.238817
DMSO	ROI.44.x	0.464341
DMSO	ROI.45.x	0.312582
DMSO	ROI.1.y	0.392351
DMSO	ROI.2.y	0.363509
DMSO	ROI.3.y	0.553804
DMSO	ROI.4.y	0.376449
DMSO	ROI.5.y	0.459529
DMSO	ROI.6.y	0.284699
DMSO	ROI.7.y	0.38031
DMSO	ROI.8.y	0.38078
DMSO	ROI.9.y	0.41271
DMSO	ROI.10.y	0.407742
DMSO	ROI.11.y	0.220723
DMSO	ROI.12.y	0.294082
DMSO	ROI.13.y	0.501073
DMSO	ROI.14.y	0.314309
DMSO	ROI.15.y	0.467931
DMSO	ROI.16.y	0.472701
DMSO	ROI.17.y	0.367288
DMSO	ROI.18.y	0.350304
DMSO	ROI.19.y	0.208488
DMSO	ROI.20.y	0.61347
DMSO	ROI.21.y	0.32604
DMSO	ROI.22.y	0.233541
DMSO	ROI.23.y	0.169271
DMSO	ROI.24.y	0.337631
DMSO	ROI.25.y	1.22105
DMSO	ROI.26.y	0.370103
DMSO	ROI.27.y	0.330644
DMSO	ROI.28.y	0.309185
DMSO	ROI.29.y	0.40853
DMSO	ROI.30.y	0.232987
DMSO	ROI.31.y	0.351934
DMSO	ROI.32.y	0.361082
DMSO	ROI.33.y	0.220046
DMSO	ROI.34.y	0.218402
DMSO	ROI.35.y	0.325797
DMSO	ROI.37.y	0.350305
DMSO	ROI.38.y	0.176625
DMSO	ROI.39.y	0.4449
DMSO	ROI.40.y	0.395222
DMSO	ROI.41.y	0.301165
DMSO	ROI.42.y	0.420692
DMSO	ROI.43.y	0.35509
DMSO	ROI.44.y	0.214474
DMSO	ROI.45.y	0.372696
DMSO	ROI.46.x	0.366046
DMSO	ROI.47.x	0.647003
DMSO	ROI.48.x	0.299606
DMSO	ROI.1	0.456626
DMSO	ROI.2	0.357928
DMSO	ROI.3	0.69233
DMSO	ROI.4	0.223634
DMSO	ROI.5	0.426531
DMSO	ROI.6	0.747424
DMSO	ROI.7	0.437459
DMSO	ROI.8	0.244923
DMSO	ROI.9	0.300417
DMSO	ROI.10	0.549076
DMSO	ROI.11	0.425508
DMSO	ROI.12	0.147124
DMSO	ROI.13	0.17997
DMSO	ROI.14	0.345667
DMSO	ROI.15	0.638022
DMSO	ROI.16	0.422534
DMSO	ROI.17	0.196438
DMSO	ROI.18	0.220061
DMSO	ROI.19	0.275047
DMSO	ROI.20	0.327368
DMSO	ROI.21	0.518762
DMSO	ROI.22	0.468929
DMSO	ROI.23	0.388639
DMSO	ROI.24	0.398989
DMSO	ROI.25	0.376567
DMSO	ROI.26	0.577621
DMSO	ROI.27	0.303838
DMSO	ROI.28	0.276238
DMSO	ROI.29	0.482274
DMSO	ROI.30	0.38709
DMSO	ROI.31	0.25875
DMSO	ROI.32	0.520908
DMSO	ROI.33	0.492315
DMSO	ROI.34	0.197454
DMSO	ROI.35	0.295166
DMSO	ROI.36.y	0.365796
DMSO	ROI.37	0.198468
DMSO	ROI.38	0.437628
DMSO	ROI.39	1.31938
DMSO	ROI.40	0.5074
DMSO	ROI.41	0.345876
DMSO	ROI.42	0.502621
DMSO	ROI.43	0.327063
DMSO	ROI.44	0.222586
DMSO	ROI.45	0.334522
DMSO	ROI.46.y	0.617915
DMSO	ROI.47.y	0.25096
DMSO	ROI.48.y	0.420138
DMSO	ROI.49	0.303144
DMSO	ROI.50	0.33499
DMSO	ROI.51	0.231924
1G244	ROI.1.x	1.98739
1G244	ROI.2.x	2.33019
1G244	ROI.3.x	1.79578
1G244	ROI.4.x	1.40617
1G244	ROI.5.x	4.39673
1G244	ROI.6.x	2.83147
1G244	ROI.7.x	1.75887
1G244	ROI.8.x	2.45197
1G244	ROI.9.x	1.69312
1G244	ROI.10.x	1.96945
1G244	ROI.11.x	2.00762
1G244	ROI.12.x	2.09403
1G244	ROI.13.x	2.04454
1G244	ROI.14.x	2.67275
1G244	ROI.15.x	2.72466
1G244	ROI.16.x	2.80108
1G244	ROI.17.x	3.1087
1G244	ROI.18.x	2.06052
1G244	ROI.19.x	1.68207
1G244	ROI.20.x	2.99626
1G244	ROI.21.x	2.21494
1G244	ROI.22.x	2.09033
1G244	ROI.23.x	1.80432
1G244	ROI.24.x	2.17747
1G244	ROI.25.x	1.61191
1G244	ROI.26.x	1.42509
1G244	ROI.27.x	1.96612
1G244	ROI.28.x	3.99142
1G244	ROI.29.x	2.358
1G244	ROI.30.x	4.71303
1G244	ROI.31.x	5.35626
1G244	ROI.32.x	4.52501
1G244	ROI.33.x	2.2198
1G244	ROI.34.x	1.48613
1G244	ROI.35.x	1.86443
1G244	ROI.36.x	1.75075
1G244	ROI.37.x	2.34663
1G244	ROI.38.x	3.10446
1G244	ROI.39.x	2.39239
1G244	ROI.40.x	2.33476
1G244	ROI.41.x	3.19306
1G244	ROI.42.x	2.41914
1G244	ROI.43.x	2.03739
1G244	ROI.44.x	2.94939
1G244	ROI.45.x	2.53848
1G244	ROI.46.x	4.04165
1G244	ROI.47.x	2.87086
1G244	ROI.48.x	2.85912
1G244	ROI.49	3.91509
1G244	ROI.50	2.37709
1G244	ROI.51	1.84142
1G244	ROI.52	4.27711
1G244	ROI.53	2.77115
1G244	ROI.54	3.405
1G244	ROI.55	2.12381
1G244	ROI.56	2.09251
1G244	ROI.1.y	2.00507
1G244	ROI.2.y	2.05302
1G244	ROI.3.y	1.61998
1G244	ROI.4.y	2.11016
1G244	ROI.5.y	1.79736
1G244	ROI.6.y	2.13739
1G244	ROI.7.y	2.56469
1G244	ROI.8.y	3.65234
1G244	ROI.9.y	2.22237
1G244	ROI.10.y	1.73773
1G244	ROI.11.y	2.4544
1G244	ROI.12.y	2.80672
1G244	ROI.13.y	1.6979
1G244	ROI.14.y	1.61324
1G244	ROI.15.y	2.15498
1G244	ROI.16.y	1.98744
1G244	ROI.17.y	2.82244
1G244	ROI.18.y	3.24635
1G244	ROI.19.y	2.61536
1G244	ROI.20.y	2.81831
1G244	ROI.21.y	2.70517
1G244	ROI.22.y	3.51267
1G244	ROI.23.y	0.963683
1G244	ROI.24.y	3.11816
1G244	ROI.25.y	3.10712
1G244	ROI.26.y	3.15717
1G244	ROI.27.y	2.2758
1G244	ROI.28.y	2.91506
1G244	ROI.29.y	2.24656
1G244	ROI.30.y	2.11758
1G244	ROI.31.y	2.96504
1G244	ROI.32.y	1.29215
1G244	ROI.33.y	1.5309
1G244	ROI.34.y	3.80719
1G244	ROI.35.y	2.13273
1G244	ROI.36.y	1.7941
1G244	ROI.37.y	3.02728
1G244	ROI.38.y	3.10166
1G244	ROI.39.y	1.95648
1G244	ROI.40.y	1.62472
1G244	ROI.41.y	2.77597
1G244	ROI.42.y	1.84374
1G244	ROI.43.y	2.52499
1G244	ROI.44.y	3.49926
1G244	ROI.45.y	2.51199
1G244	ROI.46.y	2.65794
1G244	ROI.47.y	2.19337
1G244	ROI.48.y	2.28575
1G244	ROI.1	2.22079
1G244	ROI.2	3.508
1G244	ROI.3	2.87471
1G244	ROI.4	1.92634
1G244	ROI.5	2.48914
1G244	ROI.6	2.03221
1G244	ROI.7	1.97374
1G244	ROI.8	3.0135
1G244	ROI.9	2.59025
1G244	ROI.10	2.63466
1G244	ROI.11	2.99792
1G244	ROI.12	2.41212
1G244	ROI.13	2.91208
1G244	ROI.14	2.35129
1G244	ROI.15	2.71851
1G244	ROI.16	2.60546
1G244	ROI.17	1.09205
1G244	ROI.18	2.4985
1G244	ROI.19	1.45556
1G244	ROI.20	2.43608
1G244	ROI.21	1.94392
1G244	ROI.22	2.79906
1G244	ROI.23	2.09743
1G244	ROI.24	2.43375
1G244	ROI.25	2.14699
1G244	ROI.26	1.70609
1G244	ROI.27	1.48833
1G244	ROI.28	1.79945
1G244	ROI.29	4.26897
1G244	ROI.30	1.45418
1G244	ROI.31	3.0725
1G244	ROI.32	4.47472
1G244	ROI.33	2.11367
1G244	ROI.34	1.91749
1G244	ROI.35	1.93589
1G244	ROI.36	2.53536
1G244	ROI.37	3.26843
1G244	ROI.38	2.53905
1G244	ROI.39	4.13173
1G244	ROI.40	2.8234
1G244	ROI.41	1.49491
1G244	ROI.42	2.63229
1G244	ROI.43	1.82953
1G244	ROI.44	3.7319
1G244	ROI.45	2.74695
Sitagliptin	ROI.1.x	0.301472
Sitagliptin	ROI.2.x	0.951834
Sitagliptin	ROI.3.x	0.683589
Sitagliptin	ROI.4.x	0.44592
Sitagliptin	ROI.5.x	0.288644
Sitagliptin	ROI.6.x	0.276989
Sitagliptin	ROI.7.x	0.569894
Sitagliptin	ROI.8.x	0.285603
Sitagliptin	ROI.9.x	0.425521
Sitagliptin	ROI.10.x	0.355422
Sitagliptin	ROI.11.x	0.382028
Sitagliptin	ROI.13.x	0.35606
Sitagliptin	ROI.14.x	0.345571
Sitagliptin	ROI.15.x	0.376657
Sitagliptin	ROI.16.x	0.488815
Sitagliptin	ROI.17.x	0.306043
Sitagliptin	ROI.18.x	0.300468
Sitagliptin	ROI.19.x	0.319296
Sitagliptin	ROI.20.x	0.290648
Sitagliptin	ROI.21.x	0.239585
Sitagliptin	ROI.22.x	0.263052
Sitagliptin	ROI.23.x	0.663172
Sitagliptin	ROI.24.x	0.372387
Sitagliptin	ROI.25.x	0.237205
Sitagliptin	ROI.26.x	0.373954
Sitagliptin	ROI.27.x	0.211866
Sitagliptin	ROI.28.x	0.247099
Sitagliptin	ROI.29.x	0.400984
Sitagliptin	ROI.30.x	0.385077
Sitagliptin	ROI.31.x	0.366451
Sitagliptin	ROI.32.x	0.475954
Sitagliptin	ROI.33.x	0.398423
Sitagliptin	ROI.34.x	0.393776
Sitagliptin	ROI.35.x	0.388144
Sitagliptin	ROI.36.x	0.34913
Sitagliptin	ROI.38.x	0.358669
Sitagliptin	ROI.40.x	0.320929
Sitagliptin	ROI.41.x	0.411646
Sitagliptin	ROI.42.x	0.333561
Sitagliptin	ROI.43.x	0.198995
Sitagliptin	ROI.44.x	0.183553
Sitagliptin	ROI.45.x	0.160083
Sitagliptin	ROI.46.x	0.338877
Sitagliptin	ROI.47.x	0.714327
Sitagliptin	ROI.1.y	0.156928
Sitagliptin	ROI.2.y	0.179031
Sitagliptin	ROI.3.y	0.174561
Sitagliptin	ROI.4.y	0.222158
Sitagliptin	ROI.5.y	0.425387
Sitagliptin	ROI.6.y	0.203876
Sitagliptin	ROI.7.y	0.208557
Sitagliptin	ROI.8.y	0.275826
Sitagliptin	ROI.9.y	0.232518
Sitagliptin	ROI.10.y	0.168968
Sitagliptin	ROI.11.y	0.268603
Sitagliptin	ROI.12.x	0.225392
Sitagliptin	ROI.13.y	0.229793
Sitagliptin	ROI.14.y	0.271804
Sitagliptin	ROI.15.y	0.355069
Sitagliptin	ROI.16.y	0.17608
Sitagliptin	ROI.17.y	0.165812
Sitagliptin	ROI.18.y	0.333258
Sitagliptin	ROI.19.y	0.319623
Sitagliptin	ROI.20.y	0.273878
Sitagliptin	ROI.21.y	0.370236
Sitagliptin	ROI.22.y	0.399355
Sitagliptin	ROI.23.y	0.292574
Sitagliptin	ROI.24.y	0.353082
Sitagliptin	ROI.25.y	0.398364
Sitagliptin	ROI.26.y	0.310883
Sitagliptin	ROI.27.y	0.506309
Sitagliptin	ROI.28.y	0.538709
Sitagliptin	ROI.29.y	0.320781
Sitagliptin	ROI.30.y	0.319094
Sitagliptin	ROI.31.y	0.229538
Sitagliptin	ROI.32.y	0.203003
Sitagliptin	ROI.33.y	0.158769
Sitagliptin	ROI.34.y	0.524725
Sitagliptin	ROI.35.y	0.314335
Sitagliptin	ROI.36.y	0.232456
Sitagliptin	ROI.37.x	0.383444
Sitagliptin	ROI.38.y	0.510521
Sitagliptin	ROI.39.x	0.393905
Sitagliptin	ROI.40.y	0.416927
Sitagliptin	ROI.41.y	0.377874
Sitagliptin	ROI.42.y	0.456525
Sitagliptin	ROI.43.y	0.455283
Sitagliptin	ROI.44.y	0.402471
Sitagliptin	ROI.45.y	0.422169
Sitagliptin	ROI.46.y	0.462165
Sitagliptin	ROI.47.y	0.154664
Sitagliptin	ROI.48.x	0.270025
Sitagliptin	ROI.49.x	0.28529
Sitagliptin	ROI.50.x	0.515495
Sitagliptin	ROI.51.x	0.390735
Sitagliptin	ROI.52.x	0.442538
Sitagliptin	ROI.53.x	0.241786
Sitagliptin	ROI.54.x	0.331267
Sitagliptin	ROI.55.x	0.373071
Sitagliptin	ROI.56.x	0.319793
Sitagliptin	ROI.1	0.255491
Sitagliptin	ROI.2	0.265478
Sitagliptin	ROI.3	0.645581
Sitagliptin	ROI.4	0.434639
Sitagliptin	ROI.5	0.414849
Sitagliptin	ROI.6	0.904621
Sitagliptin	ROI.7	0.573344
Sitagliptin	ROI.8	0.346028
Sitagliptin	ROI.9	0.277809
Sitagliptin	ROI.10	0.334108
Sitagliptin	ROI.11	0.603991
Sitagliptin	ROI.12.y	0.296451
Sitagliptin	ROI.13	0.495864
Sitagliptin	ROI.14	0.328579
Sitagliptin	ROI.15	0.212976
Sitagliptin	ROI.16	0.327455
Sitagliptin	ROI.17	0.513208
Sitagliptin	ROI.18	0.269353
Sitagliptin	ROI.19	0.250036
Sitagliptin	ROI.20	0.635036
Sitagliptin	ROI.21	0.291109
Sitagliptin	ROI.22	0.555463
Sitagliptin	ROI.23	0.423515
Sitagliptin	ROI.24	0.280202
Sitagliptin	ROI.25	0.164961
Sitagliptin	ROI.26	0.437876
Sitagliptin	ROI.28	0.314773
Sitagliptin	ROI.29	0.230018
Sitagliptin	ROI.30	0.326908
Sitagliptin	ROI.31	0.307197
Sitagliptin	ROI.32	0.36979
Sitagliptin	ROI.33	0.270518
Sitagliptin	ROI.34	0.332248
Sitagliptin	ROI.35	0.560164
Sitagliptin	ROI.36	0.373679
Sitagliptin	ROI.37.y	0.336687
Sitagliptin	ROI.38	0.40508
Sitagliptin	ROI.39.y	0.376447
Sitagliptin	ROI.40	0.469108
Sitagliptin	ROI.41	0.25837
Sitagliptin	ROI.42	0.274642
Sitagliptin	ROI.43	0.235226
Sitagliptin	ROI.44	0.26115
Sitagliptin	ROI.45	0.241138
Sitagliptin	ROI.46	0.24248
Sitagliptin	ROI.47	0.307278
Sitagliptin	ROI.48.y	0.379881
Sitagliptin	ROI.49.y	0.384134
Sitagliptin	ROI.50.y	0.410859
Sitagliptin	ROI.51.y	0.527772
Sitagliptin	ROI.52.y	0.293064
Sitagliptin	ROI.53.y	0.359191
Sitagliptin	ROI.54.y	0.414497
Sitagliptin	ROI.55.y	0.291483
Sitagliptin	ROI.56.y	0.42913
Sitagliptin	ROI.57	0.281843
Sitagliptin	ROI.58	0.240392
Sitagliptin	ROI.59	0.479277
Sitagliptin	ROI.60	0.412346
Sitagliptin	ROI.61	0.43564
Sitagliptin	ROI.62	0.463818
Sitagliptin	ROI.63	0.203396
Sitagliptin	ROI.64	0.24795
KYP-2047	ROI.1.x	0.174052
KYP-2047	ROI.2.x	0.228727
KYP-2047	ROI.4.x	0.184364
KYP-2047	ROI.5.x	0.248186
KYP-2047	ROI.6.x	0.323233
KYP-2047	ROI.7.x	0.320533
KYP-2047	ROI.8.x	0.160072
KYP-2047	ROI.9.x	0.214767
KYP-2047	ROI.10.x	0.185777
KYP-2047	ROI.11.x	0.321645
KYP-2047	ROI.12.x	0.195847
KYP-2047	ROI.13.x	0.117182
KYP-2047	ROI.14.x	0.184325
KYP-2047	ROI.15.x	0.227278
KYP-2047	ROI.16.x	0.326945
KYP-2047	ROI.17.x	0.613965
KYP-2047	ROI.18.x	0.19565
KYP-2047	ROI.19.x	0.315687
KYP-2047	ROI.20.x	0.155983
KYP-2047	ROI.21.x	0.163765
KYP-2047	ROI.22.x	0.26767
KYP-2047	ROI.23.x	0.193702
KYP-2047	ROI.24.x	0.18587
KYP-2047	ROI.25.x	0.176682
KYP-2047	ROI.26.x	0.303891
KYP-2047	ROI.27.x	0.301571
KYP-2047	ROI.28.x	0.270035
KYP-2047	ROI.29.x	0.0900677
KYP-2047	ROI.30.x	0.221753
KYP-2047	ROI.31.x	0.221071
KYP-2047	ROI.32.x	0.213513
KYP-2047	ROI.33.x	0.167443
KYP-2047	ROI.34.x	0.286019
KYP-2047	ROI.35.x	0.136393
KYP-2047	ROI.36.x	0.165101
KYP-2047	ROI.37.x	0.338054
KYP-2047	ROI.38.x	0.307032
KYP-2047	ROI.39.x	0.163957
KYP-2047	ROI.40.x	0.226593
KYP-2047	ROI.41.x	0.272045
KYP-2047	ROI.42.x	0.279376
KYP-2047	ROI.44.x	0.197393
KYP-2047	ROI.45.x	0.150403
KYP-2047	ROI.46.x	0.209164
KYP-2047	ROI.47.x	0.183577
KYP-2047	ROI.48.x	0.394885
KYP-2047	ROI.49.x	0.393133
KYP-2047	ROI.50.x	0.289969
KYP-2047	ROI.51.x	0.705594
KYP-2047	ROI.52.x	0.225863
KYP-2047	ROI.53.x	0.167189
KYP-2047	ROI.54.x	0.134439
KYP-2047	ROI.55.x	0.253404
KYP-2047	ROI.56.x	0.249143
KYP-2047	ROI.57.x	0.16465
KYP-2047	ROI.58.x	0.190926
KYP-2047	ROI.59.x	0.216953
KYP-2047	ROI.60.x	0.250905
KYP-2047	ROI.61.x	0.259135
KYP-2047	ROI.62.x	0.27234
KYP-2047	ROI.63	0.222288
KYP-2047	ROI.64	0.215543
KYP-2047	ROI.65	0.302888
KYP-2047	ROI.66	0.232321
KYP-2047	ROI.67	0.286885
KYP-2047	ROI.68	0.221071
KYP-2047	ROI.1.y	0.135565
KYP-2047	ROI.2.y	0.15783
KYP-2047	ROI.3.x	0.247586
KYP-2047	ROI.4.y	0.382365
KYP-2047	ROI.5.y	0.166497
KYP-2047	ROI.6.y	0.258253
KYP-2047	ROI.7.y	0.224413
KYP-2047	ROI.8.y	0.271682
KYP-2047	ROI.9.y	0.273396
KYP-2047	ROI.10.y	0.276788
KYP-2047	ROI.11.y	0.365708
KYP-2047	ROI.12.y	0.424846
KYP-2047	ROI.13.y	0.421178
KYP-2047	ROI.14.y	0.34817
KYP-2047	ROI.15.y	0.21288
KYP-2047	ROI.16.y	0.162923
KYP-2047	ROI.17.y	0.17141
KYP-2047	ROI.18.y	0.184474
KYP-2047	ROI.19.y	0.215795
KYP-2047	ROI.20.y	0.220036
KYP-2047	ROI.21.y	0.19846
KYP-2047	ROI.22.y	0.225026
KYP-2047	ROI.23.y	0.259844
KYP-2047	ROI.24.y	0.319581
KYP-2047	ROI.25.y	0.222648
KYP-2047	ROI.26.y	0.176221
KYP-2047	ROI.27.y	0.195076
KYP-2047	ROI.28.y	0.200239
KYP-2047	ROI.29.y	0.300609
KYP-2047	ROI.30.y	0.233192
KYP-2047	ROI.31.y	0.318756
KYP-2047	ROI.32.y	0.287268
KYP-2047	ROI.33.y	0.291526
KYP-2047	ROI.34.y	0.24164
KYP-2047	ROI.35.y	0.104218
KYP-2047	ROI.36.y	0.130034
KYP-2047	ROI.37.y	0.152742
KYP-2047	ROI.38.y	0.12983
KYP-2047	ROI.39.y	0.27792
KYP-2047	ROI.40.y	0.16625
KYP-2047	ROI.41.y	0.203988
KYP-2047	ROI.42.y	0.217729
KYP-2047	ROI.43	0.20228
KYP-2047	ROI.44.y	0.19899
KYP-2047	ROI.45.y	0.110987
KYP-2047	ROI.46.y	0.293042
KYP-2047	ROI.47.y	0.398198
KYP-2047	ROI.48.y	0.191345
KYP-2047	ROI.49.y	0.210383
KYP-2047	ROI.50.y	0.22289
KYP-2047	ROI.51.y	0.331435
KYP-2047	ROI.52.y	0.243399
KYP-2047	ROI.53.y	0.198848
KYP-2047	ROI.54.y	0.240468
KYP-2047	ROI.55.y	0.334782
KYP-2047	ROI.56.y	0.248279
KYP-2047	ROI.57.y	0.211044
KYP-2047	ROI.58.y	0.199235
KYP-2047	ROI.59.y	0.149733
KYP-2047	ROI.60.y	0.101416
KYP-2047	ROI.61.y	0.183257
KYP-2047	ROI.62.y	0.126089
KYP-2047	ROI.1	0.0992896
KYP-2047	ROI.2	0.155992
KYP-2047	ROI.3.y	0.154795
KYP-2047	ROI.4	0.338183
KYP-2047	ROI.5	0.403852
KYP-2047	ROI.6	0.117756
KYP-2047	ROI.7	0.313241
KYP-2047	ROI.8	0.178587
KYP-2047	ROI.9	0.228689
KYP-2047	ROI.10	0.180746
KYP-2047	ROI.11	0.256393
KYP-2047	ROI.12	0.337835
KYP-2047	ROI.13	0.277114
KYP-2047	ROI.14	0.786431
KYP-2047	ROI.15	0.394057
KYP-2047	ROI.16	0.400188
KYP-2047	ROI.17	0.258909
KYP-2047	ROI.18	0.241318
KYP-2047	ROI.19	0.334749
KYP-2047	ROI.20	0.164887
KYP-2047	ROI.21	0.272177
KYP-2047	ROI.22	0.201973
KYP-2047	ROI.23	0.183708
KYP-2047	ROI.24	0.291789
KYP-2047	ROI.25	0.19709
KYP-2047	ROI.26	0.145995
KYP-2047	ROI.27	0.245946
KYP-2047	ROI.28	0.379793
KYP-2047	ROI.29	0.350524
KYP-2047	ROI.30	0.431247
KYP-2047	ROI.31	0.358912
KYP-2047	ROI.32	0.214394
KYP-2047	ROI.33	0.38939
KYP-2047	ROI.34	0.329539
KYP-2047	ROI.35	0.151654
MG132	ROI.1.x	2.40986
MG132	ROI.2.x	1.97823
MG132	ROI.3.x	1.85063
MG132	ROI.4.x	2.25386
MG132	ROI.5.x	1.57061
MG132	ROI.6.x	0.637674
MG132	ROI.7.x	1.70834
MG132	ROI.8.x	1.57554
MG132	ROI.9.x	1.96017
MG132	ROI.10.x	1.48461
MG132	ROI.11.x	2.36942
MG132	ROI.12.x	1.6415
MG132	ROI.13.x	1.66754
MG132	ROI.14.x	1.9489
MG132	ROI.15.x	1.57295
MG132	ROI.16.x	1.6211
MG132	ROI.17.x	0.940066
MG132	ROI.18.x	1.4439
MG132	ROI.19.x	1.53035
MG132	ROI.20.x	1.77727
MG132	ROI.21.x	1.22278
MG132	ROI.1.y	2.66325
MG132	ROI.2.y	2.21891
MG132	ROI.3.y	1.42289
MG132	ROI.4.y	1.73216
MG132	ROI.5.y	0.827707
MG132	ROI.6.y	2.18272
MG132	ROI.7.y	1.80708
MG132	ROI.8.y	2.09699
MG132	ROI.9.y	1.36568
MG132	ROI.10.y	1.83736
MG132	ROI.11.y	1.36526
MG132	ROI.12.y	1.54508
MG132	ROI.13.y	1.08351
MG132	ROI.14.y	1.26928
MG132	ROI.15.y	0.975477
MG132	ROI.16.y	2.09939
MG132	ROI.17.y	1.87709
MG132	ROI.18.y	2.34596
MG132	ROI.19.y	1.19158
MG132	ROI.20.y	1.26447
MG132	ROI.21.y	1.20635
MG132	ROI.22.x	1.80674
MG132	ROI.23.x	2.8779
MG132	ROI.24.x	2.15585
MG132	ROI.25.x	1.52425
MG132	ROI.26.x	1.64503
MG132	ROI.27.x	2.07297
MG132	ROI.1.x.1	1.57528
MG132	ROI.2.x.1	1.48401
MG132	ROI.3.x.1	1.38482
MG132	ROI.4.x.1	2.2674
MG132	ROI.5.x.1	2.5356
MG132	ROI.6.x.1	2.71313
MG132	ROI.7.x.1	1.54192
MG132	ROI.8.x.1	2.99216
MG132	ROI.9.x.1	1.71905
MG132	ROI.10.x.1	1.94628
MG132	ROI.11.x.1	1.20647
MG132	ROI.14.x.1	2.0468
MG132	ROI.15.x.1	1.7653
MG132	ROI.16.x.1	1.58436
MG132	ROI.17.x.1	2.71158
MG132	ROI.18.x.1	2.09775
MG132	ROI.19.x.1	2.04425
MG132	ROI.20.x.1	1.59827
MG132	ROI.21.x.1	1.68208
MG132	ROI.22.y	2.60937
MG132	ROI.23.y	1.16504
MG132	ROI.24.y	1.72671
MG132	ROI.1.y.1	1.47655
MG132	ROI.2.y.1	1.53711
MG132	ROI.3.y.1	1.67708
MG132	ROI.4.y.1	1.48573
MG132	ROI.5.y.1	2.0604
MG132	ROI.7.y.1	1.41491
MG132	ROI.8.y.1	1.75523
MG132	ROI.9.y.1	3.44306
MG132	ROI.10.y.1	1.67193
MG132	ROI.11.y.1	1.11633
MG132	ROI.12.x.1	1.90276
MG132	ROI.13.x.1	2.35619
MG132	ROI.14.y.1	1.26848
MG132	ROI.15.y.1	1.50285
MG132	ROI.16.y.1	1.43013
MG132	ROI.17.y.1	1.34294
MG132	ROI.18.y.1	1.51414
MG132	ROI.19.y.1	1.82237
MG132	ROI.20.y.1	2.08399
MG132	ROI.21.y.1	1.51957
MG132	ROI.22.x.1	2.3871
MG132	ROI.23.x.1	2.08179
MG132	ROI.1.x.2	1.83946
MG132	ROI.2.x.2	1.76798
MG132	ROI.3.x.2	1.67737
MG132	ROI.4.x.2	1.92101
MG132	ROI.5.x.2	1.20756
MG132	ROI.6.y.1	1.10163
MG132	ROI.7.x.2	1.08802
MG132	ROI.8.x.2	1.52659
MG132	ROI.9.x.2	1.97882
MG132	ROI.10.x.2	1.86707
MG132	ROI.11.x.2	1.69487
MG132	ROI.12.y.1	1.66399
MG132	ROI.13.y.1	2.04595
MG132	ROI.14.x.2	1.54272
MG132	ROI.15.x.2	2.09985
MG132	ROI.16.x.2	0.924751
MG132	ROI.17.x.2	2.14927
MG132	ROI.18.x.2	0.142068
MG132	ROI.19.x.2	1.60482
MG132	ROI.20.x.2	1.2494
MG132	ROI.21.x.2	2.395
MG132	ROI.22.y.1	1.96734
MG132	ROI.23.y.1	1.48501
MG132	ROI.24.x.1	2.68622
MG132	ROI.25.y	2.62533
MG132	ROI.26.y	1.2023
MG132	ROI.27.y	1.04912
MG132	ROI.1.y.2	1.80731
MG132	ROI.2.y.2	0.982668
MG132	ROI.3.y.2	2.32488
MG132	ROI.4.y.2	1.12722
MG132	ROI.5.y.2	2.35893
MG132	ROI.6	1.64806
MG132	ROI.7.y.2	2.38804
MG132	ROI.8.y.2	1.44636
MG132	ROI.9.y.2	1.06901
MG132	ROI.10.y.2	1.61682
MG132	ROI.11.y.2	1.09297
MG132	ROI.12	1.65599
MG132	ROI.13	2.2031
MG132	ROI.14.y.2	1.83115
MG132	ROI.15.y.2	1.87788
MG132	ROI.16.y.2	1.21053
MG132	ROI.17.y.2	1.92119
MG132	ROI.18.y.2	1.88485
MG132	ROI.19.y.2	1.37434
MG132	ROI.20.y.2	0.739854
MG132	ROI.21.y.2	1.52824
MG132	ROI.22	1.83914
MG132	ROI.23	1.6405
MG132	ROI.24.y.1	1.6163
MG132	ROI.25	2.17612
MG132	ROI.26	1.71357
MG132	ROI.27	1.46783

## Sheet: FigS3B_DPP9-KO_GFP
ID	ROI (= individual cell)	mEGFP
DMSO	ROI.1.x	2840.3			Mean mEGFP	n
DMSO	ROI.2.x	2400.02		DMSO	4473.16	165
DMSO	ROI.3.x	6701.08		1G244	7529.78	148
DMSO	ROI.4.x	4631.24		Sitagliptin	5197.13	143
DMSO	ROI.5.x	9232.44		KYP-2047	4665.58	121
DMSO	ROI.6.x	3938.63		MG132	6273.84	172
DMSO	ROI.7.x	7993.58
DMSO	ROI.8.x	4756.73
DMSO	ROI.9.x	5429.58
DMSO	ROI.10.x	2424.66
DMSO	ROI.11.x	3467.17
DMSO	ROI.12.x	2804.43
DMSO	ROI.13.x	5307.43
DMSO	ROI.14.x	4295.44
DMSO	ROI.15.x	3827.06
DMSO	ROI.16.x	5574.68
DMSO	ROI.17.x	4299.12
DMSO	ROI.18.x	5500.29
DMSO	ROI.19.x	2553.82
DMSO	ROI.20.x	2875.18
DMSO	ROI.21.x	18012.6
DMSO	ROI.22.x	3941
DMSO	ROI.23.x	2431.54
DMSO	ROI.24.x	5226.59
DMSO	ROI.25.x	1838.1
DMSO	ROI.26.x	4689.51
DMSO	ROI.27.x	5671.26
DMSO	ROI.28.x	6668.39
DMSO	ROI.29.x	2576.49
DMSO	ROI.30.x	8251.13
DMSO	ROI.31.x	2540.71
DMSO	ROI.32.x	3880.53
DMSO	ROI.33.x	692.818
DMSO	ROI.34.x	2108.05
DMSO	ROI.35.x	4705.7
DMSO	ROI.36.x	1537.31
DMSO	ROI.37.x	3267.75
DMSO	ROI.38.x	8323.9
DMSO	ROI.39.x	4205.97
DMSO	ROI.40.x	4072.04
DMSO	ROI.41.x	5247.07
DMSO	ROI.42.x	3092.74
DMSO	ROI.43.x	5053.02
DMSO	ROI.44.x	5489.81
DMSO	ROI.45.x	1363.27
DMSO	ROI.46.x	1317.96
DMSO	ROI.47.x	272.902
DMSO	ROI.48.x	3302.74
DMSO	ROI.49.x	1660.45
DMSO	ROI.50.x	985.414
DMSO	ROI.51.x	7375.47
DMSO	ROI.52.x	4568.04
DMSO	ROI.53.x	3217.18
DMSO	ROI.54.x	1868.17
DMSO	ROI.55.x	3541.2
DMSO	ROI.56.x	3640.46
DMSO	ROI.1.y	5887.09
DMSO	ROI.2.y	5472.4
DMSO	ROI.3.y	8636.65
DMSO	ROI.4.y	3664.41
DMSO	ROI.5.y	1255.64
DMSO	ROI.6.y	1134.96
DMSO	ROI.7.y	3641.91
DMSO	ROI.8.y	8362.08
DMSO	ROI.9.y	5480.43
DMSO	ROI.10.y	2845.49
DMSO	ROI.11.y	1916.99
DMSO	ROI.12.y	3034.04
DMSO	ROI.13.y	2788.09
DMSO	ROI.14.y	3090.37
DMSO	ROI.15.y	3095.24
DMSO	ROI.16.y	3303.8
DMSO	ROI.17.y	7390.64
DMSO	ROI.18.y	4887.1
DMSO	ROI.19.y	6266.01
DMSO	ROI.20.y	6206.53
DMSO	ROI.21.y	10018.7
DMSO	ROI.22.y	3256.2
DMSO	ROI.23.y	4955.73
DMSO	ROI.24.y	4855.83
DMSO	ROI.25.y	3960.68
DMSO	ROI.26.y	5695.62
DMSO	ROI.27.y	3075.04
DMSO	ROI.28.y	3852.29
DMSO	ROI.29.y	4916.83
DMSO	ROI.30.y	3140.72
DMSO	ROI.31.y	2136.56
DMSO	ROI.32.y	6139.4
DMSO	ROI.33.y	4059.95
DMSO	ROI.34.y	5226.45
DMSO	ROI.35.y	5220.65
DMSO	ROI.36.y	4181.82
DMSO	ROI.37.y	7777.11
DMSO	ROI.38.y	4818.71
DMSO	ROI.39.y	2814.83
DMSO	ROI.40.y	4376.82
DMSO	ROI.41.y	4487.59
DMSO	ROI.42.y	3123.25
DMSO	ROI.43.y	3702.35
DMSO	ROI.44.y	15312.4
DMSO	ROI.45.y	3439.39
DMSO	ROI.46.y	890.268
DMSO	ROI.1	3289.79
DMSO	ROI.2	4671.95
DMSO	ROI.3	3955.62
DMSO	ROI.4	3817.12
DMSO	ROI.5	4255.22
DMSO	ROI.6	3500.88
DMSO	ROI.7	4419.43
DMSO	ROI.8	3022.56
DMSO	ROI.9	5176.98
DMSO	ROI.10	6357.01
DMSO	ROI.11	2659.5
DMSO	ROI.12	3154.81
DMSO	ROI.13	2139.83
DMSO	ROI.14	7246.04
DMSO	ROI.15	6026.29
DMSO	ROI.16	2059.76
DMSO	ROI.17	9649.01
DMSO	ROI.18	5173.79
DMSO	ROI.19	7319.35
DMSO	ROI.20	5707.22
DMSO	ROI.21	3735.43
DMSO	ROI.22	2062.23
DMSO	ROI.23	1792.62
DMSO	ROI.24	2711.15
DMSO	ROI.25	3230.25
DMSO	ROI.26	2123.85
DMSO	ROI.27	2229.91
DMSO	ROI.28	5552.07
DMSO	ROI.29	4268.12
DMSO	ROI.30	2510.94
DMSO	ROI.31	3754.16
DMSO	ROI.32	3215.61
DMSO	ROI.33	2993.86
DMSO	ROI.34	7587.33
DMSO	ROI.35	5240.85
DMSO	ROI.36	3307.23
DMSO	ROI.37	3574.68
DMSO	ROI.38	5047.75
DMSO	ROI.39	8508.14
DMSO	ROI.40	5589.66
DMSO	ROI.41	8239.52
DMSO	ROI.42	3297.93
DMSO	ROI.43	8708.78
DMSO	ROI.44	973.263
DMSO	ROI.45	8087.6
DMSO	ROI.46	4784.66
DMSO	ROI.47.y	1747
DMSO	ROI.48.y	2014.42
DMSO	ROI.49.y	5611.96
DMSO	ROI.50.y	12329.1
DMSO	ROI.51.y	4139.27
DMSO	ROI.52.y	1926.7
DMSO	ROI.53.y	12127.7
DMSO	ROI.54.y	2029.8
DMSO	ROI.55.y	5828.92
DMSO	ROI.56.y	2841.68
DMSO	ROI.57	8606.07
DMSO	ROI.58	7242.79
DMSO	ROI.59	3555.78
DMSO	ROI.60	2337.84
DMSO	ROI.61	1794.97
DMSO	ROI.62	2474.64
DMSO	ROI.63	3447.63
1G244	ROI.1.x	6042.74
1G244	ROI.2.x	6919.79
1G244	ROI.3.x	6183.35
1G244	ROI.4.x	3222.29
1G244	ROI.5.x	4292.79
1G244	ROI.6.x	4573.36
1G244	ROI.7.x	3976.19
1G244	ROI.8.x	7211.37
1G244	ROI.9.x	6391.52
1G244	ROI.10.x	5640.55
1G244	ROI.11.x	3763.13
1G244	ROI.12.x	18384.5
1G244	ROI.13.x	15715.8
1G244	ROI.14.x	6370.14
1G244	ROI.15.x	4718.32
1G244	ROI.16.x	3220.81
1G244	ROI.17.x	17777.2
1G244	ROI.18.x	6500.17
1G244	ROI.19.x	10070.1
1G244	ROI.20.x	1994.92
1G244	ROI.21.x	4691.87
1G244	ROI.22.x	12119.9
1G244	ROI.23.x	2670.72
1G244	ROI.24.x	2204.93
1G244	ROI.25.x	15153.6
1G244	ROI.26.x	5898.38
1G244	ROI.27.x	6458.51
1G244	ROI.28.x	8466.1
1G244	ROI.29.x	7621.78
1G244	ROI.30.x	4368.31
1G244	ROI.31.x	15544.5
1G244	ROI.32.x	7497.42
1G244	ROI.33.x	17629.2
1G244	ROI.34.x	13605.9
1G244	ROI.35.x	10398.7
1G244	ROI.36.x	10114.4
1G244	ROI.37.x	4827.8
1G244	ROI.38.x	9328.59
1G244	ROI.39.x	8669.48
1G244	ROI.40.x	8215.12
1G244	ROI.41.x	6716.88
1G244	ROI.42.x	2840.62
1G244	ROI.43.x	14106.1
1G244	ROI.44.x	3462.04
1G244	ROI.45.x	12164.2
1G244	ROI.46.x	4639.76
1G244	ROI.47.x	3269.68
1G244	ROI.1.y	5868.61
1G244	ROI.2.y	5286.85
1G244	ROI.3.y	4149.57
1G244	ROI.4.y	6277.41
1G244	ROI.5.y	8050.66
1G244	ROI.6.y	10882.6
1G244	ROI.7.y	9316.99
1G244	ROI.8.y	5340.37
1G244	ROI.9.y	11320.7
1G244	ROI.10.y	12210.9
1G244	ROI.11.y	11780.8
1G244	ROI.12.y	8632.2
1G244	ROI.13.y	5601.87
1G244	ROI.14.y	8709.46
1G244	ROI.15.y	5426.53
1G244	ROI.16.y	7074.65
1G244	ROI.17.y	9324
1G244	ROI.18.y	3436.12
1G244	ROI.19.y	5917.62
1G244	ROI.20.y	5042.41
1G244	ROI.21.y	5872.37
1G244	ROI.22.y	4576.62
1G244	ROI.23.y	3835.07
1G244	ROI.24.y	10438.7
1G244	ROI.25.y	15559.7
1G244	ROI.26.y	7888.88
1G244	ROI.27.y	6824.93
1G244	ROI.28.y	8224.37
1G244	ROI.29.y	5723.91
1G244	ROI.30.y	10435.8
1G244	ROI.31.y	7231.81
1G244	ROI.32.y	11478.8
1G244	ROI.33.y	4050.82
1G244	ROI.34.y	14040.5
1G244	ROI.35.y	3546.6
1G244	ROI.36.y	7005.75
1G244	ROI.37.y	4688.39
1G244	ROI.38.y	8036.98
1G244	ROI.39.y	7438.36
1G244	ROI.40.y	3152.34
1G244	ROI.1	5604.38
1G244	ROI.2	6111.13
1G244	ROI.3	17930
1G244	ROI.4	4957.78
1G244	ROI.5	7274.32
1G244	ROI.6	10268.6
1G244	ROI.7	5418.02
1G244	ROI.8	5752.82
1G244	ROI.9	7284.27
1G244	ROI.10	8083.6
1G244	ROI.11	7410.41
1G244	ROI.12	4038.25
1G244	ROI.13	10225.1
1G244	ROI.14	7147.57
1G244	ROI.15	6865.63
1G244	ROI.16	4326.92
1G244	ROI.17	4958.7
1G244	ROI.18	6157.74
1G244	ROI.19	8085.98
1G244	ROI.20	8015.34
1G244	ROI.21	5677.55
1G244	ROI.22	3530.11
1G244	ROI.23	2902.88
1G244	ROI.24	4681.41
1G244	ROI.25	6491.5
1G244	ROI.26	7983.3
1G244	ROI.27	4163.12
1G244	ROI.28	6770.09
1G244	ROI.29	2888.99
1G244	ROI.30	10488.3
1G244	ROI.31	5879.04
1G244	ROI.32	11376.2
1G244	ROI.33	3112.32
1G244	ROI.34	7345.97
1G244	ROI.35	6873.45
1G244	ROI.36	10265.9
1G244	ROI.37	4641.38
1G244	ROI.38	8051.03
1G244	ROI.39	8093.6
1G244	ROI.40	6714.38
1G244	ROI.41.y	6861.8
1G244	ROI.42.y	4433.69
1G244	ROI.43.y	8734.51
1G244	ROI.44.y	6560.78
1G244	ROI.45.y	12735.4
1G244	ROI.46.y	9486.92
1G244	ROI.47.y	10613.6
1G244	ROI.48	7818.8
1G244	ROI.49	16089.8
1G244	ROI.50	7235.44
1G244	ROI.51	5302.29
1G244	ROI.52	11663.7
1G244	ROI.53	5406.21
1G244	ROI.54	3126.67
1G244	ROI.55	5526.51
1G244	ROI.56	10528.4
1G244	ROI.57	6408.01
1G244	ROI.58	6699.76
1G244	ROI.59	10054.8
1G244	ROI.60	14051.3
1G244	ROI.61	5868.19
Sitagliptin	ROI.1.x	14581.4
Sitagliptin	ROI.2.x	8208.69
Sitagliptin	ROI.3.x	2478.16
Sitagliptin	ROI.4.x	3103.41
Sitagliptin	ROI.5.x	3039.74
Sitagliptin	ROI.6.x	2717.86
Sitagliptin	ROI.7.x	4192.85
Sitagliptin	ROI.8.x	3971.76
Sitagliptin	ROI.9.x	4433.01
Sitagliptin	ROI.10.x	8373.15
Sitagliptin	ROI.11.x	13620.7
Sitagliptin	ROI.12.x	9326.65
Sitagliptin	ROI.13.x	4949.56
Sitagliptin	ROI.14.x	3774.28
Sitagliptin	ROI.15.x	3442.39
Sitagliptin	ROI.16.x	4982.67
Sitagliptin	ROI.17.x	4783.94
Sitagliptin	ROI.18.x	6810.37
Sitagliptin	ROI.19.x	6060.1
Sitagliptin	ROI.20.x	3988.61
Sitagliptin	ROI.21.x	6372.35
Sitagliptin	ROI.22.x	7317.17
Sitagliptin	ROI.23.x	4518.61
Sitagliptin	ROI.24.x	5127.24
Sitagliptin	ROI.25.x	5895.4
Sitagliptin	ROI.26.x	3346.28
Sitagliptin	ROI.27.x	4642.72
Sitagliptin	ROI.28.x	11145.2
Sitagliptin	ROI.29.x	4768.68
Sitagliptin	ROI.30.x	5368.41
Sitagliptin	ROI.31.x	8529.95
Sitagliptin	ROI.32.x	9502.97
Sitagliptin	ROI.33.x	4392.1
Sitagliptin	ROI.34.x	8818.6
Sitagliptin	ROI.35.x	13227.9
Sitagliptin	ROI.36.x	12664.9
Sitagliptin	ROI.37.x	3331.29
Sitagliptin	ROI.38.x	3198.72
Sitagliptin	ROI.39.x	3552.26
Sitagliptin	ROI.40.x	7618.06
Sitagliptin	ROI.41.x	5043.52
Sitagliptin	ROI.42.x	6326.53
Sitagliptin	ROI.43.x	8288.56
Sitagliptin	ROI.44.x	4347.06
Sitagliptin	ROI.45.x	5429.83
Sitagliptin	ROI.46.x	8579.65
Sitagliptin	ROI.47.x	7147.58
Sitagliptin	ROI.1.y	2053.75
Sitagliptin	ROI.2.y	1189.57
Sitagliptin	ROI.3.y	4309.58
Sitagliptin	ROI.4.y	6615.28
Sitagliptin	ROI.5.y	9283.06
Sitagliptin	ROI.6.y	9813.35
Sitagliptin	ROI.7.y	4343.57
Sitagliptin	ROI.8.y	3531.13
Sitagliptin	ROI.9.y	3844.74
Sitagliptin	ROI.10.y	2028.96
Sitagliptin	ROI.11.y	5119.92
Sitagliptin	ROI.12.y	2379.09
Sitagliptin	ROI.13.y	3019.73
Sitagliptin	ROI.14.y	3849.2
Sitagliptin	ROI.15.y	2764.83
Sitagliptin	ROI.18.y	5802.1
Sitagliptin	ROI.19.y	2481.39
Sitagliptin	ROI.20.y	3078.24
Sitagliptin	ROI.21.y	3051.1
Sitagliptin	ROI.22.y	3361.84
Sitagliptin	ROI.23.y	2048.94
Sitagliptin	ROI.24.y	2034.28
Sitagliptin	ROI.25.y	2227.75
Sitagliptin	ROI.26.y	6327.11
Sitagliptin	ROI.27.y	8125.03
Sitagliptin	ROI.28.y	4885.12
Sitagliptin	ROI.29.y	5782.81
Sitagliptin	ROI.30.y	7902.43
Sitagliptin	ROI.31.y	4789.29
Sitagliptin	ROI.32.y	2334.36
Sitagliptin	ROI.33.y	1705.33
Sitagliptin	ROI.34.y	8889.95
Sitagliptin	ROI.35.y	4027.14
Sitagliptin	ROI.36.y	7097.83
Sitagliptin	ROI.37.y	4357.73
Sitagliptin	ROI.38.y	8807.86
Sitagliptin	ROI.1	5984.27
Sitagliptin	ROI.2	2582.2
Sitagliptin	ROI.3	3871.85
Sitagliptin	ROI.4	3860.76
Sitagliptin	ROI.5	6584.96
Sitagliptin	ROI.6	3358.58
Sitagliptin	ROI.7	4178.96
Sitagliptin	ROI.8	3138.6
Sitagliptin	ROI.9	4923.01
Sitagliptin	ROI.10	4595.82
Sitagliptin	ROI.11	4777.13
Sitagliptin	ROI.12	5411.83
Sitagliptin	ROI.13	7241.42
Sitagliptin	ROI.14	5158.69
Sitagliptin	ROI.15	5596.66
Sitagliptin	ROI.16.y	6775.27
Sitagliptin	ROI.17.y	3642.28
Sitagliptin	ROI.18	5177.87
Sitagliptin	ROI.19	5442.43
Sitagliptin	ROI.20	3907.25
Sitagliptin	ROI.21	7009.17
Sitagliptin	ROI.22	7594.82
Sitagliptin	ROI.23	2378.36
Sitagliptin	ROI.24	5328.33
Sitagliptin	ROI.25	6016.31
Sitagliptin	ROI.26	1995.23
Sitagliptin	ROI.27	2249.34
Sitagliptin	ROI.28	3174.95
Sitagliptin	ROI.29	5044.11
Sitagliptin	ROI.30	4062.29
Sitagliptin	ROI.31	3202.33
Sitagliptin	ROI.32	5216.13
Sitagliptin	ROI.33	10443.3
Sitagliptin	ROI.34	6997.43
Sitagliptin	ROI.35	3679.26
Sitagliptin	ROI.36	12675
Sitagliptin	ROI.37	5542.26
Sitagliptin	ROI.38	4483.49
Sitagliptin	ROI.39.y	3245.01
Sitagliptin	ROI.40.y	3002.86
Sitagliptin	ROI.41.y	1979.75
Sitagliptin	ROI.42.y	4058.46
Sitagliptin	ROI.43.y	5266.4
Sitagliptin	ROI.44.y	3718.87
Sitagliptin	ROI.45.y	3517.2
Sitagliptin	ROI.46.y	5033.59
Sitagliptin	ROI.47.y	7277.67
Sitagliptin	ROI.48	1990.58
Sitagliptin	ROI.49	2359.74
Sitagliptin	ROI.50	3103.01
Sitagliptin	ROI.51	4687.48
Sitagliptin	ROI.52	3606.31
Sitagliptin	ROI.53	4401.1
Sitagliptin	ROI.54	4385.45
Sitagliptin	ROI.55	7178.69
Sitagliptin	ROI.56	443.839
Sitagliptin	ROI.57	11268.4
Sitagliptin	ROI.58	2840.75
Sitagliptin	ROI.59	2357.03
Sitagliptin	ROI.60	5560.66
KYP-2047	ROI.1.x	2064.03
KYP-2047	ROI.2.x	2988.99
KYP-2047	ROI.3.x	2865.3
KYP-2047	ROI.4.x	12522.9
KYP-2047	ROI.5.x	2511.59
KYP-2047	ROI.6.x	2994.66
KYP-2047	ROI.7.x	5433.95
KYP-2047	ROI.8.x	4984.93
KYP-2047	ROI.9.x	8457.06
KYP-2047	ROI.10.x	2888.65
KYP-2047	ROI.11.x	3543.43
KYP-2047	ROI.12.x	6905.87
KYP-2047	ROI.13.x	2867.9
KYP-2047	ROI.14.x	8349.72
KYP-2047	ROI.15.x	2311.23
KYP-2047	ROI.16.x	4628.78
KYP-2047	ROI.17.x	1914.37
KYP-2047	ROI.18.x	2502.35
KYP-2047	ROI.19.x	4473.93
KYP-2047	ROI.20.x	4914.62
KYP-2047	ROI.21.x	2516.57
KYP-2047	ROI.22.x	8706.78
KYP-2047	ROI.23.x	4613.79
KYP-2047	ROI.24.x	3150
KYP-2047	ROI.25.x	4801.25
KYP-2047	ROI.26.x	7532.91
KYP-2047	ROI.27.x	6252.37
KYP-2047	ROI.28.x	632.296
KYP-2047	ROI.29.x	6167.49
KYP-2047	ROI.30.x	1876.47
KYP-2047	ROI.31.x	2757.82
KYP-2047	ROI.32.x	7461.29
KYP-2047	ROI.33.x	5516.93
KYP-2047	ROI.34.x	5384.56
KYP-2047	ROI.35.x	12793.2
KYP-2047	ROI.36.x	7617.83
KYP-2047	ROI.37.x	4047.86
KYP-2047	ROI.38.x	4086.89
KYP-2047	ROI.39.x	3614.33
KYP-2047	ROI.40.x	5397.17
KYP-2047	ROI.1.y	2332.61
KYP-2047	ROI.2.y	7407.27
KYP-2047	ROI.3.y	1220.97
KYP-2047	ROI.4.y	1452.97
KYP-2047	ROI.5.y	5850.82
KYP-2047	ROI.6.y	1357
KYP-2047	ROI.7.y	2498.89
KYP-2047	ROI.8.y	4891.36
KYP-2047	ROI.9.y	3416.5
KYP-2047	ROI.10.y	3081.35
KYP-2047	ROI.11.y	14470.1
KYP-2047	ROI.12.y	4517.4
KYP-2047	ROI.13.y	521.727
KYP-2047	ROI.14.y	1498.31
KYP-2047	ROI.15.y	3400.15
KYP-2047	ROI.16.y	2659.57
KYP-2047	ROI.17.y	2618.43
KYP-2047	ROI.18.y	3944.36
KYP-2047	ROI.19.y	2438.78
KYP-2047	ROI.20.y	6541.53
KYP-2047	ROI.21.y	3100.1
KYP-2047	ROI.22.y	2263.14
KYP-2047	ROI.23.y	6754.73
KYP-2047	ROI.24.y	4538.11
KYP-2047	ROI.25.y	3535.98
KYP-2047	ROI.26.y	4259.18
KYP-2047	ROI.27.y	4923.87
KYP-2047	ROI.28.y	8781.97
KYP-2047	ROI.29.y	1303.41
KYP-2047	ROI.30.y	716.492
KYP-2047	ROI.31.y	607.884
KYP-2047	ROI.32.y	1979.92
KYP-2047	ROI.33.y	7841.09
KYP-2047	ROI.34.y	6231.91
KYP-2047	ROI.35.y	14134
KYP-2047	ROI.36.y	3268.72
KYP-2047	ROI.37.y	1426.89
KYP-2047	ROI.38.y	4126.15
KYP-2047	ROI.39.y	9802.5
KYP-2047	ROI.40.y	10674.9
KYP-2047	ROI.41	12599.1
KYP-2047	ROI.1	2696.89
KYP-2047	ROI.2	2227.9
KYP-2047	ROI.3	1681.99
KYP-2047	ROI.4	5962.67
KYP-2047	ROI.5	3110.43
KYP-2047	ROI.6	1572.11
KYP-2047	ROI.7	1352.01
KYP-2047	ROI.8	3065.19
KYP-2047	ROI.9	8611.35
KYP-2047	ROI.10	4203.17
KYP-2047	ROI.11	4598.96
KYP-2047	ROI.12	3242.26
KYP-2047	ROI.13	5145.7
KYP-2047	ROI.14	3223.01
KYP-2047	ROI.15	2275.06
KYP-2047	ROI.16	3501.13
KYP-2047	ROI.17	5018.38
KYP-2047	ROI.18	7579.07
KYP-2047	ROI.19	3145.99
KYP-2047	ROI.20	2698.23
KYP-2047	ROI.21	3908.38
KYP-2047	ROI.22	2468.01
KYP-2047	ROI.23	4178.2
KYP-2047	ROI.24	9369.48
KYP-2047	ROI.25	6431.23
KYP-2047	ROI.26	6179.39
KYP-2047	ROI.27	3011
KYP-2047	ROI.28	2874.88
KYP-2047	ROI.29	9014.14
KYP-2047	ROI.30	2329.48
KYP-2047	ROI.31	6845.86
KYP-2047	ROI.32	2408.45
KYP-2047	ROI.33	2606.96
KYP-2047	ROI.34	4977.74
KYP-2047	ROI.35	1440.65
KYP-2047	ROI.36	3762.64
KYP-2047	ROI.37	11626.2
KYP-2047	ROI.38	4209.73
KYP-2047	ROI.39	8678.27
KYP-2047	ROI.40	9260.25
MG132	ROI.1.x	2035.16
MG132	ROI.2.x	6347.74
MG132	ROI.3.x	8926.8
MG132	ROI.4.x	8279.06
MG132	ROI.5.x	5684.33
MG132	ROI.6.x	3647.53
MG132	ROI.7.x	5878.88
MG132	ROI.8.x	9639.39
MG132	ROI.9.x	3939.09
MG132	ROI.10.x	3659.66
MG132	ROI.11.x	5603.18
MG132	ROI.12.x	4429.74
MG132	ROI.14.x	3464.31
MG132	ROI.15.x	8391.56
MG132	ROI.16.x	4035.73
MG132	ROI.17.x	4632.66
MG132	ROI.18.x	1943.16
MG132	ROI.19.x	5107.01
MG132	ROI.20.x	1096.39
MG132	ROI.21.x	2228.97
MG132	ROI.1.y	1914.85
MG132	ROI.2.y	5263.12
MG132	ROI.3.y	9141.06
MG132	ROI.4.y	7948.5
MG132	ROI.5.y	9439.58
MG132	ROI.6.y	3902.27
MG132	ROI.7.y	5908.56
MG132	ROI.8.y	4564.17
MG132	ROI.9.y	1433.35
MG132	ROI.10.y	7853.17
MG132	ROI.11.y	2256.83
MG132	ROI.12.y	2643.14
MG132	ROI.13.x	9304.1
MG132	ROI.14.y	6992
MG132	ROI.15.y	3396.49
MG132	ROI.16.y	3732.38
MG132	ROI.17.y	4402.97
MG132	ROI.18.y	4360.14
MG132	ROI.19.y	10405.7
MG132	ROI.20.y	6049.1
MG132	ROI.21.y	4269.39
MG132	ROI.22.x	9476.37
MG132	ROI.23.x	7339.28
MG132	ROI.24.x	8653.17
MG132	ROI.25.x	6124.06
MG132	ROI.26.x	5720.78
MG132	ROI.27.x	1152.9
MG132	ROI.1.x.1	5158.35
MG132	ROI.2.x.1	6236.71
MG132	ROI.3.x.1	5915.97
MG132	ROI.4.x.1	7076.25
MG132	ROI.5.x.1	6747.45
MG132	ROI.6.x.1	6178.11
MG132	ROI.7.x.1	6647.4
MG132	ROI.8.x.1	11715.1
MG132	ROI.9.x.1	3446.97
MG132	ROI.10.x.1	9907.65
MG132	ROI.11.x.1	10085.1
MG132	ROI.12.x.1	6734.58
MG132	ROI.13.y	13789.7
MG132	ROI.14.x.1	8779.27
MG132	ROI.15.x.1	3302.58
MG132	ROI.16.x.1	3844.02
MG132	ROI.17.x.1	8712.93
MG132	ROI.18.x.1	5909.97
MG132	ROI.19.x.1	6478.21
MG132	ROI.20.x.1	8169.05
MG132	ROI.21.x.1	794.22
MG132	ROI.22.y	17537
MG132	ROI.24.y	10314.2
MG132	ROI.25.y	12335
MG132	ROI.26.y	7695.98
MG132	ROI.27.y	3207.06
MG132	ROI.28.x	6275.11
MG132	ROI.29.x	15870.6
MG132	ROI.30.x	6514.7
MG132	ROI.31.x	5606.32
MG132	ROI.32.x	9618.43
MG132	ROI.33.x	5002.14
MG132	ROI.34.x	8631.14
MG132	ROI.35.x	4682.45
MG132	ROI.36.x	431.46
MG132	ROI.37.x	9387.44
MG132	ROI.38.x	14011.4
MG132	ROI.39	7760.16
MG132	ROI.1.y.1	4760.21
MG132	ROI.2.y.1	3401.32
MG132	ROI.3.y.1	4039.11
MG132	ROI.4.y.1	3160.1
MG132	ROI.5.y.1	4925.94
MG132	ROI.6.y.1	11625.6
MG132	ROI.7.y.1	6775.69
MG132	ROI.8.y.1	8979.37
MG132	ROI.9.y.1	3701.35
MG132	ROI.10.y.1	3167.82
MG132	ROI.11.y.1	7429.4
MG132	ROI.12.y.1	3309.46
MG132	ROI.13.x.1	2509.33
MG132	ROI.14.y.1	4380.4
MG132	ROI.15.y.1	5610.21
MG132	ROI.16.y.1	5136.62
MG132	ROI.17.y.1	3661.53
MG132	ROI.18.y.1	3872.3
MG132	ROI.19.y.1	9018.77
MG132	ROI.20.y.1	8256.13
MG132	ROI.21.y.1	2993.17
MG132	ROI.22.x.1	7569.25
MG132	ROI.23.y	3976.17
MG132	ROI.24.x.1	6755.03
MG132	ROI.25.x.1	9400
MG132	ROI.26.x.1	5445.88
MG132	ROI.27.x.1	3610.42
MG132	ROI.28.y	3113.45
MG132	ROI.29.y	11699.8
MG132	ROI.30.y	2573.26
MG132	ROI.31.y	19266.4
MG132	ROI.32.y	11776.3
MG132	ROI.33.y	4911.72
MG132	ROI.34.y	4767.51
MG132	ROI.35.y	8907.75
MG132	ROI.36.y	5612.18
MG132	ROI.37.y	5363.7
MG132	ROI.38.y	7457.75
MG132	ROI.2.x.2	17439.3
MG132	ROI.3.x.2	3157.04
MG132	ROI.4.x.2	4863.34
MG132	ROI.5.x.2	5334.46
MG132	ROI.6.x.2	7369.38
MG132	ROI.7.x.2	7323.19
MG132	ROI.8.x.2	10939
MG132	ROI.9.x.2	2048.8
MG132	ROI.10.x.2	5084.34
MG132	ROI.11	4751.93
MG132	ROI.12.x.2	3752.33
MG132	ROI.13.y.1	14636.1
MG132	ROI.14.x.2	8153.44
MG132	ROI.15	6019.24
MG132	ROI.16.x.2	7395.03
MG132	ROI.17	4372.58
MG132	ROI.18	1532.03
MG132	ROI.19	3474.18
MG132	ROI.20	5905.68
MG132	ROI.21	5898.86
MG132	ROI.22.y.1	7352.12
MG132	ROI.23	3363.57
MG132	ROI.24.y.1	12235.4
MG132	ROI.25.y.1	1054.2
MG132	ROI.26.y.1	4901.85
MG132	ROI.27.y.1	2370.2
MG132	ROI.28	8550.3
MG132	ROI.29	4546.57
MG132	ROI.30	4819.42
MG132	ROI.31	6671.6
MG132	ROI.32	5445.44
MG132	ROI.33	7992.11
MG132	ROI.34	8709.11
MG132	ROI.35	21704.6
MG132	ROI.36	4175.33
MG132	ROI.1	2539.45
MG132	ROI.2.y.2	2193.74
MG132	ROI.3.y.2	3909.98
MG132	ROI.4.y.2	3551.46
MG132	ROI.5.y.2	4527.25
MG132	ROI.6.y.2	5395.3
MG132	ROI.7.y.2	10236.6
MG132	ROI.8.y.2	6929.3
MG132	ROI.9.y.2	3997.54
MG132	ROI.10.y.2	4764.36
MG132	ROI.12.y.2	8812.72
MG132	ROI.13	1745.77
MG132	ROI.14.y.2	10431.9
MG132	ROI.16.y.2	674.709

## Sheet: FigS3B_DPP9-KO_mKate2
ID	ROI (= individual cell)	mKate2
DMSO	ROI.1.x	2569.5			Mean mKate2	n
DMSO	ROI.2.x	1648.27		DMSO	4280.32	165
DMSO	ROI.3.x	6313.04		1G244	3516.57	148
DMSO	ROI.4.x	4032.45		Sitagliptin	4525.16	143
DMSO	ROI.5.x	7589.72		KYP-2047	5932.72	121
DMSO	ROI.6.x	5212.36		MG132	4162.36	172
DMSO	ROI.7.x	7422.4
DMSO	ROI.8.x	5466.73
DMSO	ROI.9.x	3552.52
DMSO	ROI.10.x	1669.31
DMSO	ROI.11.x	2755.44
DMSO	ROI.12.x	1546.35
DMSO	ROI.13.x	3402.63
DMSO	ROI.14.x	3214.23
DMSO	ROI.15.x	3490.12
DMSO	ROI.16.x	5314.92
DMSO	ROI.17.x	4943.46
DMSO	ROI.18.x	2588.7
DMSO	ROI.19.x	2246.7
DMSO	ROI.20.x	2282.2
DMSO	ROI.21.x	8538.1
DMSO	ROI.22.x	4636.36
DMSO	ROI.23.x	1851.49
DMSO	ROI.24.x	5317.2
DMSO	ROI.25.x	1393.41
DMSO	ROI.26.x	4373.63
DMSO	ROI.27.x	6107.02
DMSO	ROI.28.x	8017.39
DMSO	ROI.29.x	3056.94
DMSO	ROI.30.x	8618.55
DMSO	ROI.31.x	2724.12
DMSO	ROI.32.x	4067.2
DMSO	ROI.33.x	1641.49
DMSO	ROI.34.x	2646.2
DMSO	ROI.35.x	5087.95
DMSO	ROI.36.x	1787.73
DMSO	ROI.37.x	5807.09
DMSO	ROI.38.x	10317.9
DMSO	ROI.39.x	2865.17
DMSO	ROI.40.x	3359.98
DMSO	ROI.41.x	4983.46
DMSO	ROI.42.x	5331.93
DMSO	ROI.43.x	6865
DMSO	ROI.44.x	4674.35
DMSO	ROI.45.x	1202.53
DMSO	ROI.46.x	1073.84
DMSO	ROI.47.x	278.061
DMSO	ROI.48.x	4053.49
DMSO	ROI.49.x	2111.41
DMSO	ROI.50.x	1177.6
DMSO	ROI.51.x	5106.28
DMSO	ROI.52.x	6917.69
DMSO	ROI.53.x	2413.39
DMSO	ROI.54.x	2611.58
DMSO	ROI.55.x	2362.59
DMSO	ROI.56.x	3244.21
DMSO	ROI.1.y	2502.62
DMSO	ROI.2.y	5344.65
DMSO	ROI.3.y	9062.36
DMSO	ROI.4.y	5873.02
DMSO	ROI.5.y	1146.37
DMSO	ROI.6.y	1036.72
DMSO	ROI.7.y	5789.71
DMSO	ROI.8.y	9547.32
DMSO	ROI.9.y	7052.69
DMSO	ROI.10.y	2290.38
DMSO	ROI.11.y	2821.65
DMSO	ROI.12.y	3307.95
DMSO	ROI.13.y	3049.73
DMSO	ROI.14.y	2741.02
DMSO	ROI.15.y	2514.62
DMSO	ROI.16.y	1730.58
DMSO	ROI.17.y	5130.18
DMSO	ROI.18.y	3892
DMSO	ROI.19.y	5220.37
DMSO	ROI.20.y	5664.34
DMSO	ROI.21.y	9671.17
DMSO	ROI.22.y	2862.95
DMSO	ROI.23.y	3860.06
DMSO	ROI.24.y	4011.9
DMSO	ROI.25.y	3142.44
DMSO	ROI.26.y	4329.26
DMSO	ROI.27.y	2500.65
DMSO	ROI.28.y	3771.41
DMSO	ROI.29.y	4024.17
DMSO	ROI.30.y	2661.12
DMSO	ROI.31.y	2356.26
DMSO	ROI.32.y	5374.73
DMSO	ROI.33.y	3001.6
DMSO	ROI.34.y	5847.7
DMSO	ROI.35.y	4814.45
DMSO	ROI.36.y	3360.81
DMSO	ROI.37.y	8604.14
DMSO	ROI.38.y	3324.01
DMSO	ROI.39.y	5193.31
DMSO	ROI.40.y	7697.36
DMSO	ROI.41.y	6258.8
DMSO	ROI.42.y	3390.74
DMSO	ROI.43.y	4370.72
DMSO	ROI.44.y	16393.6
DMSO	ROI.45.y	2778.94
DMSO	ROI.46.y	710.43
DMSO	ROI.1	1680.45
DMSO	ROI.2	4189.64
DMSO	ROI.3	3132.75
DMSO	ROI.4	4100.06
DMSO	ROI.5	5531.23
DMSO	ROI.6	4602.08
DMSO	ROI.7	2569.19
DMSO	ROI.8	1566.76
DMSO	ROI.9	5858.64
DMSO	ROI.10	5777.98
DMSO	ROI.11	1043.28
DMSO	ROI.12	1668.03
DMSO	ROI.13	1376.51
DMSO	ROI.14	6307.35
DMSO	ROI.15	5078.37
DMSO	ROI.16	2684.65
DMSO	ROI.17	10066.5
DMSO	ROI.18	5303.14
DMSO	ROI.19	9976.52
DMSO	ROI.20	5963.15
DMSO	ROI.21	6137.78
DMSO	ROI.22	2264.71
DMSO	ROI.23	2054.58
DMSO	ROI.24	2918.6
DMSO	ROI.25	2482.53
DMSO	ROI.26	1169.24
DMSO	ROI.27	1721.08
DMSO	ROI.28	5262.24
DMSO	ROI.29	3475.61
DMSO	ROI.30	1688.9
DMSO	ROI.31	3192.34
DMSO	ROI.32	2897.48
DMSO	ROI.33	2374.13
DMSO	ROI.34	4831.13
DMSO	ROI.35	3292.58
DMSO	ROI.36	2993.53
DMSO	ROI.37	2935.12
DMSO	ROI.38	7114.61
DMSO	ROI.39	11184.9
DMSO	ROI.40	5720.82
DMSO	ROI.41	7914.53
DMSO	ROI.42	3010.05
DMSO	ROI.43	6759.47
DMSO	ROI.44	2303.2
DMSO	ROI.45	8301.73
DMSO	ROI.46	3527.4
DMSO	ROI.47.y	1835.18
DMSO	ROI.48.y	1871.26
DMSO	ROI.49.y	7351.81
DMSO	ROI.50.y	12560.8
DMSO	ROI.51.y	3949.17
DMSO	ROI.52.y	2160.25
DMSO	ROI.53.y	9520.5
DMSO	ROI.54.y	1594.66
DMSO	ROI.55.y	6361.59
DMSO	ROI.56.y	2216.1
DMSO	ROI.57	6639.91
DMSO	ROI.58	6794.85
DMSO	ROI.59	4835.24
DMSO	ROI.60	1962.06
DMSO	ROI.61	1306.16
DMSO	ROI.62	3391.81
DMSO	ROI.63	1983.22
1G244	ROI.1.x	2763.24
1G244	ROI.2.x	3756.59
1G244	ROI.3.x	2576.73
1G244	ROI.4.x	1047.74
1G244	ROI.5.x	1293.23
1G244	ROI.6.x	1452.44
1G244	ROI.7.x	1639.01
1G244	ROI.8.x	3132.69
1G244	ROI.9.x	2689.61
1G244	ROI.10.x	3223.92
1G244	ROI.11.x	2024.96
1G244	ROI.12.x	9917.58
1G244	ROI.13.x	6710.36
1G244	ROI.14.x	4366.98
1G244	ROI.15.x	1819.58
1G244	ROI.16.x	1562.71
1G244	ROI.17.x	9130.07
1G244	ROI.18.x	2476.01
1G244	ROI.19.x	4393.56
1G244	ROI.20.x	999.884
1G244	ROI.21.x	2090.19
1G244	ROI.22.x	7665.67
1G244	ROI.23.x	773.797
1G244	ROI.24.x	644.01
1G244	ROI.25.x	7251.17
1G244	ROI.26.x	2419.34
1G244	ROI.27.x	2680.87
1G244	ROI.28.x	4662.29
1G244	ROI.29.x	3413.47
1G244	ROI.30.x	2446.71
1G244	ROI.31.x	6538.64
1G244	ROI.32.x	3796.22
1G244	ROI.33.x	7543.62
1G244	ROI.34.x	5836.32
1G244	ROI.35.x	3248.42
1G244	ROI.36.x	6391.45
1G244	ROI.37.x	1995.21
1G244	ROI.38.x	3934.8
1G244	ROI.39.x	2909.31
1G244	ROI.40.x	4467.53
1G244	ROI.41.x	3522.99
1G244	ROI.42.x	985.642
1G244	ROI.43.x	3930.96
1G244	ROI.44.x	1568.15
1G244	ROI.45.x	9212.55
1G244	ROI.46.x	1870.6
1G244	ROI.47.x	1071.65
1G244	ROI.1.y	2589.88
1G244	ROI.2.y	2270.67
1G244	ROI.3.y	3015.73
1G244	ROI.4.y	4091.47
1G244	ROI.5.y	3250.55
1G244	ROI.6.y	5419.43
1G244	ROI.7.y	4132.01
1G244	ROI.8.y	2476.59
1G244	ROI.9.y	4711.47
1G244	ROI.10.y	6318.25
1G244	ROI.11.y	7065.39
1G244	ROI.12.y	3900.23
1G244	ROI.13.y	2148.98
1G244	ROI.14.y	3980.19
1G244	ROI.15.y	2372.44
1G244	ROI.16.y	3467.29
1G244	ROI.17.y	4860.32
1G244	ROI.18.y	1691.36
1G244	ROI.19.y	2504.13
1G244	ROI.20.y	1758.51
1G244	ROI.21.y	2148.38
1G244	ROI.22.y	1631.87
1G244	ROI.23.y	2081.38
1G244	ROI.24.y	5073.09
1G244	ROI.25.y	8857.61
1G244	ROI.26.y	2356.83
1G244	ROI.27.y	2754.51
1G244	ROI.28.y	3259.65
1G244	ROI.29.y	2070.81
1G244	ROI.30.y	4120.57
1G244	ROI.31.y	2262.48
1G244	ROI.32.y	4180.15
1G244	ROI.33.y	3078.76
1G244	ROI.34.y	9172.48
1G244	ROI.35.y	1279.45
1G244	ROI.36.y	2632.47
1G244	ROI.37.y	2314.12
1G244	ROI.38.y	2912.43
1G244	ROI.39.y	3015.95
1G244	ROI.40.y	1606.37
1G244	ROI.1	2347.15
1G244	ROI.2	2829.2
1G244	ROI.3	8432.78
1G244	ROI.4	2086.46
1G244	ROI.5	3871.82
1G244	ROI.6	5382.88
1G244	ROI.7	2389.51
1G244	ROI.8	2301.68
1G244	ROI.9	3182.02
1G244	ROI.10	3316.6
1G244	ROI.11	3227.28
1G244	ROI.12	1504.96
1G244	ROI.13	4774.68
1G244	ROI.14	2453.34
1G244	ROI.15	4005.58
1G244	ROI.16	1853.15
1G244	ROI.17	1976.84
1G244	ROI.18	2890.89
1G244	ROI.19	4314.58
1G244	ROI.20	4487.96
1G244	ROI.21	2631.31
1G244	ROI.22	980.488
1G244	ROI.23	1218.5
1G244	ROI.24	2014.2
1G244	ROI.25	2855.45
1G244	ROI.26	3870.93
1G244	ROI.27	1753.41
1G244	ROI.28	4471.01
1G244	ROI.29	1013.98
1G244	ROI.30	4180.67
1G244	ROI.31	2626.81
1G244	ROI.32	6163.35
1G244	ROI.33	1091.11
1G244	ROI.34	3240.27
1G244	ROI.35	3294.97
1G244	ROI.36	4587.68
1G244	ROI.37	1733.07
1G244	ROI.38	3333.29
1G244	ROI.39	3118.7
1G244	ROI.40	3726.13
1G244	ROI.41.y	4011.81
1G244	ROI.42.y	3089.94
1G244	ROI.43.y	3296.5
1G244	ROI.44.y	2462.96
1G244	ROI.45.y	6222.71
1G244	ROI.46.y	4782.2
1G244	ROI.47.y	5942.45
1G244	ROI.48	3591.1
1G244	ROI.49	8292.75
1G244	ROI.50	4105.34
1G244	ROI.51	2664.14
1G244	ROI.52	9051.22
1G244	ROI.53	2506.37
1G244	ROI.54	1278.29
1G244	ROI.55	1643.52
1G244	ROI.56	5156.52
1G244	ROI.57	2341.35
1G244	ROI.58	1777
1G244	ROI.59	4810.4
1G244	ROI.60	7098.13
1G244	ROI.61	2109.92
Sitagliptin	ROI.1.x	13538
Sitagliptin	ROI.2.x	6468.75
Sitagliptin	ROI.3.x	1918.51
Sitagliptin	ROI.4.x	2442.13
Sitagliptin	ROI.5.x	1916.33
Sitagliptin	ROI.6.x	1895.44
Sitagliptin	ROI.7.x	3483.38
Sitagliptin	ROI.8.x	2155.76
Sitagliptin	ROI.9.x	2099.57
Sitagliptin	ROI.10.x	8058.57
Sitagliptin	ROI.11.x	12662.5
Sitagliptin	ROI.12.x	6847.16
Sitagliptin	ROI.13.x	4470.18
Sitagliptin	ROI.14.x	3872.88
Sitagliptin	ROI.15.x	3946.45
Sitagliptin	ROI.16.x	4610.84
Sitagliptin	ROI.17.x	4003.19
Sitagliptin	ROI.18.x	6926.65
Sitagliptin	ROI.19.x	5727.76
Sitagliptin	ROI.20.x	4007.69
Sitagliptin	ROI.21.x	7062.1
Sitagliptin	ROI.22.x	5312.87
Sitagliptin	ROI.23.x	3166.07
Sitagliptin	ROI.24.x	3365.28
Sitagliptin	ROI.25.x	3756.82
Sitagliptin	ROI.26.x	2564.4
Sitagliptin	ROI.27.x	4791.59
Sitagliptin	ROI.28.x	15280.1
Sitagliptin	ROI.29.x	3670.41
Sitagliptin	ROI.30.x	3152.86
Sitagliptin	ROI.31.x	5933.4
Sitagliptin	ROI.32.x	10461.4
Sitagliptin	ROI.33.x	3073.11
Sitagliptin	ROI.34.x	7586.78
Sitagliptin	ROI.35.x	13015.7
Sitagliptin	ROI.36.x	11914.8
Sitagliptin	ROI.37.x	2146.12
Sitagliptin	ROI.38.x	2149.21
Sitagliptin	ROI.39.x	2735.72
Sitagliptin	ROI.40.x	5787.72
Sitagliptin	ROI.41.x	5661.07
Sitagliptin	ROI.42.x	6534.76
Sitagliptin	ROI.43.x	7260.48
Sitagliptin	ROI.44.x	3981.87
Sitagliptin	ROI.45.x	5595.36
Sitagliptin	ROI.46.x	5882.63
Sitagliptin	ROI.47.x	6927.69
Sitagliptin	ROI.1.y	975.871
Sitagliptin	ROI.2.y	1366.36
Sitagliptin	ROI.3.y	4629.82
Sitagliptin	ROI.4.y	2371.48
Sitagliptin	ROI.5.y	12632.3
Sitagliptin	ROI.6.y	6480.39
Sitagliptin	ROI.7.y	4108.85
Sitagliptin	ROI.8.y	2747.2
Sitagliptin	ROI.9.y	3255.41
Sitagliptin	ROI.10.y	1579.08
Sitagliptin	ROI.11.y	4571.74
Sitagliptin	ROI.12.y	2009
Sitagliptin	ROI.13.y	4496.67
Sitagliptin	ROI.14.y	2853.37
Sitagliptin	ROI.15.y	2529.47
Sitagliptin	ROI.18.y	4640.85
Sitagliptin	ROI.19.y	2015.71
Sitagliptin	ROI.20.y	2199.05
Sitagliptin	ROI.21.y	2683.68
Sitagliptin	ROI.22.y	4656.14
Sitagliptin	ROI.23.y	1332.87
Sitagliptin	ROI.24.y	1703.94
Sitagliptin	ROI.25.y	1762.45
Sitagliptin	ROI.26.y	5091.31
Sitagliptin	ROI.27.y	6557.35
Sitagliptin	ROI.28.y	3567.11
Sitagliptin	ROI.29.y	3173.73
Sitagliptin	ROI.30.y	5214.84
Sitagliptin	ROI.31.y	4294.96
Sitagliptin	ROI.32.y	1403.56
Sitagliptin	ROI.33.y	1362.28
Sitagliptin	ROI.34.y	8360.2
Sitagliptin	ROI.35.y	3213.19
Sitagliptin	ROI.36.y	6645.55
Sitagliptin	ROI.37.y	3379.35
Sitagliptin	ROI.38.y	9677.62
Sitagliptin	ROI.1	3715.98
Sitagliptin	ROI.2	1607.15
Sitagliptin	ROI.3	4427.87
Sitagliptin	ROI.4	4083.74
Sitagliptin	ROI.5	5640.24
Sitagliptin	ROI.6	2656.01
Sitagliptin	ROI.7	2830.38
Sitagliptin	ROI.8	2122.63
Sitagliptin	ROI.9	7537.69
Sitagliptin	ROI.10	2223.94
Sitagliptin	ROI.11	3183.99
Sitagliptin	ROI.12	4236.35
Sitagliptin	ROI.13	5101.37
Sitagliptin	ROI.14	4509.96
Sitagliptin	ROI.15	8509.77
Sitagliptin	ROI.16.y	6030.06
Sitagliptin	ROI.17.y	1985.05
Sitagliptin	ROI.18	2906.99
Sitagliptin	ROI.19	3908.57
Sitagliptin	ROI.20	3381.34
Sitagliptin	ROI.21	8015.81
Sitagliptin	ROI.22	5484.04
Sitagliptin	ROI.23	2331.46
Sitagliptin	ROI.24	4583.04
Sitagliptin	ROI.25	5417.18
Sitagliptin	ROI.26	1328.09
Sitagliptin	ROI.27	3012.69
Sitagliptin	ROI.28	2257.27
Sitagliptin	ROI.29	3516.2
Sitagliptin	ROI.30	3967.16
Sitagliptin	ROI.31	3510.74
Sitagliptin	ROI.32	3738.35
Sitagliptin	ROI.33	9690.04
Sitagliptin	ROI.34	6757.9
Sitagliptin	ROI.35	4199.31
Sitagliptin	ROI.36	11681.9
Sitagliptin	ROI.37	6570.42
Sitagliptin	ROI.38	5985.48
Sitagliptin	ROI.39.y	3066.21
Sitagliptin	ROI.40.y	2159.91
Sitagliptin	ROI.41.y	1706.01
Sitagliptin	ROI.42.y	2934.83
Sitagliptin	ROI.43.y	4893.93
Sitagliptin	ROI.44.y	4091.69
Sitagliptin	ROI.45.y	2638.19
Sitagliptin	ROI.46.y	3630.86
Sitagliptin	ROI.47.y	5178.23
Sitagliptin	ROI.48	1710.58
Sitagliptin	ROI.49	1816.6
Sitagliptin	ROI.50	2354.1
Sitagliptin	ROI.51	4839.86
Sitagliptin	ROI.52	3963.99
Sitagliptin	ROI.53	3597.18
Sitagliptin	ROI.54	2708.42
Sitagliptin	ROI.55	5408.69
Sitagliptin	ROI.56	490.105
Sitagliptin	ROI.57	7749.32
Sitagliptin	ROI.58	2315.32
Sitagliptin	ROI.59	3307.13
Sitagliptin	ROI.60	4525.18
KYP-2047	ROI.1.x	3288.7
KYP-2047	ROI.2.x	4786.09
KYP-2047	ROI.3.x	4762.56
KYP-2047	ROI.4.x	14009.5
KYP-2047	ROI.5.x	2164.55
KYP-2047	ROI.6.x	2874.46
KYP-2047	ROI.7.x	8771.9
KYP-2047	ROI.8.x	6786.38
KYP-2047	ROI.9.x	10015.3
KYP-2047	ROI.10.x	4111.65
KYP-2047	ROI.11.x	3566.62
KYP-2047	ROI.12.x	7415.99
KYP-2047	ROI.13.x	3145.07
KYP-2047	ROI.14.x	12291.7
KYP-2047	ROI.15.x	3738.82
KYP-2047	ROI.16.x	6381.27
KYP-2047	ROI.17.x	3033.49
KYP-2047	ROI.18.x	3536.3
KYP-2047	ROI.19.x	5188.63
KYP-2047	ROI.20.x	5909.03
KYP-2047	ROI.21.x	3656.87
KYP-2047	ROI.22.x	10747.7
KYP-2047	ROI.23.x	7691.31
KYP-2047	ROI.24.x	4485.36
KYP-2047	ROI.25.x	5250.02
KYP-2047	ROI.26.x	7657.33
KYP-2047	ROI.27.x	8217.39
KYP-2047	ROI.28.x	2702.44
KYP-2047	ROI.29.x	6643.7
KYP-2047	ROI.30.x	3787.86
KYP-2047	ROI.31.x	1918.54
KYP-2047	ROI.32.x	10063.4
KYP-2047	ROI.33.x	4526.33
KYP-2047	ROI.34.x	5490.91
KYP-2047	ROI.35.x	10750.6
KYP-2047	ROI.36.x	6542.9
KYP-2047	ROI.37.x	4430.92
KYP-2047	ROI.38.x	5589.46
KYP-2047	ROI.39.x	6353.05
KYP-2047	ROI.40.x	6352.86
KYP-2047	ROI.1.y	3697.79
KYP-2047	ROI.2.y	10501.9
KYP-2047	ROI.3.y	2182.88
KYP-2047	ROI.4.y	2260.06
KYP-2047	ROI.5.y	7289.26
KYP-2047	ROI.6.y	1557.35
KYP-2047	ROI.7.y	2104.28
KYP-2047	ROI.8.y	5532.67
KYP-2047	ROI.9.y	5195.23
KYP-2047	ROI.10.y	5750.99
KYP-2047	ROI.11.y	17176.3
KYP-2047	ROI.12.y	5166.69
KYP-2047	ROI.13.y	1122.3
KYP-2047	ROI.14.y	4836.38
KYP-2047	ROI.15.y	4386.45
KYP-2047	ROI.16.y	3734.38
KYP-2047	ROI.17.y	3665.57
KYP-2047	ROI.18.y	4418.97
KYP-2047	ROI.19.y	3477.78
KYP-2047	ROI.20.y	6335.29
KYP-2047	ROI.21.y	2923.32
KYP-2047	ROI.22.y	2239.58
KYP-2047	ROI.23.y	10847.7
KYP-2047	ROI.24.y	7310.02
KYP-2047	ROI.25.y	3073.98
KYP-2047	ROI.26.y	4634.03
KYP-2047	ROI.27.y	5571.27
KYP-2047	ROI.28.y	12473
KYP-2047	ROI.29.y	1567.58
KYP-2047	ROI.30.y	900.012
KYP-2047	ROI.31.y	1298.91
KYP-2047	ROI.32.y	1205.7
KYP-2047	ROI.33.y	7474.58
KYP-2047	ROI.34.y	8557.82
KYP-2047	ROI.35.y	17141.6
KYP-2047	ROI.36.y	4184.39
KYP-2047	ROI.37.y	2368.49
KYP-2047	ROI.38.y	5993.09
KYP-2047	ROI.39.y	8405.58
KYP-2047	ROI.40.y	17882.5
KYP-2047	ROI.41	16960.8
KYP-2047	ROI.1	3999.68
KYP-2047	ROI.2	2692.63
KYP-2047	ROI.3	1672.19
KYP-2047	ROI.4	5293.02
KYP-2047	ROI.5	3389.1
KYP-2047	ROI.6	1195.75
KYP-2047	ROI.7	1050.84
KYP-2047	ROI.8	3469.2
KYP-2047	ROI.9	7544.68
KYP-2047	ROI.10	8641.56
KYP-2047	ROI.11	8987.68
KYP-2047	ROI.12	4726.58
KYP-2047	ROI.13	5654.52
KYP-2047	ROI.14	4893.9
KYP-2047	ROI.15	2581.43
KYP-2047	ROI.16	4655.68
KYP-2047	ROI.17	7017.25
KYP-2047	ROI.18	9336.07
KYP-2047	ROI.19	4917.76
KYP-2047	ROI.20	3846.79
KYP-2047	ROI.21	4594.55
KYP-2047	ROI.22	5209.58
KYP-2047	ROI.23	5654.13
KYP-2047	ROI.24	12315.3
KYP-2047	ROI.25	5749.68
KYP-2047	ROI.26	9993.48
KYP-2047	ROI.27	3943.2
KYP-2047	ROI.28	3210.63
KYP-2047	ROI.29	13481.2
KYP-2047	ROI.30	2486.82
KYP-2047	ROI.31	6939.8
KYP-2047	ROI.32	3668.18
KYP-2047	ROI.33	3882.32
KYP-2047	ROI.34	6113.35
KYP-2047	ROI.35	1622.64
KYP-2047	ROI.36	6832.14
KYP-2047	ROI.37	13242.2
KYP-2047	ROI.38	6431.15
KYP-2047	ROI.39	12241.4
KYP-2047	ROI.40	12638.2
MG132	ROI.1.x	1901.44
MG132	ROI.2.x	4481.76
MG132	ROI.3.x	5787.79
MG132	ROI.4.x	5212.18
MG132	ROI.5.x	3556.59
MG132	ROI.6.x	1872.42
MG132	ROI.7.x	3802.34
MG132	ROI.8.x	6878.64
MG132	ROI.9.x	2594.63
MG132	ROI.10.x	2762.88
MG132	ROI.11.x	3201.25
MG132	ROI.12.x	2511.8
MG132	ROI.14.x	3140.38
MG132	ROI.15.x	6127
MG132	ROI.16.x	2471.98
MG132	ROI.17.x	3286.04
MG132	ROI.18.x	2199.75
MG132	ROI.19.x	2996.63
MG132	ROI.20.x	5755.3
MG132	ROI.21.x	1445.49
MG132	ROI.1.y	1583.98
MG132	ROI.2.y	3616.2
MG132	ROI.3.y	8900.39
MG132	ROI.4.y	5430.86
MG132	ROI.5.y	7299.41
MG132	ROI.6.y	3086.99
MG132	ROI.7.y	3194.51
MG132	ROI.8.y	2355.54
MG132	ROI.9.y	1347.37
MG132	ROI.10.y	8666.63
MG132	ROI.11.y	2007.96
MG132	ROI.12.y	2995.61
MG132	ROI.13.x	6740.1
MG132	ROI.14.y	5412.02
MG132	ROI.15.y	2399.75
MG132	ROI.16.y	2112.26
MG132	ROI.17.y	2230.11
MG132	ROI.18.y	2889.35
MG132	ROI.19.y	5477.87
MG132	ROI.20.y	2902.08
MG132	ROI.21.y	2065.96
MG132	ROI.22.x	4928.83
MG132	ROI.23.x	5354.21
MG132	ROI.24.x	8069.73
MG132	ROI.25.x	3644.81
MG132	ROI.26.x	3874.3
MG132	ROI.27.x	981.826
MG132	ROI.1.x.1	3402.04
MG132	ROI.2.x.1	3148.78
MG132	ROI.3.x.1	3607.76
MG132	ROI.4.x.1	4199.33
MG132	ROI.5.x.1	4674.85
MG132	ROI.6.x.1	5551.27
MG132	ROI.7.x.1	4058.24
MG132	ROI.8.x.1	8392.04
MG132	ROI.9.x.1	2773.06
MG132	ROI.10.x.1	5744.2
MG132	ROI.11.x.1	6416
MG132	ROI.12.x.1	4803.2
MG132	ROI.13.y	10857.3
MG132	ROI.14.x.1	5106.31
MG132	ROI.15.x.1	2160.47
MG132	ROI.16.x.1	3135.15
MG132	ROI.17.x.1	4928.49
MG132	ROI.18.x.1	3087.04
MG132	ROI.19.x.1	4320.87
MG132	ROI.20.x.1	5328.23
MG132	ROI.21.x.1	1235.06
MG132	ROI.22.y	9174.76
MG132	ROI.24.y	7169.86
MG132	ROI.25.y	6911.41
MG132	ROI.26.y	5739.66
MG132	ROI.27.y	1985.51
MG132	ROI.28.x	6461.04
MG132	ROI.29.x	9197.87
MG132	ROI.30.x	3197.59
MG132	ROI.31.x	3975.67
MG132	ROI.32.x	6513.09
MG132	ROI.33.x	3182.17
MG132	ROI.34.x	5610.38
MG132	ROI.35.x	3626.57
MG132	ROI.36.x	410.283
MG132	ROI.37.x	6256.08
MG132	ROI.38.x	9437.92
MG132	ROI.39	4237.98
MG132	ROI.1.y.1	3002.47
MG132	ROI.2.y.1	2049.08
MG132	ROI.3.y.1	2515.61
MG132	ROI.4.y.1	2380.98
MG132	ROI.5.y.1	2989.48
MG132	ROI.6.y.1	7967.15
MG132	ROI.7.y.1	3197.72
MG132	ROI.8.y.1	4607.15
MG132	ROI.9.y.1	1989.24
MG132	ROI.10.y.1	1964.17
MG132	ROI.11.y.1	4334.06
MG132	ROI.12.y.1	1651.16
MG132	ROI.13.x.1	1451.04
MG132	ROI.14.y.1	2605.28
MG132	ROI.15.y.1	3804.22
MG132	ROI.16.y.1	3848.04
MG132	ROI.17.y.1	2809.26
MG132	ROI.18.y.1	2739.86
MG132	ROI.19.y.1	5291.72
MG132	ROI.20.y.1	4019.61
MG132	ROI.21.y.1	1696.38
MG132	ROI.22.x.1	5239.72
MG132	ROI.23.y	2434.35
MG132	ROI.24.x.1	3709.47
MG132	ROI.25.x.1	4560.7
MG132	ROI.26.x.1	3176.65
MG132	ROI.27.x.1	2160.13
MG132	ROI.28.y	1778.12
MG132	ROI.29.y	10564
MG132	ROI.30.y	2056.36
MG132	ROI.31.y	11094.7
MG132	ROI.32.y	7833.78
MG132	ROI.33.y	4078.44
MG132	ROI.34.y	3702.75
MG132	ROI.35.y	5414.97
MG132	ROI.36.y	3801.6
MG132	ROI.37.y	2606.5
MG132	ROI.38.y	5151.45
MG132	ROI.2.x.2	11582.1
MG132	ROI.3.x.2	1829
MG132	ROI.4.x.2	3322.49
MG132	ROI.5.x.2	3224.49
MG132	ROI.6.x.2	4507.49
MG132	ROI.7.x.2	5193.19
MG132	ROI.8.x.2	7775
MG132	ROI.9.x.2	1527.64
MG132	ROI.10.x.2	3103.12
MG132	ROI.11	3347.82
MG132	ROI.12.x.2	1876.65
MG132	ROI.13.y.1	6936.29
MG132	ROI.14.x.2	4386.7
MG132	ROI.15	3488.58
MG132	ROI.16.x.2	4429.17
MG132	ROI.17	2789.51
MG132	ROI.18	1209.02
MG132	ROI.19	2665.46
MG132	ROI.20	3743.17
MG132	ROI.21	3926.31
MG132	ROI.22.y.1	4002.88
MG132	ROI.23	1907.81
MG132	ROI.24.y.1	7609.15
MG132	ROI.25.y.1	1006.65
MG132	ROI.26.y.1	3531.54
MG132	ROI.27.y.1	5177.36
MG132	ROI.28	6683.82
MG132	ROI.29	2297.13
MG132	ROI.30	3554.35
MG132	ROI.31	4378.25
MG132	ROI.32	4900.48
MG132	ROI.33	4818.09
MG132	ROI.34	5985.44
MG132	ROI.35	15316.7
MG132	ROI.36	2546.5
MG132	ROI.1	1625.13
MG132	ROI.2.y.2	1452.54
MG132	ROI.3.y.2	2469.37
MG132	ROI.4.y.2	1976.79
MG132	ROI.5.y.2	2512.14
MG132	ROI.6.y.2	3396.4
MG132	ROI.7.y.2	6433.59
MG132	ROI.8.y.2	4067.91
MG132	ROI.9.y.2	2242.02
MG132	ROI.10.y.2	2617.58
MG132	ROI.12.y.2	5108.15
MG132	ROI.13	1037.16
MG132	ROI.14.y.2	7395.48
MG132	ROI.16.y.2	1161.98

## Sheet: FigS3B_DPP9-KO_ratio
ID	ROI (= individual cell)	DiPAK ratio
DMSO	ROI.1.x	1.10563			Mean DiPAK ratio	n
DMSO	ROI.2.x	1.45822		DMSO	1.11653	165
DMSO	ROI.3.x	1.06153		1G244	2.29705	148
DMSO	ROI.4.x	1.1484		Sitagliptin	1.2295	143
DMSO	ROI.5.x	1.21746		KYP-2047	0.80771	121
DMSO	ROI.6.x	0.755883		MG132	1.52329	172
DMSO	ROI.7.x	1.07738
DMSO	ROI.8.x	0.870934
DMSO	ROI.9.x	1.52902
DMSO	ROI.10.x	1.4531
DMSO	ROI.11.x	1.25849
DMSO	ROI.12.x	1.81625
DMSO	ROI.13.x	1.56111
DMSO	ROI.14.x	1.33723
DMSO	ROI.15.x	1.09633
DMSO	ROI.16.x	1.04832
DMSO	ROI.17.x	0.87089
DMSO	ROI.18.x	2.11975
DMSO	ROI.19.x	1.1371
DMSO	ROI.20.x	1.26016
DMSO	ROI.21.x	2.11729
DMSO	ROI.22.x	0.849856
DMSO	ROI.23.x	1.3137
DMSO	ROI.24.x	0.983493
DMSO	ROI.25.x	1.32067
DMSO	ROI.26.x	1.07283
DMSO	ROI.27.x	0.929093
DMSO	ROI.28.x	0.831905
DMSO	ROI.29.x	0.840371
DMSO	ROI.30.x	0.957064
DMSO	ROI.31.x	0.932917
DMSO	ROI.32.x	0.951609
DMSO	ROI.33.x	0.423209
DMSO	ROI.34.x	0.796502
DMSO	ROI.35.x	0.923905
DMSO	ROI.36.x	0.860193
DMSO	ROI.37.x	0.562689
DMSO	ROI.38.x	0.807257
DMSO	ROI.39.x	1.46903
DMSO	ROI.40.x	1.21287
DMSO	ROI.41.x	1.05525
DMSO	ROI.42.x	0.58037
DMSO	ROI.43.x	0.736158
DMSO	ROI.44.x	1.17549
DMSO	ROI.45.x	1.13614
DMSO	ROI.46.x	1.22781
DMSO	ROI.47.x	0.529773
DMSO	ROI.48.x	0.815047
DMSO	ROI.49.x	0.786287
DMSO	ROI.50.x	0.836849
DMSO	ROI.51.x	1.44467
DMSO	ROI.52.x	0.660426
DMSO	ROI.53.x	1.33163
DMSO	ROI.54.x	0.715405
DMSO	ROI.55.x	1.49942
DMSO	ROI.56.x	1.12417
DMSO	ROI.1.y	2.35802
DMSO	ROI.2.y	1.02364
DMSO	ROI.3.y	0.952485
DMSO	ROI.4.y	0.624415
DMSO	ROI.5.y	1.09429
DMSO	ROI.6.y	1.09576
DMSO	ROI.7.y	0.628719
DMSO	ROI.8.y	0.876363
DMSO	ROI.9.y	0.768321
DMSO	ROI.10.y	1.22432
DMSO	ROI.11.y	0.679342
DMSO	ROI.12.y	0.918085
DMSO	ROI.13.y	0.914778
DMSO	ROI.14.y	1.12717
DMSO	ROI.15.y	1.23105
DMSO	ROI.16.y	1.90748
DMSO	ROI.17.y	1.43949
DMSO	ROI.18.y	1.25745
DMSO	ROI.19.y	1.19867
DMSO	ROI.20.y	1.09514
DMSO	ROI.21.y	1.03272
DMSO	ROI.22.y	1.13859
DMSO	ROI.23.y	1.28277
DMSO	ROI.24.y	1.21078
DMSO	ROI.25.y	1.26327
DMSO	ROI.26.y	1.31626
DMSO	ROI.27.y	1.22728
DMSO	ROI.28.y	1.02194
DMSO	ROI.29.y	1.22059
DMSO	ROI.30.y	1.18256
DMSO	ROI.31.y	0.903823
DMSO	ROI.32.y	1.14194
DMSO	ROI.33.y	1.35349
DMSO	ROI.34.y	0.894181
DMSO	ROI.35.y	1.08593
DMSO	ROI.36.y	1.24646
DMSO	ROI.37.y	0.902411
DMSO	ROI.38.y	1.45248
DMSO	ROI.39.y	0.542207
DMSO	ROI.40.y	0.568653
DMSO	ROI.41.y	0.716065
DMSO	ROI.42.y	0.920988
DMSO	ROI.43.y	0.847278
DMSO	ROI.44.y	0.936437
DMSO	ROI.45.y	1.23853
DMSO	ROI.46.y	1.25968
DMSO	ROI.1	1.96001
DMSO	ROI.2	1.11013
DMSO	ROI.3	1.26408
DMSO	ROI.4	0.931952
DMSO	ROI.5	0.770047
DMSO	ROI.6	0.761046
DMSO	ROI.7	1.72114
DMSO	ROI.8	1.92997
DMSO	ROI.9	0.883799
DMSO	ROI.10	1.10065
DMSO	ROI.11	2.55103
DMSO	ROI.12	1.8919
DMSO	ROI.13	1.55481
DMSO	ROI.14	1.15034
DMSO	ROI.15	1.18697
DMSO	ROI.16	0.766678
DMSO	ROI.17	0.958529
DMSO	ROI.18	0.975719
DMSO	ROI.19	0.733358
DMSO	ROI.20	0.956887
DMSO	ROI.21	0.6086
DMSO	ROI.22	0.911007
DMSO	ROI.23	0.872369
DMSO	ROI.24	0.928746
DMSO	ROI.25	1.30214
DMSO	ROI.26	1.82014
DMSO	ROI.27	1.2963
DMSO	ROI.28	1.05536
DMSO	ROI.29	1.2271
DMSO	ROI.30	1.48737
DMSO	ROI.31	1.17609
DMSO	ROI.32	1.11004
DMSO	ROI.33	1.2616
DMSO	ROI.34	1.57029
DMSO	ROI.35	1.59045
DMSO	ROI.36	1.1044
DMSO	ROI.37	1.21759
DMSO	ROI.38	0.710055
DMSO	ROI.39	0.758245
DMSO	ROI.40	0.976688
DMSO	ROI.41	1.04148
DMSO	ROI.42	1.09559
DMSO	ROI.43	1.29091
DMSO	ROI.44	0.422804
DMSO	ROI.45	0.975693
DMSO	ROI.46	1.35465
DMSO	ROI.47.y	0.952238
DMSO	ROI.48.y	1.07686
DMSO	ROI.49.y	0.76372
DMSO	ROI.50.y	0.982426
DMSO	ROI.51.y	1.04882
DMSO	ROI.52.y	0.892302
DMSO	ROI.53.y	1.27398
DMSO	ROI.54.y	1.27287
DMSO	ROI.55.y	0.912815
DMSO	ROI.56.y	1.28262
DMSO	ROI.57	1.29748
DMSO	ROI.58	1.06685
DMSO	ROI.59	0.735632
DMSO	ROI.60	1.18935
DMSO	ROI.61	1.36959
DMSO	ROI.62	0.729563
DMSO	ROI.63	1.73951
1G244	ROI.1.x	2.18775
1G244	ROI.2.x	1.8424
1G244	ROI.3.x	2.40811
1G244	ROI.4.x	3.08096
1G244	ROI.5.x	3.32107
1G244	ROI.6.x	3.15122
1G244	ROI.7.x	2.42802
1G244	ROI.8.x	2.30428
1G244	ROI.9.x	2.37783
1G244	ROI.10.x	1.75032
1G244	ROI.11.x	1.85883
1G244	ROI.12.x	1.85424
1G244	ROI.13.x	2.34373
1G244	ROI.14.x	1.45925
1G244	ROI.15.x	2.59497
1G244	ROI.16.x	2.06129
1G244	ROI.17.x	1.94862
1G244	ROI.18.x	2.62796
1G244	ROI.19.x	2.2931
1G244	ROI.20.x	1.99743
1G244	ROI.21.x	2.24517
1G244	ROI.22.x	1.5816
1G244	ROI.23.x	3.45919
1G244	ROI.24.x	3.42775
1G244	ROI.25.x	2.08895
1G244	ROI.26.x	2.43871
1G244	ROI.27.x	2.40942
1G244	ROI.28.x	1.8167
1G244	ROI.29.x	2.23352
1G244	ROI.30.x	1.78524
1G244	ROI.31.x	2.37995
1G244	ROI.32.x	1.97606
1G244	ROI.33.x	2.33791
1G244	ROI.34.x	2.33174
1G244	ROI.35.x	3.20138
1G244	ROI.36.x	1.58268
1G244	ROI.37.x	2.41985
1G244	ROI.38.x	2.36979
1G244	ROI.39.x	2.9814
1G244	ROI.40.x	1.83042
1G244	ROI.41.x	1.90811
1G244	ROI.42.x	2.88215
1G244	ROI.43.x	3.58904
1G244	ROI.44.x	2.08837
1G244	ROI.45.x	1.32106
1G244	ROI.46.x	2.4769
1G244	ROI.47.x	3.06046
1G244	ROI.1.y	2.26836
1G244	ROI.2.y	2.33497
1G244	ROI.3.y	1.37655
1G244	ROI.4.y	1.53425
1G244	ROI.5.y	2.47596
1G244	ROI.6.y	2.00948
1G244	ROI.7.y	2.25696
1G244	ROI.8.y	2.15676
1G244	ROI.9.y	2.40309
1G244	ROI.10.y	1.93437
1G244	ROI.11.y	1.66487
1G244	ROI.12.y	2.21172
1G244	ROI.13.y	2.607
1G244	ROI.14.y	2.18927
1G244	ROI.15.y	2.29193
1G244	ROI.16.y	2.04053
1G244	ROI.17.y	1.91806
1G244	ROI.18.y	2.03241
1G244	ROI.19.y	2.36627
1G244	ROI.20.y	2.86838
1G244	ROI.21.y	2.73343
1G244	ROI.22.y	2.8068
1G244	ROI.23.y	1.84368
1G244	ROI.24.y	2.06228
1G244	ROI.25.y	1.75723
1G244	ROI.26.y	3.34828
1G244	ROI.27.y	2.47811
1G244	ROI.28.y	2.51632
1G244	ROI.29.y	2.76293
1G244	ROI.30.y	2.53771
1G244	ROI.31.y	3.19863
1G244	ROI.32.y	2.74617
1G244	ROI.33.y	1.31676
1G244	ROI.34.y	1.53062
1G244	ROI.35.y	2.7741
1G244	ROI.36.y	2.66016
1G244	ROI.37.y	2.02501
1G244	ROI.38.y	2.76161
1G244	ROI.39.y	2.45462
1G244	ROI.40.y	1.9555
1G244	ROI.1	2.3904
1G244	ROI.2	2.16268
1G244	ROI.3	2.12586
1G244	ROI.4	2.37656
1G244	ROI.5	1.87204
1G244	ROI.6	1.9077
1G244	ROI.7	2.26834
1G244	ROI.8	2.50078
1G244	ROI.9	2.28504
1G244	ROI.10	2.4402
1G244	ROI.11	2.29861
1G244	ROI.12	2.68317
1G244	ROI.13	2.13862
1G244	ROI.14	2.9136
1G244	ROI.15	1.71406
1G244	ROI.16	2.3357
1G244	ROI.17	2.52129
1G244	ROI.18	2.12848
1G244	ROI.19	1.87424
1G244	ROI.20	1.78798
1G244	ROI.21	2.15757
1G244	ROI.22	3.60874
1G244	ROI.23	2.3819
1G244	ROI.24	2.32459
1G244	ROI.25	2.27763
1G244	ROI.26	2.0631
1G244	ROI.27	2.37532
1G244	ROI.28	1.51434
1G244	ROI.29	2.84755
1G244	ROI.30	2.51162
1G244	ROI.31	2.23859
1G244	ROI.32	1.84591
1G244	ROI.33	2.85531
1G244	ROI.34	2.26771
1G244	ROI.35	2.08911
1G244	ROI.36	2.23891
1G244	ROI.37	2.67811
1G244	ROI.38	2.41867
1G244	ROI.39	2.5953
1G244	ROI.40	1.80217
1G244	ROI.41.y	1.7109
1G244	ROI.42.y	1.43547
1G244	ROI.43.y	2.65032
1G244	ROI.44.y	2.66491
1G244	ROI.45.y	2.04933
1G244	ROI.46.y	1.98389
1G244	ROI.47.y	1.78854
1G244	ROI.48	2.17094
1G244	ROI.49	1.94035
1G244	ROI.50	1.76339
1G244	ROI.51	1.99115
1G244	ROI.52	1.28862
1G244	ROI.53	2.15711
1G244	ROI.54	2.44889
1G244	ROI.55	3.3701
1G244	ROI.56	2.04281
1G244	ROI.57	2.73674
1G244	ROI.58	3.78115
1G244	ROI.59	2.0899
1G244	ROI.60	1.98198
1G244	ROI.61	2.77395
Sitagliptin	ROI.1.x	1.07793
Sitagliptin	ROI.2.x	1.2705
Sitagliptin	ROI.3.x	1.29235
Sitagliptin	ROI.4.x	1.2729
Sitagliptin	ROI.5.x	1.588
Sitagliptin	ROI.6.x	1.4397
Sitagliptin	ROI.7.x	1.20675
Sitagliptin	ROI.8.x	1.84419
Sitagliptin	ROI.9.x	2.11527
Sitagliptin	ROI.10.x	1.04006
Sitagliptin	ROI.11.x	1.07659
Sitagliptin	ROI.12.x	1.36839
Sitagliptin	ROI.13.x	1.10742
Sitagliptin	ROI.14.x	0.977286
Sitagliptin	ROI.15.x	0.870342
Sitagliptin	ROI.16.x	1.08244
Sitagliptin	ROI.17.x	1.19528
Sitagliptin	ROI.18.x	0.984099
Sitagliptin	ROI.19.x	1.05785
Sitagliptin	ROI.20.x	0.996141
Sitagliptin	ROI.21.x	0.903438
Sitagliptin	ROI.22.x	1.38143
Sitagliptin	ROI.23.x	1.42754
Sitagliptin	ROI.24.x	1.52571
Sitagliptin	ROI.25.x	1.57231
Sitagliptin	ROI.26.x	1.30572
Sitagliptin	ROI.27.x	0.968912
Sitagliptin	ROI.28.x	0.729315
Sitagliptin	ROI.29.x	1.29218
Sitagliptin	ROI.30.x	1.69613
Sitagliptin	ROI.31.x	1.43964
Sitagliptin	ROI.32.x	0.908596
Sitagliptin	ROI.33.x	1.4307
Sitagliptin	ROI.34.x	1.1566
Sitagliptin	ROI.35.x	1.01727
Sitagliptin	ROI.36.x	1.06483
Sitagliptin	ROI.37.x	1.55371
Sitagliptin	ROI.38.x	1.4859
Sitagliptin	ROI.39.x	1.29875
Sitagliptin	ROI.40.x	1.31723
Sitagliptin	ROI.41.x	0.890667
Sitagliptin	ROI.42.x	0.969849
Sitagliptin	ROI.43.x	1.14237
Sitagliptin	ROI.44.x	1.09416
Sitagliptin	ROI.45.x	0.986521
Sitagliptin	ROI.46.x	1.45974
Sitagliptin	ROI.47.x	1.03199
Sitagliptin	ROI.1.y	2.10586
Sitagliptin	ROI.2.y	0.871013
Sitagliptin	ROI.3.y	0.931389
Sitagliptin	ROI.4.y	2.81107
Sitagliptin	ROI.5.y	0.735306
Sitagliptin	ROI.6.y	1.51608
Sitagliptin	ROI.7.y	1.03498
Sitagliptin	ROI.8.y	1.28311
Sitagliptin	ROI.9.y	1.18232
Sitagliptin	ROI.10.y	1.29046
Sitagliptin	ROI.11.y	1.12031
Sitagliptin	ROI.12.y	1.18524
Sitagliptin	ROI.13.y	0.672286
Sitagliptin	ROI.14.y	1.35068
Sitagliptin	ROI.15.y	1.08124
Sitagliptin	ROI.18.y	1.25286
Sitagliptin	ROI.19.y	1.2544
Sitagliptin	ROI.20.y	1.39224
Sitagliptin	ROI.21.y	1.22878
Sitagliptin	ROI.22.y	0.721977
Sitagliptin	ROI.23.y	1.5423
Sitagliptin	ROI.24.y	1.19298
Sitagliptin	ROI.25.y	1.25698
Sitagliptin	ROI.26.y	1.24346
Sitagliptin	ROI.27.y	1.23939
Sitagliptin	ROI.28.y	1.36373
Sitagliptin	ROI.29.y	1.82185
Sitagliptin	ROI.30.y	1.51596
Sitagliptin	ROI.31.y	1.11633
Sitagliptin	ROI.32.y	1.67057
Sitagliptin	ROI.33.y	1.25456
Sitagliptin	ROI.34.y	1.05957
Sitagliptin	ROI.35.y	1.25363
Sitagliptin	ROI.36.y	1.06863
Sitagliptin	ROI.37.y	1.28958
Sitagliptin	ROI.38.y	0.910354
Sitagliptin	ROI.1	1.61234
Sitagliptin	ROI.2	1.62646
Sitagliptin	ROI.3	0.874855
Sitagliptin	ROI.4	0.945638
Sitagliptin	ROI.5	1.16777
Sitagliptin	ROI.6	1.26559
Sitagliptin	ROI.7	1.47695
Sitagliptin	ROI.8	1.47894
Sitagliptin	ROI.9	0.6555
Sitagliptin	ROI.10	2.0693
Sitagliptin	ROI.11	1.49928
Sitagliptin	ROI.12	1.27596
Sitagliptin	ROI.13	1.42223
Sitagliptin	ROI.14	1.14428
Sitagliptin	ROI.15	0.657695
Sitagliptin	ROI.16.y	1.12405
Sitagliptin	ROI.17.y	1.83536
Sitagliptin	ROI.18	1.77936
Sitagliptin	ROI.19	1.39279
Sitagliptin	ROI.20	1.15535
Sitagliptin	ROI.21	0.8734
Sitagliptin	ROI.22	1.38641
Sitagliptin	ROI.23	1.01101
Sitagliptin	ROI.24	1.16354
Sitagliptin	ROI.25	1.11202
Sitagliptin	ROI.26	1.50311
Sitagliptin	ROI.27	0.7453
Sitagliptin	ROI.28	1.4072
Sitagliptin	ROI.29	1.41899
Sitagliptin	ROI.30	1.02726
Sitagliptin	ROI.31	0.912136
Sitagliptin	ROI.32	1.39509
Sitagliptin	ROI.33	1.07736
Sitagliptin	ROI.34	1.04762
Sitagliptin	ROI.35	0.876194
Sitagliptin	ROI.36	1.08462
Sitagliptin	ROI.37	0.844181
Sitagliptin	ROI.38	0.748809
Sitagliptin	ROI.39.y	1.05874
Sitagliptin	ROI.40.y	1.39117
Sitagliptin	ROI.41.y	1.16052
Sitagliptin	ROI.42.y	1.38265
Sitagliptin	ROI.43.y	1.07824
Sitagliptin	ROI.44.y	0.909208
Sitagliptin	ROI.45.y	1.33575
Sitagliptin	ROI.46.y	1.38807
Sitagliptin	ROI.47.y	1.40548
Sitagliptin	ROI.48	1.15963
Sitagliptin	ROI.49	1.29953
Sitagliptin	ROI.50	1.3187
Sitagliptin	ROI.51	0.968081
Sitagliptin	ROI.52	0.907968
Sitagliptin	ROI.53	1.22765
Sitagliptin	ROI.54	1.61962
Sitagliptin	ROI.55	1.32856
Sitagliptin	ROI.56	0.427618
Sitagliptin	ROI.57	1.4585
Sitagliptin	ROI.58	1.22626
Sitagliptin	ROI.59	0.705118
Sitagliptin	ROI.60	1.23101
KYP-2047	ROI.1.x	0.628108
KYP-2047	ROI.2.x	0.624391
KYP-2047	ROI.3.x	0.605421
KYP-2047	ROI.4.x	0.895069
KYP-2047	ROI.5.x	1.16087
KYP-2047	ROI.6.x	1.04254
KYP-2047	ROI.7.x	0.618602
KYP-2047	ROI.8.x	0.734986
KYP-2047	ROI.9.x	0.84403
KYP-2047	ROI.10.x	0.702526
KYP-2047	ROI.11.x	0.997008
KYP-2047	ROI.12.x	0.93253
KYP-2047	ROI.13.x	0.912777
KYP-2047	ROI.14.x	0.679367
KYP-2047	ROI.15.x	0.617817
KYP-2047	ROI.16.x	0.726016
KYP-2047	ROI.17.x	0.630154
KYP-2047	ROI.18.x	0.708094
KYP-2047	ROI.19.x	0.862709
KYP-2047	ROI.20.x	0.83214
KYP-2047	ROI.21.x	0.689512
KYP-2047	ROI.22.x	0.809921
KYP-2047	ROI.23.x	0.599668
KYP-2047	ROI.24.x	0.697379
KYP-2047	ROI.25.x	0.929798
KYP-2047	ROI.26.x	0.98456
KYP-2047	ROI.27.x	0.758761
KYP-2047	ROI.28.x	0.234067
KYP-2047	ROI.29.x	0.928975
KYP-2047	ROI.30.x	0.495632
KYP-2047	ROI.31.x	1.44028
KYP-2047	ROI.32.x	0.741462
KYP-2047	ROI.33.x	1.22616
KYP-2047	ROI.34.x	0.980334
KYP-2047	ROI.35.x	1.18998
KYP-2047	ROI.36.x	1.16937
KYP-2047	ROI.37.x	0.913725
KYP-2047	ROI.38.x	0.731304
KYP-2047	ROI.39.x	0.568877
KYP-2047	ROI.40.x	0.854628
KYP-2047	ROI.1.y	0.631149
KYP-2047	ROI.2.y	0.705797
KYP-2047	ROI.3.y	0.559293
KYP-2047	ROI.4.y	0.64371
KYP-2047	ROI.5.y	0.802679
KYP-2047	ROI.6.y	0.871772
KYP-2047	ROI.7.y	1.19167
KYP-2047	ROI.8.y	0.883536
KYP-2047	ROI.9.y	0.657774
KYP-2047	ROI.10.y	0.536725
KYP-2047	ROI.11.y	0.842854
KYP-2047	ROI.12.y	0.874472
KYP-2047	ROI.13.y	0.465268
KYP-2047	ROI.14.y	0.309828
KYP-2047	ROI.15.y	0.775884
KYP-2047	ROI.16.y	0.710343
KYP-2047	ROI.17.y	0.713105
KYP-2047	ROI.18.y	0.892717
KYP-2047	ROI.19.y	0.700284
KYP-2047	ROI.20.y	1.03045
KYP-2047	ROI.21.y	1.06111
KYP-2047	ROI.22.y	1.01122
KYP-2047	ROI.23.y	0.622501
KYP-2047	ROI.24.y	0.621308
KYP-2047	ROI.25.y	1.15038
KYP-2047	ROI.26.y	0.920289
KYP-2047	ROI.27.y	0.883823
KYP-2047	ROI.28.y	0.704248
KYP-2047	ROI.29.y	0.840824
KYP-2047	ROI.30.y	0.802756
KYP-2047	ROI.31.y	0.468578
KYP-2047	ROI.32.y	1.64431
KYP-2047	ROI.33.y	1.04917
KYP-2047	ROI.34.y	0.728385
KYP-2047	ROI.35.y	0.824766
KYP-2047	ROI.36.y	0.779497
KYP-2047	ROI.37.y	0.603057
KYP-2047	ROI.38.y	0.689883
KYP-2047	ROI.39.y	1.16886
KYP-2047	ROI.40.y	0.597192
KYP-2047	ROI.41	0.743178
KYP-2047	ROI.1	0.674274
KYP-2047	ROI.2	0.827681
KYP-2047	ROI.3	1.00755
KYP-2047	ROI.4	1.12754
KYP-2047	ROI.5	0.916745
KYP-2047	ROI.6	1.31799
KYP-2047	ROI.7	1.28651
KYP-2047	ROI.8	0.883974
KYP-2047	ROI.9	1.1449
KYP-2047	ROI.10	0.486679
KYP-2047	ROI.11	0.512036
KYP-2047	ROI.12	0.68462
KYP-2047	ROI.13	0.914816
KYP-2047	ROI.14	0.657768
KYP-2047	ROI.15	0.8815
KYP-2047	ROI.16	0.752286
KYP-2047	ROI.17	0.715795
KYP-2047	ROI.18	0.811944
KYP-2047	ROI.19	0.639861
KYP-2047	ROI.20	0.702984
KYP-2047	ROI.21	0.85213
KYP-2047	ROI.22	0.47312
KYP-2047	ROI.23	0.738269
KYP-2047	ROI.24	0.761752
KYP-2047	ROI.25	1.12085
KYP-2047	ROI.26	0.617666
KYP-2047	ROI.27	0.763773
KYP-2047	ROI.28	0.895428
KYP-2047	ROI.29	0.668608
KYP-2047	ROI.30	0.939418
KYP-2047	ROI.31	0.986332
KYP-2047	ROI.32	0.655763
KYP-2047	ROI.33	0.672797
KYP-2047	ROI.34	0.813822
KYP-2047	ROI.35	0.888113
KYP-2047	ROI.36	0.550576
KYP-2047	ROI.37	0.878989
KYP-2047	ROI.38	0.652109
KYP-2047	ROI.39	0.709088
KYP-2047	ROI.40	0.732695
MG132	ROI.1.x	1.06999
MG132	ROI.2.x	1.41705
MG132	ROI.3.x	1.54456
MG132	ROI.4.x	1.58823
MG132	ROI.5.x	1.60343
MG132	ROI.6.x	1.9512
MG132	ROI.7.x	1.54588
MG132	ROI.8.x	1.40148
MG132	ROI.9.x	1.51796
MG132	ROI.10.x	1.3245
MG132	ROI.11.x	1.75049
MG132	ROI.12.x	1.76332
MG132	ROI.14.x	1.10334
MG132	ROI.15.x	1.38808
MG132	ROI.16.x	1.63297
MG132	ROI.17.x	1.41041
MG132	ROI.18.x	0.877041
MG132	ROI.19.x	1.70088
MG132	ROI.20.x	0.188676
MG132	ROI.21.x	1.54733
MG132	ROI.1.y	1.21065
MG132	ROI.2.y	1.45577
MG132	ROI.3.y	1.02815
MG132	ROI.4.y	1.46376
MG132	ROI.5.y	1.29579
MG132	ROI.6.y	1.26437
MG132	ROI.7.y	1.85058
MG132	ROI.8.y	1.93889
MG132	ROI.9.y	0.956446
MG132	ROI.10.y	0.906302
MG132	ROI.11.y	1.12427
MG132	ROI.12.y	0.882447
MG132	ROI.13.x	1.38081
MG132	ROI.14.y	1.2926
MG132	ROI.15.y	1.41517
MG132	ROI.16.y	1.76867
MG132	ROI.17.y	1.97623
MG132	ROI.18.y	1.50951
MG132	ROI.19.y	1.90003
MG132	ROI.20.y	2.08599
MG132	ROI.21.y	2.0697
MG132	ROI.22.x	1.92295
MG132	ROI.23.x	1.37246
MG132	ROI.24.x	1.07197
MG132	ROI.25.x	1.68052
MG132	ROI.26.x	1.47573
MG132	ROI.27.x	1.17466
MG132	ROI.1.x.1	1.51638
MG132	ROI.2.x.1	1.9841
MG132	ROI.3.x.1	1.64127
MG132	ROI.4.x.1	1.68681
MG132	ROI.5.x.1	1.44366
MG132	ROI.6.x.1	1.11292
MG132	ROI.7.x.1	1.63813
MG132	ROI.8.x.1	1.39634
MG132	ROI.9.x.1	1.24306
MG132	ROI.10.x.1	1.7274
MG132	ROI.11.x.1	1.57212
MG132	ROI.12.x.1	1.3983
MG132	ROI.13.y	1.27109
MG132	ROI.14.x.1	1.72147
MG132	ROI.15.x.1	1.52961
MG132	ROI.16.x.1	1.22602
MG132	ROI.17.x.1	1.76845
MG132	ROI.18.x.1	1.91486
MG132	ROI.19.x.1	1.5005
MG132	ROI.20.x.1	1.53553
MG132	ROI.21.x.1	0.643096
MG132	ROI.22.y	1.9133
MG132	ROI.24.y	1.43634
MG132	ROI.25.y	1.78409
MG132	ROI.26.y	1.34235
MG132	ROI.27.y	1.6157
MG132	ROI.28.x	0.971183
MG132	ROI.29.x	1.72576
MG132	ROI.30.x	2.03864
MG132	ROI.31.x	1.41028
MG132	ROI.32.x	1.477
MG132	ROI.33.x	1.57242
MG132	ROI.34.x	1.53974
MG132	ROI.35.x	1.29275
MG132	ROI.36.x	0.529732
MG132	ROI.37.x	1.50976
MG132	ROI.38.x	1.48483
MG132	ROI.39	1.8332
MG132	ROI.1.y.1	1.58632
MG132	ROI.2.y.1	1.66069
MG132	ROI.3.y.1	1.60564
MG132	ROI.4.y.1	1.32766
MG132	ROI.5.y.1	1.648
MG132	ROI.6.y.1	1.46161
MG132	ROI.7.y.1	2.11926
MG132	ROI.8.y.1	1.96022
MG132	ROI.9.y.1	1.86121
MG132	ROI.10.y.1	1.61472
MG132	ROI.11.y.1	1.71398
MG132	ROI.12.y.1	2.00765
MG132	ROI.13.x.1	1.74741
MG132	ROI.14.y.1	1.68208
MG132	ROI.15.y.1	1.47475
MG132	ROI.16.y.1	1.33374
MG132	ROI.17.y.1	1.30343
MG132	ROI.18.y.1	1.41442
MG132	ROI.19.y.1	1.70594
MG132	ROI.20.y.1	2.05758
MG132	ROI.21.y.1	1.76523
MG132	ROI.22.x.1	1.44462
MG132	ROI.23.y	1.64333
MG132	ROI.24.x.1	1.82097
MG132	ROI.25.x.1	2.0635
MG132	ROI.26.x.1	1.71633
MG132	ROI.27.x.1	1.67456
MG132	ROI.28.y	1.7468
MG132	ROI.29.y	1.10625
MG132	ROI.30.y	1.21555
MG132	ROI.31.y	1.74272
MG132	ROI.32.y	1.50393
MG132	ROI.33.y	1.2041
MG132	ROI.34.y	1.28765
MG132	ROI.35.y	1.52599
MG132	ROI.36.y	1.47562
MG132	ROI.37.y	2.05867
MG132	ROI.38.y	1.44813
MG132	ROI.2.x.2	1.50731
MG132	ROI.3.x.2	1.72703
MG132	ROI.4.x.2	1.46388
MG132	ROI.5.x.2	1.65672
MG132	ROI.6.x.2	1.63519
MG132	ROI.7.x.2	1.41031
MG132	ROI.8.x.2	1.40674
MG132	ROI.9.x.2	1.34792
MG132	ROI.10.x.2	1.63936
MG132	ROI.11	1.42059
MG132	ROI.12.x.2	1.9995
MG132	ROI.13.y.1	2.11245
MG132	ROI.14.x.2	1.85988
MG132	ROI.15	1.72575
MG132	ROI.16.x.2	1.67019
MG132	ROI.17	1.56753
MG132	ROI.18	1.29267
MG132	ROI.19	1.30519
MG132	ROI.20	1.57848
MG132	ROI.21	1.5028
MG132	ROI.22.y.1	1.84075
MG132	ROI.23	1.76366
MG132	ROI.24.y.1	1.61014
MG132	ROI.25.y.1	1.04853
MG132	ROI.26.y.1	1.38794
MG132	ROI.27.y.1	0.457675
MG132	ROI.28	1.27968
MG132	ROI.29	1.981
MG132	ROI.30	1.35583
MG132	ROI.31	1.52508
MG132	ROI.32	1.11136
MG132	ROI.33	1.65946
MG132	ROI.34	1.4566
MG132	ROI.35	1.41777
MG132	ROI.36	1.63946
MG132	ROI.1	1.56342
MG132	ROI.2.y.2	1.51111
MG132	ROI.3.y.2	1.58449
MG132	ROI.4.y.2	1.79796
MG132	ROI.5.y.2	1.80834
MG132	ROI.6.y.2	1.58899
MG132	ROI.7.y.2	1.59405
MG132	ROI.8.y.2	1.70445
MG132	ROI.9.y.2	1.78387
MG132	ROI.10.y.2	1.82095
MG132	ROI.12.y.2	1.72866
MG132	ROI.13	1.68926
MG132	ROI.14.y.2	1.40996
MG132	ROI.16.y.2	0.576827

## Sheet: FigS3C
	Mean Values
	WT	DPP9 KO
DMSO	0.374572	1.11653
1G244	2.49765	2.29705
Sitagliptin	0.354406	1.2295
KYP-2047	0.246465	0.80771
MG132	1.72549	1.52329
	Mean fold-change compared to DMSO as plotted in Figure S3C
	WT	DPP9 KO
DMSO	1	1
1G244	6.668	2.05731
Sitagliptin	0.946164	1.10117
KYP-2047	0.65799	0.723408
MG132	4.60655	1.3643

## Sheet: FigS3D
Data normalized to WT + DMSO	Buffer + GP-AMC	HEK/F/T WT DMSO	HEK/F/T WT 10 µM 1G244	HEK/F/T WT 10 µM Sitagliptin	HEK/F/T WT 10 µM KYP-2047	HEK/F/T DPP9 KO DMSO	HEK/F/T DPP9 KO 10 µM 1G244	HEK/F/T DPP9 KO 10 µM Sitagliptin	HEK/F/T DPP9 KO 10 µM KYP-2047
Mean	-0.275683	100	0.542263	95.8115	102.804	11.7053	0.0553927	10.3424	11.8908
Replicate #1	0.635294	101.184	1.11253	95.7166	105.576	11.4751	-0.567592	10.2118	11.2468
Replicate #2	-1.40784	99.4635	-0.192045	94.5665	100.296	11.6337	0.0600274	10.9824	11.4781
Replicate #3	-0.054506	99.3526	0.706302	97.1514	102.539	12.0071	0.673743	9.83307	12.9474
t-Test: Two-Sample Assuming Unequal Variances						t-Test: Two-Sample Assuming Unequal Variances						t-Test: Two-Sample Assuming Unequal Variances						t-Test: Two-Sample Assuming Unequal Variances
	WT DMSO	WT 1G244					WT DMSO	WT Sitagliptin					WT DMSO	WT KYP-2047					WT DMSO	DPP9 KO DMSO
	Variable 1	Variable 2					Variable 1	Variable 2					Variable 1	Variable 2					Variable 1	Variable 2
Mean	100	0.542263				Mean	100	95.8115				Mean	100	102.804				Mean	100	11.7053
Variance	1.05419	0.445661				Variance	1.05419	1.67714				Variance	1.05419	7.02269				Variance	1.05419	0.0745906
Observations	3	3				Observations	3	3				Observations	3	3				Observations	3	3
Hypothesized Mean Difference	0					Hypothesized Mean Difference	0					Hypothesized Mean Difference	0					Hypothesized Mean Difference	0
df	3					df	4					df	3					df	2
t Stat	140.662					t Stat	4.38969					t Stat	-1.70874					t Stat	143.943
P(T<=t) one-tail	3.96128e-07					P(T<=t) one-tail	0.00589271					P(T<=t) one-tail	0.0930159					P(T<=t) one-tail	2.413e-05
t Critical one-tail	2.35336					t Critical one-tail	2.13185					t Critical one-tail	2.35336					t Critical one-tail	2.91999
P(T<=t) two-tail	7.92256e-07					P(T<=t) two-tail	0.0117854					P(T<=t) two-tail	0.186032					P(T<=t) two-tail	4.826e-05
t Critical two-tail	3.18245					t Critical two-tail	2.77645					t Critical two-tail	3.18245					t Critical two-tail	4.30265
t-Test: Two-Sample Assuming Unequal Variances						t-Test: Two-Sample Assuming Unequal Variances						t-Test: Two-Sample Assuming Unequal Variances
	DPP9 KO DMSO	DPP9 KO 1G244					DPP9 KO DMSO	DPP9 KO Sitagliptin					DPP9 KO DMSO	DPP9 KO KYP-2047
	Variable 1	Variable 2					Variable 1	Variable 2					Variable 1	Variable 2
Mean	11.7053	0.0553927				Mean	11.7053	10.3424				Mean	11.7053	11.8908
Variance	0.0745906	0.385244				Variance	0.0745906	0.343039				Variance	0.0745906	0.850745
Observations	3	3				Observations	3	3				Observations	3	3
Hypothesized Mean Difference	0					Hypothesized Mean Difference	0					Hypothesized Mean Difference	0
df	3					df	3					df	2
t Stat	29.7565					t Stat	3.65279					t Stat	-0.334001
P(T<=t) one-tail	4.16804e-05					P(T<=t) one-tail	0.0177115					P(T<=t) one-tail	0.385074
t Critical one-tail	2.35336					t Critical one-tail	2.35336					t Critical one-tail	2.91999
P(T<=t) two-tail	8.33608e-05					P(T<=t) two-tail	0.035423					P(T<=t) two-tail	0.770149
t Critical two-tail	3.18245					t Critical two-tail	3.18245					t Critical two-tail	4.30265
