# Supplementary material for: A fluorescent sensor for real-time monitoring of DPP8/9 reveals crucial roles in immunity and cancer
Source: Life Sci Alliance. 2025 May 12;8(8):e202403076. doi: 10.26508/lsa.202403076 (PMC12069513; doi:10.26508/lsa.202403076)
Supplement: Supplementary file 1 [file LSA-2024-03076_SdataF1_F2_F3_F4_F5_F6_FS1_FS2_FS3_FS4_FS5_FS6_FS7_FS8_FS9.zip › Source Data/FigS4/FigS4B_source-data.xlsx]

## Sheet: Sheet1
Mean values and n numbers					Individual replicates
					WT
mKate2					mKate2				mScarlet-I				mCherry
	Mean	n			ID	ROI	DiPAK ratio		ID	ROI	DiPAK ratio		ID	ROI	DiPAK ratio
DMSO	0.579524	35			mKate2 DMSO	ROI.3.x	0.509308		mScarlet-I DMSO	ROI.2.x	0.220577		mCherry DMSO	ROI.1.x	0.160964
1G244	3.05374	68			mKate2 DMSO	ROI.1.x	0.720817		mScarlet-I DMSO	ROI.3	0.223363		mCherry DMSO	ROI.2.x	0.401648
					mKate2 DMSO	ROI.2.x	0.501276		mScarlet-I DMSO	ROI.1.x	0.288139		mCherry DMSO	ROI.3.x	0.0443562
					mKate2 DMSO	ROI.3.y	0.685774		mScarlet-I DMSO	ROI.2.y	0.187833		mCherry DMSO	ROI.5	0.0828265
mScarlet-I					mKate2 DMSO	ROI.2.y	0.349836		mScarlet-I DMSO	ROI.1.y	0.706201		mCherry DMSO	ROI.6	0.0677448
	Mean	n			mKate2 DMSO	ROI.3.x.1	0.572831		mScarlet-I DMSO	ROI.1.x	0.143097		mCherry DMSO	ROI.9	0.246898
DMSO	0.62349	19			mKate2 DMSO	ROI.4.x	0.129183		mScarlet-I DMSO	ROI.2.x	0.804611		mCherry DMSO	ROI.3.y	0.107153
1G244	3.15838	57			mKate2 DMSO	ROI.5.x	0.142589		mScarlet-I DMSO	ROI.3.x	1.17104		mCherry DMSO	ROI.1.y	0.0391592
					mKate2 DMSO	ROI.1.y	0.251374		mScarlet-I DMSO	ROI.1.y	0.207058		mCherry DMSO	ROI.2.y	0.0575753
					mKate2 DMSO	ROI.3.y.1	0.0719688		mScarlet-I DMSO	ROI.3.y	2.59348		mCherry DMSO	ROI.3	0.0918074
mCherry					mKate2 DMSO	ROI.1.x.1	0.712745		mScarlet-I DMSO	ROI.1.x.1	0.213267		mCherry DMSO	ROI.4	0.0993912
	Mean	n			mKate2 DMSO	ROI.3.x.2	1.16816		mScarlet-I DMSO	ROI.1.y.1	0.205265		mCherry DMSO	ROI.1.x	0.131585
DMSO	0.280337	39			mKate2 DMSO	ROI.4.y	1.52561		mScarlet-I DMSO	ROI.2.y	1.21817		mCherry DMSO	ROI.1.y	0.432677
1G244	1.20723	90			mKate2 DMSO	ROI.4.x.1	0.18308		mScarlet-I DMSO	ROI.1.x.2	0.280749		mCherry DMSO	ROI.2.x	0.652764
					mKate2 DMSO	ROI.5.y	0.963364		mScarlet-I DMSO	ROI.2.x.1	1.36346		mCherry DMSO	ROI.3.x	0.358179
					mKate2 DMSO	ROI.6.x	1.13568		mScarlet-I DMSO	ROI.1.y.2	0.156008		mCherry DMSO	ROI.1.x.1	0.448898
					mKate2 DMSO	ROI.7.x	0.192119		mScarlet-I DMSO	ROI.1.x.3	0.638959		mCherry DMSO	ROI.2.y	0.115219
					mKate2 DMSO	ROI.8	0.185661		mScarlet-I DMSO	ROI.2.y.1	0.510699		mCherry DMSO	ROI.1.y.1	0.325396
					mKate2 DMSO	ROI.1.y.1	1.02333		mScarlet-I DMSO	ROI.1.y.3	0.714333		mCherry DMSO	ROI.2.x.1	0.316831
					mKate2 DMSO	ROI.2	0.0996624		mScarlet-I 1G244	ROI.4.x	2.71449		mCherry DMSO	ROI.1.x.2	0.0899596
					mKate2 DMSO	ROI.3.y.2	0.133601		mScarlet-I 1G244	ROI.6.x	2.52522		mCherry DMSO	ROI.1.y.2	0.205135
					mKate2 DMSO	ROI.4.y.1	2.57297		mScarlet-I 1G244	ROI.7.x	3.35967		mCherry DMSO	ROI.1.x.3	0.148766
					mKate2 DMSO	ROI.5	0.16257		mScarlet-I 1G244	ROI.8.x	2.94728		mCherry DMSO	ROI.2.y.1	0.0895487
					mKate2 DMSO	ROI.6.y	0.29212		mScarlet-I 1G244	ROI.9.x	3.52145		mCherry DMSO	ROI.1.y.3	0.259498
					mKate2 DMSO	ROI.7.y	1.90639		mScarlet-I 1G244	ROI.10.x	1.90106		mCherry DMSO	ROI.2.x.2	0.183102
					mKate2 DMSO	ROI.1.x	0.924456		mScarlet-I 1G244	ROI.11.x	1.81688		mCherry DMSO	ROI.3.y	0.235229
					mKate2 DMSO	ROI.1.y	0.740083		mScarlet-I 1G244	ROI.12	1.50152		mCherry DMSO	ROI.4.x	0.329864
					mKate2 DMSO	ROI.1.x.1	0.421303		mScarlet-I 1G244	ROI.13	1.91481		mCherry DMSO	ROI.5	0.261466
					mKate2 DMSO	ROI.2.x	0.437271		mScarlet-I 1G244	ROI.14	1.70749		mCherry DMSO	ROI.1.x.4	0.126828
					mKate2 DMSO	ROI.1.y.1	0.495652		mScarlet-I 1G244	ROI.1.x	3.38503		mCherry DMSO	ROI.2.y.2	0.108887
					mKate2 DMSO	ROI.1.x.2	0.158993		mScarlet-I 1G244	ROI.2.x	2.77812		mCherry DMSO	ROI.3.x.1	0.398089
					mKate2 DMSO	ROI.1.y.2	0.13636		mScarlet-I 1G244	ROI.3.x	3.38333		mCherry DMSO	ROI.4.y	1.09892
					mKate2 DMSO	ROI.2.y	0.168225		mScarlet-I 1G244	ROI.4.y	2.54851		mCherry DMSO	ROI.6	0.684949
					mKate2 DMSO	ROI.1	0.266373		mScarlet-I 1G244	ROI.5.x	3.65423		mCherry DMSO	ROI.1.y.4	0.152908
					mKate2 DMSO	ROI.2	0.34262		mScarlet-I 1G244	ROI.6.y	3.26305		mCherry DMSO	ROI.2.x.3	1.06694
					mKate2 1G244	ROI.1.x	1.89512		mScarlet-I 1G244	ROI.1.y	5.09729		mCherry DMSO	ROI.3.y.1	0.744843
					mKate2 1G244	ROI.3.x	3.34843		mScarlet-I 1G244	ROI.2.y	4.25503		mCherry DMSO	ROI.1.x.5	0.165229
					mKate2 1G244	ROI.4.x	3.20242		mScarlet-I 1G244	ROI.4.x.1	2.09444		mCherry DMSO	ROI.2.y.3	0.112575
					mKate2 1G244	ROI.5.x	4.39132		mScarlet-I 1G244	ROI.6.x.1	3.72861		mCherry DMSO	ROI.1.y.5	0.289343
					mKate2 1G244	ROI.7.x	2.76655		mScarlet-I 1G244	ROI.7.y	4.73999		mCherry 1G244	ROI.2.x	0.93168
					mKate2 1G244	ROI.8.x	2.33409		mScarlet-I 1G244	ROI.4.y.1	4.68941		mCherry 1G244	ROI.3.x	0.900898
					mKate2 1G244	ROI.9.x	2.17474		mScarlet-I 1G244	ROI.5.y	3.74047		mCherry 1G244	ROI.4.x	1.18911
					mKate2 1G244	ROI.1.y	2.49475		mScarlet-I 1G244	ROI.6.y.1	3.05072		mCherry 1G244	ROI.5.x	1.49783
					mKate2 1G244	ROI.3.y	3.70226		mScarlet-I 1G244	ROI.7.x.1	2.6713		mCherry 1G244	ROI.6.x	1.08453
					mKate2 1G244	ROI.4.y	2.76065		mScarlet-I 1G244	ROI.2.x.1	2.40143		mCherry 1G244	ROI.7.x	1.15204
					mKate2 1G244	ROI.5.y	2.82486		mScarlet-I 1G244	ROI.3.y	2.61523		mCherry 1G244	ROI.9.x	0.934822
					mKate2 1G244	ROI.6.x	3.16784		mScarlet-I 1G244	ROI.4.x.2	2.63367		mCherry 1G244	ROI.10.x	0.746729
					mKate2 1G244	ROI.7.y	4.01198		mScarlet-I 1G244	ROI.6	2.34841		mCherry 1G244	ROI.12.x	1.12913
					mKate2 1G244	ROI.8.y	2.48801		mScarlet-I 1G244	ROI.7.y.1	3.99829		mCherry 1G244	ROI.13.x	1.18458
					mKate2 1G244	ROI.9.y	2.43394		mScarlet-I 1G244	ROI.8.y	2.81386		mCherry 1G244	ROI.14.x	0.853473
					mKate2 1G244	ROI.12.x	2.15702		mScarlet-I 1G244	ROI.9.y	2.12896		mCherry 1G244	ROI.15	0.908411
					mKate2 1G244	ROI.2.x	1.72243		mScarlet-I 1G244	ROI.10.y	2.05209		mCherry 1G244	ROI.16	0.895842
					mKate2 1G244	ROI.3.x.1	1.63539		mScarlet-I 1G244	ROI.11.y	2.15093		mCherry 1G244	ROI.17	1.68412
					mKate2 1G244	ROI.4.x.1	3.30365		mScarlet-I 1G244	ROI.1.x.1	3.08291		mCherry 1G244	ROI.1.x	1.13427
					mKate2 1G244	ROI.6.y	3.37761		mScarlet-I 1G244	ROI.2.y.1	2.91656		mCherry 1G244	ROI.2.y	1.02144
					mKate2 1G244	ROI.7.x.1	2.04184		mScarlet-I 1G244	ROI.3.x.1	2.79343		mCherry 1G244	ROI.4.y	1.17193
					mKate2 1G244	ROI.8.x.1	4.71766		mScarlet-I 1G244	ROI.4.y.2	3.40245		mCherry 1G244	ROI.6.y	1.14943
					mKate2 1G244	ROI.9.x.1	1.76049		mScarlet-I 1G244	ROI.5.x.1	5.34463		mCherry 1G244	ROI.7.y	2.47181
					mKate2 1G244	ROI.10.x	1.63562		mScarlet-I 1G244	ROI.2.x.2	3.96903		mCherry 1G244	ROI.8.x	1.18957
					mKate2 1G244	ROI.2.y	2.5733		mScarlet-I 1G244	ROI.3.y.1	2.95541		mCherry 1G244	ROI.9.y	1.08317
					mKate2 1G244	ROI.3.y.1	2.04919		mScarlet-I 1G244	ROI.4.x.3	2.45421		mCherry 1G244	ROI.11	1.02078
					mKate2 1G244	ROI.4.y.1	2.84543		mScarlet-I 1G244	ROI.5.y.1	3.31921		mCherry 1G244	ROI.12.y	0.885115
					mKate2 1G244	ROI.6.x.1	1.77944		mScarlet-I 1G244	ROI.1.y.1	3.26414		mCherry 1G244	ROI.13.y	0.936094
					mKate2 1G244	ROI.7.y.1	3.95459		mScarlet-I 1G244	ROI.2.y.2	2.87486		mCherry 1G244	ROI.14.y	0.969018
					mKate2 1G244	ROI.2.x.1	1.89351		mScarlet-I 1G244	ROI.3	1.69026		mCherry 1G244	ROI.1.y	0.745623
					mKate2 1G244	ROI.5.x.1	2.54922		mScarlet-I 1G244	ROI.4.y.3	3.24487		mCherry 1G244	ROI.2.x.1	0.918021
					mKate2 1G244	ROI.6.y.1	2.18912		mScarlet-I 1G244	ROI.1.x	4.25059		mCherry 1G244	ROI.3.y	1.1002
					mKate2 1G244	ROI.7	2.17396		mScarlet-I 1G244	ROI.1.y	4.93298		mCherry 1G244	ROI.4.x.1	0.872243
					mKate2 1G244	ROI.8.y.1	4.31583		mScarlet-I 1G244	ROI.1.x.1	3.6802		mCherry 1G244	ROI.5.y	1.36737
					mKate2 1G244	ROI.9.y.1	2.45154		mScarlet-I 1G244	ROI.1.y.1	2.49581		mCherry 1G244	ROI.6.x.1	1.30926
					mKate2 1G244	ROI.10.y	5.01645		mScarlet-I 1G244	ROI.1.x.2	4.51082		mCherry 1G244	ROI.7.x.1	1.69316
					mKate2 1G244	ROI.11	3.24293		mScarlet-I 1G244	ROI.2.x	3.07		mCherry 1G244	ROI.8.y	1.05103
					mKate2 1G244	ROI.12.y	3.58949		mScarlet-I 1G244	ROI.1.y.2	2.71541		mCherry 1G244	ROI.9.x.1	0.860147
					mKate2 1G244	ROI.13	3.36466		mScarlet-I 1G244	ROI.2.y	4.48984		mCherry 1G244	ROI.10.y	1.00463
					mKate2 1G244	ROI.14	2.60368		mScarlet-I 1G244	ROI.1.x.3	3.984		mCherry 1G244	ROI.1.x.1	1.54921
					mKate2 1G244	ROI.1.x.1	2.45218		mScarlet-I 1G244	ROI.1.y.3	4.45374		mCherry 1G244	ROI.2.y.1	0.927737
					mKate2 1G244	ROI.2.y.1	5.01351						mCherry 1G244	ROI.3.x.1	1.23025
					mKate2 1G244	ROI.3	2.29185						mCherry 1G244	ROI.4.y.1	1.19146
					mKate2 1G244	ROI.4.x.2	2.44975						mCherry 1G244	ROI.5.x.1	1.21169
					mKate2 1G244	ROI.5.y.1	2.42084						mCherry 1G244	ROI.6.y.1	0.992847
					mKate2 1G244	ROI.6	2.72013						mCherry 1G244	ROI.8.x.1	1.03366
					mKate2 1G244	ROI.1.y.1	3.09713						mCherry 1G244	ROI.10	1.00215
					mKate2 1G244	ROI.1	2.34918						mCherry 1G244	ROI.1.y.1	1.01856
					mKate2 1G244	ROI.2	2.34216						mCherry 1G244	ROI.2.x.2	1.0511
					mKate2 1G244	ROI.4.y.2	4.07712						mCherry 1G244	ROI.3.y.1	1.13624
					mKate2 1G244	ROI.1.x	3.84026						mCherry 1G244	ROI.4.x.2	1.11515
					mKate2 1G244	ROI.1.y	3.98937						mCherry 1G244	ROI.5.y.1	0.958627
					mKate2 1G244	ROI.2.x	3.52585						mCherry 1G244	ROI.6.x.2	1.05872
					mKate2 1G244	ROI.3	4.16006						mCherry 1G244	ROI.8.y.1	1.14056
					mKate2 1G244	ROI.1.x.1	4.93774						mCherry 1G244	ROI.9.y.1	0.95371
					mKate2 1G244	ROI.1.y.1	4.60962						mCherry 1G244	ROI.1.x.2	1.14334
					mKate2 1G244	ROI.2.y	2.36684						mCherry 1G244	ROI.2.y.2	1.02281
					mKate2 1G244	ROI.1.x.2	2.34044						mCherry 1G244	ROI.3.x.2	1.23956
					mKate2 1G244	ROI.1.y.2	3.02787						mCherry 1G244	ROI.4.y.2	0.854237
					mKate2 1G244	ROI.2.x.1	3.1861						mCherry 1G244	ROI.5.x.2	1.20864
					mKate2 1G244	ROI.1.x.3	4.33541						mCherry 1G244	ROI.6.y.2	1.02627
					mKate2 1G244	ROI.2.y.1	5.30127						mCherry 1G244	ROI.7.y.1	1.09839
					mKate2 1G244	ROI.1.y.3	3.61042						mCherry 1G244	ROI.8	1.02993
					mKate2 1G244	ROI.1.x.4	3.32311						mCherry 1G244	ROI.1.y.2	1.26746
					mKate2 1G244	ROI.2	2.54917						mCherry 1G244	ROI.2.x.3	1.2485
					mKate2 1G244	ROI.1.y.4	3.46369						mCherry 1G244	ROI.3.y.2	0.99013
					mKate2 1G244	ROI.1.x.5	3.73849						mCherry 1G244	ROI.4.x.3	1.02674
					mKate2 1G244	ROI.1.y.5	3.19396						mCherry 1G244	ROI.5.y.2	1.22996
													mCherry 1G244	ROI.2.y.3	1.02897
													mCherry 1G244	ROI.3	1.25475
													mCherry 1G244	ROI.4.y.3	1.04505
													mCherry 1G244	ROI.5	0.893259
													mCherry 1G244	ROI.6	0.903177
													mCherry 1G244	ROI.1	0.903429
													mCherry 1G244	ROI.2	1.10343
													mCherry 1G244	ROI.1.x	1.45945
													mCherry 1G244	ROI.1.y	4.32415
													mCherry 1G244	ROI.1.x.1	1.65412
													mCherry 1G244	ROI.2.x	1.55728
													mCherry 1G244	ROI.1.y.1	1.15811
													mCherry 1G244	ROI.1.x.2	1.50887
													mCherry 1G244	ROI.2.y	1.58059
													mCherry 1G244	ROI.1.y.2	1.3549
													mCherry 1G244	ROI.2.x.1	1.28188
													mCherry 1G244	ROI.1.x.3	1.93986
													mCherry 1G244	ROI.1.y.3	1.31455
													mCherry 1G244	ROI.2.y.1	1.26121
													mCherry 1G244	ROI.3	0.862727
													mCherry 1G244	ROI.4	1.39645
													mCherry 1G244	ROI.1.x.4	1.37447
													mCherry 1G244	ROI.1.y.4	1.16397
													mCherry 1G244	ROI.1.x.5	2.57158
													mCherry 1G244	ROI.2	1.47003
													mCherry 1G244	ROI.1.y.5	1.27976
