# Supplementary material for: A fluorescent sensor for real-time monitoring of DPP8/9 reveals crucial roles in immunity and cancer
Source: Life Sci Alliance. 2025 May 12;8(8):e202403076. doi: 10.26508/lsa.202403076 (PMC12069513; doi:10.26508/lsa.202403076)
Supplement: Supplementary file 1 [file LSA-2024-03076_SdataF1_F2_F3_F4_F5_F6_FS1_FS2_FS3_FS4_FS5_FS6_FS7_FS8_FS9.zip › Source Data/FigS4/FigS4C_source-data.xlsx]

## Sheet: Tabelle1
	Mean DiPAK ratio (from Figure S4B)
	mKate2	mScarlet-I	mCherry
DMSO	0.579524	0.62349	0.280337
1G244	3.05374	3.15838	1.20723
	Mean fold-change compared to DMSO as plotted in Figure S4C
	mKate2	mScarlet-I	mCherry
DMSO	1	1	1
1G244	5.2694	5.06564	4.30637
