# Supplementary material for: A fluorescent sensor for real-time monitoring of DPP8/9 reveals crucial roles in immunity and cancer
Source: Life Sci Alliance. 2025 May 12;8(8):e202403076. doi: 10.26508/lsa.202403076 (PMC12069513; doi:10.26508/lsa.202403076)
Supplement: Supplementary file 1 [file LSA-2024-03076_SdataF1_F2_F3_F4_F5_F6_FS1_FS2_FS3_FS4_FS5_FS6_FS7_FS8_FS9.zip › Source Data/FigS4/FigS4_source-data.xlsx]

## Sheet: S4B
Mean values and n numbers					Individual replicates
					WT
mKate2					mKate2				mScarlet-I				mCherry
	Mean	n			ID	ROI	DiPAK ratio		ID	ROI	DiPAK ratio		ID	ROI	DiPAK ratio
DMSO	0.579524	35			mKate2 DMSO	ROI.3.x	0.509308		mScarlet-I DMSO	ROI.2.x	0.220577		mCherry DMSO	ROI.1.x	0.160964
1G244	3.05374	68			mKate2 DMSO	ROI.1.x	0.720817		mScarlet-I DMSO	ROI.3	0.223363		mCherry DMSO	ROI.2.x	0.401648
					mKate2 DMSO	ROI.2.x	0.501276		mScarlet-I DMSO	ROI.1.x	0.288139		mCherry DMSO	ROI.3.x	0.0443562
					mKate2 DMSO	ROI.3.y	0.685774		mScarlet-I DMSO	ROI.2.y	0.187833		mCherry DMSO	ROI.5	0.0828265
mScarlet-I					mKate2 DMSO	ROI.2.y	0.349836		mScarlet-I DMSO	ROI.1.y	0.706201		mCherry DMSO	ROI.6	0.0677448
	Mean	n			mKate2 DMSO	ROI.3.x.1	0.572831		mScarlet-I DMSO	ROI.1.x	0.143097		mCherry DMSO	ROI.9	0.246898
DMSO	0.62349	19			mKate2 DMSO	ROI.4.x	0.129183		mScarlet-I DMSO	ROI.2.x	0.804611		mCherry DMSO	ROI.3.y	0.107153
1G244	3.15838	57			mKate2 DMSO	ROI.5.x	0.142589		mScarlet-I DMSO	ROI.3.x	1.17104		mCherry DMSO	ROI.1.y	0.0391592
					mKate2 DMSO	ROI.1.y	0.251374		mScarlet-I DMSO	ROI.1.y	0.207058		mCherry DMSO	ROI.2.y	0.0575753
					mKate2 DMSO	ROI.3.y.1	0.0719688		mScarlet-I DMSO	ROI.3.y	2.59348		mCherry DMSO	ROI.3	0.0918074
mCherry					mKate2 DMSO	ROI.1.x.1	0.712745		mScarlet-I DMSO	ROI.1.x.1	0.213267		mCherry DMSO	ROI.4	0.0993912
	Mean	n			mKate2 DMSO	ROI.3.x.2	1.16816		mScarlet-I DMSO	ROI.1.y.1	0.205265		mCherry DMSO	ROI.1.x	0.131585
DMSO	0.280337	39			mKate2 DMSO	ROI.4.y	1.52561		mScarlet-I DMSO	ROI.2.y	1.21817		mCherry DMSO	ROI.1.y	0.432677
1G244	1.20723	90			mKate2 DMSO	ROI.4.x.1	0.18308		mScarlet-I DMSO	ROI.1.x.2	0.280749		mCherry DMSO	ROI.2.x	0.652764
					mKate2 DMSO	ROI.5.y	0.963364		mScarlet-I DMSO	ROI.2.x.1	1.36346		mCherry DMSO	ROI.3.x	0.358179
					mKate2 DMSO	ROI.6.x	1.13568		mScarlet-I DMSO	ROI.1.y.2	0.156008		mCherry DMSO	ROI.1.x.1	0.448898
					mKate2 DMSO	ROI.7.x	0.192119		mScarlet-I DMSO	ROI.1.x.3	0.638959		mCherry DMSO	ROI.2.y	0.115219
					mKate2 DMSO	ROI.8	0.185661		mScarlet-I DMSO	ROI.2.y.1	0.510699		mCherry DMSO	ROI.1.y.1	0.325396
					mKate2 DMSO	ROI.1.y.1	1.02333		mScarlet-I DMSO	ROI.1.y.3	0.714333		mCherry DMSO	ROI.2.x.1	0.316831
					mKate2 DMSO	ROI.2	0.0996624		mScarlet-I 1G244	ROI.4.x	2.71449		mCherry DMSO	ROI.1.x.2	0.0899596
					mKate2 DMSO	ROI.3.y.2	0.133601		mScarlet-I 1G244	ROI.6.x	2.52522		mCherry DMSO	ROI.1.y.2	0.205135
					mKate2 DMSO	ROI.4.y.1	2.57297		mScarlet-I 1G244	ROI.7.x	3.35967		mCherry DMSO	ROI.1.x.3	0.148766
					mKate2 DMSO	ROI.5	0.16257		mScarlet-I 1G244	ROI.8.x	2.94728		mCherry DMSO	ROI.2.y.1	0.0895487
					mKate2 DMSO	ROI.6.y	0.29212		mScarlet-I 1G244	ROI.9.x	3.52145		mCherry DMSO	ROI.1.y.3	0.259498
					mKate2 DMSO	ROI.7.y	1.90639		mScarlet-I 1G244	ROI.10.x	1.90106		mCherry DMSO	ROI.2.x.2	0.183102
					mKate2 DMSO	ROI.1.x	0.924456		mScarlet-I 1G244	ROI.11.x	1.81688		mCherry DMSO	ROI.3.y	0.235229
					mKate2 DMSO	ROI.1.y	0.740083		mScarlet-I 1G244	ROI.12	1.50152		mCherry DMSO	ROI.4.x	0.329864
					mKate2 DMSO	ROI.1.x.1	0.421303		mScarlet-I 1G244	ROI.13	1.91481		mCherry DMSO	ROI.5	0.261466
					mKate2 DMSO	ROI.2.x	0.437271		mScarlet-I 1G244	ROI.14	1.70749		mCherry DMSO	ROI.1.x.4	0.126828
					mKate2 DMSO	ROI.1.y.1	0.495652		mScarlet-I 1G244	ROI.1.x	3.38503		mCherry DMSO	ROI.2.y.2	0.108887
					mKate2 DMSO	ROI.1.x.2	0.158993		mScarlet-I 1G244	ROI.2.x	2.77812		mCherry DMSO	ROI.3.x.1	0.398089
					mKate2 DMSO	ROI.1.y.2	0.13636		mScarlet-I 1G244	ROI.3.x	3.38333		mCherry DMSO	ROI.4.y	1.09892
					mKate2 DMSO	ROI.2.y	0.168225		mScarlet-I 1G244	ROI.4.y	2.54851		mCherry DMSO	ROI.6	0.684949
					mKate2 DMSO	ROI.1	0.266373		mScarlet-I 1G244	ROI.5.x	3.65423		mCherry DMSO	ROI.1.y.4	0.152908
					mKate2 DMSO	ROI.2	0.34262		mScarlet-I 1G244	ROI.6.y	3.26305		mCherry DMSO	ROI.2.x.3	1.06694
					mKate2 1G244	ROI.1.x	1.89512		mScarlet-I 1G244	ROI.1.y	5.09729		mCherry DMSO	ROI.3.y.1	0.744843
					mKate2 1G244	ROI.3.x	3.34843		mScarlet-I 1G244	ROI.2.y	4.25503		mCherry DMSO	ROI.1.x.5	0.165229
					mKate2 1G244	ROI.4.x	3.20242		mScarlet-I 1G244	ROI.4.x.1	2.09444		mCherry DMSO	ROI.2.y.3	0.112575
					mKate2 1G244	ROI.5.x	4.39132		mScarlet-I 1G244	ROI.6.x.1	3.72861		mCherry DMSO	ROI.1.y.5	0.289343
					mKate2 1G244	ROI.7.x	2.76655		mScarlet-I 1G244	ROI.7.y	4.73999		mCherry 1G244	ROI.2.x	0.93168
					mKate2 1G244	ROI.8.x	2.33409		mScarlet-I 1G244	ROI.4.y.1	4.68941		mCherry 1G244	ROI.3.x	0.900898
					mKate2 1G244	ROI.9.x	2.17474		mScarlet-I 1G244	ROI.5.y	3.74047		mCherry 1G244	ROI.4.x	1.18911
					mKate2 1G244	ROI.1.y	2.49475		mScarlet-I 1G244	ROI.6.y.1	3.05072		mCherry 1G244	ROI.5.x	1.49783
					mKate2 1G244	ROI.3.y	3.70226		mScarlet-I 1G244	ROI.7.x.1	2.6713		mCherry 1G244	ROI.6.x	1.08453
					mKate2 1G244	ROI.4.y	2.76065		mScarlet-I 1G244	ROI.2.x.1	2.40143		mCherry 1G244	ROI.7.x	1.15204
					mKate2 1G244	ROI.5.y	2.82486		mScarlet-I 1G244	ROI.3.y	2.61523		mCherry 1G244	ROI.9.x	0.934822
					mKate2 1G244	ROI.6.x	3.16784		mScarlet-I 1G244	ROI.4.x.2	2.63367		mCherry 1G244	ROI.10.x	0.746729
					mKate2 1G244	ROI.7.y	4.01198		mScarlet-I 1G244	ROI.6	2.34841		mCherry 1G244	ROI.12.x	1.12913
					mKate2 1G244	ROI.8.y	2.48801		mScarlet-I 1G244	ROI.7.y.1	3.99829		mCherry 1G244	ROI.13.x	1.18458
					mKate2 1G244	ROI.9.y	2.43394		mScarlet-I 1G244	ROI.8.y	2.81386		mCherry 1G244	ROI.14.x	0.853473
					mKate2 1G244	ROI.12.x	2.15702		mScarlet-I 1G244	ROI.9.y	2.12896		mCherry 1G244	ROI.15	0.908411
					mKate2 1G244	ROI.2.x	1.72243		mScarlet-I 1G244	ROI.10.y	2.05209		mCherry 1G244	ROI.16	0.895842
					mKate2 1G244	ROI.3.x.1	1.63539		mScarlet-I 1G244	ROI.11.y	2.15093		mCherry 1G244	ROI.17	1.68412
					mKate2 1G244	ROI.4.x.1	3.30365		mScarlet-I 1G244	ROI.1.x.1	3.08291		mCherry 1G244	ROI.1.x	1.13427
					mKate2 1G244	ROI.6.y	3.37761		mScarlet-I 1G244	ROI.2.y.1	2.91656		mCherry 1G244	ROI.2.y	1.02144
					mKate2 1G244	ROI.7.x.1	2.04184		mScarlet-I 1G244	ROI.3.x.1	2.79343		mCherry 1G244	ROI.4.y	1.17193
					mKate2 1G244	ROI.8.x.1	4.71766		mScarlet-I 1G244	ROI.4.y.2	3.40245		mCherry 1G244	ROI.6.y	1.14943
					mKate2 1G244	ROI.9.x.1	1.76049		mScarlet-I 1G244	ROI.5.x.1	5.34463		mCherry 1G244	ROI.7.y	2.47181
					mKate2 1G244	ROI.10.x	1.63562		mScarlet-I 1G244	ROI.2.x.2	3.96903		mCherry 1G244	ROI.8.x	1.18957
					mKate2 1G244	ROI.2.y	2.5733		mScarlet-I 1G244	ROI.3.y.1	2.95541		mCherry 1G244	ROI.9.y	1.08317
					mKate2 1G244	ROI.3.y.1	2.04919		mScarlet-I 1G244	ROI.4.x.3	2.45421		mCherry 1G244	ROI.11	1.02078
					mKate2 1G244	ROI.4.y.1	2.84543		mScarlet-I 1G244	ROI.5.y.1	3.31921		mCherry 1G244	ROI.12.y	0.885115
					mKate2 1G244	ROI.6.x.1	1.77944		mScarlet-I 1G244	ROI.1.y.1	3.26414		mCherry 1G244	ROI.13.y	0.936094
					mKate2 1G244	ROI.7.y.1	3.95459		mScarlet-I 1G244	ROI.2.y.2	2.87486		mCherry 1G244	ROI.14.y	0.969018
					mKate2 1G244	ROI.2.x.1	1.89351		mScarlet-I 1G244	ROI.3	1.69026		mCherry 1G244	ROI.1.y	0.745623
					mKate2 1G244	ROI.5.x.1	2.54922		mScarlet-I 1G244	ROI.4.y.3	3.24487		mCherry 1G244	ROI.2.x.1	0.918021
					mKate2 1G244	ROI.6.y.1	2.18912		mScarlet-I 1G244	ROI.1.x	4.25059		mCherry 1G244	ROI.3.y	1.1002
					mKate2 1G244	ROI.7	2.17396		mScarlet-I 1G244	ROI.1.y	4.93298		mCherry 1G244	ROI.4.x.1	0.872243
					mKate2 1G244	ROI.8.y.1	4.31583		mScarlet-I 1G244	ROI.1.x.1	3.6802		mCherry 1G244	ROI.5.y	1.36737
					mKate2 1G244	ROI.9.y.1	2.45154		mScarlet-I 1G244	ROI.1.y.1	2.49581		mCherry 1G244	ROI.6.x.1	1.30926
					mKate2 1G244	ROI.10.y	5.01645		mScarlet-I 1G244	ROI.1.x.2	4.51082		mCherry 1G244	ROI.7.x.1	1.69316
					mKate2 1G244	ROI.11	3.24293		mScarlet-I 1G244	ROI.2.x	3.07		mCherry 1G244	ROI.8.y	1.05103
					mKate2 1G244	ROI.12.y	3.58949		mScarlet-I 1G244	ROI.1.y.2	2.71541		mCherry 1G244	ROI.9.x.1	0.860147
					mKate2 1G244	ROI.13	3.36466		mScarlet-I 1G244	ROI.2.y	4.48984		mCherry 1G244	ROI.10.y	1.00463
					mKate2 1G244	ROI.14	2.60368		mScarlet-I 1G244	ROI.1.x.3	3.984		mCherry 1G244	ROI.1.x.1	1.54921
					mKate2 1G244	ROI.1.x.1	2.45218		mScarlet-I 1G244	ROI.1.y.3	4.45374		mCherry 1G244	ROI.2.y.1	0.927737
					mKate2 1G244	ROI.2.y.1	5.01351						mCherry 1G244	ROI.3.x.1	1.23025
					mKate2 1G244	ROI.3	2.29185						mCherry 1G244	ROI.4.y.1	1.19146
					mKate2 1G244	ROI.4.x.2	2.44975						mCherry 1G244	ROI.5.x.1	1.21169
					mKate2 1G244	ROI.5.y.1	2.42084						mCherry 1G244	ROI.6.y.1	0.992847
					mKate2 1G244	ROI.6	2.72013						mCherry 1G244	ROI.8.x.1	1.03366
					mKate2 1G244	ROI.1.y.1	3.09713						mCherry 1G244	ROI.10	1.00215
					mKate2 1G244	ROI.1	2.34918						mCherry 1G244	ROI.1.y.1	1.01856
					mKate2 1G244	ROI.2	2.34216						mCherry 1G244	ROI.2.x.2	1.0511
					mKate2 1G244	ROI.4.y.2	4.07712						mCherry 1G244	ROI.3.y.1	1.13624
					mKate2 1G244	ROI.1.x	3.84026						mCherry 1G244	ROI.4.x.2	1.11515
					mKate2 1G244	ROI.1.y	3.98937						mCherry 1G244	ROI.5.y.1	0.958627
					mKate2 1G244	ROI.2.x	3.52585						mCherry 1G244	ROI.6.x.2	1.05872
					mKate2 1G244	ROI.3	4.16006						mCherry 1G244	ROI.8.y.1	1.14056
					mKate2 1G244	ROI.1.x.1	4.93774						mCherry 1G244	ROI.9.y.1	0.95371
					mKate2 1G244	ROI.1.y.1	4.60962						mCherry 1G244	ROI.1.x.2	1.14334
					mKate2 1G244	ROI.2.y	2.36684						mCherry 1G244	ROI.2.y.2	1.02281
					mKate2 1G244	ROI.1.x.2	2.34044						mCherry 1G244	ROI.3.x.2	1.23956
					mKate2 1G244	ROI.1.y.2	3.02787						mCherry 1G244	ROI.4.y.2	0.854237
					mKate2 1G244	ROI.2.x.1	3.1861						mCherry 1G244	ROI.5.x.2	1.20864
					mKate2 1G244	ROI.1.x.3	4.33541						mCherry 1G244	ROI.6.y.2	1.02627
					mKate2 1G244	ROI.2.y.1	5.30127						mCherry 1G244	ROI.7.y.1	1.09839
					mKate2 1G244	ROI.1.y.3	3.61042						mCherry 1G244	ROI.8	1.02993
					mKate2 1G244	ROI.1.x.4	3.32311						mCherry 1G244	ROI.1.y.2	1.26746
					mKate2 1G244	ROI.2	2.54917						mCherry 1G244	ROI.2.x.3	1.2485
					mKate2 1G244	ROI.1.y.4	3.46369						mCherry 1G244	ROI.3.y.2	0.99013
					mKate2 1G244	ROI.1.x.5	3.73849						mCherry 1G244	ROI.4.x.3	1.02674
					mKate2 1G244	ROI.1.y.5	3.19396						mCherry 1G244	ROI.5.y.2	1.22996
													mCherry 1G244	ROI.2.y.3	1.02897
													mCherry 1G244	ROI.3	1.25475
													mCherry 1G244	ROI.4.y.3	1.04505
													mCherry 1G244	ROI.5	0.893259
													mCherry 1G244	ROI.6	0.903177
													mCherry 1G244	ROI.1	0.903429
													mCherry 1G244	ROI.2	1.10343
													mCherry 1G244	ROI.1.x	1.45945
													mCherry 1G244	ROI.1.y	4.32415
													mCherry 1G244	ROI.1.x.1	1.65412
													mCherry 1G244	ROI.2.x	1.55728
													mCherry 1G244	ROI.1.y.1	1.15811
													mCherry 1G244	ROI.1.x.2	1.50887
													mCherry 1G244	ROI.2.y	1.58059
													mCherry 1G244	ROI.1.y.2	1.3549
													mCherry 1G244	ROI.2.x.1	1.28188
													mCherry 1G244	ROI.1.x.3	1.93986
													mCherry 1G244	ROI.1.y.3	1.31455
													mCherry 1G244	ROI.2.y.1	1.26121
													mCherry 1G244	ROI.3	0.862727
													mCherry 1G244	ROI.4	1.39645
													mCherry 1G244	ROI.1.x.4	1.37447
													mCherry 1G244	ROI.1.y.4	1.16397
													mCherry 1G244	ROI.1.x.5	2.57158
													mCherry 1G244	ROI.2	1.47003
													mCherry 1G244	ROI.1.y.5	1.27976

## Sheet: S4C
	Mean DiPAK ratio (from Figure S4B)
	mKate2	mScarlet-I	mCherry
DMSO	0.579524	0.62349	0.280337
1G244	3.05374	3.15838	1.20723
	Mean fold-change compared to DMSO as plotted in Figure S4C
	mKate2	mScarlet-I	mCherry
DMSO	1	1	1
1G244	5.2694	5.06564	4.30637

## Sheet: S4D
Mean values and n numbers								Individual replicates
								WT												DPP9 KO
WT mEGFP				DPP9 KO mEGFP				WT mEGFP				WT mKate2				WT ratio				DPP9 KO mEGFP				DPP9 KO mKate2				DPP9 KO ratio
	Mean	n			Mean	n		ID	ROI (= individual cell)	fluorescence intensity		ID	ROI (= individual cell)	fluorescence intensity		ID	ROI (= individual cell)	DiPAK ratio		ID	ROI (= individual cell)	fluorescence intensity		ID	ROI (= individual cell)	fluorescence intensity		ID	ROI (= individual cell)	DiPAK ratio
DMSO	376.437	79		DMSO	3123.52	85		DMSO	ROI.1.x	385.501		DMSO	ROI.1.x	1545.41		DMSO	ROI.1.x	0.249761		DMSO	ROI.2.x	4456.56		DMSO	ROI.2.x	1417.74		DMSO	ROI.2.x	3.14454
1G244	4064.8	89		1G244	5651.38	101		DMSO	ROI.2.x	381.115		DMSO	ROI.2.x	1519.89		DMSO	ROI.2.x	0.251116		DMSO	ROI.3.x	4751.37		DMSO	ROI.3.x	2687.01		DMSO	ROI.3.x	1.76841
MG132	3981.77	58		MG132	6982.24	57		DMSO	ROI.3.x	511.95		DMSO	ROI.3.x	1226.2		DMSO	ROI.3.x	0.418692		DMSO	ROI.4.x	777.905		DMSO	ROI.4.x	1461.78		DMSO	ROI.4.x	0.533071
								DMSO	ROI.4.x	590.906		DMSO	ROI.4.x	1413.59		DMSO	ROI.4.x	0.420794		DMSO	ROI.5.x	2809.38		DMSO	ROI.5.x	814.808		DMSO	ROI.5.x	3.45009
WT mKate2				DPP9 KO mKate2				DMSO	ROI.5.x	431.938		DMSO	ROI.5.x	1596.16		DMSO	ROI.5.x	0.270707		DMSO	ROI.6.x	3091.44		DMSO	ROI.6.x	1009.68		DMSO	ROI.6.x	3.07783
	Mean	n			Mean	n		DMSO	ROI.6.x	480.334		DMSO	ROI.6.x	1274.87		DMSO	ROI.6.x	0.377415		DMSO	ROI.7.x	3168.41		DMSO	ROI.7.x	978.659		DMSO	ROI.7.x	3.24577
DMSO	1334.07	79		DMSO	1450.33	85		DMSO	ROI.7.x	356.853		DMSO	ROI.7.x	1111.66		DMSO	ROI.7.x	0.321445		DMSO	ROI.8.x	1911.45		DMSO	ROI.8.x	568.424		DMSO	ROI.8.x	3.36567
1G244	1160.02	89		1G244	1349.49	101		DMSO	ROI.10.x	145.991		DMSO	ROI.10.x	447.104		DMSO	ROI.10.x	0.327547		DMSO	ROI.9.x	3600.82		DMSO	ROI.9.x	2465.15		DMSO	ROI.9.x	1.46249
MG132	1752.9	58		MG132	3310.36	57		DMSO	ROI.11.x	553.429		DMSO	ROI.11.x	1309.24		DMSO	ROI.11.x	0.424415		DMSO	ROI.11.x	3892.17		DMSO	ROI.11.x	2099.61		DMSO	ROI.11.x	1.85539
								DMSO	ROI.12.x	228.782		DMSO	ROI.12.x	564.214		DMSO	ROI.12.x	0.40712		DMSO	ROI.14.x	1531.92		DMSO	ROI.14.x	453.253		DMSO	ROI.14.x	3.38688
WT ratio				DPP9 KO ratio				DMSO	ROI.13.x	373.06		DMSO	ROI.13.x	1361.79		DMSO	ROI.13.x	0.274024		DMSO	ROI.16.x	4652.46		DMSO	ROI.16.x	1987.94		DMSO	ROI.16.x	2.34007
	Mean	n			Mean	n		DMSO	ROI.14.x	530.617		DMSO	ROI.14.x	1438.29		DMSO	ROI.14.x	0.369301		DMSO	ROI.18.x	950.936		DMSO	ROI.18.x	273.348		DMSO	ROI.18.x	3.45032
DMSO	0.320227	79		DMSO	2.44447	85		DMSO	ROI.15.x	483.497		DMSO	ROI.15.x	3305.14		DMSO	ROI.15.x	0.146298		DMSO	ROI.20.x	2879.88		DMSO	ROI.20.x	905.108		DMSO	ROI.20.x	3.18311
1G244	4.04619	89		1G244	4.69445	101		DMSO	ROI.16.x	175.511		DMSO	ROI.16.x	757.026		DMSO	ROI.16.x	0.231577		DMSO	ROI.21.x	5494.83		DMSO	ROI.21.x	3100.55		DMSO	ROI.21.x	1.77229
MG132	2.31905	58		MG132	2.2654	57		DMSO	ROI.17.x	301.868		DMSO	ROI.17.x	357.916		DMSO	ROI.17.x	0.847998		DMSO	ROI.22.x	6264.38		DMSO	ROI.22.x	2822.31		DMSO	ROI.22.x	2.21925
								DMSO	ROI.19.x	342.893		DMSO	ROI.19.x	1064.33		DMSO	ROI.19.x	0.322552		DMSO	ROI.23.x	1999.94		DMSO	ROI.23.x	854.318		DMSO	ROI.23.x	2.34594
	DiPAK ratio mean fold-change compared to DMSO							DMSO	ROI.20.x	340.356		DMSO	ROI.20.x	518.456		DMSO	ROI.20.x	0.660691		DMSO	ROI.24.x	4192.52		DMSO	ROI.24.x	2444.97		DMSO	ROI.24.x	1.71412
			WT	DPP9 KO				DMSO	ROI.21.x	381.952		DMSO	ROI.21.x	880.389		DMSO	ROI.21.x	0.436223		DMSO	ROI.25.x	4395.84		DMSO	ROI.25.x	2942.17		DMSO	ROI.25.x	1.4947
		DMSO	1	1				DMSO	ROI.22.x	175.272		DMSO	ROI.22.x	717.119		DMSO	ROI.22.x	0.244299		DMSO	ROI.26.x	5456.21		DMSO	ROI.26.x	1616.53		DMSO	ROI.26.x	3.37634
		1G244	12.6354	1.92043				DMSO	ROI.24.x	588.319		DMSO	ROI.24.x	1906.42		DMSO	ROI.24.x	0.308825		DMSO	ROI.1.x	3066.07		DMSO	ROI.1.x	840.214		DMSO	ROI.1.x	3.65619
		MG132	7.24189	0.926745				DMSO	ROI.1.y	220.651		DMSO	ROI.1.y	673.048		DMSO	ROI.1.y	0.327958		DMSO	ROI.2.y	2564.02		DMSO	ROI.2.y	1073.14		DMSO	ROI.2.y	2.38984
								DMSO	ROI.2.y	631.808		DMSO	ROI.2.y	2557.35		DMSO	ROI.2.y	0.24713		DMSO	ROI.3.y	3144.28		DMSO	ROI.3.y	1569.44		DMSO	ROI.3.y	2.00476
								DMSO	ROI.3.y	417.128		DMSO	ROI.3.y	1468.84		DMSO	ROI.3.y	0.284365		DMSO	ROI.4.y	4558.62		DMSO	ROI.4.y	2555.57		DMSO	ROI.4.y	1.78574
								DMSO	ROI.4.y	180.285		DMSO	ROI.4.y	1004.24		DMSO	ROI.4.y	0.179696		DMSO	ROI.5.y	1015.26		DMSO	ROI.5.y	328.125		DMSO	ROI.5.y	3.10047
								DMSO	ROI.5.y	191.899		DMSO	ROI.5.y	720.031		DMSO	ROI.5.y	0.266949		DMSO	ROI.6.y	3049.99		DMSO	ROI.6.y	1135.57		DMSO	ROI.6.y	2.6844
								DMSO	ROI.6.y	335.577		DMSO	ROI.6.y	928.646		DMSO	ROI.6.y	0.361636		DMSO	ROI.8.y	1727.71		DMSO	ROI.8.y	911.659		DMSO	ROI.8.y	1.89794
								DMSO	ROI.7.y	206.913		DMSO	ROI.7.y	550.963		DMSO	ROI.7.y	0.377959		DMSO	ROI.9.y	2170.83		DMSO	ROI.9.y	655.512		DMSO	ROI.9.y	3.31843
								DMSO	ROI.8.x	336.859		DMSO	ROI.8.x	743.586		DMSO	ROI.8.x	0.454215		DMSO	ROI.10.x	1870.59		DMSO	ROI.10.x	962.849		DMSO	ROI.10.x	1.94782
								DMSO	ROI.9.x	190.2		DMSO	ROI.9.x	423.3		DMSO	ROI.9.x	0.45057		DMSO	ROI.11.y	1456.85		DMSO	ROI.11.y	683.486		DMSO	ROI.11.y	2.13491
								DMSO	ROI.11.y	393.705		DMSO	ROI.11.y	1308.88		DMSO	ROI.11.y	0.300968		DMSO	ROI.12.x	1801.93		DMSO	ROI.12.x	830.574		DMSO	ROI.12.x	2.17405
								DMSO	ROI.12.y	259.366		DMSO	ROI.12.y	1283.81		DMSO	ROI.12.y	0.202111		DMSO	ROI.13.x	1510.97		DMSO	ROI.13.x	749.706		DMSO	ROI.13.x	2.00844
								DMSO	ROI.13.y	276.158		DMSO	ROI.13.y	1189.01		DMSO	ROI.13.y	0.232462		DMSO	ROI.14.y	4729.63		DMSO	ROI.14.y	1812.38		DMSO	ROI.14.y	2.61173
								DMSO	ROI.14.y	860.994		DMSO	ROI.14.y	2984.3		DMSO	ROI.14.y	0.288655		DMSO	ROI.15.x	3982.16		DMSO	ROI.15.x	2018.14		DMSO	ROI.15.x	1.97402
								DMSO	ROI.15.y	212.79		DMSO	ROI.15.y	772.99		DMSO	ROI.15.y	0.275537		DMSO	ROI.16.y	6492.51		DMSO	ROI.16.y	3490.37		DMSO	ROI.16.y	1.86092
								DMSO	ROI.17.y	197.726		DMSO	ROI.17.y	709.088		DMSO	ROI.17.y	0.279848		DMSO	ROI.17.x	3201.25		DMSO	ROI.17.x	2450.37		DMSO	ROI.17.x	1.30695
								DMSO	ROI.18.x	336.824		DMSO	ROI.18.x	1161.77		DMSO	ROI.18.x	0.290456		DMSO	ROI.19.x	2332.31		DMSO	ROI.19.x	807.258		DMSO	ROI.19.x	2.90619
								DMSO	ROI.19.y	462.998		DMSO	ROI.19.y	945.937		DMSO	ROI.19.y	0.49033		DMSO	ROI.20.y	1628.2		DMSO	ROI.20.y	524.261		DMSO	ROI.20.y	3.10904
								DMSO	ROI.20.y	256.35		DMSO	ROI.20.y	895.073		DMSO	ROI.20.y	0.28662		DMSO	ROI.21.y	3024.16		DMSO	ROI.21.y	692.162		DMSO	ROI.21.y	4.40235
								DMSO	ROI.21.y	425.4		DMSO	ROI.21.y	1203.17		DMSO	ROI.21.y	0.353879		DMSO	ROI.22.y	3454.94		DMSO	ROI.22.y	960.414		DMSO	ROI.22.y	3.60659
								DMSO	ROI.22.y	393.71		DMSO	ROI.22.y	1267.57		DMSO	ROI.22.y	0.311994		DMSO	ROI.24.y	2050.16		DMSO	ROI.24.y	898.823		DMSO	ROI.24.y	2.28353
								DMSO	ROI.23.x	569.833		DMSO	ROI.23.x	1703.15		DMSO	ROI.23.x	0.335683		DMSO	ROI.25.y	3302.35		DMSO	ROI.25.y	1969		DMSO	ROI.25.y	1.67866
								DMSO	ROI.24.y	253.756		DMSO	ROI.24.y	653.868		DMSO	ROI.24.y	0.389402		DMSO	ROI.26.y	5325.94		DMSO	ROI.26.y	2078.13		DMSO	ROI.26.y	2.5635
								DMSO	ROI.25.x	271.955		DMSO	ROI.25.x	667.508		DMSO	ROI.25.x	0.408019		DMSO	ROI.27.x	3713.17		DMSO	ROI.27.x	2282.79		DMSO	ROI.27.x	1.62666
								DMSO	ROI.26.x	250.527		DMSO	ROI.26.x	750.501		DMSO	ROI.26.x	0.334071		DMSO	ROI.29.x	2960.15		DMSO	ROI.29.x	921.395		DMSO	ROI.29.x	3.22037
								DMSO	ROI.27.x	230.475		DMSO	ROI.27.x	434.131		DMSO	ROI.27.x	0.531774		DMSO	ROI.30.x	1613.9		DMSO	ROI.30.x	696.591		DMSO	ROI.30.x	2.32005
								DMSO	ROI.1	670.027		DMSO	ROI.1	2428.67		DMSO	ROI.1	0.277259		DMSO	ROI.31.x	1873.87		DMSO	ROI.31.x	530.548		DMSO	ROI.31.x	3.53266
								DMSO	ROI.2	461.731		DMSO	ROI.2	2270.6		DMSO	ROI.2	0.203012		DMSO	ROI.32.x	3113.54		DMSO	ROI.32.x	1243.03		DMSO	ROI.32.x	2.5038
								DMSO	ROI.6	242.498		DMSO	ROI.6	1119.06		DMSO	ROI.6	0.216956		DMSO	ROI.33.x	1701.79		DMSO	ROI.33.x	658.055		DMSO	ROI.33.x	2.58915
								DMSO	ROI.7	564.127		DMSO	ROI.7	1817.47		DMSO	ROI.7	0.311462		DMSO	ROI.1.y	2794.55		DMSO	ROI.1.y	1691.63		DMSO	ROI.1.y	1.65264
								DMSO	ROI.8.y	253.259		DMSO	ROI.8.y	1556.9		DMSO	ROI.8.y	0.162536		DMSO	ROI.3	2848.18		DMSO	ROI.3	1086.72		DMSO	ROI.3	2.62186
								DMSO	ROI.9.y	382.192		DMSO	ROI.9.y	1799.33		DMSO	ROI.9.y	0.212854		DMSO	ROI.4	2632.31		DMSO	ROI.4	1271.63		DMSO	ROI.4	2.07328
								DMSO	ROI.10.y	318.874		DMSO	ROI.10.y	1647.32		DMSO	ROI.10.y	0.19354		DMSO	ROI.5	4090.49		DMSO	ROI.5	2072.22		DMSO	ROI.5	1.973
								DMSO	ROI.12	1013.21		DMSO	ROI.12	4693.15		DMSO	ROI.12	0.215606		DMSO	ROI.6	10165		DMSO	ROI.6	4546.53		DMSO	ROI.6	2.23687
								DMSO	ROI.13	482.069		DMSO	ROI.13	2616.95		DMSO	ROI.13	0.184352		DMSO	ROI.7.y	2157.69		DMSO	ROI.7.y	1070.39		DMSO	ROI.7.y	2.01668
								DMSO	ROI.14	369.519		DMSO	ROI.14	2503.92		DMSO	ROI.14	0.14671		DMSO	ROI.8	1697.17		DMSO	ROI.8	814.143		DMSO	ROI.8	2.09056
								DMSO	ROI.16.y	546.658		DMSO	ROI.16.y	1685.28		DMSO	ROI.16.y	0.324632		DMSO	ROI.9	3956.24		DMSO	ROI.9	1904.54		DMSO	ROI.9	2.08121
								DMSO	ROI.17	441.097		DMSO	ROI.17	958.131		DMSO	ROI.17	0.461622		DMSO	ROI.10.y	2174.59		DMSO	ROI.10.y	678.68		DMSO	ROI.10.y	3.20622
								DMSO	ROI.18.y	312.042		DMSO	ROI.18.y	911.041		DMSO	ROI.18.y	0.343148		DMSO	ROI.11	2661.66		DMSO	ROI.11	2142.16		DMSO	ROI.11	1.24299
								DMSO	ROI.19	389.882		DMSO	ROI.19	1723.9		DMSO	ROI.19	0.226196		DMSO	ROI.12.y	2779.07		DMSO	ROI.12.y	1608.18		DMSO	ROI.12.y	1.72767
								DMSO	ROI.20	243.782		DMSO	ROI.20	1119.62		DMSO	ROI.20	0.217903		DMSO	ROI.13.y	7216.7		DMSO	ROI.13.y	3649.08		DMSO	ROI.13.y	1.97821
								DMSO	ROI.21	714.747		DMSO	ROI.21	2667.66		DMSO	ROI.21	0.268293		DMSO	ROI.14	8265.99		DMSO	ROI.14	3434.96		DMSO	ROI.14	2.40586
								DMSO	ROI.22	328.941		DMSO	ROI.22	803.726		DMSO	ROI.22	0.411065		DMSO	ROI.15.y	2530.72		DMSO	ROI.15.y	1044.27		DMSO	ROI.15.y	2.42936
								DMSO	ROI.23.y	322.261		DMSO	ROI.23.y	803.39		DMSO	ROI.23.y	0.400355		DMSO	ROI.16	1812.82		DMSO	ROI.16	394.26		DMSO	ROI.16	4.61462
								DMSO	ROI.24	171.722		DMSO	ROI.24	564.348		DMSO	ROI.24	0.30421		DMSO	ROI.17.y	2862.77		DMSO	ROI.17.y	1420.04		DMSO	ROI.17.y	2.01692
								DMSO	ROI.25.y	579.751		DMSO	ROI.25.y	1961.12		DMSO	ROI.25.y	0.296401		DMSO	ROI.18.y	3092.17		DMSO	ROI.18.y	1685.39		DMSO	ROI.18.y	1.83709
								DMSO	ROI.26.y	395.8		DMSO	ROI.26.y	2429.9		DMSO	ROI.26.y	0.163328		DMSO	ROI.19.y	2385.06		DMSO	ROI.19.y	1176.51		DMSO	ROI.19.y	2.02839
								DMSO	ROI.27.y	232.673		DMSO	ROI.27.y	1334.63		DMSO	ROI.27.y	0.17434		DMSO	ROI.20	2946.15		DMSO	ROI.20	1003.26		DMSO	ROI.20	2.94015
								DMSO	ROI.28	513.015		DMSO	ROI.28	1932.85		DMSO	ROI.28	0.265583		DMSO	ROI.21	2554.18		DMSO	ROI.21	1665.9		DMSO	ROI.21	1.53451
								DMSO	ROI.29	293.698		DMSO	ROI.29	393.016		DMSO	ROI.29	0.748453		DMSO	ROI.22	2739.18		DMSO	ROI.22	1187.97		DMSO	ROI.22	2.31233
								DMSO	ROI.30	269.666		DMSO	ROI.30	681.503		DMSO	ROI.30	0.397528		DMSO	ROI.23.y	1782.34		DMSO	ROI.23.y	416.321		DMSO	ROI.23.y	4.3152
								DMSO	ROI.31	350.321		DMSO	ROI.31	1004.57		DMSO	ROI.31	0.352971		DMSO	ROI.25	3281.21		DMSO	ROI.25	2420.68		DMSO	ROI.25	1.35582
								DMSO	ROI.32	350.412		DMSO	ROI.32	1594.31		DMSO	ROI.32	0.219827		DMSO	ROI.26	2989.43		DMSO	ROI.26	820.567		DMSO	ROI.26	3.64457
								DMSO	ROI.33	173.085		DMSO	ROI.33	623.682		DMSO	ROI.33	0.278654		DMSO	ROI.27.y	2020.19		DMSO	ROI.27.y	850.468		DMSO	ROI.27.y	2.37261
								DMSO	ROI.34	419.364		DMSO	ROI.34	803.958		DMSO	ROI.34	0.522042		DMSO	ROI.28	1909.06		DMSO	ROI.28	505.296		DMSO	ROI.28	3.78944
								DMSO	ROI.35	280.057		DMSO	ROI.35	1035.1		DMSO	ROI.35	0.271247		DMSO	ROI.29.y	2322.79		DMSO	ROI.29.y	586.785		DMSO	ROI.29.y	3.9643
								DMSO	ROI.36	350.662		DMSO	ROI.36	1256.92		DMSO	ROI.36	0.279223		DMSO	ROI.30.y	2464.01		DMSO	ROI.30.y	1035.33		DMSO	ROI.30.y	2.38186
								DMSO	ROI.38	429.113		DMSO	ROI.38	1849.12		DMSO	ROI.38	0.232306		DMSO	ROI.31.y	1654.99		DMSO	ROI.31.y	691.373		DMSO	ROI.31.y	2.39788
								DMSO	ROI.39	408.171		DMSO	ROI.39	2113.16		DMSO	ROI.39	0.193068		DMSO	ROI.32.y	3254.03		DMSO	ROI.32.y	2253.55		DMSO	ROI.32.y	1.44279
								DMSO	ROI.40	340.037		DMSO	ROI.40	1371.62		DMSO	ROI.40	0.248193		DMSO	ROI.33.y	3234.48		DMSO	ROI.33.y	2065.96		DMSO	ROI.33.y	1.56603
								1G244	ROI.1.x	8832.8		1G244	ROI.1.x	2136.19		1G244	ROI.1.x	4.13604		DMSO	ROI.34	1946.76		DMSO	ROI.34	626.051		DMSO	ROI.34	3.11833
								1G244	ROI.2.x	3224.14		1G244	ROI.2.x	1050.39		1G244	ROI.2.x	3.06985		DMSO	ROI.35	1859.4		DMSO	ROI.35	1396.79		DMSO	ROI.35	1.33163
								1G244	ROI.3.x	1919.51		1G244	ROI.3.x	417.781		1G244	ROI.3.x	4.6022		DMSO	ROI.36	4787.94		DMSO	ROI.36	2116.38		DMSO	ROI.36	2.26282
								1G244	ROI.4.x	6397.56		1G244	ROI.4.x	986.407		1G244	ROI.4.x	6.48932		DMSO	ROI.37	3998.83		DMSO	ROI.37	1933.26		DMSO	ROI.37	2.0729
								1G244	ROI.5.x	2066.13		1G244	ROI.5.x	936.213		1G244	ROI.5.x	2.20974		DMSO	ROI.41	2624.8		DMSO	ROI.41	825.558		DMSO	ROI.41	3.18464
								1G244	ROI.6.x	4079.94		1G244	ROI.6.x	711.553		1G244	ROI.6.x	5.74631		DMSO	ROI.42	2290.73		DMSO	ROI.42	1951.98		DMSO	ROI.42	1.17336
								1G244	ROI.7.x	2134.44		1G244	ROI.7.x	498.067		1G244	ROI.7.x	4.30804		1G244	ROI.1.x	2955.09		1G244	ROI.1.x	751.278		1G244	ROI.1.x	3.9469
								1G244	ROI.8.x	1445.03		1G244	ROI.8.x	386.655		1G244	ROI.8.x	3.73773		1G244	ROI.2.x	2579.3		1G244	ROI.2.x	804.793		1G244	ROI.2.x	3.20269
								1G244	ROI.9.x	3977.99		1G244	ROI.9.x	922.2		1G244	ROI.9.x	4.31581		1G244	ROI.3.x	2738.34		1G244	ROI.3.x	419.577		1G244	ROI.3.x	6.55205
								1G244	ROI.10.x	2940.88		1G244	ROI.10.x	671.647		1G244	ROI.10.x	4.38974		1G244	ROI.4.x	3158.87		1G244	ROI.4.x	683.545		1G244	ROI.4.x	4.63247
								1G244	ROI.11.x	1912.49		1G244	ROI.11.x	965.902		1G244	ROI.11.x	1.98025		1G244	ROI.5.x	3047.98		1G244	ROI.5.x	1329.02		1G244	ROI.5.x	2.29563
								1G244	ROI.12.x	2128.81		1G244	ROI.12.x	1099.32		1G244	ROI.12.x	1.9363		1G244	ROI.6.x	1850.32		1G244	ROI.6.x	987.58		1G244	ROI.6.x	1.87601
								1G244	ROI.13.x	4212.91		1G244	ROI.13.x	915.835		1G244	ROI.13.x	4.60448		1G244	ROI.7.x	4935.72		1G244	ROI.7.x	1270.68		1G244	ROI.7.x	3.80747
								1G244	ROI.14.x	8035.76		1G244	ROI.14.x	3492.24		1G244	ROI.14.x	2.30162		1G244	ROI.8.x	4823.41		1G244	ROI.8.x	965.361		1G244	ROI.8.x	5.00799
								1G244	ROI.15.x	3169.82		1G244	ROI.15.x	446.824		1G244	ROI.15.x	7.14085		1G244	ROI.9.x	5006.31		1G244	ROI.9.x	868.17		1G244	ROI.9.x	5.77193
								1G244	ROI.16.x	2114.98		1G244	ROI.16.x	348.151		1G244	ROI.16.x	6.08648		1G244	ROI.10.x	6690.93		1G244	ROI.10.x	1704.57		1G244	ROI.10.x	3.9293
								1G244	ROI.17.x	7112.51		1G244	ROI.17.x	2224		1G244	ROI.17.x	3.19915		1G244	ROI.11.x	5543.68		1G244	ROI.11.x	1156.51		1G244	ROI.11.x	4.79783
								1G244	ROI.18.x	1519.98		1G244	ROI.18.x	487.783		1G244	ROI.18.x	3.12558		1G244	ROI.12.x	4957.19		1G244	ROI.12.x	887.018		1G244	ROI.12.x	5.60706
								1G244	ROI.19.x	4408.73		1G244	ROI.19.x	1245.49		1G244	ROI.19.x	3.53999		1G244	ROI.13.x	6545.88		1G244	ROI.13.x	1723.63		1G244	ROI.13.x	3.80718
								1G244	ROI.20.x	3126.22		1G244	ROI.20.x	1119.34		1G244	ROI.20.x	2.79366		1G244	ROI.14.x	8056.77		1G244	ROI.14.x	2357.23		1G244	ROI.14.x	3.42184
								1G244	ROI.21.x	3398.89		1G244	ROI.21.x	567.162		1G244	ROI.21.x	6.02026		1G244	ROI.18.x	5780.15		1G244	ROI.18.x	951.573		1G244	ROI.18.x	6.08319
								1G244	ROI.22.x	2324.26		1G244	ROI.22.x	485.242		1G244	ROI.22.x	4.80542		1G244	ROI.19.x	5648.76		1G244	ROI.19.x	954.72		1G244	ROI.19.x	5.92256
								1G244	ROI.23.x	2424.04		1G244	ROI.23.x	456.69		1G244	ROI.23.x	5.31467		1G244	ROI.20.x	6241.4		1G244	ROI.20.x	1214.35		1G244	ROI.20.x	5.14355
								1G244	ROI.24.x	1484.7		1G244	ROI.24.x	308.446		1G244	ROI.24.x	4.85564		1G244	ROI.21.x	2341.61		1G244	ROI.21.x	417.013		1G244	ROI.21.x	5.6411
								1G244	ROI.26.x	2198.65		1G244	ROI.26.x	538.346		1G244	ROI.26.x	4.0966		1G244	ROI.22.x	7170.57		1G244	ROI.22.x	1214.49		1G244	ROI.22.x	5.91696
								1G244	ROI.27.x	10565		1G244	ROI.27.x	5431.83		1G244	ROI.27.x	1.94361		1G244	ROI.23.x	3073.51		1G244	ROI.23.x	637.837		1G244	ROI.23.x	4.82883
								1G244	ROI.28	11433.6		1G244	ROI.28	5001.51		1G244	ROI.28	2.28571		1G244	ROI.24.x	3684.79		1G244	ROI.24.x	714.12		1G244	ROI.24.x	5.16265
								1G244	ROI.29.x	1947.14		1G244	ROI.29.x	429.922		1G244	ROI.29.x	4.54244		1G244	ROI.25.x	8335.99		1G244	ROI.25.x	1529.82		1G244	ROI.25.x	5.44858
								1G244	ROI.30.x	2259.65		1G244	ROI.30.x	451.222		1G244	ROI.30.x	5.01819		1G244	ROI.26.x	4880.92		1G244	ROI.26.x	1373.01		1G244	ROI.26.x	3.55652
								1G244	ROI.33	4165.46		1G244	ROI.33	1116.56		1G244	ROI.33	3.733		1G244	ROI.27.x	6813.02		1G244	ROI.27.x	1772.79		1G244	ROI.27.x	3.84483
								1G244	ROI.34.x	5271.04		1G244	ROI.34.x	1030.46		1G244	ROI.34.x	5.17274		1G244	ROI.29.x	3040.89		1G244	ROI.29.x	774.737		1G244	ROI.29.x	3.8861
								1G244	ROI.35.x	2813.18		1G244	ROI.35.x	833.339		1G244	ROI.35.x	3.37771		1G244	ROI.30.x	5095.31		1G244	ROI.30.x	1162.03		1G244	ROI.30.x	4.38593
								1G244	ROI.1.y	3728.66		1G244	ROI.1.y	904.025		1G244	ROI.1.y	4.12619		1G244	ROI.31.x	3964.26		1G244	ROI.31.x	848.826		1G244	ROI.31.x	4.6736
								1G244	ROI.2.y	4006.08		1G244	ROI.2.y	1055.71		1G244	ROI.2.y	3.79831		1G244	ROI.32.x	3376.22		1G244	ROI.32.x	805.883		1G244	ROI.32.x	4.19301
								1G244	ROI.3.y	5042.37		1G244	ROI.3.y	1254.1		1G244	ROI.3.y	4.02222		1G244	ROI.33.x	5174.84		1G244	ROI.33.x	1209.3		1G244	ROI.33.x	4.28092
								1G244	ROI.4.y	2507.32		1G244	ROI.4.y	629.932		1G244	ROI.4.y	3.98946		1G244	ROI.35.x	2257.92		1G244	ROI.35.x	487.631		1G244	ROI.35.x	4.65295
								1G244	ROI.5.y	2740.83		1G244	ROI.5.y	671.577		1G244	ROI.5.y	4.0871		1G244	ROI.36.x	3966.82		1G244	ROI.36.x	636.346		1G244	ROI.36.x	6.24406
								1G244	ROI.7.y	4439.97		1G244	ROI.7.y	919.872		1G244	ROI.7.y	4.8258		1G244	ROI.1.y	4361.44		1G244	ROI.1.y	677.683		1G244	ROI.1.y	6.44482
								1G244	ROI.9.y	3095.89		1G244	ROI.9.y	590.966		1G244	ROI.9.y	5.26592		1G244	ROI.2.y	4754.71		1G244	ROI.2.y	1288.71		1G244	ROI.2.y	3.69089
								1G244	ROI.10.y	2938.81		1G244	ROI.10.y	667.891		1G244	ROI.10.y	4.4023		1G244	ROI.3.y	4042.87		1G244	ROI.3.y	1150.04		1G244	ROI.3.y	3.51825
								1G244	ROI.11.y	1352.66		1G244	ROI.11.y	454.794		1G244	ROI.11.y	2.9851		1G244	ROI.4.y	4052.21		1G244	ROI.4.y	1223.65		1G244	ROI.4.y	3.31204
								1G244	ROI.12.y	4266.89		1G244	ROI.12.y	975.405		1G244	ROI.12.y	4.37712		1G244	ROI.5.y	6058.02		1G244	ROI.5.y	1653.46		1G244	ROI.5.y	3.66645
								1G244	ROI.13.y	5326.94		1G244	ROI.13.y	1226.87		1G244	ROI.13.y	4.34411		1G244	ROI.6.y	5851.96		1G244	ROI.6.y	1823.72		1G244	ROI.6.y	3.20949
								1G244	ROI.14.y	7838.88		1G244	ROI.14.y	2096.51		1G244	ROI.14.y	3.74154		1G244	ROI.7.y	1656.3		1G244	ROI.7.y	366.712		1G244	ROI.7.y	4.55237
								1G244	ROI.17.y	1989.31		1G244	ROI.17.y	508.832		1G244	ROI.17.y	3.92848		1G244	ROI.8.y	10834.6		1G244	ROI.8.y	4095.03		1G244	ROI.8.y	2.64785
								1G244	ROI.18.y	4185.09		1G244	ROI.18.y	1394.54		1G244	ROI.18.y	3.01469		1G244	ROI.9.y	7470.54		1G244	ROI.9.y	1315.68		1G244	ROI.9.y	5.68214
								1G244	ROI.19.y	7214.17		1G244	ROI.19.y	3740.8		1G244	ROI.19.y	1.92846		1G244	ROI.10.y	5515.43		1G244	ROI.10.y	1237.74		1G244	ROI.10.y	4.46126
								1G244	ROI.20.y	8001.02		1G244	ROI.20.y	3299.25		1G244	ROI.20.y	2.42442		1G244	ROI.11.y	5631.08		1G244	ROI.11.y	905.467		1G244	ROI.11.y	6.23666
								1G244	ROI.21.y	3963.22		1G244	ROI.21.y	1261.87		1G244	ROI.21.y	3.14369		1G244	ROI.12.y	7545.83		1G244	ROI.12.y	1517.56		1G244	ROI.12.y	4.97307
								1G244	ROI.22.y	2415.86		1G244	ROI.22.y	1276.18		1G244	ROI.22.y	2.09308		1G244	ROI.13.y	7779.12		1G244	ROI.13.y	2766.84		1G244	ROI.13.y	2.81225
								1G244	ROI.23.y	5478.31		1G244	ROI.23.y	1443.24		1G244	ROI.23.y	3.80276		1G244	ROI.14.y	11346.4		1G244	ROI.14.y	4198.72		1G244	ROI.14.y	2.70285
								1G244	ROI.24.y	8861.99		1G244	ROI.24.y	2018.85		1G244	ROI.24.y	4.39512		1G244	ROI.15.x	4952.81		1G244	ROI.15.x	1116.99		1G244	ROI.15.x	4.43432
								1G244	ROI.25.x	3517.76		1G244	ROI.25.x	942.76		1G244	ROI.25.x	3.73335		1G244	ROI.16.x	14148		1G244	ROI.16.x	3597.99		1G244	ROI.16.x	3.93423
								1G244	ROI.26.y	4015.08		1G244	ROI.26.y	1279.8		1G244	ROI.26.y	3.15647		1G244	ROI.17.x	12423.9		1G244	ROI.17.x	3849.11		1G244	ROI.17.x	3.2313
								1G244	ROI.27.y	7357.88		1G244	ROI.27.y	2662.19		1G244	ROI.27.y	2.76434		1G244	ROI.18.y	5194.16		1G244	ROI.18.y	2035.47		1G244	ROI.18.y	2.55187
								1G244	ROI.29.y	5210.81		1G244	ROI.29.y	1753.33		1G244	ROI.29.y	2.97324		1G244	ROI.19.y	6584.97		1G244	ROI.19.y	1136.47		1G244	ROI.19.y	5.7948
								1G244	ROI.30.y	2447.62		1G244	ROI.30.y	448.374		1G244	ROI.30.y	5.46383		1G244	ROI.20.y	6603.81		1G244	ROI.20.y	2834.42		1G244	ROI.20.y	2.32641
								1G244	ROI.31.x	4080.3		1G244	ROI.31.x	757.838		1G244	ROI.31.x	5.39468		1G244	ROI.21.y	4286.33		1G244	ROI.21.y	1506.78		1G244	ROI.21.y	2.84585
								1G244	ROI.32	4043.82		1G244	ROI.32	851.753		1G244	ROI.32	4.74876		1G244	ROI.22.y	6431.07		1G244	ROI.22.y	2727.06		1G244	ROI.22.y	2.35838
								1G244	ROI.34.y	7630.63		1G244	ROI.34.y	1200.57		1G244	ROI.34.y	6.36973		1G244	ROI.23.y	7500.35		1G244	ROI.23.y	1280.08		1G244	ROI.23.y	5.86055
								1G244	ROI.35.y	4861.1		1G244	ROI.35.y	1694.07		1G244	ROI.35.y	2.87158		1G244	ROI.24.y	4712.21		1G244	ROI.24.y	913.181		1G244	ROI.24.y	5.18429
								1G244	ROI.37	1931.77		1G244	ROI.37	412.871		1G244	ROI.37	4.71214		1G244	ROI.25.y	3805.14		1G244	ROI.25.y	600.817		1G244	ROI.25.y	6.35506
								1G244	ROI.38	2947.38		1G244	ROI.38	571.617		1G244	ROI.38	5.16434		1G244	ROI.26.y	3329.74		1G244	ROI.26.y	518.399		1G244	ROI.26.y	6.44004
								1G244	ROI.39	3928.24		1G244	ROI.39	786.91		1G244	ROI.39	5.0026		1G244	ROI.27.y	4586.39		1G244	ROI.27.y	989.445		1G244	ROI.27.y	4.64159
								1G244	ROI.40	1719.43		1G244	ROI.40	431.741		1G244	ROI.40	4.00773		1G244	ROI.28.x	5248.74		1G244	ROI.28.x	878.924		1G244	ROI.28.x	5.98132
								1G244	ROI.41	1329.63		1G244	ROI.41	348.793		1G244	ROI.41	3.82251		1G244	ROI.29.y	4388.01		1G244	ROI.29.y	1018.26		1G244	ROI.29.y	4.31112
								1G244	ROI.1	3139.94		1G244	ROI.1	712.134		1G244	ROI.1	4.41761		1G244	ROI.30.y	9010.64		1G244	ROI.30.y	2191.56		1G244	ROI.30.y	4.11286
								1G244	ROI.3	4216.56		1G244	ROI.3	1156.72		1G244	ROI.3	3.64687		1G244	ROI.31.y	4784.08		1G244	ROI.31.y	893.063		1G244	ROI.31.y	5.36589
								1G244	ROI.4	4099.85		1G244	ROI.4	832.388		1G244	ROI.4	4.93027		1G244	ROI.32.y	6324.7		1G244	ROI.32.y	1692.33		1G244	ROI.32.y	3.73833
								1G244	ROI.5	5777.32		1G244	ROI.5	1315.81		1G244	ROI.5	4.39428		1G244	ROI.34.x	6778.86		1G244	ROI.34.x	630.67		1G244	ROI.34.x	10.7581
								1G244	ROI.6.y	3466.4		1G244	ROI.6.y	1082.05		1G244	ROI.6.y	3.20382		1G244	ROI.35.y	10326.1		1G244	ROI.35.y	1683.73		1G244	ROI.35.y	6.13617
								1G244	ROI.7	2924.32		1G244	ROI.7	583.942		1G244	ROI.7	5.00866		1G244	ROI.36.y	12643.8		1G244	ROI.36.y	3139.79		1G244	ROI.36.y	4.02905
								1G244	ROI.8.y	1831.48		1G244	ROI.8.y	437.306		1G244	ROI.8.y	4.19622		1G244	ROI.1	3730.73		1G244	ROI.1	507.828		1G244	ROI.1	7.36541
								1G244	ROI.10	3998.87		1G244	ROI.10	717.193		1G244	ROI.10	5.58443		1G244	ROI.2	4595.83		1G244	ROI.2	1015.99		1G244	ROI.2	4.52095
								1G244	ROI.11	5581.73		1G244	ROI.11	1059.85		1G244	ROI.11	5.26944		1G244	ROI.3	5405.27		1G244	ROI.3	1164.92		1G244	ROI.3	4.64976
								1G244	ROI.12	4331.26		1G244	ROI.12	812.332		1G244	ROI.12	5.33517		1G244	ROI.4	6142.23		1G244	ROI.4	1249.98		1G244	ROI.4	4.91993
								1G244	ROI.13	4415.96		1G244	ROI.13	803.719		1G244	ROI.13	5.49647		1G244	ROI.5	4235.4		1G244	ROI.5	661.906		1G244	ROI.5	6.40039
								1G244	ROI.14	7322.07		1G244	ROI.14	3427.79		1G244	ROI.14	2.13665		1G244	ROI.6	4585.99		1G244	ROI.6	656.438		1G244	ROI.6	6.99025
								1G244	ROI.15.y	3870.83		1G244	ROI.15.y	708.3		1G244	ROI.15.y	5.47747		1G244	ROI.7	7607.19		1G244	ROI.7	1944.56		1G244	ROI.7	3.914
								1G244	ROI.16.y	7317.74		1G244	ROI.16.y	3000.15		1G244	ROI.16.y	2.43985		1G244	ROI.8	4793.5		1G244	ROI.8	964.257		1G244	ROI.8	4.97732
								1G244	ROI.17	4052.12		1G244	ROI.17	1111.85		1G244	ROI.17	3.64712		1G244	ROI.9	7687.13		1G244	ROI.9	1254.29		1G244	ROI.9	6.13293
								1G244	ROI.18	4116.95		1G244	ROI.18	1056.16		1G244	ROI.18	3.92541		1G244	ROI.10	10271.5		1G244	ROI.10	2700.63		1G244	ROI.10	3.80638
								1G244	ROI.19	4470		1G244	ROI.19	1642.75		1G244	ROI.19	2.7225		1G244	ROI.11	8034.78		1G244	ROI.11	1715.04		1G244	ROI.11	4.68572
								1G244	ROI.24	4848.93		1G244	ROI.24	1185.42		1G244	ROI.24	4.09735		1G244	ROI.12	9061.08		1G244	ROI.12	3708.36		1G244	ROI.12	2.44425
								1G244	ROI.25.y	5559.95		1G244	ROI.25.y	1381.33		1G244	ROI.25.y	4.02329		1G244	ROI.13	5086.02		1G244	ROI.13	796.996		1G244	ROI.13	6.39344
								1G244	ROI.27	2632.1		1G244	ROI.27	715.944		1G244	ROI.27	3.68128		1G244	ROI.14	6535.61		1G244	ROI.14	1271.24		1G244	ROI.14	5.14863
								1G244	ROI.29	1747.37		1G244	ROI.29	569.945		1G244	ROI.29	3.07707		1G244	ROI.15.y	3293.52		1G244	ROI.15.y	459.069		1G244	ROI.15.y	7.20913
								1G244	ROI.30	1212.87		1G244	ROI.30	319.621		1G244	ROI.30	3.82683		1G244	ROI.16.y	7198.34		1G244	ROI.16.y	1132.26		1G244	ROI.16.y	6.36569
								1G244	ROI.31.y	1370.41		1G244	ROI.31.y	362.409		1G244	ROI.31.y	3.81277		1G244	ROI.17.y	4620.09		1G244	ROI.17.y	749.283		1G244	ROI.17.y	6.17456
								MG132	ROI.1.x	3937.92		MG132	ROI.1.x	2077.33		MG132	ROI.1.x	1.89549		1G244	ROI.18	8470.35		1G244	ROI.18	1775.68		1G244	ROI.18	4.77086
								MG132	ROI.3.x	2647.48		MG132	ROI.3.x	1433.67		MG132	ROI.3.x	1.84716		1G244	ROI.19	6564.74		1G244	ROI.19	2140.72		1G244	ROI.19	3.06476
								MG132	ROI.4.x	1982.99		MG132	ROI.4.x	690.23		MG132	ROI.4.x	2.87408		1G244	ROI.20	3119.81		1G244	ROI.20	745.188		1G244	ROI.20	4.3886
								MG132	ROI.5.x	3533.58		MG132	ROI.5.x	1001.3		MG132	ROI.5.x	3.52987		1G244	ROI.21	6193.54		1G244	ROI.21	1094.38		1G244	ROI.21	5.6605
								MG132	ROI.6.x	6717.43		MG132	ROI.6.x	3146.61		MG132	ROI.6.x	2.13581		1G244	ROI.22	5624.33		1G244	ROI.22	1007.36		1G244	ROI.22	5.59255
								MG132	ROI.7.x	6866.22		MG132	ROI.7.x	2937.5		MG132	ROI.7.x	2.3375		1G244	ROI.23	4201.69		1G244	ROI.23	945.915		1G244	ROI.23	4.44614
								MG132	ROI.8.x	10826		MG132	ROI.8.x	3721.67		MG132	ROI.8.x	2.90963		1G244	ROI.24	4310.98		1G244	ROI.24	898.943		1G244	ROI.24	4.80714
								MG132	ROI.9.x	10664		MG132	ROI.9.x	4462.94		MG132	ROI.9.x	2.38972		1G244	ROI.25	4335.33		1G244	ROI.25	825.258		1G244	ROI.25	5.25677
								MG132	ROI.10.x	5071.87		MG132	ROI.10.x	1943.27		MG132	ROI.10.x	2.61064		1G244	ROI.26	4197.96		1G244	ROI.26	767.577		1G244	ROI.26	5.47265
								MG132	ROI.11.x	7497.86		MG132	ROI.11.x	2176.17		MG132	ROI.11.x	3.4464		1G244	ROI.27	6602.56		1G244	ROI.27	1800.09		1G244	ROI.27	3.67297
								MG132	ROI.13.x	1659.53		MG132	ROI.13.x	901.451		MG132	ROI.13.x	1.84397		1G244	ROI.28.y	5026.37		1G244	ROI.28.y	1076.12		1G244	ROI.28.y	4.67897
								MG132	ROI.14.x	4057.29		MG132	ROI.14.x	1290.41		MG132	ROI.14.x	3.14743		1G244	ROI.30	4393.11		1G244	ROI.30	882.243		1G244	ROI.30	4.99181
								MG132	ROI.15.x	5759.58		MG132	ROI.15.x	1934.51		MG132	ROI.15.x	2.9779		1G244	ROI.31	4773.12		1G244	ROI.31	904.558		1G244	ROI.31	5.29187
								MG132	ROI.16.x	3132.97		MG132	ROI.16.x	1516.91		MG132	ROI.16.x	2.0657		1G244	ROI.32	3140.98		1G244	ROI.32	586.121		1G244	ROI.32	5.36551
								MG132	ROI.17	1199.72		MG132	ROI.17	542.336		MG132	ROI.17	2.21318		1G244	ROI.33.y	3835.91		1G244	ROI.33.y	764.113		1G244	ROI.33.y	5.02043
								MG132	ROI.18	8636.56		MG132	ROI.18	3449.33		MG132	ROI.18	2.5061		1G244	ROI.34.y	11317.4		1G244	ROI.34.y	2310.4		1G244	ROI.34.y	4.90194
								MG132	ROI.19	4827.3		MG132	ROI.19	1088.59		MG132	ROI.19	4.43717		1G244	ROI.35	3733.95		1G244	ROI.35	1705.37		1G244	ROI.35	2.19032
								MG132	ROI.20	2864.58		MG132	ROI.20	1527.57		MG132	ROI.20	1.87526		1G244	ROI.36	3362.28		1G244	ROI.36	2046.54		1G244	ROI.36	1.6431
								MG132	ROI.21	6861.89		MG132	ROI.21	3199.38		MG132	ROI.21	2.14465		MG132	ROI.1.x	1918.85		MG132	ROI.1.x	1551.32		MG132	ROI.1.x	1.23761
								MG132	ROI.22	2632.25		MG132	ROI.22	869.264		MG132	ROI.22	3.03165		MG132	ROI.2.x	8901.23		MG132	ROI.2.x	4842.42		MG132	ROI.2.x	1.83943
								MG132	ROI.23	3501.21		MG132	ROI.23	990.606		MG132	ROI.23	3.53524		MG132	ROI.3.x	12038.8		MG132	ROI.3.x	5176.76		MG132	ROI.3.x	2.32744
								MG132	ROI.25	887.131		MG132	ROI.25	1043.05		MG132	ROI.25	0.851177		MG132	ROI.4.x	9425.84		MG132	ROI.4.x	5462.76		MG132	ROI.4.x	1.72616
								MG132	ROI.1.y	2961.19		MG132	ROI.1.y	1586.39		MG132	ROI.1.y	1.86666		MG132	ROI.5.x	11491.9		MG132	ROI.5.x	4617.81		MG132	ROI.5.x	2.49281
								MG132	ROI.2.x	1459.41		MG132	ROI.2.x	798.573		MG132	ROI.2.x	1.83081		MG132	ROI.6.x	3228.53		MG132	ROI.6.x	1771.41		MG132	ROI.6.x	1.82344
								MG132	ROI.3.y	1588.6		MG132	ROI.3.y	866.935		MG132	ROI.3.y	1.83286		MG132	ROI.7.x	5782.22		MG132	ROI.7.x	2504.85		MG132	ROI.7.x	2.31065
								MG132	ROI.5.y	1174.22		MG132	ROI.5.y	1203.96		MG132	ROI.5.y	0.975508		MG132	ROI.8.x	10594.5		MG132	ROI.8.x	5648.47		MG132	ROI.8.x	1.87671
								MG132	ROI.6.y	719.976		MG132	ROI.6.y	531.432		MG132	ROI.6.y	1.35705		MG132	ROI.9.x	4994.95		MG132	ROI.9.x	1933.1		MG132	ROI.9.x	2.58347
								MG132	ROI.7.y	1593.35		MG132	ROI.7.y	490.637		MG132	ROI.7.y	3.27803		MG132	ROI.10.x	3157.74		MG132	ROI.10.x	1451.85		MG132	ROI.10.x	2.17513
								MG132	ROI.1.x.1	5249.16		MG132	ROI.1.x.1	2310.31		MG132	ROI.1.x.1	2.27261		MG132	ROI.11.x	1997.44		MG132	ROI.11.x	758.748		MG132	ROI.11.x	2.63552
								MG132	ROI.2.y	5621.21		MG132	ROI.2.y	2915.43		MG132	ROI.2.y	1.92855		MG132	ROI.12.x	5302.38		MG132	ROI.12.x	2731.24		MG132	ROI.12.x	1.94174
								MG132	ROI.3.x.1	5200.36		MG132	ROI.3.x.1	2372.9		MG132	ROI.3.x.1	2.19181		MG132	ROI.15.x	6170.23		MG132	ROI.15.x	4225.04		MG132	ROI.15.x	1.45986
								MG132	ROI.4.y	5021.99		MG132	ROI.4.y	2590.76		MG132	ROI.4.y	1.93854		MG132	ROI.16.x	10284.6		MG132	ROI.16.x	5306.29		MG132	ROI.16.x	1.93804
								MG132	ROI.5.x.1	3355.36		MG132	ROI.5.x.1	2573.31		MG132	ROI.5.x.1	1.30443		MG132	ROI.1.y	8548.03		MG132	ROI.1.y	4823.6		MG132	ROI.1.y	1.7721
								MG132	ROI.6.x.1	1307.21		MG132	ROI.6.x.1	1004.09		MG132	ROI.6.x.1	1.30954		MG132	ROI.2.y	7382.28		MG132	ROI.2.y	2488.79		MG132	ROI.2.y	2.96967
								MG132	ROI.7.x.1	1397.43		MG132	ROI.7.x.1	787.488		MG132	ROI.7.x.1	1.77533		MG132	ROI.3.y	7672.67		MG132	ROI.3.y	4125.02		MG132	ROI.3.y	1.86222
								MG132	ROI.8.y	2937.66		MG132	ROI.8.y	1111.92		MG132	ROI.8.y	2.64304		MG132	ROI.4.y	6549.3		MG132	ROI.4.y	2953.44		MG132	ROI.4.y	2.21083
								MG132	ROI.9.y	1592.37		MG132	ROI.9.y	1577.96		MG132	ROI.9.y	1.00931		MG132	ROI.5.y	8557.99		MG132	ROI.5.y	3877.75		MG132	ROI.5.y	2.20357
								MG132	ROI.10.y	7862.66		MG132	ROI.10.y	3810.1		MG132	ROI.10.y	2.06379		MG132	ROI.6.y	10111.1		MG132	ROI.6.y	5417.39		MG132	ROI.6.y	1.86582
								MG132	ROI.11.y	4072.68		MG132	ROI.11.y	1031.3		MG132	ROI.11.y	3.95823		MG132	ROI.7.y	7050.73		MG132	ROI.7.y	3639.05		MG132	ROI.7.y	1.9385
								MG132	ROI.12.x	4549.04		MG132	ROI.12.x	1400.88		MG132	ROI.12.x	3.25478		MG132	ROI.8.y	11931.1		MG132	ROI.8.y	9638.82		MG132	ROI.8.y	1.23699
								MG132	ROI.13.y	4409.06		MG132	ROI.13.y	2430.23		MG132	ROI.13.y	1.81462		MG132	ROI.9.y	2555.95		MG132	ROI.9.y	2159.14		MG132	ROI.9.y	1.18351
								MG132	ROI.14.y	8211.73		MG132	ROI.14.y	2448.13		MG132	ROI.14.y	3.35698		MG132	ROI.11.y	2877.23		MG132	ROI.11.y	1160.44		MG132	ROI.11.y	2.48413
								MG132	ROI.15.y	1133.19		MG132	ROI.15.y	1149.31		MG132	ROI.15.y	0.985984		MG132	ROI.12.y	4436.08		MG132	ROI.12.y	2170.95		MG132	ROI.12.y	2.04855
								MG132	ROI.1.y.1	837.99		MG132	ROI.1.y.1	632.323		MG132	ROI.1.y.1	1.32786		MG132	ROI.13.x	4904.49		MG132	ROI.13.x	2554.82		MG132	ROI.13.x	1.92175
								MG132	ROI.3.y.1	3407.55		MG132	ROI.3.y.1	1560.11		MG132	ROI.3.y.1	2.18565		MG132	ROI.16.y	4213.7		MG132	ROI.16.y	1239.46		MG132	ROI.16.y	3.4188
								MG132	ROI.4	3122.19		MG132	ROI.4	780.204		MG132	ROI.4	4.00806		MG132	ROI.17.x	3567.63		MG132	ROI.17.x	1557.43		MG132	ROI.17.x	2.29096
								MG132	ROI.5.y.1	4127.22		MG132	ROI.5.y.1	1853.84		MG132	ROI.5.y.1	2.22689		MG132	ROI.1.x.1	6203.27		MG132	ROI.1.x.1	1866.75		MG132	ROI.1.x.1	3.32469
								MG132	ROI.6.y.1	3283.54		MG132	ROI.6.y.1	1171.22		MG132	ROI.6.y.1	2.80499		MG132	ROI.2	14033.8		MG132	ROI.2	7073.92		MG132	ROI.2	1.98358
								MG132	ROI.7.y.1	1455.98		MG132	ROI.7.y.1	601.416		MG132	ROI.7.y.1	2.42093		MG132	ROI.3	3814.64		MG132	ROI.3	1683.12		MG132	ROI.3	2.26758
								MG132	ROI.8	3437.07		MG132	ROI.8	884.102		MG132	ROI.8	3.89205		MG132	ROI.4	6712.03		MG132	ROI.4	2891.49		MG132	ROI.4	2.32166
								MG132	ROI.9	5583		MG132	ROI.9	2527.72		MG132	ROI.9	2.20924		MG132	ROI.5	7971.5		MG132	ROI.5	3794.26		MG132	ROI.5	2.10228
								MG132	ROI.10	3143		MG132	ROI.10	1431.57		MG132	ROI.10	2.2		MG132	ROI.6.x.1	1081.86		MG132	ROI.6.x.1	545.897		MG132	ROI.6.x.1	1.98651
								MG132	ROI.11	12131.9		MG132	ROI.11	6796.14		MG132	ROI.11	1.78527		MG132	ROI.7	5339.32		MG132	ROI.7	2218.04		MG132	ROI.7	2.41331
								MG132	ROI.12.y	2143.67		MG132	ROI.12.y	1870.99		MG132	ROI.12.y	1.14668		MG132	ROI.10.y	8982.62		MG132	ROI.10.y	2643.34		MG132	ROI.10.y	3.40541
								MG132	ROI.13	3027.15		MG132	ROI.13	1239.73		MG132	ROI.13	2.44362		MG132	ROI.11.x.1	13280.3		MG132	ROI.11.x.1	6390.39		MG132	ROI.11.x.1	2.07832
								MG132	ROI.14	3964.26		MG132	ROI.14	1456.39		MG132	ROI.14	2.7227		MG132	ROI.12.x.1	12319.7		MG132	ROI.12.x.1	7067.7		MG132	ROI.12.x.1	1.74449
								MG132	ROI.15	534.348		MG132	ROI.15	593.582		MG132	ROI.15	0.902848		MG132	ROI.14	5787.27		MG132	ROI.14	2136.12		MG132	ROI.14	2.71309
								MG132	ROI.16.y	3560.23		MG132	ROI.16.y	1332.69		MG132	ROI.16.y	2.67396		MG132	ROI.15.y	1635.32		MG132	ROI.15.y	641.436		MG132	ROI.15.y	2.55406
																				MG132	ROI.17.y	6594.39		MG132	ROI.17.y	3151.63		MG132	ROI.17.y	2.09953
																				MG132	ROI.18.x	8465.32		MG132	ROI.18.x	3125.41		MG132	ROI.18.x	2.71048
																				MG132	ROI.19.x	4606.52		MG132	ROI.19.x	1913.76		MG132	ROI.19.x	2.408
																				MG132	ROI.20	7112.92		MG132	ROI.20	3058.47		MG132	ROI.20	2.32927
																				MG132	ROI.1.y.1	13078		MG132	ROI.1.y.1	5665.89		MG132	ROI.1.y.1	2.30812
																				MG132	ROI.6.y.1	9112.59		MG132	ROI.6.y.1	2872.09		MG132	ROI.6.y.1	3.18058
																				MG132	ROI.9	5108.35		MG132	ROI.9	1593.28		MG132	ROI.9	3.21099
																				MG132	ROI.10	5914.94		MG132	ROI.10	1883.13		MG132	ROI.10	3.14265
																				MG132	ROI.11.y.1	7049.05		MG132	ROI.11.y.1	2744.62		MG132	ROI.11.y.1	2.56931
																				MG132	ROI.12.y.1	7584.88		MG132	ROI.12.y.1	4762.61		MG132	ROI.12.y.1	1.59338
																				MG132	ROI.13.y	8442.54		MG132	ROI.13.y	4607.51		MG132	ROI.13.y	1.83243
																				MG132	ROI.15	4635.17		MG132	ROI.15	1981.89		MG132	ROI.15	2.34101
																				MG132	ROI.16	5040.42		MG132	ROI.16	1438.84		MG132	ROI.16	3.50806
																				MG132	ROI.17	4864.21		MG132	ROI.17	1639.68		MG132	ROI.17	2.97658
																				MG132	ROI.18.y	5649.93		MG132	ROI.18.y	2542.47		MG132	ROI.18.y	2.22237
																				MG132	ROI.19.y	9040.56		MG132	ROI.19.y	4353.81		MG132	ROI.19.y	2.07858
																				MG132	ROI.22	12878.9		MG132	ROI.22	6614.7		MG132	ROI.22	1.94618
