# Supplementary material for: A fluorescent sensor for real-time monitoring of DPP8/9 reveals crucial roles in immunity and cancer
Source: Life Sci Alliance. 2025 May 12;8(8):e202403076. doi: 10.26508/lsa.202403076 (PMC12069513; doi:10.26508/lsa.202403076)
Supplement: Supplementary file 1 [file LSA-2024-03076_SdataF1_F2_F3_F4_F5_F6_FS1_FS2_FS3_FS4_FS5_FS6_FS7_FS8_FS9.zip › Source Data/FigS5/FigS5_Source-data.xlsx]

## Sheet: Info
Source data for Figure S5A and S5B represent raw data.
Per condition cells from two or three wells were analyzed. Each cell is referred to as a ROI.
Outlier ROIs were removed from the data as indicated below:
Cell line	HEK/F/T WT								HEK/F/T DPP9 KO								HEK/F/T DPP9 KO + DPP9 WT
Condition	DMSO		0.1 µM 1G244		1 µM 1G244		10 µM 1G244		DMSO		0.1 µM 1G244		1 µM 1G244		10 µM 1G244		uninduced		0.1 ng/ml Dox		10 ng/ml Dox		1 µg/ml Dox
Removed ROIs	Well	ROI	Well	ROI	Well	ROI	Well	ROI	Well	ROI	Well	ROI	Well	ROI	Well	ROI	Well	ROI	Well	ROI	Well	ROI	Well	ROI
	1	6	1	5	1	4	1	11	1	11	1	15	1	11	2	13	1	8	1	2	1	4	1	4
		10		15		8		21		13		28		18		14		10		7		11		5
		11		17		12	2	5		27	2	2		19		15		11		8		18		6
		13		18		21		6		32		3		20		17		13		9		25		12
		17		19	2	8	3	15	2	4		7		21		21		15		13	2	15	2	5
		18	2	4		11				9		9		24		22		19		14				7
	2	2		5		15				10		12		26		26		20		15				8
		3		13		20				11		14	2	17	3	7	2	2	2	1				12
		9		14	3	3				14		17		22		10		4		6			3	4
		11		19		4				19		19		23		33		6		9				5
		13	3	4		6				20		20		26				23		13
		14		5		9			3	4	3	4		27			3	7	3	5
		15		11		11				8		6	3	7				11		6
		16		16		14				9		7		10				14		8
		17		22		18				10		8		11						11
	3	6				24				12		12		13						21
		9								13		13		14						23
		12								16		17		26						25
		13										24		32						26
		15										26		36
		18										34		37
		21												38
														40

## Sheet: FigS5A_WT_DMSO_ratio
	Well 1																		Well 2																		Well 3
Time [h]	ROI 1	ROI 2	ROI 3	ROI 4	ROI 5	ROI 6	ROI 7	ROI 8	ROI 9	ROI 10	ROI 11	ROI 12	ROI 13	ROI 14	ROI 15	ROI 16	ROI 17	ROI 18	ROI 1	ROI 2	ROI 3	ROI 4	ROI 5	ROI 6	ROI 7	ROI 8	ROI 9	ROI 10	ROI 11	ROI 12	ROI 13	ROI 14	ROI 15	ROI 16	ROI 17	ROI 18	ROI 1	ROI 2	ROI 3	ROI 4	ROI 5	ROI 6	ROI 7	ROI 8	ROI 9	ROI 10	ROI 11	ROI 12	ROI 13
0	0.418663	0.163236	0.403424	0.157692	0.221591	0.437211	0.287773	0.42697	0.700066	0.496551	0.345338	0.576116	0.565172	0.205989	0.416809	0.637307	0.471371	0.260509	0.346864	0.296915	0.25492	0.285838	0.262202	0.409531	0.333618	0.221269	0.232484	0.264719	0.347457	0.211998	0.138757	0.474601	0.201919	0.269401	0.31962	0.181972	0.217383	0.197042	0.1471	0.216896	0.179332	0.53232	0.288308	0.24146	0.193506	0.19954	0.276903	0.137636	0.240597
0.166667	0.411627	0.173407	0.441812	0.159463	0.19313	0.378507	0.297008	0.431181	0.716621	0.519074	0.349271	0.517253	0.362572	0.197026	0.378807	0.562249	0.555257	0.279626	0.364677	0.310803	0.284326	0.257537	0.249302	0.462889	0.35161	0.230246	0.237742	0.255797	0.39268	0.220491	0.139425	0.593478	0.210456	0.264198	0.334233	0.191279	0.207596	0.237794	0.175715	0.220084	0.1852	0.616329	0.340041	0.22727	0.218457	0.220752	0.288441	0.143548	0.241542
0.333333	0.453282	0.179765	0.403912	0.160434	0.256169	0.462796	0.295504	0.414282	0.578484	0.516744	0.374756	0.530362	0.52975	0.223681	0.403288	0.507835	0.554218	0.270588	0.375197	0.317743	0.291113	0.287185	0.269365	0.440581	0.365064	0.247179	0.224833	0.254229	0.384964	0.199414	0.130833	0.638352	0.192707	0.241705	0.313183	0.202457	0.233005	0.224478	0.158735	0.214506	0.190652	0.673092	0.320104	0.217363	0.21232	0.208422	0.311319	0.143679	0.231811
0.5	0.349972	0.156595	0.33729	0.146011	0.202329	0.414502	0.27999	0.345444	0.283228	0.495825	0.431822	0.66358	0.633229	0.184128	0.355399	0.443346	0.46573	0.260088	0.359499	0.312249	0.28462	0.239421	0.299044	0.409253	0.328795	0.234309	0.211884	0.241218	0.361004	0.205653	0.12059	0.763059	0.186114	0.226652	0.33226	0.201824	0.226279	0.207342	0.164907	0.214066	0.188883	0.568914	0.331224	0.230802	0.204167	0.194334	0.312355	0.125793	0.241765
0.666667	0.443825	0.173111	0.369198	0.149088	0.196166	0.363962	0.285116	0.370604	0.555634	0.439917	0.410298	0.516649	0.575697	0.194111	0.327362	0.343432	0.668818	0.262214	0.35954	0.318312	0.318374	0.284484	0.256378	0.440946	0.290622	0.255049	0.189574	0.242211	0.379422	0.207809	0.107574	0.679758	0.18794	0.175102	0.318484	0.20283	0.216846	0.249781	0.168556	0.223213	0.187406	0.764074	0.302371	0.225377	0.199199	0.228508	0.30439	0.117243	0.239357
0.833333	0.357745	0.170356	0.366345	0.130132	0.187668	0.319606	0.276552	0.39451	0.558262	0.433435	0.415961	0.532303	0.658268	0.185988	0.33537	0.314858	0.640895	0.263587	0.344959	0.322243	0.334757	0.338621	0.270681	0.436544	0.302853	0.227693	0.186842	0.270148	0.395269	0.200898	0.103846	0.680202	0.181818	0.203653	0.327485	0.206434	0.219618	0.223832	0.181405	0.241445	0.198337	0.697485	0.269773	0.223033	0.21639	0.204106	0.304103	0.114142	0.246609
1	0.376128	0.164662	0.343402	0.127981	0.196567	0.297106	0.291442	0.362182	0.474717	0.441353	0.357018	0.624342	0.608343	0.197545	0.378626	0.296827	0.67968	0.26805	0.381346	0.337878	0.293341	0.38088	0.266522	0.408523	0.302557	0.242115	0.174303	0.22392	0.426105	0.214104	0.105637	0.544651	0.185401	0.3134	0.316368	0.205798	0.213649	0.247873	0.17465	0.242499	0.206759	0.647769	0.27626	0.214613	0.204353	0.653765	0.318846	0.104423	0.253449
1.16667	0.423466	0.165755	0.299499	0.132184	0.203015	0.26964	0.281095	0.377185	0.545236	0.421911	0.410957	0.521041	0.65057	0.185003	0.329266	0.295678	0.990379	0.292222	0.371527	0.324369	0.305976	0.322278	0.261307	0.391715	0.312248	0.258994	0.155707	0.209548	0.441423	0.191166	0.107353	0.521082	0.182109	0.203321	0.342468	0.211056	0.213824	0.237822	0.202538	0.229819	0.197078	0.742936	0.260398	0.232297	0.211257	0.515502	0.290569	0.108392	0.265384
1.33333	0.367887	0.177383	0.371081	0.134026	0.210396	0.278125	0.271238	0.421798	0.621573	0.417436	0.406221	0.453537	0.642378	0.200069	0.295551	0.277741	0.877731	0.270375	0.319723	0.337788	0.308873	0.312904	0.262353	0.361379	0.302729	0.250739	0.146566	0.212696	0.404163	0.18266	0.0940291	0.63606	0.180354	0.213226	0.349065	0.220009	0.211599	0.235366	0.185483	0.235058	0.233911	0.738774	0.235465	0.209555	0.2048	0.292415	0.271803	0.114743	0.270844
1.50028	0.382243	0.175889	0.325848	0.141703	0.203199	0.258552	0.258328	0.410853	0.602304	0.414754	0.403648	0.54525	0.553169	0.180793	0.324019	0.351592	0.821946	0.294747	0.328158	0.370206	0.320339	0.259408	0.248832	0.364301	0.316115	0.236597	0.130987	0.194	0.357902	0.208166	0.134576	0.592158	0.186253	0.222447	0.341894	0.220782	0.243098	0.225828	0.162736	0.248295	0.217068	0.860402	0.220616	0.235054	0.2	0.175284	0.281054	0.122965	0.265524
1.66722	0.377801	0.149707	0.310172	0.136656	0.211985	0.242436	0.275524	0.423273	0.626394	0.417572	0.381412	0.529507	0.611276	0.166191	0.29437	0.329986	0.772108	0.301838	0.359388	0.369927	0.301736	0.327986	0.27234	0.387989	0.338893	0.239554	0.134228	0.183086	0.462193	0.188062	0.107369	0.573858	0.186418	0.231368	0.351963	0.226152	0.221088	0.24724	0.174546	0.229519	0.209184	0.832555	0.205221	0.233049	0.216627	0.192026	0.281917	0.128671	0.26554
1.83333	0.355909	0.142529	0.343454	0.149487	0.202951	0.251505	0.25391	0.464974	0.58965	0.410842	0.361502	0.538298	0.626382	0.178904	0.323252	0.519702	0.79814	0.294672	0.344461	0.368223	0.293082	0.317214	0.283346	0.333227	0.325524	0.243577	0.125434	0.217679	0.36927	0.168816	0.121101	0.393273	0.193285	0.274758	0.361819	0.225827	0.256725	0.24758	0.192119	0.21337	0.20161	0.883381	0.161981	0.245458	0.201806	0.194973	0.269822	0.123334	0.267708
2	0.365098	0.155415	0.330401	0.158553	0.20188	0.230433	0.263961	0.444209	0.651483	0.433466	0.442848	0.58959	0.665585	0.185398	0.279901	0.476914	0.833671	0.303931	0.345719	0.359995	0.337136	0.31082	0.262021	0.338427	0.360606	0.228868	0.118512	0.210719	0.327094	0.213834	0.137339	0.487028	0.191391	0.231126	0.369878	0.235492	0.291617	0.242926	0.190003	0.191935	0.213265	0.66192	0.148905	0.3837	0.20933	0.526603	0.264154	0.111559	0.267798
2.16667	0.373814	0.154058	0.323698	0.168132	0.214129	0.241821	0.246721	0.446955	0.606205	0.460552	0.403432	0.58189	0.631903	0.182115	0.251177	0.42303	0.96087	0.296261	0.330581	0.326105	0.297322	0.279857	0.267835	0.317907	0.400209	0.235176	0.109133	0.1991	0.447171	0.216039	0.149664	0.393975	0.201325	0.233816	0.382142	0.241351	0.258639	0.240596	0.193113	0.217006	0.187987	0.952665	0.144063	0.288154	0.198003	0.22326	0.267051	0.135046	0.280486
2.33306	0.344697	0.154595	0.352805	0.162752	0.212994	0.236842	0.245467	0.468906	0.658546	0.449238	0.404207	0.449454	0.523915	0.187415	0.206917	0.333593	0.938516	0.289387	0.341907	0.36185	0.343569	0.309091	0.29001	0.378125	0.372106	0.235756	0.105407	0.187464	0.415047	0.213193	0.163854	0.484433	0.203008	0.270831	0.352963	0.231003	0.273486	0.251391	0.178938	0.243879	0.197171	0.854787	0.152169	0.313571	0.195704	0.178638	0.261436	0.127075	0.286061
2.5	0.399806	0.163619	0.362518	0.157793	0.215578	0.250949	0.239194	0.461767	0.658914	0.444518	0.395833	0.498786	0.556272	0.172127	0.216631	0.294234	1.04616	0.320072	0.300145	0.365803	0.324284	0.31271	0.261766	0.325754	0.368159	0.241667	0.103282	0.206089	0.38584	0.201479	0.166304	0.526855	0.210759	0.282974	0.327435	0.221485	0.304197	0.245773	0.180533	0.243015	0.195567	0.799578	0.162278	0.319531	0.196927	0.205137	0.253092	0.128473	0.275173
2.66667	0.363309	0.166268	0.335161	0.155985	0.194099	0.24602	0.208619	0.436483	0.630764	0.42668	0.360893	0.556915	0.544068	0.161531	0.204721	0.289637	1.04646	0.307252	0.295869	0.390645	0.324878	0.316782	0.280084	0.301001	0.353578	0.271812	0.0931157	0.194372	0.380991	0.203647	0.162829	0.632284	0.213372	0.293327	0.315698	0.233008	0.263454	0.250882	0.186744	0.242123	0.195474	0.933024	0.146221	0.350122	0.194555	0.166635	0.233392	0.111556	0.288781
2.83333	0.370296	0.172067	0.313014	0.155334	0.200719	0.251687	0.245998	0.444116	0.595121	0.403668	0.365573	0.548873	0.503837	0.167206	0.233002	0.350953	1.04147	0.312676	0.309794	0.401412	0.298294	0.29211	0.280531	0.299876	0.316524	0.279043	0.0944864	0.194099	0.381052	0.241554	0.168815	0.45639	0.224803	0.314738	0.340561	0.244104	0.263971	0.241185	0.183956	0.238278	0.201796	0.897963	0.132186	0.458124	0.206766	0.171636	0.23588	0.104172	0.290897
2.99972	0.361485	0.186055	0.327787	0.155635	0.217096	0.252846	0.225143	0.425139	0.55167	0.392147	0.368013	0.540592	0.479377	0.182423	0.221016	0.335226	1.05961	0.312211	0.304205	0.460745	0.31243	0.31526	0.272971	0.28852	0.327355	0.275361	0.0916411	0.195057	0.400874	0.233443	0.156445	0.510346	0.22298	0.293611	0.343346	0.234828	0.256762	0.247449	0.209129	0.253343	0.207425	1.02256	0.141123	0.493818	0.203466	0.146996	0.286493	0.106017	0.275947
3.16667	0.361474	0.164717	0.342618	0.157152	0.206708	0.250558	0.227779	0.435314	0.536719	0.378354	0.364374	0.524232	0.518376	0.186967	0.240459	0.380254	0.938182	0.31519	0.328126	0.423259	0.296936	0.315238	0.252917	0.297439	0.339744	0.293469	0.0835055	0.193003	0.503557	0.217325	0.153192	0.476112	0.21473	0.331604	0.346063	0.254363	0.223111	0.239258	0.203769	0.231848	0.205526	1.02688	0.135387	0.373997	0.205315	0.138485	0.273235	0.103755	0.276303
3.33333	0.357643	0.167636	0.337008	0.164585	0.187887	0.240599	0.243658	0.435048	0.537191	0.359738	0.342835	0.496834	0.481502	0.187776	0.229595	0.36528	1.07316	0.318065	0.311984	0.42965	0.297311	0.276797	0.250082	0.290378	0.320918	0.317736	0.0675309	0.196878	0.457595	0.215474	0.148272	0.502163	0.232984	0.328361	0.343361	0.248487	0.244993	0.235554	0.190343	0.264655	0.204637	0.914829	0.127652	0.399897	0.199539	0.146724	0.256214	0.102963	0.258492
3.49972	0.359806	0.148408	0.326675	0.141473	0.205896	0.237864	0.267259	0.427252	0.53472	0.343685	0.350573	0.472063	0.440335	0.192373	0.20436	0.314645	1.21633	0.31179	0.302708	0.414935	0.292057	0.28888	0.260515	0.276897	0.32406	0.350643	0.0677973	0.163748	0.443507	0.199615	0.143541	0.394667	0.211721	0.287383	0.337691	0.266659	0.22167	0.241107	0.191464	0.235752	0.203146	0.853213	0.144924	0.367146	0.214788	0.149931	0.258754	0.084744	0.265396
3.66667	0.338853	0.172134	0.326996	0.159624	0.209626	0.236084	0.276627	0.411411	0.551594	0.346255	0.333336	0.465961	0.449678	0.213783	0.218423	0.312801	1.16539	0.320607	0.289814	0.413657	0.314586	0.295728	0.237041	0.267931	0.345525	0.376496	0.0658995	0.188193	0.460835	0.21549	0.143844	0.41968	0.200956	0.366097	0.341045	0.266404	0.207144	0.228318	0.186317	0.226481	0.199093	0.937025	0.126025	0.360398	0.21158	0.147287	0.270261	0.100351	0.258549
3.83333	0.3387	0.179977	0.307396	0.155578	0.196834	0.231065	0.260702	0.391491	0.585805	0.35543	0.33773	0.431028	0.41827	0.244003	0.207669	0.289792	1.11823	0.316733	0.309797	0.397571	0.322094	0.285925	0.25647	0.265387	0.332536	0.392146	0.0661815	0.162308	0.489936	0.201145	0.155026	0.418291	0.205051	0.411035	0.321105	0.245752	0.226468	0.233248	0.178188	0.248455	0.182753	0.885171	0.123729	0.376359	0.209162	0.156781	0.226506	0.0844137	0.268659
4	0.361206	0.176393	0.304281	0.150674	0.194008	0.231348	0.268659	0.377175	0.573488	0.379316	0.339541	0.448434	0.407748	0.231607	0.219719	0.29883	1.04637	0.308868	0.286824	0.370729	0.296631	0.250653	0.219545	0.238969	0.314187	0.400127	0.0565476	0.211965	0.421451	0.229937	0.148194	0.290949	0.199707	0.454675	0.327368	0.262775	0.215494	0.223308	0.186113	0.239587	0.196965	0.585313	0.142945	0.329136	0.213036	0.156189	0.248123	0.0752302	0.266744
[truncated: 9 more columns]

## Sheet: FigS5A_WT_DMSO_mEGFP
	Well 1																		Well 2																		Well 3
Time [h]	ROI 1	ROI 2	ROI 3	ROI 4	ROI 5	ROI 6	ROI 7	ROI 8	ROI 9	ROI 10	ROI 11	ROI 12	ROI 13	ROI 14	ROI 15	ROI 16	ROI 17	ROI 18	ROI 1	ROI 2	ROI 3	ROI 4	ROI 5	ROI 6	ROI 7	ROI 8	ROI 9	ROI 10	ROI 11	ROI 12	ROI 13	ROI 14	ROI 15	ROI 16	ROI 17	ROI 18	ROI 1	ROI 2	ROI 3	ROI 4	ROI 5	ROI 6	ROI 7	ROI 8	ROI 9	ROI 10	ROI 11	ROI 12	ROI 13
0	168.503	190.063	451.708	389.088	159.844	96.2026	747.542	249.538	200.118	682.439	164.685	129.577	102.605	323.168	314.087	236.124	92.7266	1805.87	592.685	578.264	283.304	296.063	479.625	537.202	510.539	418.469	1102.51	672.069	476.829	576.279	462.446	515.646	1261.5	408.953	655.708	562.5	354.48	296.057	220.251	249.831	532.412	307.624	383.293	810.729	532.421	557.276	742.398	469.914	1467.4
0.166667	161.349	217.322	425.035	378.573	126.636	70.52	650.979	247.37	192.896	512.418	196.412	111.43	73.0483	311.594	250.699	208.847	104.378	1517.18	518.572	554	260.905	229.725	358.35	502.219	463.492	395.809	997.501	587.463	352.52	516.68	403.971	382.139	1113.28	290.8	622.364	405.705	301.309	291.828	215.351	215.068	469.928	309.092	405.338	743.225	454.287	555.974	653.869	413.729	1174.52
0.333333	167.955	239.104	402.562	501.952	164.262	106.093	648.834	281.886	223.985	575.632	242.736	137.211	100.873	336.792	260.543	221.643	102.327	1708.08	494.065	594.932	230.511	216.327	347.523	451.809	432.147	386.414	824.363	540.432	315.851	420.087	347.681	342.476	981.799	207.967	555.918	499.65	323.601	263.961	197.54	208.625	445.955	279.487	422.694	725.376	431.716	490.314	671.119	370.131	1103.02
0.5	140.232	200.999	335.053	501.755	168.841	127.482	597.341	240.335	297.431	580.772	307.239	174.602	100.292	324.144	261.697	204.903	79.2515	1981.95	414.503	590.377	200.932	185.668	315.676	406.452	469.339	337.053	797.161	482.467	176.77	378.613	302.872	265.302	928.604	181.785	530.506	458.205	295.678	248.668	187.117	196.259	465.349	226.829	419.085	692.41	421.172	467.423	561.496	322.448	1168.73
0.666667	186.304	198.134	310.254	516.432	184.165	166.75	587.917	260.565	226.427	751.135	333.563	196.056	130.051	355.171	263.676	229.029	105.961	1915.16	396.458	582.013	204.086	217.895	318.083	428.371	401.392	391.043	697.005	413.961	146.502	347.688	241.108	232.58	961.321	146.611	482.956	471.677	302.972	289.942	176.343	209.644	455.815	281.688	354.186	547.894	442.159	447.434	601.379	291.163	1546.84
0.833333	166.233	177.958	284.258	445.835	176.364	170.456	592.195	295.095	280.872	790.494	401.575	213.271	134.6	361.61	258.652	235.642	117.574	1913.69	360.335	580.089	225.192	261.112	319.601	429.257	412.775	336.188	723.519	388.716	164.145	266.675	227.249	209.088	915.167	138.85	489.868	460.88	278.545	256.641	186.903	233.208	488.508	241.365	310.617	432.911	451.272	386.484	626.859	272.43	1701.74
1	169.293	178.354	243.627	486.942	177.612	212.289	572.363	288.876	291.317	763.677	445.886	259.805	168.489	374.556	316.786	293.786	154.525	1699.02	341.181	600.311	230.132	323.256	305.854	404.918	432.943	341.565	702.941	334.188	142.654	220.695	224.769	181.509	874.144	209.499	486.54	525.766	279.346	304.757	174.819	226.088	484.162	253.284	330.792	395.782	463.372	1406.08	597.45	268.293	1598.27
1.16667	193.631	175.184	206.811	508.166	164.921	218.966	457.56	267.516	343.869	708.989	507.312	236.294	188.919	347.581	287.707	313.792	148.484	1718.3	303.103	596.034	183.948	312.979	305.585	429.957	444.673	328.973	625.04	349.522	136.551	191.838	223.086	197.278	806.404	143.125	455.894	500.769	264.557	294.724	158.918	220.281	445.869	228.517	326.93	347.456	506.992	1276.42	552.077	315.169	1343.74
1.33333	198.073	193.999	259.172	502.125	183.309	317.023	541.949	396.177	339.752	667.964	487.387	210.735	257.098	405.688	269.733	273.647	149.158	1703.21	271.845	572.907	195.669	306.582	301.431	413.876	401.836	359.645	531.241	384.312	152.384	170.617	184.631	182.79	829.408	150.345	473.872	560.045	266.304	299.408	154.143	215.774	530.791	242.572	318.291	319.758	440.174	763.285	559.5	337.152	1256.68
1.50028	209.832	209.892	249.364	507.673	196.601	301.355	516.298	440.797	334.727	589.679	521.462	254.284	252.821	401.206	358.435	316.865	143.463	1676.11	244.848	635.439	198.757	263.425	308.261	377.55	460.941	354.521	505.232	341.016	187.542	188.807	256.226	214.609	861.262	169.417	468.92	560.375	267.344	318.6	120.423	237.727	511.76	257.639	285.729	357.809	407.758	513.779	568.128	385.934	1257.49
1.66722	227.314	203.515	266.062	493.631	206.533	311.503	491.29	461.99	365.83	688.807	531.748	298.221	291.782	387.628	370.952	271.857	151.094	1590.6	264.987	606.578	147.063	347.662	313.175	417.105	478.885	406.677	550.497	333.065	174.726	227.658	189.305	207.367	836.402	157.011	456.298	577.302	207.979	337.455	170.859	218.097	498.357	244.106	280.478	283.193	457.687	554.721	602.522	388.445	1259.2
1.83333	240.63	197.742	337.401	492.644	231.47	393.854	414.053	529.168	391.742	677.068	530.678	276.95	275.337	426.127	296.11	240.86	139.86	1583.43	277.274	586.991	137.573	340.622	307.433	435.454	544.082	395.08	519.956	360.021	152.121	215.561	165.352	226.392	861.66	197.363	473.485	565.224	223.066	339.411	208.347	197.614	426.522	199.659	217.759	286.171	454.3	552.356	531.324	389.121	1116.63
2	237.8	227.768	344.894	541.265	218.289	378.785	402.675	489.958	401.338	592.249	638.42	284.58	299.014	455.944	281.504	240.551	167.195	1597.62	251.637	574.095	155.458	325.889	306.199	425.065	506.278	372.507	485.761	372.473	136.72	255.009	198.775	194.784	910.147	179.488	488.582	602.273	199.329	317.203	229.218	264.179	339.696	139.194	170.041	200.841	553.041	777.963	627.956	378.297	1194.72
2.16667	243.942	222.514	358.686	589.597	233.631	470.746	395.99	547.76	447.567	477.93	695.154	293.282	342.48	416.578	322.035	249.484	166.074	1701.87	241.041	523.247	148.533	288.811	289.061	417.245	499.732	412.954	488.775	315.636	143.589	254.962	278.471	156.83	865.363	204.947	464.244	589.324	194.289	345.411	201.93	195.484	420.169	249.896	202.629	259.366	461.627	528.183	513.814	486.777	1080.24
2.33306	223.354	232.234	361.75	581.035	224.71	459.85	377.616	572.225	497.39	470.592	675.504	252.131	313.359	417.133	297.827	236.768	183.659	1779.77	251.312	530.918	185.69	307.262	328.553	458.433	485.512	390.852	475.216	301.543	151.459	289.446	326.998	107.29	805.502	216.42	447.541	551.534	186.847	370.856	170.838	232.73	436.044	229.958	219.555	225.569	469.408	450.66	547.036	475.484	924.161
2.5	265.7	244.958	384.388	573.616	225.641	453.23	359.89	574.742	502.167	497.811	736.769	287.853	381.386	374.222	352.25	271.754	219.706	1776.47	251.087	553.642	239.835	320.737	320.357	424.391	481.997	421.408	505.489	373.241	180.425	277.557	346.408	91.2041	818.368	212.472	449.592	487.636	181.043	360.815	179.619	222.874	427.909	208.729	253.035	191.452	526.777	413.215	580.191	466.115	997.664
2.66667	297.665	254.399	392.182	598.503	205.427	455.631	316.979	519.622	516.407	616.098	714.59	290.705	396.483	341.858	346.641	251.025	241.582	1727.68	258.368	533.284	215.066	286.375	341.533	398.072	438.016	501.307	383.117	368.148	221.709	241.31	362.438	105.829	848.895	231.949	464.526	486.063	182.754	389.357	194.593	237.31	390.03	238.538	260.896	165.539	528.358	411.572	554.212	392.286	876.092
2.83333	307.192	263.834	390.705	645.972	212.938	482.344	462.42	603.744	486.362	738.021	732.98	378.32	420.109	358.674	415.215	311.734	236.742	1687.22	278.391	548.6	230.436	282.749	338.23	388.772	400.497	554.525	363.423	349.584	249.148	193.369	354.57	78.168	785.405	260.279	482.46	480.857	211.657	377.58	199.309	225.386	425.082	261.906	260.781	237.301	509.576	409.149	488.36	388.059	753.946
2.99972	317.564	263.795	469.468	680.17	223.245	375.699	437.793	563.255	469.886	767.684	787.94	374.969	440.444	418.711	359.1	281.541	226.05	1754.05	291.721	592.436	247.995	316.036	320.755	418.233	436.121	651.856	338.211	345.722	268.49	131.494	341.033	98.2017	839.668	233.999	552.759	437.669	222.369	387.495	200.614	242.312	427.317	265.664	263.575	189.424	544.508	312.132	643.979	398.523	827.121
3.16667	350.613	274.043	479.015	724.439	224.836	491	426.458	549.264	530.069	733.357	810.663	435.266	493.419	408.553	379.267	272.948	241.551	1839.45	314.122	579.455	248.25	311.113	309.281	482.034	385.15	885.143	290.401	299.072	314.109	187.794	413.989	97.7661	806.633	237.11	613.564	416.502	230.842	382.663	168.941	220.659	377.849	265.012	242.014	189.462	573.888	296.884	663.542	384.599	878.867
3.33333	340.39	278.237	529.562	704.169	210.115	585.649	502.729	598.743	544.225	726.448	854.385	430.686	511.827	430.5	390.144	280.991	264.821	1881.18	305.073	589.501	245.251	285.646	344	505.528	416	986.344	263.751	260.034	295.176	184.431	397.984	128.091	771.836	274.529	698.622	453.54	255.988	377.705	219.472	244.005	376.419	294.789	224.669	280.291	609.039	391.819	663.857	374.007	860.005
3.49972	343.224	263.065	521.644	642.589	229.57	612.05	535.369	647.945	565.944	731.661	875.704	391.547	533.506	438.427	315.231	255.62	345.543	1828.31	289.592	600.077	169.27	303.404	360.991	480.599	411.759	1150.45	248.205	196.224	316.611	150.403	341.369	105.644	790.028	262.088	753.15	494.218	255.447	393.357	256.806	236.241	405.736	266.215	230.146	242.443	633.031	438.747	711.576	313.066	940.659
3.66667	341.727	293.791	516.579	696.27	217.694	635.95	593.961	661.415	558.805	692.546	884.597	506.964	564.701	483.565	386.465	278.522	344.766	1780.29	259.221	571.404	137.936	295.648	351.316	600.699	513.061	1283.35	253.786	204.939	323.009	168.144	238.845	123.313	771.331	329.279	839.619	546.284	266.28	388.857	189.297	221.456	415.022	245.072	199.827	306.292	642.351	492.321	679.86	361.81	958.014
3.83333	351.104	318.893	521.15	716.88	198.282	636.009	604.226	677.504	528.98	490.817	931.251	470.332	526.962	569.862	402.604	276.84	359.814	1697.7	289.248	544.106	133.462	260.202	348.224	537.862	508.393	1338.88	239.325	188.682	300.812	152.086	164.305	151.378	791.227	347.729	844.04	583.311	316.048	420.288	200.314	247.147	386.461	185.553	214.917	324.335	761.509	482.579	639.388	257.817	1051.59
4	387.879	316.946	496.654	750.791	205.979	655.842	637.468	673.396	495.012	416.473	1007.76	479.473	568.501	542.236	405.258	291.657	384.239	1670.92	283.364	464.817	114.551	219.284	318.545	515.361	582.208	1410.07	181.054	236.246	282.456	138.42	140.981	148.531	717.409	442.086	943.81	554.345	277.579	402.796	191.183	234.146	419.875	140.826	248.761	346.375	680.215	481.182	692.998	240.85	1090.83
[truncated: 9 more columns]

## Sheet: FigS5A_WT_DMSO_mKate2
	Well 1																		Well 2																		Well 3
Time [h]	ROI 1	ROI 2	ROI 3	ROI 4	ROI 5	ROI 6	ROI 7	ROI 8	ROI 9	ROI 10	ROI 11	ROI 12	ROI 13	ROI 14	ROI 15	ROI 16	ROI 17	ROI 18	ROI 1	ROI 2	ROI 3	ROI 4	ROI 5	ROI 6	ROI 7	ROI 8	ROI 9	ROI 10	ROI 11	ROI 12	ROI 13	ROI 14	ROI 15	ROI 16	ROI 17	ROI 18	ROI 1	ROI 2	ROI 3	ROI 4	ROI 5	ROI 6	ROI 7	ROI 8	ROI 9	ROI 10	ROI 11	ROI 12	ROI 13
0	402.479	1164.35	1119.69	2467.39	721.347	220.037	2597.68	584.438	285.855	1374.36	476.879	224.915	181.546	1568.86	753.55	370.502	196.717	6932.09	1708.69	1947.57	1111.34	1035.77	1829.22	1311.75	1530.31	1891.22	4742.3	2538.81	1372.34	2718.32	3332.78	1086.48	6247.55	1518.01	2051.52	3091.14	1630.67	1502.5	1497.29	1151.85	2968.86	577.894	1329.46	3357.61	2751.45	2792.8	2681.08	3414.18	6098.98
0.166667	391.979	1253.25	962.027	2374.04	655.703	186.311	2191.79	573.703	269.174	987.179	562.349	215.426	201.473	1581.48	661.812	371.449	187.981	5425.74	1422	1782.48	917.624	892.006	1437.41	1084.97	1318.2	1719.07	4195.74	2296.6	897.727	2343.32	2897.41	643.897	5289.86	1100.69	1862.07	2121.01	1451.42	1227.23	1225.57	977.208	2537.41	501.504	1192.03	3270.22	2079.52	2518.55	2266.91	2882.16	4862.58
0.333333	370.531	1330.09	996.658	3128.71	641.227	229.243	2195.69	680.419	387.194	1113.96	647.716	258.712	190.417	1505.68	646.047	436.447	184.633	6312.48	1316.81	1872.37	791.829	753.265	1290.16	1025.48	1183.76	1563.29	3666.55	2125.77	820.468	2106.61	2657.44	536.5	5094.78	860.416	1775.06	2467.93	1388.82	1175.89	1244.46	972.585	2339.1	415.229	1320.49	3337.17	2033.33	2352.51	2155.73	2576.1	4758.27
0.5	400.694	1283.55	993.37	3436.43	834.489	307.556	2133.43	695.727	1050.15	1171.33	711.494	263.121	158.382	1760.43	736.346	462.174	170.166	7620.33	1153	1890.72	705.967	775.488	1055.62	993.156	1427.45	1438.5	3762.24	2000.12	489.661	1841.03	2511.57	347.682	4989.43	802.042	1596.66	2270.32	1306.7	1199.31	1134.68	916.815	2463.68	398.706	1265.26	3000.02	2062.88	2405.26	1797.62	2563.33	4834.15
0.666667	419.768	1144.55	840.347	3463.94	938.82	458.151	2062.02	703.083	407.51	1707.45	812.979	379.477	225.902	1829.73	805.458	666.883	158.43	7303.82	1102.68	1828.44	641.028	765.931	1240.68	971.482	1381.15	1533.21	3676.69	1709.09	386.119	1673.12	2241.33	342.15	5115.05	837.29	1516.42	2325.48	1397.17	1160.78	1046.2	939.21	2432.23	368.665	1171.36	2431.01	2219.69	1958.07	1975.68	2483.42	6462.47
0.833333	464.668	1044.63	775.931	3426.02	939.765	533.331	2141.35	748.003	503.118	1823.79	965.417	400.658	204.476	1944.27	771.245	748.409	183.453	7260.18	1044.57	1800.16	672.702	771.105	1180.73	983.306	1362.96	1476.5	3872.35	1438.9	415.274	1327.41	2188.33	307.392	5033.43	681.797	1495.85	2232.58	1268.32	1146.58	1030.31	965.884	2463.02	346.05	1151.4	1941.02	2085.45	1893.55	2061.34	2386.75	6900.57
1	450.094	1083.15	709.452	3804.81	903.572	714.522	1963.9	797.601	613.666	1730.31	1248.92	416.125	276.963	1896.05	836.672	989.755	227.35	6338.43	894.676	1776.71	784.521	848.707	1147.58	991.177	1430.95	1410.76	4032.86	1492.45	334.787	1030.78	2127.75	333.257	4714.88	668.472	1537.89	2554.76	1307.5	1229.49	1000.97	932.325	2341.67	391.009	1197.39	1844.17	2267.51	2150.75	1873.79	2569.29	6306.08
1.16667	457.254	1056.89	690.522	3844.39	812.362	812.067	1627.78	709.244	630.68	1680.42	1234.47	453.504	290.391	1878.78	873.78	1061.26	149.926	5880.13	815.831	1837.52	601.186	971.145	1169.45	1097.63	1424.1	1270.19	4014.2	1667.98	309.342	1003.51	2078.07	378.593	4428.15	703.937	1331.2	2372.68	1237.27	1239.26	784.637	958.496	2262.4	307.586	1255.5	1495.74	2399.89	2476.07	1899.98	2907.67	5063.39
1.33333	538.406	1093.67	698.425	3746.48	871.257	1139.86	1998.06	939.258	546.6	1600.16	1199.81	464.647	400.229	2027.74	912.646	985.26	169.936	6299.45	850.252	1696.05	633.493	979.795	1148.95	1145.27	1327.38	1434.34	3624.58	1806.86	377.037	934.068	1963.55	287.378	4598.79	705.094	1357.54	2545.56	1258.53	1272.1	831.034	917.964	2269.2	328.344	1351.75	1525.89	2149.28	2610.28	2058.48	2938.32	4639.85
1.50028	548.949	1193.32	765.277	3582.65	967.528	1165.55	1998.61	1072.88	555.744	1421.75	1291.87	466.363	457.041	2219.14	1106.22	901.228	174.541	5686.6	746.128	1716.45	620.458	1015.48	1238.83	1036.37	1458.14	1498.42	3857.12	1757.82	524.003	907.002	1903.95	362.418	4624.16	761.603	1371.54	2538.14	1099.74	1410.81	739.989	957.437	2357.6	299.44	1295.15	1522.24	2038.79	2931.13	2021.42	3138.57	4735.87
1.66722	601.678	1359.42	857.79	3612.22	974.281	1284.89	1783.11	1091.47	584.025	1649.55	1394.16	563.204	477.333	2332.43	1260.16	823.846	195.69	5269.72	737.329	1639.72	487.391	1059.99	1149.94	1075.04	1413.09	1697.64	4101.21	1819.18	378.037	1210.55	1763.12	361.356	4486.7	678.621	1296.44	2552.72	940.707	1364.89	978.877	950.234	2382.38	293.201	1366.71	1215.16	2112.78	2888.78	2137.24	3018.91	4742.06
1.83333	676.101	1387.38	982.376	3295.56	1140.53	1565.99	1630.71	1138.06	664.363	1648	1467.98	514.492	439.568	2381.88	916.035	463.458	175.233	5373.54	804.95	1594.12	469.402	1073.79	1085.01	1306.78	1671.4	1621.99	4145.24	1653.9	411.951	1276.9	1365.4	575.66	4457.98	718.317	1308.62	2502.9	868.892	1370.92	1084.47	926.155	2115.58	226.017	1344.35	1165.87	2251.17	2832.99	1969.16	3155.01	4171.08
2	651.332	1465.55	1043.86	3413.78	1081.28	1643.79	1525.51	1102.99	616.037	1366.31	1441.62	482.673	449.25	2459.27	1005.73	504.391	200.553	5256.53	727.865	1594.73	461.116	1048.48	1168.61	1256	1403.97	1627.61	4098.85	1767.63	417.984	1192.55	1447.33	399.944	4755.43	776.58	1320.93	2557.51	683.528	1305.76	1206.39	1376.39	1592.83	210.288	1141.94	523.432	2641.95	1477.33	2377.23	3391	4461.27
2.16667	652.575	1444.35	1108.09	3506.74	1091.07	1946.67	1605.01	1225.54	738.31	1037.73	1723.1	504.016	541.982	2287.45	1282.1	589.755	172.837	5744.49	729.141	1604.54	499.569	1032	1079.25	1312.47	1248.68	1755.93	4478.71	1585.31	321.106	1180.17	1860.64	398.07	4298.34	876.53	1214.85	2441.77	751.198	1435.65	1045.65	900.821	2235.1	262.312	1406.53	900.093	2331.41	2365.78	1924.03	3604.53	3851.33
2.33306	647.971	1502.21	1025.35	3570.05	1055.01	1941.59	1538.36	1220.34	755.284	1047.53	1671.18	560.971	598.111	2225.71	1439.35	709.75	195.69	6150.14	735.031	1467.23	540.476	994.081	1132.9	1212.38	1304.77	1657.86	4508.41	1608.54	364.92	1357.67	1995.67	221.476	3967.82	799.097	1267.95	2387.56	683.206	1475.22	954.736	954.283	2211.5	269.024	1442.83	719.356	2398.56	2522.76	2092.42	3741.76	3230.64
2.5	664.571	1497.12	1060.33	3635.26	1046.68	1806.06	1504.6	1244.66	762.113	1119.89	1861.31	577.106	685.61	2174.1	1626.03	923.599	210.013	5550.22	836.551	1513.5	739.583	1025.67	1223.83	1302.8	1309.21	1743.76	4894.26	1811.06	467.615	1377.6	2082.98	173.11	3882.96	750.853	1373.07	2201.67	595.153	1468.08	994.939	917.12	2188.05	261.048	1559.27	599.166	2674.99	2014.34	2292.41	3628.11	3625.58
2.66667	819.315	1530.06	1170.13	3836.92	1058.36	1852.01	1519.42	1190.47	818.7	1443.94	1980.06	521.991	728.738	2116.36	1693.24	866.688	230.855	5623	873.252	1365.14	661.991	904.016	1219.39	1322.49	1238.81	1844.31	4114.42	1894.04	581.928	1184.94	2225.88	167.376	3978.48	790.754	1471.42	2086.03	693.685	1551.95	1042.03	980.12	1995.3	255.661	1784.25	472.802	2715.72	2469.89	2374.6	3516.48	3033.76
2.83333	829.586	1533.32	1248.2	4158.6	1060.88	1916.45	1879.77	1359.43	817.249	1828.29	2005.01	689.267	833.82	2145.11	1782.03	888.252	227.316	5396.06	898.634	1366.67	772.513	967.954	1205.68	1296.44	1265.3	1987.24	3846.3	1801.06	653.843	800.521	2100.35	171.274	3493.76	826.969	1416.66	1969.89	801.818	1565.52	1083.46	945.896	2106.49	291.667	1972.83	517.985	2464.51	2383.82	2070.38	3725.16	2591.8
2.99972	878.5	1417.83	1432.23	4370.28	1028.32	1485.88	1944.51	1324.87	851.751	1957.64	2141.06	693.627	918.784	2295.28	1624.77	839.853	213.332	5618.15	958.959	1285.82	793.762	1002.46	1175.05	1449.58	1332.26	2367.28	3690.6	1772.41	669.761	563.281	2179.89	192.422	3765.66	796.968	1609.92	1863.79	866.051	1565.96	959.283	956.455	2060.11	259.803	1867.7	383.59	2676.16	2123.4	2247.8	3759.05	2997.39
3.16667	969.955	1663.72	1398.1	4609.8	1087.7	1959.62	1872.25	1261.76	987.61	1938.28	2224.81	830.292	951.855	2185.17	1577.26	717.806	257.467	5836	957.323	1369.03	836.039	986.917	1222.86	1620.61	1133.65	3016.13	3477.63	1549.57	623.781	864.114	2702.41	205.343	3756.49	715.041	1772.99	1637.43	1034.65	1599.37	829.08	951.739	1838.45	258.074	1787.57	506.587	2795.15	2143.79	2428.46	3706.8	3180.81
3.33333	951.758	1659.77	1571.37	4278.46	1118.31	2434.13	2063.25	1376.27	1013.09	2019.38	2492.12	866.86	1062.98	2292.62	1699.27	769.248	246.769	5914.44	977.847	1372.05	824.896	1031.97	1375.55	1740.93	1296.28	3104.29	3905.63	1320.79	645.059	855.93	2684.14	255.078	3312.82	836.059	2034.66	1825.21	1044.88	1603.47	1153.03	921.973	1839.45	322.233	1760	700.906	3052.23	2670.44	2591.02	3632.43	3327.01
3.49972	953.915	1772.58	1596.83	4542.14	1114.98	2573.12	2003.19	1516.54	1058.39	2128.87	2497.92	829.438	1211.59	2279.05	1542.53	812.406	284.088	5863.92	956.672	1446.19	579.577	1050.28	1385.68	1735.66	1270.63	3280.97	3660.98	1198.33	713.881	753.468	2378.2	267.679	3731.45	911.982	2230.29	1853.37	1152.37	1631.47	1341.28	1002.07	1997.27	312.015	1588.05	660.346	2947.24	2926.32	2750.01	3694.25	3544.35
3.66667	1008.48	1706.76	1579.77	4361.94	1038.49	2693.74	2147.15	1607.67	1013.07	2000.11	2653.77	1088	1255.79	2261.94	1769.34	890.415	295.838	5552.88	894.439	1381.35	438.467	999.729	1482.09	2241.99	1484.87	3408.68	3851.1	1088.99	700.922	780.283	1660.45	293.827	3838.3	899.433	2461.9	2050.59	1285.49	1703.14	1015.99	977.814	2084.57	261.542	1585.61	849.872	3035.97	3342.58	2515.57	3605.44	3705.34
3.83333	1036.62	1771.85	1695.37	4607.86	1007.36	2752.51	2317.69	1730.57	902.996	1380.91	2757.38	1091.19	1259.86	2335.47	1938.68	955.307	321.77	5360.03	933.668	1368.58	414.357	910.034	1357.76	2026.71	1528.84	3414.25	3616.19	1162.5	613.981	756.104	1059.85	361.896	3858.69	845.982	2628.54	2373.58	1395.55	1801.89	1124.17	994.734	2114.66	209.624	1736.99	861.771	3640.77	3078.03	2822.83	3054.21	3914.24
4	1073.85	1796.82	1632.22	4982.87	1061.71	2834.87	2372.78	1785.37	863.16	1097.96	2968	1069.22	1394.25	2341.19	1844.44	975.994	367.211	5409.81	987.935	1253.79	386.174	874.851	1450.93	2156.6	1853.06	3524.06	3201.8	1114.55	670.199	601.99	951.332	510.506	3592.31	972.312	2883.03	2109.58	1288.1	1803.77	1027.25	977.29	2131.73	240.6	1740.26	1052.38	3192.96	3080.76	2792.96	3201.51	4089.41
[truncated: 9 more columns]

## Sheet: FigS5A_WT_0-1_uM_1G244_ratio
	Well 1																				Well 2																				Well 3
Time [h]	ROI 1	ROI 2	ROI 3	ROI 4	ROI 5	ROI 6	ROI 7	ROI 8	ROI 9	ROI 10	ROI 11	ROI 12	ROI 13	ROI 14	ROI 15	ROI 16	ROI 17	ROI 18	ROI 19	ROI 20	ROI 1	ROI 2	ROI 3	ROI 4	ROI 5	ROI 6	ROI 7	ROI 8	ROI 9	ROI 10	ROI 11	ROI 12	ROI 13	ROI 14	ROI 15	ROI 16	ROI 17	ROI 18	ROI 19	ROI 20	ROI 1	ROI 2	ROI 3	ROI 4	ROI 5	ROI 6	ROI 7	ROI 8	ROI 9
0	0.157498	0.206942	0.340107	0.426711	0.260332	0.274799	0.44127	0.231549	0.439193	0.220642	0.193541	0.145252	0.422176	0.424933	0.253951	0.104371	0.273029	1.45647	0.2332	0.351153	0.260886	0.277158	0.305061	0.276062	0.29984	0.239025	0.27087	0.148913	0.28775	0.389874	0.238378	0.354874	0.313895	0.172429	0.167718	0.190554	0.220026	0.191704	0.215986	0.318368	0.569678	0.519151	0.256843	0.193483	0.41173	0.224085	0.184856	0.219116	0.205728
0.166667	0.161378	0.195781	0.366875	0.376878	0.262067	0.265835	0.41738	0.225754	0.473181	0.209572	0.202983	0.147654	0.43302	0.437596	0.24602	0.111072	0.305771	1.63462	0.22187	0.348416	0.264052	0.286003	0.358624	0.399333	0.298698	0.226997	0.273505	0.168791	0.311095	0.419039	0.2352	0.331912	0.359973	0.160206	0.17008	0.181222	0.21862	0.201486	0.286156	0.535674	0.577905	0.542482	0.26636	0.199849	0.414962	0.241129	0.191686	0.245274	0.229817
0.333333	0.166955	0.198641	0.346567	0.401378	0.266365	0.276234	0.433705	0.226982	0.502213	0.226679	0.232789	0.187977	0.466226	0.437029	0.266479	0.137326	0.324249	1.5581	0.229095	0.352909	0.308217	0.274495	0.349387	0.302042	0.300543	0.216299	0.295463	0.175083	0.303413	0.41134	0.240001	0.329909	0.380894	0.153521	0.183104	0.206057	0.232148	0.211518	0.36585	0.369295	0.65068	0.546516	0.276023	0.203525	0.424951	0.24523	0.192114	0.262354	0.284466
0.5	0.175208	0.192057	0.376397	0.465299	0.302984	0.220385	0.458346	0.234927	0.521121	0.234588	0.237667	0.181915	0.4406	0.432344	0.287046	0.129213	0.345692	1.61351	0.259745	0.392346	0.34005	0.295196	0.380454	0.399696	0.280599	0.282639	0.255688	0.18641	0.302668	0.493486	0.228062	0.308958	0.400357	0.17112	0.183166	0.23131	0.270645	0.20627	0.582184	0.276725	0.712016	0.585386	0.290603	0.207989	0.424587	0.246866	0.204504	0.270798	0.300398
0.666667	0.176824	0.210486	0.418853	0.510342	0.284396	0.215599	0.418112	0.244748	0.554068	0.267519	0.246648	0.195476	0.445695	0.433023	0.301236	0.137134	0.354815	1.68755	0.245705	0.398229	0.323001	0.337581	0.409831	0.448189	0.310195	0.27922	0.289966	0.186713	0.335879	0.412351	0.222095	0.31362	0.416438	0.18032	0.201457	0.205209	0.265085	0.213448	0.642004	0.340114	0.723117	0.613732	0.307993	0.221349	0.447219	0.252497	0.196671	0.305138	0.351506
0.833333	0.177674	0.194061	0.417865	0.419222	0.310973	0.263073	0.394873	0.244858	0.587767	0.279861	0.264101	0.225537	0.480164	0.474146	0.320923	0.133872	0.356246	1.57943	0.249564	0.444348	0.346494	0.328254	0.406507	0.48136	0.308062	0.26946	0.313093	0.17602	0.36082	0.380387	0.238224	0.338166	0.403821	0.209462	0.208751	0.211227	0.26044	0.213571	0.607952	0.338037	0.780863	0.608316	0.332225	0.237651	0.463698	0.262268	0.213894	0.30696	0.403149
1	0.187592	0.211764	0.422034	0.390939	0.323916	0.27257	0.359908	0.245616	0.613865	0.267573	0.276174	0.217004	0.494067	0.449671	0.349776	0.132834	0.372041	1.63212	0.239413	0.436504	0.355207	0.35024	0.422243	0.440617	0.306086	0.296506	0.315049	0.180715	0.413092	0.446799	0.223453	0.343915	0.398644	0.199387	0.210761	0.216477	0.28716	0.231695	0.642213	0.386624	0.820877	0.637129	0.353703	0.252714	0.497278	0.265407	0.216414	0.298336	0.445917
1.16667	0.190666	0.240037	0.473016	0.464941	0.342581	0.305016	0.39651	0.253607	0.644939	0.288319	0.284878	0.232469	0.496352	0.450186	0.364455	0.139703	0.400385	1.54036	0.27121	0.463286	0.382993	0.364651	0.46642	0.479786	0.356659	0.294738	0.359964	0.196374	0.404429	0.515108	0.220512	0.348645	0.44048	0.199442	0.226923	0.255911	0.323033	0.236913	0.737599	0.365204	0.850079	0.666631	0.366418	0.259895	0.542021	0.268412	0.270625	0.3431	0.446768
1.33333	0.202241	0.260267	0.492504	0.501237	0.339409	0.338402	0.41389	0.276826	0.613353	0.297571	0.296529	0.243545	0.510651	0.469751	0.369099	0.143806	0.392792	1.71209	0.331771	0.534132	0.404441	0.366306	0.508726	0.514948	0.337866	0.338537	0.401903	0.207405	0.452448	0.513298	0.225896	0.346525	0.400638	0.18242	0.234724	0.247684	0.333962	0.250801	0.759077	0.344438	0.949995	0.700085	0.387698	0.268376	0.558704	0.271921	0.255269	0.288594	0.477802
1.50028	0.209232	0.219388	0.56504	0.61955	0.410707	0.327674	0.407872	0.26896	0.617727	0.322663	0.330209	0.251651	0.505198	0.473964	0.393013	0.141399	0.421043	1.68021	0.340643	0.533366	0.450198	0.346553	0.532701	0.491348	0.364152	0.304649	0.431135	0.224011	0.441617	0.452129	0.224883	0.370255	0.408221	0.180714	0.238794	0.253587	0.337165	0.243623	0.790225	0.416101	0.989038	0.681044	0.405091	0.263292	0.578887	0.278199	0.258497	0.279388	0.460284
1.66722	0.204087	0.216622	0.545392	0.706162	0.373887	0.362803	0.416648	0.276639	0.584571	0.320194	0.325339	0.26157	0.499842	0.468398	0.389095	0.153905	0.41433	1.69422	0.338682	0.517124	0.467528	0.308744	0.572294	0.512642	0.36569	0.335467	0.420901	0.233758	0.476203	0.503457	0.264154	0.367161	0.363875	0.184477	0.256977	0.22409	0.375198	0.260755	0.82401	0.401474	1.09514	0.708643	0.397834	0.284613	0.619479	0.283621	0.265404	0.280388	0.453856
1.83333	0.21307	0.223082	0.531159	0.674585	0.390682	0.407562	0.41175	0.278865	0.570177	0.361623	0.340054	0.276581	0.510958	0.489154	0.35163	0.133912	0.439854	1.77135	0.318278	0.50217	0.473543	0.370594	0.565611	0.518027	0.367478	0.329285	0.440723	0.223738	0.485866	0.536222	0.253605	0.366822	0.361698	0.175889	0.248168	0.237717	0.374918	0.267553	0.786651	0.421202	1.09671	0.688523	0.420607	0.287436	0.602455	0.290986	0.250234	0.245821	0.542371
2	0.225138	0.249019	0.547652	0.578154	0.385283	0.384819	0.453944	0.300916	0.548748	0.34696	0.358939	0.286907	0.505742	0.476182	0.372728	0.123857	0.447101	1.74048	0.34486	0.517016	0.490585	0.354739	0.61527	0.575139	0.376916	0.362419	0.495583	0.251402	0.493628	0.596166	0.255006	0.389397	0.370953	0.209281	0.25557	0.224219	0.372206	0.271403	0.779815	0.425882	1.12088	0.70378	0.438488	0.296553	0.574891	0.294557	0.281924	0.271627	0.50858
2.16667	0.222067	0.213846	0.550423	0.598959	0.413837	0.384373	0.449659	0.296659	0.571121	0.409681	0.361304	0.292989	0.495279	0.469139	0.365635	0.108341	0.442274	1.69704	0.327157	0.493175	0.482896	0.337699	0.660762	0.532938	0.384359	0.364188	0.49867	0.269048	0.527943	0.555419	0.23688	0.398577	0.330849	0.223161	0.25487	0.236626	0.380922	0.276034	0.728759	0.509634	1.09031	0.704377	0.412849	0.291587	0.614526	0.302121	0.295663	0.273787	0.501673
2.33306	0.23573	0.239804	0.552191	0.740915	0.412887	0.418463	0.438257	0.279446	0.586312	0.403433	0.359638	0.303216	0.478408	0.463048	0.375144	0.107339	0.39839	1.68382	0.363088	0.535804	0.476926	0.33498	0.637238	0.556863	0.410559	0.376977	0.555511	0.270736	0.483817	0.593362	0.224039	0.379001	0.328548	0.214897	0.249286	0.231608	0.37177	0.279548	0.688061	0.486148	1.06714	0.712142	0.421081	0.292161	0.626532	0.309255	0.298698	0.274231	0.545215
2.5	0.231002	0.232324	0.56565	0.679779	0.392735	0.386637	0.399649	0.292268	0.550902	0.38304	0.338859	0.285086	0.439487	0.455408	0.343571	0.108316	0.383756	1.65064	0.381265	0.472685	0.492975	0.337621	0.643976	0.52905	0.392609	0.362591	0.439464	0.235779	0.479038	0.587246	0.208547	0.37259	0.295352	0.200101	0.248699	0.216554	0.390315	0.273569	0.619095	0.556497	1.0254	0.684791	0.429856	0.30022	0.67535	0.309115	0.298718	0.271592	0.410268
2.66667	0.231274	0.228541	0.567077	0.798881	0.392086	0.410405	0.394083	0.290194	0.580595	0.361388	0.332885	0.303845	0.455888	0.441491	0.762696	0.0977062	0.406864	1.63462	0.38799	0.475666	0.502924	0.328153	0.654298	0.562426	0.407451	0.356202	0.47778	0.228718	0.511821	0.537503	0.244609	0.386519	0.301759	0.21735	0.265094	0.22128	0.418084	0.264689	0.540224	0.48936	1.03571	0.698102	0.41625	0.29998	0.588344	0.312829	0.320038	0.271914	0.443965
2.83333	0.230267	0.260625	0.557209	0.688484	0.402946	0.420465	0.374328	0.294088	0.55345	0.322891	0.324795	0.306055	0.414446	0.487813	0.614392	0.0990208	0.386633	1.58714	0.433853	0.506089	0.492809	0.323208	0.712842	0.529622	0.398986	0.353271	0.479624	0.201334	0.496719	0.556064	0.248705	0.387958	0.315691	0.206655	0.253449	0.206663	0.369241	0.282258	0.469622	0.541182	1.02556	0.671181	0.415877	0.295267	0.508406	0.317534	0.327259	0.278947	0.473207
2.99972	0.229931	0.303179	0.539592	0.611686	0.367711	0.462322	0.393287	0.297299	0.509256	0.35163	0.303029	0.28985	0.407383	0.453886	0.57343	0.102985	0.411068	1.57486	0.413174	0.457241	0.488111	0.313236	0.681055	0.519885	0.371178	0.331932	0.477118	0.197053	0.504102	0.568736	0.296314	0.396371	0.30119	0.191895	0.249741	0.206134	0.416594	0.28169	0.424182	0.472624	0.96203	0.670317	0.414896	0.290523	0.551343	0.314597	0.306602	0.26091	0.521692
3.16667	0.236925	0.303048	0.534537	0.668006	0.363763	0.447127	0.331002	0.278168	0.517718	0.369318	0.328026	0.293996	0.391188	0.455404	0.642822	0.0927003	0.383259	1.4894	0.42254	0.430889	0.484292	0.320146	0.678231	0.521529	0.351455	0.33426	0.518015	0.19134	0.516038	0.542199	0.260617	0.376578	0.271014	0.188774	0.243329	0.198279	0.390944	0.287051	0.387345	0.586175	0.914671	0.655151	0.414695	0.306307	0.542438	0.308233	0.340237	0.26029	0.48776
3.33333	0.236368	0.33472	0.586737	0.563957	0.39729	0.45155	0.33983	0.263157	0.530718	0.383172	0.325516	0.291764	0.389232	0.459525	0.578303	0.100973	0.389084	1.4523	0.44003	0.429413	0.472187	0.327422	0.735491	0.450176	0.376864	0.339307	0.448366	0.190862	0.462049	0.550186	0.264461	0.372806	0.246585	0.207333	0.200951	0.201809	0.403169	0.287188	0.360216	1.05869	0.878051	0.630973	0.38865	0.298115	0.523352	0.308571	0.322561	0.227775	0.515846
3.49972	0.231912	0.36412	0.607099	0.661544	0.375387	0.442859	0.409093	0.27754	0.516714	0.369828	0.337276	0.278525	0.371847	0.438076	0.67707	0.128893	0.392171	1.41624	0.451851	0.428363	0.46961	0.335623	0.732301	0.443972	0.338698	0.358547	0.44007	0.178259	0.467482	0.50546	0.273979	0.337527	0.22593	0.232424	0.190819	0.196381	0.391235	0.271394	0.370655	0.58785	0.855715	0.634338	0.413487	0.288177	0.508632	0.307422	0.337697	0.25686	0.466073
3.66667	0.240453	0.393886	0.578883	0.507675	0.362433	0.432931	0.41094	0.283104	0.472053	0.349287	0.32872	0.272033	0.351373	0.440252	0.701168	0.124793	0.368041	1.40802	0.422169	0.38247	0.477158	0.335566	0.712055	0.469905	0.324197	0.347979	0.449973	0.170895	0.451822	0.475416	0.268298	0.327278	0.209263	0.230264	0.177058	0.19549	0.390658	0.291091	0.35209	0.522203	0.8142	0.595608	0.376633	0.288547	0.512231	0.301661	0.343468	0.275063	0.413947
3.83333	0.230459	0.516473	0.59956	0.481959	0.372823	0.408473	0.357173	0.267533	0.459121	0.349083	0.323878	0.255554	0.334085	0.461337	0.626656	0.120922	0.3629	1.3634	0.50006	0.414571	0.460041	0.338601	0.699833	0.478574	0.328175	0.328209	0.439365	0.152591	0.440429	0.472038	0.257935	0.322099	0.186345	0.221976	0.185172	0.190914	0.386136	0.275974	0.338538	0.523667	0.792169	0.57634	0.362186	0.290878	0.490268	0.296559	0.321388	0.237028	0.383746
4	0.228679	0.43784	0.567	0.483572	0.329545	0.38392	0.407829	0.262396	0.485154	0.37914	0.305253	0.265032	0.32999	0.435303	0.628335	0.125229	0.327166	1.25701	0.479285	0.405367	0.457831	0.322829	0.716378	0.437063	0.309089	0.339437	0.456204	0.136286	0.420772	0.494599	0.264444	0.32552	0.18566	0.211886	0.17144	0.189674	0.410072	0.259381	0.340618	0.506856	0.729335	0.577574	0.387111	0.290198	0.459115	0.289799	0.395914	0.230749	0.428454
[truncated: 13 more columns]

## Sheet: FigS5A_WT_0-1_uM_1G244_mEGFP
	Well 1																				Well 2																				Well 3
Time [h]	ROI 1	ROI 2	ROI 3	ROI 4	ROI 5	ROI 6	ROI 7	ROI 8	ROI 9	ROI 10	ROI 11	ROI 12	ROI 13	ROI 14	ROI 15	ROI 16	ROI 17	ROI 18	ROI 19	ROI 20	ROI 1	ROI 2	ROI 3	ROI 4	ROI 5	ROI 6	ROI 7	ROI 8	ROI 9	ROI 10	ROI 11	ROI 12	ROI 13	ROI 14	ROI 15	ROI 16	ROI 17	ROI 18	ROI 19	ROI 20	ROI 1	ROI 2	ROI 3	ROI 4	ROI 5	ROI 6	ROI 7	ROI 8	ROI 9
0	488.04	613.432	329.257	350.024	530.731	585.41	1414.48	700.535	1165.33	589.981	402.455	421.901	1913.99	406.275	487.531	562.357	1472.79	666.164	429.568	686.896	250.381	269.398	231.165	81.8398	336.146	351.21	383.585	896.703	355.553	275.657	460.167	815.537	2362.23	476.351	653.008	196.988	192.643	1004.11	375.559	405.723	528.53	828.482	567.126	937.488	1703.43	1868.92	651.374	835.975	626.498
0.166667	469.829	490.656	307.426	283.604	496.584	459.712	1046.77	609.529	1067.64	508.426	354.082	380.753	1687.7	370.432	436.871	500.806	1638.57	641.314	342.906	626.294	237.642	205.934	240.344	98.3579	270.435	295.453	307.884	777.883	273.927	241.945	341.622	713.877	1988.03	413.29	503.371	188.077	146.111	980.923	582.811	479.764	468.005	776.888	508.852	874.177	1643.5	1674.52	535.674	735.595	563.912
0.333333	496.503	453.921	299.711	300.775	337.479	410.394	949.98	579.192	1039.79	494.783	402.891	1186.12	1594.04	369.096	447.449	560.756	1628.95	699.463	298.266	611.406	260.792	188.225	228.482	108.019	341.46	280.984	306.107	759.173	291.954	241.164	333.61	696.897	2218.32	388.5	486.074	192.134	170.699	995.251	764.632	414.753	483.192	755.134	529.499	859.184	1711.36	1623.62	544.811	732.708	560.359
0.5	526.444	441.897	340.629	313.083	260.65	349.245	891.105	602.922	938.329	507.394	442.297	474.362	1459.39	359.935	493.565	518.163	1757	717.435	315.604	659.918	291.832	139.692	237.277	164.861	349.236	353.718	252.219	725.756	319.157	209.303	281.372	695.728	2427.68	403.736	473.494	211.645	183.887	943.62	1297.52	527.79	549.862	775.503	571.041	887.802	1763.9	1603.99	542.154	704.031	571.513
0.666667	546.092	475.587	374.394	299.702	210.393	329.202	795.103	629.291	980.945	459.157	467.759	504.407	1414.69	368.723	496.267	497.77	1716.64	732.279	278.301	668.219	299.896	137.126	250.879	199.844	470.372	354.557	275.14	642.03	362.739	185.736	261.921	709.509	2620.09	436.752	521.41	217.739	173.647	938.037	1505.79	515.29	570.282	817.605	618.526	810.922	1846.91	1674.09	404.744	637.271	573.685
0.833333	543.627	424.834	380.859	247.102	220.029	381.051	768.462	637.405	1010.59	397.753	533.584	582.519	1454.74	385.992	515.691	452.695	1788.22	752.033	279.054	728.914	314.036	115.128	263.396	209.931	520.929	324.503	290.374	621.572	503.115	228.524	277.211	780.273	2868.43	507.386	568.067	236.367	195.604	891.446	1521.56	471.458	618.731	820.624	626.752	793.624	1945.4	1802.39	488.848	671.981	613.666
1	632.352	488.172	385.91	201.725	250.477	396.771	716.719	685.839	1195.13	366.571	583.351	558.4	1590.9	360.043	542.627	495.042	1734.31	767.626	284.749	714.785	401.605	106.542	280.57	208.512	595.227	340.14	304.194	898.254	698.959	359.044	293.263	785.104	2988.57	463.076	604.533	223.379	231.281	968.988	1757.43	557.133	683.548	786.561	691.291	845.211	2229.68	1863.33	546.148	769.819	599.102
1.16667	604.43	583.886	436.896	201.284	173.162	410.22	757.555	693.114	1044.77	411.593	631.814	567.631	1564.02	365.402	585.398	529.851	1835.4	842.83	344.702	802.032	442.692	123.088	311.469	266.656	627.2	324.522	315.259	855.963	723.25	443.316	266.416	805.899	3033.16	443.379	618.665	213.923	205.537	938.044	2029.8	543.621	816.401	881.586	721.138	944.481	2401.72	2353.49	666.061	711.708	625.672
1.33333	603.043	641.981	474.688	214.472	167.526	412.941	715.823	792.496	883.993	420.737	662.042	616.369	1596	380.435	631.817	498.439	2071.44	835.57	403.663	869.646	471.141	103.71	316.13	310.045	715.282	369.968	358.885	970.122	844.872	378.052	304.989	836.997	2837.93	412.149	592.846	223.728	194.678	1037.4	2145.61	537.803	876.078	1140.13	689.294	904.235	2419.64	2644.19	695.183	676.83	593.586
1.50028	655.055	529.097	539.179	299.832	223.409	404.013	699.289	772.125	822.271	499.742	735.582	640.466	1817.89	377.805	661.629	485.41	2007.22	852.105	415.403	865.646	530.94	128.485	343.398	275.197	812.048	318.876	377.141	862.289	913.24	352.025	296.905	853.969	3018.53	402.481	496.661	247.311	163.959	942.015	2304.61	535.412	1014.21	1150.21	791.32	859.226	2379.74	2732.17	774.415	665.501	521.607
1.66722	572.703	485.859	541.118	318.783	126.953	449.912	618.072	793.727	807.281	497.046	785.297	687.874	1730.21	375.096	616.648	513.043	1967.77	864.255	401.776	861.268	638.433	183.92	356.922	320.541	919.072	352.016	391.183	1086.11	944.751	417.333	367.769	878.776	2782.99	429.52	530.642	275.141	182.874	1062.46	2242.82	562.101	1184.97	1109.87	661.981	910.906	2478.88	2899.9	843.472	678.838	465.708
1.83333	711.002	508.764	524.269	320.488	192.699	522.38	659.798	774.625	836.619	579.859	889.098	790.214	1863.4	388.428	595.319	538.671	1875.69	917.103	430.609	887.24	644.188	191.233	379.839	401.605	1102.71	406.522	446.329	1184.15	964.045	391.878	319.489	856.411	2975.79	373.443	509.498	420.229	254.746	1171.01	2205.45	554.508	1241.07	1233.18	654.982	1106.85	1806.23	2974.32	901.067	738.048	507.031
2	755.547	584.14	534.68	301.933	172.124	532.86	788.219	796.47	849.356	585.007	907.744	841.907	1853.95	375.13	579.466	475.551	1944.79	933.827	469.101	892.141	718.607	218.501	385.704	454.537	1184.25	456.714	465.413	1069.38	1068.15	412.112	337.091	917.908	3057.58	460.78	507.702	504.412	215.734	1120.7	1933.48	482.454	1339.53	1068.02	681.49	1240.3	1185.28	3030.75	1053.64	815.706	493.205
2.16667	695.2	577.582	511.951	326.586	78.4292	606.615	762.459	778.161	930.832	733.874	887.652	814.074	1863.57	381.636	552.668	439.851	1990.04	947.926	500.185	912.065	729.023	273.26	358.439	486.663	1195.7	514.507	520.228	1164.07	1181.82	463.87	313.416	1015.66	2631.97	550.874	503.8	624.23	232.378	1217.17	1830.92	535.788	1397.76	1235.33	699.859	1238.18	1060.23	3171.54	1195.02	809.024	436.315
2.33306	661.278	652.654	487.437	334.257	220.602	599.792	703.038	814.329	947.521	687.868	935.009	858.894	1733.95	391.854	542.827	473.708	2333.3	986.89	547.192	894.229	729.969	253.138	298.908	546.766	1254.15	535.867	507.831	1029.76	1146.44	537.192	288.292	924.426	2392.2	506.957	528.312	622.188	260.431	1179.11	1727.67	616.422	1381.67	1117.44	1012.38	1546.64	912.058	3417.43	1311.17	825.657	427.234
2.5	672.751	620.104	485.083	329.997	208.004	531.836	613.855	863.127	872.034	633.892	873.928	801.812	1736.62	381.75	457.21	433.159	2392.94	973.501	569.666	822.625	686.386	332.772	316.39	519.77	1319.08	535.367	500.788	1232.79	1115.82	591.233	291.747	983.885	2336.38	505.556	601.009	669.598	311.645	1116.83	1620.83	647.377	1367.97	1104.07	1111.24	1620.87	658.592	3524	1068.75	732.997	334.49
2.66667	728.072	646.465	468.617	384.412	225.86	566.125	553.851	870.989	886.002	764.08	883.358	960.042	1836.55	389.418	276.691	422.905	2561.24	1052.27	597.571	801.663	773.163	321.934	467.416	461.81	1363.04	515.794	573.805	1245.8	1280.51	603.258	363.973	974.396	2489.42	526.703	601.506	636.121	304.251	1036.38	1432.17	569.86	1699.52	1320.36	1017.45	1675.04	619	3722.93	1338.88	888.567	390.885
2.83333	691.392	731.753	486.698	294.7	187.644	561.181	539.766	876.032	882.268	660.632	832.247	988.751	1636.43	404.016	251.245	417.537	2401.12	981.101	716.875	826.255	800.12	250.131	497.127	488.865	1447.61	499.694	538.492	1303.51	1227.66	650.074	346.177	1049.48	2584.07	523.217	622.04	693.667	301.817	1246.6	1349.37	815.976	1758.58	1333.72	968.483	1526.75	517.848	3855.41	1221.4	722.191	485.294
2.99972	703.29	724.385	467.25	393.211	121.351	620.395	487.058	900.226	909.144	693.847	825.14	1047.16	1429.33	378.994	249.104	426.821	2470.97	1084.33	728.637	861.404	782.035	258.886	516.789	568.658	1322.71	461.759	537.766	1308.26	1298.95	703.473	469.01	1065.22	2418.69	489.283	645.712	713.818	329.89	1170.45	1280.17	775.307	1791.2	1302.63	806.873	1356.58	500.137	4020.49	1319.66	841.332	553.89
3.16667	728.766	585.752	478.886	480.895	109.881	636.409	418.725	823.667	889.589	627.587	888.804	1044.08	1341.46	378.234	211.721	382.389	2460.16	1094.03	731.806	826.275	812.47	334.912	493.574	542.279	1258.45	468.604	590.992	1259.49	1456.52	685.042	410.564	1089.05	2187.83	470.598	565.648	704.121	332.403	1111.1	1334.49	1037.44	1716.21	1402.9	734.043	1510.91	773.411	3883.76	1216.9	992.511	574.888
3.33333	765.724	531.24	594.332	371.068	149.344	657.688	426.877	825.476	857.305	844.133	914.568	1001.04	1415.44	382.763	204.048	418.422	2397.3	1108.01	701.714	727.661	699.464	304.468	532.118	505.849	1474.86	509.045	543.289	1258.07	1347.28	701.644	457.479	1149.74	1996.33	575.314	538.845	771.023	354.27	1206.43	1316	1660.54	1678.7	1397.63	492.367	1579.36	1002.26	3839.65	1215.78	959.706	629.28
3.49972	769.929	449.554	650.288	401.743	136.442	647.134	458.485	863.501	733.161	865.939	981.302	825.813	1429.74	383.58	279.964	547.4	2536.92	999.251	666.248	627.09	693.686	315.597	519.811	553.441	1400.42	563.642	552.937	1171.06	1341.72	645.283	446.241	1122.17	1819.86	612.43	531.431	788.106	391.776	1224.18	1373.89	1134.44	1732.7	1371.02	395.33	1603.52	1044.85	3829.62	1159.56	1063.19	632.572
3.66667	832.975	567.212	653.695	276.704	91.3511	734.838	481.856	888.35	593.341	904.819	921.095	775	1173.59	384.348	319.59	485.905	2523.33	1025.61	595.429	461.839	802.575	411.718	498.174	656.865	1285.62	552.602	504.263	1125.33	1589.34	634.346	502.453	1091.23	1705.9	610.784	475.041	769.752	326.241	1362.33	1318.49	1093.58	1806.99	1492.33	262.433	1592.95	1273.26	3976.65	1294.91	1059.5	574.479
3.83333	888.711	740.518	657.235	294.361	172.551	788.586	454.437	838.88	671.946	1012.48	959.28	703.431	978.915	375.853	325.477	479.947	2480.88	1008.95	713.094	400.456	826.471	398.229	468.104	696.368	1349.53	553.777	459.895	968.058	1697.01	676.917	462.876	1070.14	1541	595.464	492.265	797.882	402.213	1226.87	1188.76	1054.48	1895.02	1789.47	284.423	1606.66	1222.9	4192.3	1353.28	1028.22	571.095
4	810.757	1032.79	592.519	316.07	65.1238	878.31	538.611	856.488	825.886	914.368	966.84	821.423	1249.18	384.569	322.991	497.57	2583.71	1145	770.384	419.103	725.52	375.25	608.146	682.772	1397.16	628.519	605.924	832.103	1631.42	970.066	520.874	1089.73	1593.81	550.284	495.308	828.099	475.157	1087.57	1179.37	1251.09	1947.47	1607.11	410.014	1560.34	1453.73	4230.08	1594.29	1062.23	684.619
[truncated: 13 more columns]

## Sheet: FigS5A_WT_0-1_uM_1G244_mKate2
	Well 1																				Well 2																				Well 3
Time [h]	ROI 1	ROI 2	ROI 3	ROI 4	ROI 5	ROI 6	ROI 7	ROI 8	ROI 9	ROI 10	ROI 11	ROI 12	ROI 13	ROI 14	ROI 15	ROI 16	ROI 17	ROI 18	ROI 19	ROI 20	ROI 1	ROI 2	ROI 3	ROI 4	ROI 5	ROI 6	ROI 7	ROI 8	ROI 9	ROI 10	ROI 11	ROI 12	ROI 13	ROI 14	ROI 15	ROI 16	ROI 17	ROI 18	ROI 19	ROI 20	ROI 1	ROI 2	ROI 3	ROI 4	ROI 5	ROI 6	ROI 7	ROI 8	ROI 9
0	3098.71	2964.27	968.098	820.285	2038.67	2130.32	3205.48	3025.43	2653.35	2673.93	2079.43	2904.61	4533.62	956.091	1919.79	5388.06	5394.27	457.384	1842.06	1956.11	959.736	972.004	757.766	296.455	1121.08	1469.34	1416.12	6021.64	1235.63	707.041	1930.41	2298.1	7525.53	2762.59	3893.49	1033.77	875.548	5237.78	1738.81	1274.38	927.77	1595.84	2208.07	4845.32	4137.25	8340.23	3523.69	3815.22	3045.27
0.166667	2911.36	2506.15	837.958	752.509	1894.88	1729.32	2507.96	2699.97	2256.3	2426.03	1744.39	2578.69	3897.52	846.516	1775.75	4508.86	5358.81	392.332	1545.52	1797.55	899.979	720.041	670.184	246.306	905.377	1301.57	1125.7	4608.55	880.525	577.382	1452.47	2150.8	5522.72	2579.74	2959.61	1037.83	668.335	4868.44	2036.69	895.626	809.832	1432.1	1910.39	4374.18	3960.61	6944.48	2794.54	2999.07	2453.75
0.333333	2973.87	2285.14	864.8	749.357	1266.98	1485.68	2190.38	2551.71	2070.41	2182.75	1730.72	6309.95	3419.02	844.557	1679.12	4083.4	5023.77	448.921	1301.93	1732.48	846.13	685.714	653.953	357.629	1136.15	1299.05	1036.02	4336.09	962.233	586.29	1390.03	2112.39	5823.97	2530.6	2654.64	932.428	735.304	4705.28	2090.01	1123.1	742.595	1381.72	1918.31	4221.51	4027.2	6620.81	2835.87	2792.82	1969.87
0.5	3004.68	2300.86	904.972	672.865	860.277	1584.7	1944.18	2566.42	1800.6	2162.92	1861	2607.61	3312.28	832.52	1719.46	4010.13	5082.57	444.644	1215.05	1681.98	858.202	473.219	623.668	412.467	1244.61	1251.48	986.433	3893.34	1054.48	424.132	1233.75	2251.85	6063.78	2359.38	2585.05	914.982	679.44	4574.67	2228.71	1907.27	772.262	1324.77	1965.02	4268.5	4154.39	6497.43	2651.07	2599.84	1902.52
0.666667	3088.33	2259.48	893.855	587.256	739.79	1526.92	1901.65	2571.18	1770.44	1716.36	1896.46	2580.41	3174.11	851.51	1647.44	3629.8	4838.13	433.93	1132.66	1677.98	928.465	406.203	612.152	445.892	1516.37	1269.81	948.87	3438.6	1079.97	450.433	1179.32	2262.32	6291.66	2422.1	2588.19	1061.06	655.063	4394.68	2345.44	1515.05	788.644	1332.19	2008.25	3663.55	4129.77	6630.14	2057.97	2088.46	1632.08
0.833333	3059.7	2189.18	911.442	589.43	707.55	1448.46	1946.1	2603.16	1719.37	1421.25	2020.38	2582.8	3029.68	814.079	1606.9	3381.55	5019.63	476.143	1118.16	1640.41	906.324	350.73	647.948	436.12	1690.99	1204.27	927.436	3531.25	1394.36	600.768	1163.66	2307.37	7103.21	2422.33	2721.26	1119.02	751.049	4173.99	2502.76	1394.69	792.368	1349.01	1886.53	3339.46	4195.4	6872.33	2285.47	2189.15	1522.18
1	3370.9	2305.26	914.405	516.001	773.277	1455.67	1991.4	2792.32	1946.89	1369.98	2112.25	2573.22	3220.01	800.681	1551.36	3726.76	4661.6	470.324	1189.37	1637.52	1130.62	304.199	664.476	473.227	1944.64	1147.16	965.543	4970.55	1692.02	803.592	1312.41	2282.84	7496.83	2322.5	2868.33	1031.88	805.409	4182.16	2736.52	1441.02	832.705	1234.54	1954.44	3344.53	4483.78	7020.67	2523.63	2580.38	1343.53
1.16667	3170.1	2432.48	923.638	432.923	505.462	1344.91	1910.56	2733.03	1619.95	1427.56	2217.84	2441.74	3151.03	811.669	1606.23	3792.68	4584.08	547.164	1270.98	1731.18	1155.88	337.55	667.787	555.78	1758.54	1101.05	875.806	4358.85	1788.32	860.628	1208.17	2311.52	6886.02	2223.1	2726.32	835.929	636.272	3959.45	2751.9	1488.54	960.383	1322.45	1968.07	3634.09	4431.04	8768.22	2461.19	2074.34	1400.44
1.33333	2981.8	2466.63	963.825	427.886	493.582	1220.27	1729.5	2862.8	1441.25	1413.9	2232.64	2530.82	3125.41	809.865	1711.78	3466.05	5273.63	488.042	1216.69	1628.15	1164.92	283.124	621.415	602.09	2117.06	1092.85	892.963	4677.43	1867.34	736.516	1350.13	2415.4	7083.54	2259.34	2525.71	903.277	582.936	4136.35	2826.61	1561.39	922.192	1628.56	1777.91	3369.28	4330.81	9724.12	2723.34	2345.26	1242.33
1.50028	3130.75	2411.69	954.231	483.95	543.961	1232.97	1714.48	2870.78	1331.12	1548.8	2227.62	2545.06	3598.38	797.116	1683.48	3432.92	4767.27	507.141	1219.47	1622.99	1179.35	370.752	644.636	560.086	2229.97	1046.7	874.763	3849.32	2067.94	778.594	1320.26	2306.44	7394.35	2227.17	2079.88	975.25	486.287	3866.69	2916.4	1286.74	1025.45	1688.89	1953.44	3263.4	4110.88	9820.92	2995.83	2382	1133.23
1.66722	2806.17	2242.89	992.165	451.43	339.55	1240.1	1483.44	2869.18	1380.98	1552.33	2413.78	2629.79	3461.52	800.805	1584.82	3333.5	4749.29	510.119	1186.29	1665.5	1365.55	595.705	623.669	625.272	2513.26	1049.33	929.394	4646.29	1983.93	828.934	1392.25	2393.44	7648.2	2328.31	2064.94	1227.81	487.407	4074.54	2721.83	1400.09	1082.03	1566.2	1663.96	3200.51	4001.57	10224.6	3178.06	2421.07	1026.11
1.83333	3336.94	2280.61	987.027	475.089	493.238	1281.72	1602.42	2777.78	1467.3	1603.49	2614.58	2857.08	3646.88	794.082	1693.03	4022.56	4264.34	517.743	1352.94	1766.81	1360.36	516.018	671.556	775.259	3000.77	1234.56	1012.72	5292.55	1984.18	730.814	1259.79	2334.68	8227.26	2123.17	2053.03	1767.77	679.47	4376.76	2803.6	1316.49	1131.63	1791.05	1557.23	3850.76	2998.12	10221.5	3600.9	3002.38	934.842
2	3355.93	2345.76	976.314	522.236	446.748	1384.7	1736.38	2646.82	1547.81	1686.09	2528.96	2934.42	3665.79	787.788	1554.66	3839.51	4349.78	536.534	1360.27	1725.56	1464.8	615.949	626.886	790.308	3141.95	1260.18	939.123	4253.68	2163.88	691.271	1321.9	2357.25	8242.51	2201.73	1986.55	2249.64	579.609	4129.29	2479.41	1132.83	1195.07	1517.54	1554.18	4182.39	2061.74	10289.2	3737.31	3003.03	969.768
2.16667	3130.58	2700.93	930.104	545.256	189.517	1578.19	1695.64	2623.08	1629.83	1791.33	2456.8	2778.51	3762.66	813.481	1511.53	4059.89	4499.57	558.576	1528.88	1849.38	1509.69	809.183	542.464	913.169	3110.91	1412.75	1043.23	4326.62	2238.53	835.171	1323.1	2548.22	7955.21	2468.5	1976.7	2638.04	610.042	4409.48	2512.38	1051.32	1281.98	1753.79	1695.19	4246.36	1725.27	10497.6	4041.84	2954.94	869.721
2.33306	2805.23	2721.62	882.732	451.141	534.292	1433.32	1604.17	2914.09	1616.07	1705.04	2599.86	2832.61	3624.42	846.251	1446.98	4413.18	5856.84	586.101	1507.05	1668.95	1530.57	755.68	469.067	981.868	3054.73	1421.48	914.168	3803.54	2369.57	905.336	1286.79	2439.12	7281.14	2359.08	2119.3	2686.39	700.516	4217.91	2510.93	1267.97	1294.74	1569.12	2404.24	5293.77	1455.73	11050.5	4389.63	3010.81	783.606
2.5	2912.32	2669.13	857.566	485.447	529.629	1375.54	1535.99	2953.2	1582.92	1654.9	2579.03	2812.53	3951.47	838.259	1330.76	3999.03	6235.59	589.773	1494.15	1740.32	1392.33	985.636	491.308	982.459	3359.78	1476.51	1139.54	5228.56	2329.3	1006.79	1398.95	2640.66	7910.5	2526.5	2416.61	3092.06	798.443	4082.44	2618.06	1163.31	1334.08	1612.27	2585.14	5398.93	975.187	11400.3	3577.8	2698.89	815.295
2.66667	3148.09	2828.66	826.372	481.188	576.048	1379.43	1405.42	3001.4	1526.02	2114.29	2653.64	3159.64	4028.5	882.052	362.78	4328.34	6295.09	643.738	1540.17	1685.35	1537.34	981.048	714.377	821.103	3345.29	1448.04	1200.98	5446.9	2501.87	1122.34	1487.98	2520.96	8249.69	2423.29	2269.03	2874.73	727.729	3915.46	2651.07	1164.5	1640.93	1891.35	2444.33	5583.84	1052.1	11900.8	4183.51	3267.83	880.44
2.83333	3002.57	2807.69	873.456	428.042	465.68	1334.67	1441.96	2978.81	1594.12	2045.99	2562.37	3230.63	3948.48	828.219	408.932	4216.66	6210.33	618.158	1652.35	1632.63	1623.59	773.899	697.387	923.045	3628.23	1414.48	1122.74	6474.34	2471.54	1169.06	1391.92	2705.14	8185.44	2531.84	2454.3	3356.51	817.397	4416.55	2873.32	1507.77	1714.76	1987.12	2328.77	5170.74	1018.57	12141.7	3732.23	2588.99	1025.54
2.99972	3058.7	2389.3	865.932	642.831	330.017	1341.91	1238.43	3028.02	1785.24	1973.23	2722.98	3612.77	3508.55	834.999	434.41	4144.5	6011.11	688.528	1763.51	1883.92	1602.17	826.489	758.806	1093.81	3563.56	1391.13	1127.11	6639.09	2576.75	1236.91	1582.81	2687.44	8030.46	2549.74	2585.53	3462.88	791.874	4155.1	3017.98	1640.43	1861.9	1943.3	1944.76	4669.43	907.125	12779.8	4304.16	3224.6	1061.72
3.16667	3075.94	1932.87	895.89	719.896	302.067	1423.33	1265.02	2961.04	1718.29	1699.31	2709.55	3551.35	3429.19	830.547	329.362	4125	6419.06	734.545	1731.92	1917.61	1677.64	1046.12	727.737	1039.79	3580.7	1401.91	1140.88	6582.45	2822.5	1263.45	1575.35	2891.96	8072.75	2492.92	2324.62	3551.16	850.257	3870.75	3445.23	1769.85	1876.31	2141.33	1770.08	4932.67	1425.8	12600.1	3576.61	3813.1	1178.63
3.33333	3239.54	1587.12	1012.94	657.972	375.908	1456.51	1256.15	3136.82	1615.37	2203.01	2809.6	3430.98	3636.48	832.952	352.839	4143.88	6161.38	762.936	1594.7	1694.55	1481.33	929.893	723.487	1123.67	3913.5	1500.25	1211.71	6591.5	2915.88	1275.28	1729.85	3084.02	8095.91	2774.84	2681.47	3820.55	878.714	4200.83	3653.36	1568.48	1911.85	2215.04	1266.86	5297.82	1915.08	12443.3	3769.14	4213.39	1219.9
3.49972	3319.92	1234.63	1071.14	607.281	363.471	1461.26	1120.74	3111.27	1418.89	2341.46	2909.49	2964.96	3844.98	875.6	413.493	4246.94	6468.92	705.564	1474.49	1463.92	1477.15	940.332	709.832	1246.57	4134.71	1572.02	1256.47	6569.42	2870.1	1276.62	1628.74	3324.69	8054.95	2634.96	2785	4013.14	1001.38	4510.72	3706.65	1929.81	2024.86	2161.34	956.088	5564.35	2054.24	12457.2	3433.72	4139.19	1357.24
3.66667	3464.18	1440.04	1129.24	545.041	252.05	1697.36	1172.57	3137.9	1256.94	2590.47	2802.06	2848.92	3340.01	873.018	455.797	3893.69	6856.1	728.408	1410.4	1207.52	1681.99	1226.93	699.629	1397.87	3965.53	1588.03	1120.65	6584.94	3517.62	1334.3	1872.75	3334.26	8151.95	2652.54	2682.97	3937.55	835.107	4680.06	3744.75	2094.16	2219.34	2505.55	696.787	5520.58	2485.71	13182.5	3770.1	3851.83	1387.81
3.83333	3856.27	1433.8	1096.2	610.76	462.824	1930.57	1272.32	3135.61	1463.55	2900.39	2961.85	2752.57	2930.14	814.705	519.387	3969.05	6836.26	740.023	1426.02	965.951	1796.52	1176.1	668.88	1455.09	4112.24	1687.27	1046.73	6344.13	3853.09	1434.03	1794.54	3322.41	8269.62	2682.56	2658.42	4179.27	1041.64	4445.62	3511.46	2013.64	2392.19	3104.89	785.297	5523.47	2494.36	14136.5	4210.75	4337.99	1488.21
4	3545.4	2358.84	1045.01	653.615	197.617	2287.74	1320.68	3264.11	1702.32	2411.69	3167.34	3099.34	3785.5	883.451	514.042	3973.28	7897.23	910.892	1607.36	1033.88	1584.69	1162.38	848.918	1562.18	4520.25	1851.65	1328.19	6105.56	3877.21	1961.32	1969.69	3347.67	8584.58	2597.07	2889.1	4365.9	1158.72	4192.95	3462.44	2468.34	2670.21	2782.52	1059.16	5376.8	3166.37	14596.6	4026.86	4603.39	1597.88
[truncated: 13 more columns]

## Sheet: FigS5A_WT_1_uM_1G244_ratio
	Well 1																											Well 2
Time [h]	ROI 1	ROI 2	ROI 3	ROI 4	ROI 5	ROI 6	ROI 7	ROI 8	ROI 9	ROI 10	ROI 11	ROI 12	ROI 13	ROI 14	ROI 15	ROI 16	ROI 17	ROI 18	ROI 19	ROI 20	ROI 21	ROI 22	ROI 23	ROI 24	ROI 25	ROI 26	ROI 27	ROI 1	ROI 2	ROI 3	ROI 4	ROI 5	ROI 6	ROI 7	ROI 8	ROI 9	ROI 10	ROI 11	ROI 12	ROI 13	ROI 14	ROI 15	ROI 16	ROI 17	ROI 18	ROI 19	ROI 20	ROI 21	ROI 22
0	0.26638	0.396615	0.303463	0.329254	0.329273	0.249886	0.329154	0.191271	0.274251	0.280185	0.318608	0.350534	0.299824	0.499271	0.149894	0.146613	0.370565	0.231094	0.434978	0.225085	0.331142	0.175314	0.394295	0.214026	0.194728	0.378136	0.24869	0.31179	0.39203	0.183034	0.19774	0.246949	0.148356	0.221493	0.147477	0.239778	0.202374	0.236707	0.23771	0.197738	0.345261	0.197393	0.261674	0.269871	0.347724	0.240877	0.45677	0.331002	0.366959
0.166667	0.258593	0.439168	0.316748	0.367794	0.357943	0.281275	0.335096	0.19444	0.294537	0.305283	0.312142	0.387162	0.3194	0.515668	0.151258	0.159198	0.39408	0.241965	0.453611	0.225068	0.390434	0.186771	0.416437	0.22424	0.203163	0.446239	0.306191	0.342885	0.441046	0.19795	0.205674	0.268472	0.152546	0.231683	0.158766	0.257365	0.230022	0.250151	0.227576	0.215135	0.369455	0.214786	0.274781	0.254389	0.351026	0.259965	0.461046	0.350327	0.40241
0.333333	0.283689	0.443005	0.318931	0.361142	0.376142	0.262565	0.330914	0.217599	0.307275	0.336333	0.327732	0.390646	0.319649	0.517423	0.163476	0.175374	0.378134	0.263407	0.483292	0.24699	0.490759	0.183112	0.466189	0.25305	0.225131	0.503419	0.332222	0.331533	0.452763	0.220551	0.211025	0.277922	0.150288	0.250996	0.179324	0.263771	0.237917	0.269736	0.231194	0.217737	0.428746	0.225268	0.312261	0.293058	0.341051	0.268906	0.446433	0.376846	0.427994
0.5	0.299271	0.546443	0.332385	0.39125	0.35068	0.348491	0.333097	0.232261	0.347727	0.395226	0.351252	0.401775	0.326976	0.531752	0.168832	0.215739	0.389799	0.29141	0.476959	0.244187	0.523869	0.201717	0.547006	0.267181	0.248237	0.535812	0.364842	0.394921	0.455691	0.254808	0.226516	0.306723	0.162105	0.277855	0.182535	0.271271	0.279221	0.307143	0.231267	0.239726	0.477095	0.252387	0.286377	0.322814	0.407329	0.262192	0.447593	0.425878	0.415895
0.666667	0.369859	0.574473	0.334403	0.40718	0.396864	0.370472	0.333976	0.272823	0.346805	0.429157	0.436428	0.414404	0.355666	0.509182	0.173564	0.217951	0.445586	0.299817	0.484479	0.327477	0.531446	0.222205	0.51479	0.308332	0.277236	0.659657	0.395969	0.455175	0.566361	0.295342	0.235063	0.344615	0.144922	0.241674	0.20582	0.293793	0.304466	0.353068	0.266044	0.260741	0.541278	0.264746	0.323343	0.336371	0.506147	0.315231	0.432666	0.477776	0.517321
0.833333	0.413512	0.693518	0.350107	0.41864	0.368943	0.39454	0.355872	0.282546	0.403737	0.472571	0.496992	0.499998	0.380529	0.572697	0.175777	0.259077	0.50978	0.330375	0.484398	0.348806	0.60657	0.208912	0.732907	0.30026	0.331627	0.771223	0.370187	0.521623	0.59781	0.309942	0.259219	0.365008	0.156039	0.261645	0.21669	0.315372	0.34049	0.395545	0.287609	0.286991	0.63686	0.295186	0.338662	0.349818	0.586567	0.33427	0.426949	0.539814	0.592503
1	0.455738	0.685623	0.398099	0.46737	0.390892	0.451146	0.353885	0.310192	0.441366	0.541256	0.516836	0.455512	0.403055	0.598047	0.201935	0.273029	0.5174	0.345024	0.506631	0.353971	0.558763	0.212276	0.811175	0.338155	0.3692	0.798647	0.417089	0.576805	0.60508	0.348872	0.278098	0.434041	0.152938	0.273671	0.238739	0.339765	0.384633	0.466175	0.321746	0.311955	0.706469	0.308494	0.370334	0.37472	0.52156	0.378178	0.393943	0.610608	0.606035
1.16667	0.514627	0.828551	0.416013	0.508019	0.460279	0.533412	0.399718	0.33032	0.48807	0.619651	0.627758	0.49998	0.415072	0.671639	0.195809	0.3159	0.641915	0.406	0.49385	0.370647	0.62877	0.244515	0.918537	0.339047	0.406175	0.851629	0.445942	0.656761	0.663601	0.403684	0.292604	0.475802	0.226334	0.287973	0.255299	0.378848	0.445538	0.432772	0.319261	0.338044	0.849424	0.3615	0.384089	0.295679	0.537247	0.385376	0.387073	0.628842	0.667317
1.33333	0.560127	0.884195	0.44763	0.497777	0.436013	0.59284	0.426822	0.422223	0.493955	0.692546	0.645347	0.490734	0.438018	0.65613	0.2078	0.337839	0.711358	0.420413	0.496953	0.434755	0.727205	0.292263	0.935867	0.36643	0.453592	0.962895	0.519133	0.764554	0.736126	0.449207	0.307048	0.523992	0.16565	0.316909	0.281811	0.422741	0.48053	0.47443	0.346139	0.384747	0.943205	0.38865	0.403126	0.346407	0.657721	0.429228	0.379959	0.686073	0.687353
1.50028	0.609215	0.976682	0.475298	0.547713	0.467957	0.611143	0.465753	0.378043	0.529886	0.742318	0.680059	0.488699	0.453239	0.633482	0.213797	0.393352	0.725538	0.444807	0.440701	0.488558	0.743842	0.313824	1.10657	0.421465	0.505352	1.19204	0.558816	0.787267	0.80184	0.47842	0.32302	0.541598	0.157253	0.326379	0.314978	0.450089	0.493737	0.563336	0.45646	0.4607	1.01743	0.40612	0.470262	0.428529	0.637379	0.453653	0.422189	0.739341	0.676001
1.66722	0.671901	1.00692	0.50338	0.590837	0.488198	0.713035	0.485293	0.388749	0.504829	0.810814	0.727994	0.591402	0.478444	0.709085	0.221363	0.399375	0.771688	0.480992	0.44203	0.411095	0.907062	0.30288	1.30219	0.395088	0.552171	1.17447	0.621733	0.853623	0.896862	0.528231	0.343766	0.590403	0.14448	0.333448	0.348825	0.486485	0.559175	0.612951	0.494493	0.458585	1.10548	0.429381	0.525282	0.451572	0.634654	0.468379	0.395703	0.768705	0.897129
1.83333	0.698098	1.06807	0.521083	0.626689	0.549967	0.712783	0.511751	0.490734	0.497861	0.851297	0.761097	0.592617	0.490613	0.586227	0.222148	0.369457	0.775794	0.514003	0.520203	0.363536	0.938289	0.321514	1.37404	0.404045	0.580894	1.22894	0.555805	0.908442	1.00051	0.522265	0.37818	0.652658	0.190849	0.409055	0.347484	0.523293	0.579897	0.549265	0.472013	0.449517	1.17197	0.484011	0.519367	0.32778	0.639645	0.508957	0.437792	0.762865	0.888614
2	0.734228	1.11719	0.565581	0.649814	0.500442	0.796749	0.535974	0.441877	0.531348	0.941649	0.801784	0.651942	0.516319	0.553538	0.218837	0.365135	0.804294	0.524753	0.465732	0.375367	0.914475	0.369389	1.64559	0.410874	0.633258	1.57151	0.569417	0.940386	1.18591	0.567923	0.385813	0.689085	0.215029	0.467772	0.378673	0.525391	0.641482	0.64794	0.536078	0.448462	1.12281	0.494246	0.558443	0.305996	0.646717	0.499988	0.466797	0.838056	1.0119
2.16667	0.794426	1.18713	0.582317	0.672772	0.47907	0.843151	0.57907	0.441165	0.609011	0.96275	0.89407	0.671346	0.543935	0.558564	0.236859	0.3777	0.760792	0.512514	0.493561	0.408687	0.973566	0.39585	1.72741	0.382518	0.667896	1.40518	0.638175	1.02415	1.09104	0.595396	0.390248	0.729505	0.190569	0.44755	0.411681	0.537611	0.656025	0.698771	0.474949	0.442733	1.21957	0.490448	0.567304	0.418858	0.621916	0.555844	0.446457	0.933766	1.12188
2.33306	0.81815	1.07153	0.609942	0.724107	0.721131	0.921916	0.601537	0.493982	0.677769	0.940471	0.899878	0.687629	0.571206	0.453532	0.384192	0.373872	0.899544	0.5531	0.418795	0.358253	1.0669	0.367274	1.5381	0.435911	0.688105	1.68371	0.56423	1.18916	1.08691	0.594482	0.406474	0.76625	0.174585	0.440932	0.416344	0.558162	0.675732	0.745442	0.506166	0.490849	1.21775	0.521634	0.675555	0.468448	0.717412	0.615955	0.52146	0.97192	1.11894
2.5	0.861778	1.2314	0.629431	0.718089	0.785427	0.958712	0.585999	0.492596	0.650613	1.02082	0.935312	0.761471	0.577232	0.54559	0.420611	0.475121	0.962539	0.476344	0.376858	0.365538	1.02134	0.442532	1.77744	0.483377	0.716481	1.66154	0.676088	1.20681	1.18141	0.609633	0.418139	0.747872	0.196281	0.449351	0.454915	0.575962	0.709742	0.729324	0.492507	0.584468	1.37193	0.542579	0.756669	0.843676	0.68576	0.644362	0.539932	1.00723	1.21105
2.66667	0.889458	1.25826	0.660681	0.708301	0.754253	1.01949	0.62585	0.513685	0.630655	1.10563	0.946857	0.819144	0.602925	0.55336	0.490146	0.444458	0.820127	0.474141	0.502471	0.426115	1.01382	0.432055	1.78644	0.547443	0.727197	1.90856	0.646367	1.29263	1.37355	0.637153	0.446569	0.836282	0.19613	0.429334	0.498639	0.618233	0.726888	0.727547	0.520547	0.662969	1.37615	0.543127	0.771686	0.855852	0.677458	0.710978	0.594423	1.03112	1.40646
2.83333	0.905909	1.25738	0.683154	0.798967	0.816378	1.02486	0.638655	0.497505	0.655483	1.08654	1.02412	0.713819	0.603525	0.552259	0.515729	0.563979	0.76821	0.601589	0.570275	0.592008	1.03514	0.40745	1.52823	0.555623	0.74101	2.00881	0.584361	1.28604	1.63555	0.611949	0.446013	0.824291	0.229632	0.459613	0.533368	0.638399	0.761837	0.74902	0.511198	0.673612	1.39845	0.573933	0.822326	0.81811	0.746379	0.729885	0.643757	1.07831	1.34538
2.99972	0.901871	1.27531	0.705751	0.786121	0.765672	0.979683	0.64922	0.520806	0.732499	1.09048	1.0221	0.876611	0.609064	0.575202	0.473287	0.536015	0.794096	0.542034	0.654826	0.499769	1.02001	0.524885	1.5962	0.527741	0.790594	2.13621	0.679778	1.25765	1.59811	0.651213	0.463329	0.857736	0.237456	0.454963	0.544748	0.660633	0.792359	0.780464	0.522871	0.758806	1.34624	0.597433	0.840366	0.96099	0.808811	0.844894	0.597556	1.04846	1.48747
3.16667	0.940232	1.35749	0.719311	0.823815	0.851394	1.03998	0.658964	0.578492	0.704132	1.13129	1.01919	0.836612	0.621222	0.573157	0.49941	0.574874	0.976624	0.552122	0.701025	0.565238	1.05009	0.52458	1.56747	0.564049	0.786352	2.01958	0.754073	1.36257	1.71459	0.587908	0.484229	0.88566	0.251378	0.474463	0.587894	0.66085	0.795089	0.772989	0.570869	0.818139	1.38226	0.60947	0.832717	1.04829	0.651874	0.806917	0.633797	0.992479	1.39803
3.33333	0.953517	1.31094	0.746709	0.842009	0.893449	1.2122	0.67075	0.609716	0.680633	1.18534	0.986901	0.981939	0.619637	0.580134	0.469411	0.551095	1.14507	0.53087	0.82159	0.494326	1.00034	0.566935	1.87633	0.561161	0.804194	2.02524	0.780295	1.35408	1.94678	0.654728	0.485392	0.871064	0.25455	0.479694	0.627404	0.70047	0.814526	0.857488	0.559598	0.711195	1.40847	0.614173	0.827142	1.15511	0.663542	0.830569	0.579192	1.16823	1.37615
3.49972	0.94169	1.36769	0.756035	0.885197	0.905545	1.26664	0.672321	0.629271	0.802199	1.24792	1.03702	0.886035	0.643667	0.606922	0.366719	0.640411	1.23069	0.550398	0.884195	0.541106	0.940427	0.635202	1.67435	0.673234	0.807716	2.04306	0.80246	1.40663	2.1411	0.672818	0.492142	0.863647	0.261576	0.478733	0.654459	0.720318	0.836983	0.899394	0.615465	0.658204	1.44408	0.613183	0.928923	0.991292	0.684477	0.835785	0.693594	1.16917	1.54463
3.66667	0.952672	1.38501	0.769047	0.929115	1.21294	1.16266	0.663113	0.590175	0.792343	1.12797	0.970261	0.933927	0.679035	0.601083	0.306113	0.620322	1.26639	0.522303	0.760653	0.590715	0.934464	0.536465	1.78272	0.717093	0.815988	2.10141	0.804877	1.50111	2.11428	0.702165	0.501557	0.906204	0.311101	0.57606	0.708001	0.758602	0.88402	0.883457	0.639644	0.735147	1.44676	0.614492	0.935918	1.46643	0.687727	0.928641	0.908176	1.2113	1.56607
3.83333	0.961929	1.35913	0.77916	0.925286	1.36212	1.21853	0.68172	0.64103	0.773117	1.14804	1.09949	0.977647	0.687261	0.60921	0.343253	0.645821	1.4381	0.61018	0.982115	0.779058	0.934403	0.575334	1.77135	0.666629	0.80939	2.03632	0.81267	1.3596	2.05767	0.698201	0.515737	0.916645	0.308335	0.57464	0.704964	0.783557	0.885692	0.836745	0.702471	0.823893	1.32729	0.604799	0.977462	2.12843	0.746799	0.914801	0.868222	1.28713	1.3946
4	0.972547	1.30725	0.80776	0.909935	1.33146	1.17336	0.674461	0.673308	0.895264	1.1887	1.09459	1.14607	0.665959	0.560862	0.410297	0.682459	1.31181	0.622858	1.09012	1.05207	0.979389	0.6182	1.72523	0.683907	0.835133	2.03848	0.893297	1.45483	2.16927	0.660531	0.519087	0.898534	0.358501	0.623775	0.712442	0.780176	0.888499	0.802788	0.716431	0.905237	1.21171	0.636067	0.957913	1.35901	0.742579	0.927429	0.822702	1.22379	1.63582
[truncated: 26 more columns]

## Sheet: FigS5A_WT_1_uM_1G244_mEGFP
	Well 1																											Well 2
Time [h]	ROI 1	ROI 2	ROI 3	ROI 4	ROI 5	ROI 6	ROI 7	ROI 8	ROI 9	ROI 10	ROI 11	ROI 12	ROI 13	ROI 14	ROI 15	ROI 16	ROI 17	ROI 18	ROI 19	ROI 20	ROI 21	ROI 22	ROI 23	ROI 24	ROI 25	ROI 26	ROI 27	ROI 1	ROI 2	ROI 3	ROI 4	ROI 5	ROI 6	ROI 7	ROI 8	ROI 9	ROI 10	ROI 11	ROI 12	ROI 13	ROI 14	ROI 15	ROI 16	ROI 17	ROI 18	ROI 19	ROI 20	ROI 21	ROI 22
0	468.699	437.815	701.625	345.659	706.161	322.767	1283.51	346.05	749.437	500.625	463.693	330.831	687.603	2232.04	328.392	433.109	475.096	422.136	515.871	392.183	670.38	433.278	463.206	220.789	526.341	872.323	428.426	390.235	873.35	933.098	1109.58	502.414	692.038	1103.94	485.017	1166.7	615.841	247.44	380.631	892.538	573.99	398.324	660.703	334.243	460.315	507.588	2610.49	1205.31	256.355
0.166667	409.993	420.987	647.647	325.84	656.133	321.699	1212.49	290.107	657.28	475.257	388.104	289.142	663.287	2022.11	286.25	404.359	386.683	470.25	560.113	331.676	590.043	387.249	363.552	207.255	492.016	850.002	100.47	362.334	849.351	881.625	1181.36	518.869	612.835	1122.81	462.087	1099.28	622.821	218.179	329.043	781.731	576.289	369.182	645.883	254.271	392.536	464.587	1938.65	1096.78	229.314
0.333333	460.176	437.33	629.911	337.617	663.101	319.845	1242.76	306.809	617.556	528.005	425.215	285.145	681.186	2078.62	301.676	442.812	408.066	485.421	556.893	374.814	400.86	351.737	386.38	239.349	529.495	936.62	104.891	375.334	854.276	894.963	1321.91	612.548	647.097	965.944	535.292	1153.85	624.913	235.199	334.767	784.337	709.691	357.426	700.312	291.812	349.764	530.795	1631.28	1048.02	219.104
0.5	493.304	531.847	679.313	357.099	637.161	421.824	1222.79	285.087	515.748	597.228	449.196	274.09	722.033	2214.61	301.45	505.771	453.042	515.559	509.067	324.385	340.062	366.531	469.206	246.335	601.968	914.41	100.768	428.746	890.571	916.085	1442.36	602.048	681.143	1017.17	500.547	1231.5	684.129	275.408	340.67	822.704	743.243	422.776	652.957	289.764	323.148	498.32	1106.46	1142.26	231.137
0.666667	605.632	568.129	614.941	367.241	640.095	470.035	1211.53	323.921	582.477	610.988	568.956	327.555	750.175	1900.88	338.81	529.364	461.01	526.286	585.086	337.908	390.634	444.112	542.754	308.621	625.89	1078.12	112.05	480.999	1064.76	1046.89	1450.4	809.251	647.438	827.914	533.633	1306.48	774.658	328.339	397.306	852.901	894.681	403.084	760.097	288.227	357.162	613.595	896.754	1263.37	258.025
0.833333	612.023	626.503	604.178	382.666	577.62	489.463	1298.41	298.321	539.86	650.673	570.475	367.748	746.245	1487.44	339.379	566.797	282.688	537.292	627.384	340.584	451.327	408.372	632.154	317.017	762.482	1082.12	513.602	558.521	1040.37	1101.59	1618.56	948.662	702.724	826.725	489.208	1410.9	830.527	344.709	432.023	911.724	1046.76	418.263	805.577	281.482	381.767	715.563	611.246	1405.05	314.972
1	752.215	670.027	751.42	396.536	627.461	590.617	1259.71	303.435	453.175	796.516	679.136	357.421	966.956	1511.59	339.304	648.721	353.483	601.64	561.831	437.691	507.437	401.911	797.38	348.657	917.026	1272.11	546.209	561.82	1001.3	1184.67	1743.57	962.577	688.491	835.256	559.856	1481.74	879.877	429.875	462.542	1092.64	1115.91	442.093	791.424	288.696	363.41	909.501	568.086	1616.62	321.878
1.16667	847.366	862.563	798.944	395.371	670.793	645.191	1383.16	296.776	535.594	908.34	813.526	369.658	908.222	1487.51	339.513	807.902	258.899	698.255	521.814	470.966	559.479	450.303	871.458	347.924	1012.33	1465.9	857.695	607.494	1026.59	1244.39	1832.55	1057	1446.32	824.233	506.975	1576.78	914.153	389.402	464.732	1146.39	1209.13	515.971	800.515	214.893	309.631	1064.21	414.589	1723.69	372.847
1.33333	979.802	839.699	851.59	397.298	650.14	784.202	1619.71	130.237	678.606	1062.55	968.661	350.595	987.078	1174.93	340.594	862.525	329.968	803.366	541.536	558.319	610.813	546.22	1030.03	383.519	1127.71	1584.76	848.349	721.824	1043.82	1598.74	1961.28	1165.15	704.557	1096.6	575.917	1683.63	1061.35	431.734	512.206	1295.79	1468.19	548.894	846.896	203.959	362.083	1138.04	301.577	1867.5	406.442
1.50028	1036.59	1006.77	874.441	469.453	746.312	827.121	1672.87	58.3604	799.532	1108.79	986.231	355.423	1087.6	1260.91	311.718	926.767	292.502	861.02	428.498	608.81	562.097	591.816	1094.29	405.533	1330.71	1695.99	865.5	859.729	1061.8	1864.44	2018.75	1448.37	701.158	1037.42	587.69	1944.23	1258.71	523.584	633.662	1462.65	1523.29	581.75	1028.18	235.939	407.684	1491.01	413.03	1886.55	377.633
1.66722	1168.28	1080.34	936.008	486.218	761.311	971.758	1789.86	56.9546	838.076	1372.35	1051.78	379.556	1101.1	1493.83	294.175	992.528	392.362	942.673	409.24	641.114	574.646	516.066	1202.1	409.458	1539.58	1754.02	1044.45	811.38	1049.12	1821.65	2046.23	1576.27	609.73	1107.84	647.195	2104.07	1306.65	530.529	636.136	1458.83	1695.23	625.256	1115.45	205.01	438.776	1495.79	212.404	1981.11	470.295
1.83333	1298.15	1153.33	931.555	501.083	753.042	966.722	1943.98	65.0879	886.903	1397	1110.48	377.625	1158.02	1286.27	380.669	915.994	386.594	1152.16	372.666	561.097	652.785	533.586	1152.43	451.939	1542.78	1708.71	747.791	778.475	1088.51	1851.69	2440.18	1570.11	781.187	1408.52	650.727	2238.49	1311.6	458.381	605.752	1508.78	1657.28	697.847	1062.12	151.852	498.349	1867.87	157.581	1867.49	518.664
2	1395.84	1235.36	1030.65	494.033	755.856	1132.66	1966.23	104.904	939.176	1572.04	1126.33	372.988	1432.26	1220.62	395.99	906.158	348.471	1042.76	288.203	563.232	781.785	559.364	1459.87	393.439	1732.59	1878.9	874.823	988.847	1124.9	2307.58	2454.57	1769.76	741.574	1712.83	792.587	2523.23	1621.14	552.768	812.928	1345.54	2059.41	713.396	1251.21	122.164	554.864	1710.84	196.604	1885.3	531.275
2.16667	1490.4	1302.34	1131.75	529.291	715.797	1215.69	2057.05	230.543	1062.12	1624.63	1170.16	361.953	1635.41	1423.48	427.073	948.117	331.242	939.187	265.453	711.942	700.625	648.337	1576.55	359.804	1942.57	1696.09	1051.3	1056.82	1096.79	2252.19	2446.62	1864.03	637.022	1653.48	782.378	2466.42	1650.37	655.343	788.742	1382.05	2048.19	605.475	1318.6	145.293	550.227	1816.56	178.53	1983.99	545.799
2.33306	1707.97	1111.36	1068.78	544.942	902.253	1231.85	2155.99	335.531	1259.27	1581.48	1052.25	348.755	1628.2	1108.74	633.373	929.656	249.098	909.275	286.557	551.459	912.673	762.748	1530.83	364.921	1986.87	1963.45	975.865	1233.59	1093.74	1946	2273.58	2140.63	584.143	1736.11	873.144	2608.38	1904.76	748.309	896.17	1550.94	2092.07	582.786	1813.64	186.436	572.248	1867.44	379.916	1929.63	518.803
2.5	1838.42	1598.07	1464.65	508.441	1023.8	1460.27	2118	364.031	1066.7	1735.06	1155.91	291.542	1821.9	1365.96	765.834	1192.63	289.899	789.945	249.647	513.283	884.603	806.082	1721.72	425.484	2059.22	1969.01	1280.59	1350.93	1205.89	1676.97	2976.38	2370.01	701.277	1718.5	946.76	2667.95	1965.99	802.303	968.886	1924.1	2173.84	642.995	2201.8	299.544	488.299	1915.82	511.738	1912.4	562.938
2.66667	1957.27	1692.35	1647.08	519.864	974.921	1481.69	2411.71	319.335	1135.44	1771.76	1197.74	306.934	1778.06	1262.37	849.668	1055.12	218.073	843.316	324.027	716.43	961.294	855.567	1790.4	471.826	2117.77	2296.55	1313.83	1323.96	1207.77	1751.75	3265.08	2590.9	781.597	1661.06	988.326	2965.52	2035.71	757.264	910.482	1997.08	2061.87	610.902	2215.61	344.536	529.079	2322.87	547.855	1717.22	545.889
2.83333	2125.41	1654.79	1725.82	510.447	1088.7	1377.63	2664.7	334.926	1283.17	1753.53	1217.94	346.391	1668.97	1182.6	849.916	1436.16	159.034	1173.41	351.487	928.532	1227.93	960.05	1867.11	404.438	2124.84	2412.85	865.928	1422.59	1414.66	1632.8	3293.37	2908.48	1014.4	1876.9	963.961	3562.41	2145.49	789.452	938.081	2114.8	2014.24	696.252	2443.28	358.415	633.898	2657.37	369.043	1802.68	505.871
2.99972	2101.31	1694.87	1678.4	537.725	1096.43	1490.33	2729.97	280.625	1331.55	1988.05	1212.4	356.268	1702.38	1692.3	795.623	1387.23	240.473	1135.52	327.855	729.898	981.987	1283.83	1995.02	398.055	2153.45	2701.48	878.657	1495.39	1425.63	2148.89	3567.08	2900.51	986.721	1947.26	950.758	3410.21	2340.83	760.446	957.138	2340.6	2000.92	621.439	2415.83	469.732	503.948	2964.87	230.105	1680.83	513.157
3.16667	2035.17	2092.18	1889.27	582.213	1121.74	1596.22	2823.62	368.194	1288.14	2235.39	1294.95	323.855	1542.31	1559.62	882.234	1475.9	413.588	1233.8	308.152	961.946	959.616	1366.75	2012.09	519.614	2373.93	2985.31	883.15	1665.68	1534.21	1760.07	3890.32	3048.78	1152.58	1910.71	990.892	3461.31	2574.3	890.782	1109.45	2223.25	2199.95	525.164	2394.6	503.918	615.267	3247.71	305.726	1737.09	372.351
3.33333	2448.04	2102.1	2079.17	568.923	1171.76	1917.48	2924.01	448.753	1268.04	2531.28	1278.92	322.706	1594.55	1598.36	900.655	1412.94	561.525	1298.32	330.768	924.599	722.486	1447.08	2224.26	513.045	2590.19	3111.02	948.905	1749.92	1735.7	2210.34	3957.67	3110.89	1105.97	1740.74	1131.75	3607.33	2824.28	989.559	1149.86	2118.06	2754.17	455.985	2248.39	536.723	572.392	3396.26	178.461	1725.73	517.905
3.49972	2711.72	2519.4	2369.08	607.973	1352.5	2488.12	3001.27	389.961	1081.76	2854.52	1330.66	265.917	2254.91	2131.29	611.174	1566.1	672.577	1308.12	352.905	886.51	524.806	1190.94	2202.12	591.478	2711.72	3520.69	1278.84	1747.41	2159.73	2304.83	3937.69	3539.06	1235.93	1787.55	1050.65	4258.61	2827.95	1027.84	1330.75	1827.6	3294.92	498.912	2391.14	380.763	522.131	3453.81	240.227	1789.7	579.299
3.66667	2649.36	2557.99	2465.27	623.267	1691.92	2209.68	2914.97	367.947	1352.99	2644.55	1165.6	312.012	2412.37	1355.99	522.01	1675.84	527.861	1386.47	377.504	905.743	687.8	1107.86	2317.22	626.877	2501.34	3685.26	601.142	1974.07	2105.75	2533.96	4139.75	3524.07	1513.76	1923.73	1044.74	5087.92	2700.6	1066.19	1579.86	1959.01	3231.19	592.94	2736.75	533.909	503.507	3505.64	354.28	2180.3	491.369
3.83333	2758.54	2568.64	2607.42	645.496	1930.73	2340.91	2904.83	285.366	1245.33	2906.94	1285.73	355.473	2494.54	1178.1	552.948	1798.2	1035.72	1610.07	422.03	1308.6	480.614	1072.59	2485.85	674.776	2298.49	3542.23	507.543	2020.07	2265.31	2355.59	4410.18	3611.71	1511.63	1824.65	1036.85	5394.84	2748.37	929.633	1639.37	2238.21	3874.63	582.101	2696.13	570.76	507.712	3607.76	437.039	2481.79	551.865
4	2938.85	2452.55	2596.37	643.209	1953.81	2279.35	2839.51	364.676	1259.5	2940.93	1381.19	322.291	2627.91	1011.1	586.744	2070.38	1064.93	1514.06	463.286	1730.36	566.201	1710.21	2495.93	653.04	2384.78	3974.92	1086.8	2516.43	2163.56	2294.9	4533.74	3776.21	1798.94	2122.87	1093.93	5559.59	3027.62	832.348	1716.95	2343.77	3924.44	485.338	2756.35	565.373	773.183	3577.25	473.429	2011.14	623.346
[truncated: 26 more columns]

## Sheet: FigS5A_WT_1_uM_1G244_mKate2
	Well 1																											Well 2
Time [h]	ROI 1	ROI 2	ROI 3	ROI 4	ROI 5	ROI 6	ROI 7	ROI 8	ROI 9	ROI 10	ROI 11	ROI 12	ROI 13	ROI 14	ROI 15	ROI 16	ROI 17	ROI 18	ROI 19	ROI 20	ROI 21	ROI 22	ROI 23	ROI 24	ROI 25	ROI 26	ROI 27	ROI 1	ROI 2	ROI 3	ROI 4	ROI 5	ROI 6	ROI 7	ROI 8	ROI 9	ROI 10	ROI 11	ROI 12	ROI 13	ROI 14	ROI 15	ROI 16	ROI 17	ROI 18	ROI 19	ROI 20	ROI 21	ROI 22
0	1759.51	1103.88	2312.06	1049.83	2144.61	1291.66	3899.42	1809.21	2732.66	1786.77	1455.37	943.792	2293.36	4470.59	2190.83	2954.1	1282.09	1826.69	1185.97	1742.38	2024.45	2471.44	1174.77	1031.6	2702.95	2306.9	1722.73	1251.6	2227.76	5097.95	5611.27	2034.48	4664.71	4984.07	3288.76	4865.74	3043.08	1045.34	1601.24	4513.74	1662.48	2017.93	2524.91	1238.53	1323.8	2107.25	5715.12	3641.41	698.593
0.166667	1585.48	958.602	2044.68	885.932	1833.07	1143.72	3618.33	1492.01	2231.57	1556.78	1243.36	746.823	2076.67	3921.34	1892.46	2539.98	981.229	1943.47	1234.79	1473.67	1511.25	2073.39	873.007	924.256	2421.77	1904.82	328.127	1056.72	1925.76	4453.77	5743.85	1932.67	4017.39	4846.31	2910.49	4271.28	2707.66	872.191	1445.86	3633.67	1559.83	1718.83	2350.53	999.535	1118.25	1787.11	4204.89	3130.74	569.853
0.333333	1622.11	987.188	1975.07	934.858	1762.9	1218.15	3755.54	1409.98	2009.78	1569.89	1297.45	729.933	2131.04	4017.25	1845.38	2524.96	1079.16	1842.85	1152.29	1517.53	816.815	1920.89	828.805	945.855	2351.94	1860.52	315.725	1132.12	1886.81	4057.86	6264.24	2204.03	4305.72	3848.45	2985.05	4374.47	2626.6	871.959	1447.99	3602.22	1655.27	1586.67	2242.72	995.75	1025.55	1973.9	3654.03	2781.03	511.932
0.5	1648.35	973.289	2043.75	912.713	1816.93	1210.43	3670.97	1227.44	1483.2	1511.1	1278.84	682.197	2208.22	4164.75	1785.5	2344.37	1162.24	1769.19	1067.32	1328.43	649.137	1817.06	857.771	921.98	2424.97	1706.59	276.195	1085.65	1954.33	3595.2	6367.58	1962.84	4201.86	3660.81	2742.2	4539.76	2450.13	896.677	1473.06	3431.85	1557.85	1675.11	2280.06	897.62	793.335	1900.59	2472.03	2682.13	555.759
0.666667	1637.47	988.958	1838.92	901.914	1612.88	1268.75	3627.58	1187.29	1679.55	1423.69	1303.67	790.424	2109.21	3733.2	1952.08	2428.82	1034.62	1755.35	1207.66	1031.85	735.039	1998.66	1054.32	1000.94	2257.61	1634.37	282.976	1056.73	1880	3544.67	6170.26	2348.28	4467.49	3425.75	2592.72	4446.95	2544.32	929.962	1493.39	3271.07	1652.9	1522.53	2350.75	856.874	705.649	1946.5	2072.62	2644.27	498.772
0.833333	1480.06	903.37	1725.69	914.069	1565.61	1240.59	3648.53	1055.83	1337.16	1376.88	1147.85	735.498	1961.07	2597.26	1930.73	2187.75	554.529	1626.31	1295.18	976.43	744.065	1954.75	862.53	1055.81	2299.22	1403.12	1387.41	1070.74	1740.3	3554.18	6244	2599.01	4503.53	3159.72	2257.64	4473.78	2439.21	871.478	1502.12	3176.84	1643.63	1416.95	2378.7	804.654	650.849	2140.67	1431.66	2602.84	531.596
1	1650.54	977.253	1887.52	848.441	1605.21	1309.15	3559.67	978.216	1026.76	1471.61	1314.03	784.658	2399.07	2527.55	1680.26	2376.01	683.192	1743.76	1108.96	1236.51	908.143	1893.34	982.993	1031.06	2483.82	1592.84	1309.58	974.02	1654.82	3395.73	6269.63	2217.71	4501.77	3052.05	2345.05	4361.06	2287.58	922.13	1437.6	3502.56	1579.55	1433.07	2137.05	770.431	696.774	2404.96	1442.05	2647.56	531.122
1.16667	1646.56	1041.05	1920.48	778.26	1457.36	1209.55	3460.33	898.451	1097.37	1465.89	1295.92	739.345	2188.1	2214.75	1733.9	2557.46	403.324	1719.84	1056.62	1270.66	889.799	1841.62	948.746	1026.18	2492.35	1721.29	1923.33	924.985	1547	3082.58	6262.91	2221.5	6390.2	2862.19	1985.81	4162.03	2051.8	899.787	1455.65	3391.25	1423.47	1427.31	2084.19	726.776	576.33	2761.49	1071.09	2741.06	558.725
1.33333	1749.25	949.677	1902.44	798.145	1491.1	1322.79	3794.81	308.455	1373.82	1534.27	1500.99	714.429	2253.51	1790.7	1639.05	2553.07	463.856	1910.9	1089.71	1284.22	839.946	1868.93	1100.62	1046.64	2486.18	1645.83	1634.17	944.111	1417.98	3559.03	6387.52	2223.6	4253.3	3460.29	2043.63	3982.65	2208.7	910.007	1479.77	3367.89	1556.6	1412.31	2100.82	588.785	550.511	2651.36	793.709	2722.01	591.314
1.50028	1701.52	1030.81	1839.78	857.115	1594.83	1353.4	3591.76	154.375	1508.88	1493.69	1450.22	727.284	2399.62	1990.45	1458.01	2356.08	403.152	1935.71	972.311	1246.13	755.667	1885.82	988.898	962.199	2633.23	1422.76	1548.81	1092.04	1324.2	3897.07	6249.64	2674.25	4458.78	3178.56	1865.81	4319.64	2549.34	929.435	1388.21	3174.85	1497.19	1432.46	2186.39	550.58	639.625	3286.69	978.307	2551.67	558.628
1.66722	1738.76	1072.91	1859.45	822.932	1559.43	1362.85	3688.2	146.507	1660.12	1692.56	1444.77	641.79	2301.42	2106.71	1328.93	2485.2	508.446	1959.85	925.82	1559.53	633.524	1703.86	923.136	1036.37	2788.23	1493.46	1679.9	950.514	1169.77	3448.58	5952.39	2669.83	4220.17	3322.39	1855.36	4325.04	2336.74	865.532	1286.44	3181.15	1533.48	1456.18	2123.53	453.993	691.363	3193.54	536.776	2577.21	524.223
1.83333	1859.55	1079.82	1787.73	799.573	1369.25	1356.26	3798.67	132.634	1781.43	1641.02	1459.05	637.216	2360.35	2194.15	1713.58	2479.3	498.32	2241.55	716.386	1543.44	695.719	1659.6	838.716	1118.54	2655.87	1390.4	1345.42	856.934	1087.95	3545.51	6452.42	2405.71	4093.21	3443.34	1872.68	4277.69	2261.78	834.536	1283.34	3356.44	1414.1	1441.8	2045.04	463.275	779.102	3670	359.944	2447.99	583.677
2	1901.1	1105.78	1822.29	760.268	1510.38	1421.6	3668.52	237.406	1767.53	1669.46	1404.79	572.118	2773.98	2205.12	1809.52	2481.71	433.263	1987.15	618.817	1500.49	854.9	1514.3	887.138	957.566	2736	1195.6	1536.35	1051.53	948.549	4063.2	6362.06	2568.28	3448.71	3661.68	2093.07	4802.58	2527.18	853.116	1516.44	3000.34	1834.15	1443.4	2240.54	399.232	857.971	3421.76	421.175	2249.61	525.029
2.16667	1876.07	1097.05	1943.53	786.731	1494.14	1441.85	3552.34	522.578	1744.01	1687.49	1308.8	539.145	3006.62	2548.46	1803.07	2510.24	435.391	1832.51	537.832	1742.02	719.648	1637.84	912.667	940.618	2908.49	1207.03	1647.35	1031.9	1005.26	3782.68	6269.38	2555.21	3342.74	3694.5	1900.45	4587.74	2515.72	937.852	1660.69	3121.62	1679.44	1234.53	2324.33	346.879	884.728	3268.11	399.881	2124.72	486.505
2.33306	2087.6	1037.17	1752.26	752.571	1251.16	1336.18	3584.14	679.238	1857.96	1681.58	1169.33	507.185	2850.46	2444.68	1648.58	2486.56	276.916	1643.96	684.241	1539.3	855.441	2076.78	995.271	837.146	2887.44	1166.15	1729.55	1037.36	1006.29	3273.44	5593.41	2793.64	3345.89	3937.37	2097.17	4673.16	2818.82	1003.85	1770.51	3159.71	1717.98	1117.23	2684.67	397.986	797.656	3031.79	728.561	1985.38	463.658
2.5	2133.28	1297.77	2326.94	708.048	1303.5	1523.16	3614.34	739.006	1639.53	1699.68	1235.86	382.866	3156.27	2503.64	1820.76	2510.15	301.182	1658.35	662.444	1404.19	866.118	1821.52	968.647	880.231	2874.07	1185.05	1894.12	1119.42	1020.72	2750.79	7118.15	3169.01	3572.82	3824.41	2081.18	4632.17	2770	1100.06	1967.25	3292.05	1584.52	1185.07	2909.86	355.047	712.056	2973.2	947.783	1898.68	464.836
2.66667	2200.52	1344.99	2493	733.959	1292.57	1453.37	3853.49	621.655	1800.42	1602.49	1264.96	374.7	2949.07	2281.28	1733.5	2373.96	265.902	1778.62	644.868	1681.31	948.188	1980.23	1002.22	861.872	2912.24	1203.29	2032.64	1024.24	879.308	2749.34	7311.48	3098.12	3985.09	3868.92	1982.04	4796.77	2800.58	1040.85	1749.09	3012.33	1498.29	1124.79	2871.13	402.564	780.978	3267.15	921.658	1665.39	388.13
2.83333	2346.17	1316.07	2526.25	638.883	1333.57	1344.22	4172.36	673.211	1957.59	1613.87	1189.26	485.264	2765.37	2141.39	1647.99	2546.47	207.019	1950.52	616.347	1568.44	1186.24	2356.24	1221.74	727.899	2867.49	1201.13	1481.84	1106.18	864.948	2668.19	7384.01	3528.46	4417.52	4083.66	1807.31	5580.22	2816.21	1053.98	1835.07	3139.49	1440.34	1213.12	2971.19	438.101	849.299	3640.81	573.264	1671.77	376.005
2.99972	2329.94	1328.99	2378.18	684.023	1431.98	1521.23	4205	538.828	1817.82	1823.09	1186.19	406.415	2795.08	2942.1	1681.06	2588.04	302.826	2094.93	500.675	1460.47	962.719	2445.92	1249.85	754.262	2723.83	1264.61	1292.56	1189.03	892.071	3299.82	7698.81	3381.59	4155.39	4280.04	1745.32	5162.03	2954.25	974.351	1830.54	3084.58	1486.3	1040.18	2874.74	488.8	623.072	3509.16	385.077	1603.13	344.986
3.16667	2164.54	1541.21	2626.49	706.728	1317.54	1534.86	4284.94	636.472	1829.4	1975.96	1270.57	387.104	2482.7	2721.1	1766.55	2567.35	423.487	2234.65	439.573	1701.84	913.838	2605.41	1283.65	921.221	3018.92	1478.19	1171.17	1222.46	894.797	2993.79	8034.06	3442.39	4585.07	4027.09	1685.5	5237.66	3237.75	1152.39	1943.44	2717.45	1591.56	861.674	2875.65	480.703	943.843	4024.84	482.371	1750.25	266.34
3.33333	2567.38	1603.51	2784.45	675.674	1311.5	1581.82	4359.31	736.004	1863.03	2135.49	1295.9	328.642	2573.36	2755.15	1918.69	2563.87	490.387	2445.64	402.595	1870.42	722.239	2552.46	1185.43	914.257	3220.86	1536.12	1216.08	1292.33	891.572	3375.97	8153.54	3571.36	4344.81	3628.86	1803.86	5149.87	3467.39	1154.02	2054.79	2978.17	1955.44	742.438	2718.26	464.651	862.631	4089.07	308.121	1477.22	376.343
3.49972	2879.63	1842.08	3133.56	686.822	1493.58	1964.34	4464.04	619.703	1348.49	2287.42	1283.16	300.121	3503.23	3511.64	1666.6	2445.46	546.505	2376.68	399.125	1638.33	558.051	1874.9	1315.21	878.562	3357.27	1723.24	1593.65	1242.27	1008.7	3425.64	8001.12	4097.81	4724.95	3733.91	1605.37	5912.13	3378.75	1142.82	2162.18	2776.65	2281.68	813.642	2574.09	384.107	762.818	4132.41	346.351	1530.75	375.041
3.66667	2780.98	1846.91	3205.62	670.817	1394.89	1900.53	4395.89	623.454	1707.58	2344.51	1201.33	334.086	3552.64	2255.91	1705.29	2701.56	416.825	2654.54	496.29	1533.3	736.037	2065.11	1299.83	874.192	3065.41	1753.71	746.875	1315.08	995.969	3608.78	8253.8	3888.82	4865.82	3339.46	1475.62	6706.97	3054.91	1206.84	2469.9	2664.79	2233.4	964.927	2924.13	364.089	732.132	3775.02	390.101	1799.97	313.759
3.83333	2867.72	1889.92	3346.45	697.618	1417.44	1921.09	4261.03	445.168	1610.79	2532.08	1169.39	363.601	3629.69	1933.81	1610.9	2784.37	720.204	2638.68	429.716	1679.72	514.354	1864.28	1403.37	1012.22	2839.79	1739.52	624.538	1485.78	1100.91	3373.8	8551.22	3940.14	4902.56	3175.29	1470.79	6885.06	3103.07	1111.01	2333.73	2716.63	2919.19	962.47	2758.29	268.16	679.851	3943.77	503.372	1928.15	395.717
4	3021.8	1876.12	3214.28	706.874	1467.41	1942.59	4210.04	541.619	1406.85	2474.08	1261.83	281.214	3946.06	1802.75	1430.05	3033.7	811.802	2430.83	424.986	1644.73	578.116	2766.44	1446.72	954.866	2855.57	1949.94	1216.62	1729.71	997.369	3474.32	8734.07	4202.63	5017.96	3403.27	1535.47	7126.07	3407.57	1036.82	2396.54	2589.12	3238.76	763.029	2877.45	416.017	1041.21	3857.17	575.457	1643.37	381.061
[truncated: 26 more columns]

[truncated: 30 more sheets: FigS5A_WT_10_uM_1G244_ratio, FigS5A_WT_10_uM_1G244_mEGFP, FigS5A_WT_10_uM_1G244_mKate2, FigS5A_KO_DMSO_ratio, FigS5A_KO_DMSO_mEGFP, FigS5A_KO_DMSO_mKate2, FigS5A_KO_0-1_uM_1G244_ratio, FigS5A_KO_0-1_uM_1G244_mEGFP, FigS5A_KO_0-1_uM_1G244_mKate2, FigS5A_KO_1_uM_1G244_ratio, FigS5A_KO_1_uM_1G244_mEGFP, FigS5A_KO_1_uM_1G244_mKate2, FigS5A_KO_10_uM_1G244_ratio, FigS5A_KO_10_uM_1G244_mEGFP, FigS5A_KO_10_uM_1G244_mKate2, FigS5B_uninduced_ratio, FigS5B_uninduced_mEGFP, FigS5B_uninduced_mKate2, FigS5B_0-1_ng_Dox_ratio, FigS5B_0-1_ng_Dox_mEGFP …]
