# Supplementary material for: A fluorescent sensor for real-time monitoring of DPP8/9 reveals crucial roles in immunity and cancer
Source: Life Sci Alliance. 2025 May 12;8(8):e202403076. doi: 10.26508/lsa.202403076 (PMC12069513; doi:10.26508/lsa.202403076)
Supplement: Supplementary file 1 [file LSA-2024-03076_SdataF1_F2_F3_F4_F5_F6_FS1_FS2_FS3_FS4_FS5_FS6_FS7_FS8_FS9.zip › Source Data/FigS5/FigS5C_Source_data.xlsx]

## Sheet: Sheet1
Data normalized to WT	WT	DPP9 KO + Mock 4h	DPP9 KO + DPP-S WT 4h
Mean	1	-0.01785	6.26925
Replicate #1	0.808599	0.177403	5.6949
Replicate #2	1.09441	-0.03642	6.2254
Replicate #3	1.09699	-0.19454	6.88744
t-Test: Two-Sample Assuming Unequal Variances				t-Test: Two-Sample Assuming Unequal Variances
	WT	DPP9 KO + Mock 4h			WT	DPP9 KO + DPP-S WT 4h
	Variable 1	Variable 2			Variable 1	Variable 2
Mean	1	-0.0178546		Mean	1	6.26925
Variance	0.0274775	0.0348447		Variance	0.0274775	0.356982
Observations	3	3		Observations	3	3
Hypothesized Mean Difference	0			Hypothesized Mean Difference	0
df	4			df	2
t Stat	7.06196			t Stat	-14.7192
P(T<=t) one-tail	0.00106044			P(T<=t) one-tail	0.00229197
t Critical one-tail	2.13185			t Critical one-tail	2.91999
P(T<=t) two-tail	0.00212088			P(T<=t) two-tail	0.00458394
t Critical two-tail	2.77645			t Critical two-tail	4.30265
