# Supplementary material for: A fluorescent sensor for real-time monitoring of DPP8/9 reveals crucial roles in immunity and cancer
Source: Life Sci Alliance. 2025 May 12;8(8):e202403076. doi: 10.26508/lsa.202403076 (PMC12069513; doi:10.26508/lsa.202403076)
Supplement: Supplementary file 1 [file LSA-2024-03076_SdataF1_F2_F3_F4_F5_F6_FS1_FS2_FS3_FS4_FS5_FS6_FS7_FS8_FS9.zip › Source Data/FigS5/FigS5D-E_source-data.xlsx]

## Sheet: S5D
Mean values and n numbers								Individual replicates
								DPP9-S												DPP9-L
DPP9-S GFP				DPP9-L GFP				DPP9-S mEGFP				DPP9-S mKate2				DPP9-S DiPAK ratio				DPP9-L mEGFP				DPP9-L mKate2				DPP9-L DiPAK ratio
	Mean	n			Mean	n		ID	ROI (= individual cell)	fluorescence intensity		ID	ROI (= individual cell)	fluorescence intensity		ID	ROI (= individual cell)	DiPAK ratio		ID	ROI (= individual cell)	fluorescence intensity		ID	ROI (= individual cell)	fluorescence intensity		ID	ROI (= individual cell)	DiPAK ratio
DMSO	3501.19	132		DMSO	3849.53	121		DMSO	ROI.1.x	1285.25		DMSO	ROI.1.x	1391.72		DMSO	ROI.1.x	0.923491		DMSO	ROI.1.x	3539.54		DMSO	ROI.1.x	5697.39		DMSO	ROI.1.x	0.621256
Dox + DMSO	2575.02	131		Dox + DMSO	3397.43	126		DMSO	ROI.2.x	1658.67		DMSO	ROI.2.x	3378.18		DMSO	ROI.2.x	0.490995		DMSO	ROI.2.x	6690.64		DMSO	ROI.2.x	3669.96		DMSO	ROI.2.x	1.82308
Dox + 1G244	7144	146		Dox + 1G244	7308.58	129		DMSO	ROI.3.x	4501.93		DMSO	ROI.3.x	2517.79		DMSO	ROI.3.x	1.78805		DMSO	ROI.3.x	4313.14		DMSO	ROI.3.x	7363.42		DMSO	ROI.3.x	0.585752
Dox + MG132	5667.04	129		Dox + MG132	5597.31	135		DMSO	ROI.4.x	4658.26		DMSO	ROI.4.x	9480.46		DMSO	ROI.4.x	0.491354		DMSO	ROI.4.x	9537.43		DMSO	ROI.4.x	11101.7		DMSO	ROI.4.x	0.8591
								DMSO	ROI.5.x	2007.67		DMSO	ROI.5.x	3420.89		DMSO	ROI.5.x	0.586883		DMSO	ROI.5.x	2621.77		DMSO	ROI.5.x	5343.65		DMSO	ROI.5.x	0.490633
DPP9-S mKate2				DPP9-L mKate2				DMSO	ROI.6.x	4538.74		DMSO	ROI.6.x	2806.48		DMSO	ROI.6.x	1.61724		DMSO	ROI.6.x	4207.84		DMSO	ROI.6.x	11732.8		DMSO	ROI.6.x	0.358639
	Mean	n			Mean	n		DMSO	ROI.7.x	1880.17		DMSO	ROI.7.x	2226.06		DMSO	ROI.7.x	0.844621		DMSO	ROI.7.x	1704.3		DMSO	ROI.7.x	2143.93		DMSO	ROI.7.x	0.794941
DMSO	4641.61	132		DMSO	5707.44	121		DMSO	ROI.8.x	6345.71		DMSO	ROI.8.x	2875		DMSO	ROI.8.x	2.20721		DMSO	ROI.8.x	3379.16		DMSO	ROI.8.x	5255.48		DMSO	ROI.8.x	0.642977
Dox + DMSO	4604.91	131		Dox + DMSO	6079.15	126		DMSO	ROI.9.x	2686.05		DMSO	ROI.9.x	2834.17		DMSO	ROI.9.x	0.947738		DMSO	ROI.9.x	4101.99		DMSO	ROI.9.x	7383.46		DMSO	ROI.9.x	0.555566
Dox + 1G244	4558.73	146		Dox + 1G244	4586.34	142		DMSO	ROI.10.x	4982.22		DMSO	ROI.10.x	5375.51		DMSO	ROI.10.x	0.926835		DMSO	ROI.10.x	2686.17		DMSO	ROI.10.x	3471.29		DMSO	ROI.10.x	0.773825
Dox + MG132	4407.5	129		Dox + MG132	4327.05	147		DMSO	ROI.11.x	4178.17		DMSO	ROI.11.x	5277.57		DMSO	ROI.11.x	0.791686		DMSO	ROI.11.x	2005.89		DMSO	ROI.11.x	734.559		DMSO	ROI.11.x	2.73074
								DMSO	ROI.12.x	2758.68		DMSO	ROI.12.x	3531.72		DMSO	ROI.12.x	0.781114		DMSO	ROI.12.x	6721.62		DMSO	ROI.12.x	11250.7		DMSO	ROI.12.x	0.597439
DPP9-S ratio				DPP9-L ratio				DMSO	ROI.13.x	4659.53		DMSO	ROI.13.x	4674.71		DMSO	ROI.13.x	0.996752		DMSO	ROI.13.x	2174.55		DMSO	ROI.13.x	4379.92		DMSO	ROI.13.x	0.496482
	Mean	n			Mean	n		DMSO	ROI.14.x	2742.56		DMSO	ROI.14.x	3961.21		DMSO	ROI.14.x	0.692354		DMSO	ROI.14.x	2556.24		DMSO	ROI.14.x	2935.85		DMSO	ROI.14.x	0.870697
DMSO	0.798684	132		DMSO	0.736486	121		DMSO	ROI.15.x	7190.21		DMSO	ROI.15.x	10502.1		DMSO	ROI.15.x	0.684644		DMSO	ROI.15.x	3203.27		DMSO	ROI.15.x	4103.6		DMSO	ROI.15.x	0.780599
Dox + DMSO	0.591577	131		Dox + DMSO	0.606791	126		DMSO	ROI.16.x	1468.75		DMSO	ROI.16.x	1127.91		DMSO	ROI.16.x	1.30219		DMSO	ROI.16.x	3193.8		DMSO	ROI.16.x	3306.14		DMSO	ROI.16.x	0.966018
Dox + 1G244	1.69485	146		Dox + 1G244	1.65733	129		DMSO	ROI.17.x	2519.36		DMSO	ROI.17.x	3610.25		DMSO	ROI.17.x	0.697837		DMSO	ROI.17.x	4009.77		DMSO	ROI.17.x	4894.06		DMSO	ROI.17.x	0.819314
Dox + MG132	1.33684	129		Dox + MG132	1.31459	135		DMSO	ROI.18.x	2473.89		DMSO	ROI.18.x	3837.8		DMSO	ROI.18.x	0.64461		DMSO	ROI.18.x	4280.17		DMSO	ROI.18.x	7047.51		DMSO	ROI.18.x	0.607331
								DMSO	ROI.19.x	2428.28		DMSO	ROI.19.x	4189.8		DMSO	ROI.19.x	0.579568		DMSO	ROI.19.x	4889.58		DMSO	ROI.19.x	6087.5		DMSO	ROI.19.x	0.803217
								DMSO	ROI.20.x	1408.19		DMSO	ROI.20.x	2305.79		DMSO	ROI.20.x	0.610719		DMSO	ROI.20.x	6564.88		DMSO	ROI.20.x	8481.15		DMSO	ROI.20.x	0.774056
								DMSO	ROI.21.x	1343.36		DMSO	ROI.21.x	2462.01		DMSO	ROI.21.x	0.545638		DMSO	ROI.21.x	2590.27		DMSO	ROI.21.x	2438.54		DMSO	ROI.21.x	1.06222
								DMSO	ROI.22.x	3926.66		DMSO	ROI.22.x	6688.87		DMSO	ROI.22.x	0.587044		DMSO	ROI.22.x	3049.08		DMSO	ROI.22.x	4898.23		DMSO	ROI.22.x	0.622486
								DMSO	ROI.23.x	4369.45		DMSO	ROI.23.x	6638.51		DMSO	ROI.23.x	0.658197		DMSO	ROI.23.x	4617.75		DMSO	ROI.23.x	7416.14		DMSO	ROI.23.x	0.622663
								DMSO	ROI.24.x	2273.14		DMSO	ROI.24.x	2425.15		DMSO	ROI.24.x	0.937317		DMSO	ROI.24.x	1141.71		DMSO	ROI.24.x	3810.62		DMSO	ROI.24.x	0.299612
								DMSO	ROI.25.x	2211.88		DMSO	ROI.25.x	1746.2		DMSO	ROI.25.x	1.26668		DMSO	ROI.25.x	4012.95		DMSO	ROI.25.x	6266.31		DMSO	ROI.25.x	0.640401
								DMSO	ROI.26.x	2381.45		DMSO	ROI.26.x	1884.08		DMSO	ROI.26.x	1.26398		DMSO	ROI.26.x	3012.61		DMSO	ROI.26.x	2389.38		DMSO	ROI.26.x	1.26083
								DMSO	ROI.27.x	2560.63		DMSO	ROI.27.x	3109.87		DMSO	ROI.27.x	0.82339		DMSO	ROI.27.x	4531.53		DMSO	ROI.27.x	7191.17		DMSO	ROI.27.x	0.630152
								DMSO	ROI.28.x	2021.8		DMSO	ROI.28.x	2487.08		DMSO	ROI.28.x	0.812918		DMSO	ROI.28.x	2964.5		DMSO	ROI.28.x	3902.92		DMSO	ROI.28.x	0.759559
								DMSO	ROI.29.x	2811.29		DMSO	ROI.29.x	3126.61		DMSO	ROI.29.x	0.899152		DMSO	ROI.29.x	2499.48		DMSO	ROI.29.x	4887.92		DMSO	ROI.29.x	0.511359
								DMSO	ROI.30.x	3425.34		DMSO	ROI.30.x	3804.69		DMSO	ROI.30.x	0.900294		DMSO	ROI.30.x	3961.96		DMSO	ROI.30.x	7085.53		DMSO	ROI.30.x	0.559162
								DMSO	ROI.31.x	3130.45		DMSO	ROI.31.x	3268.79		DMSO	ROI.31.x	0.957677		DMSO	ROI.31.x	6881.88		DMSO	ROI.31.x	10357.4		DMSO	ROI.31.x	0.664442
								DMSO	ROI.32.x	2137.62		DMSO	ROI.32.x	1883.82		DMSO	ROI.32.x	1.13472		DMSO	ROI.32.x	3793.37		DMSO	ROI.32.x	8929.93		DMSO	ROI.32.x	0.424792
								DMSO	ROI.33.x	4737.87		DMSO	ROI.33.x	4600.43		DMSO	ROI.33.x	1.02987		DMSO	ROI.33.x	2917.59		DMSO	ROI.33.x	4190.64		DMSO	ROI.33.x	0.696215
								DMSO	ROI.34.x	1466.3		DMSO	ROI.34.x	1439.09		DMSO	ROI.34.x	1.0189		DMSO	ROI.34.x	5965.79		DMSO	ROI.34.x	8371.06		DMSO	ROI.34.x	0.712669
								DMSO	ROI.35.x	3313.08		DMSO	ROI.35.x	5318.51		DMSO	ROI.35.x	0.622934		DMSO	ROI.35.x	2356.64		DMSO	ROI.35.x	3555.51		DMSO	ROI.35.x	0.662814
								DMSO	ROI.36.x	1950.21		DMSO	ROI.36.x	2938.17		DMSO	ROI.36.x	0.663752		DMSO	ROI.36.x	3182.74		DMSO	ROI.36.x	6373.22		DMSO	ROI.36.x	0.499393
								DMSO	ROI.37.x	3474.57		DMSO	ROI.37.x	3693.6		DMSO	ROI.37.x	0.940698		DMSO	ROI.37.x	3954.88		DMSO	ROI.37.x	7323.89		DMSO	ROI.37.x	0.539997
								DMSO	ROI.38.x	5297.45		DMSO	ROI.38.x	7558.26		DMSO	ROI.38.x	0.700882		DMSO	ROI.38.x	3521.29		DMSO	ROI.38.x	6968.37		DMSO	ROI.38.x	0.505325
								DMSO	ROI.39.x	1643.85		DMSO	ROI.39.x	2889.58		DMSO	ROI.39.x	0.56889		DMSO	ROI.39.x	3943.03		DMSO	ROI.39.x	6514.66		DMSO	ROI.39.x	0.605255
								DMSO	ROI.40.x	1903.53		DMSO	ROI.40.x	2970.02		DMSO	ROI.40.x	0.640915		DMSO	ROI.40.x	1645.54		DMSO	ROI.40.x	1762.39		DMSO	ROI.40.x	0.933697
								DMSO	ROI.41.x	2820.56		DMSO	ROI.41.x	5354.52		DMSO	ROI.41.x	0.526763		DMSO	ROI.41.x	2474.98		DMSO	ROI.41.x	4564.61		DMSO	ROI.41.x	0.542211
								DMSO	ROI.42.x	1276.82		DMSO	ROI.42.x	1596.43		DMSO	ROI.42.x	0.799795		DMSO	ROI.1.y	4489.56		DMSO	ROI.1.y	4419.95		DMSO	ROI.1.y	1.01575
								DMSO	ROI.43.x	1305.03		DMSO	ROI.43.x	1562.91		DMSO	ROI.43.x	0.835		DMSO	ROI.2.y	3129.83		DMSO	ROI.2.y	3525.31		DMSO	ROI.2.y	0.887816
								DMSO	ROI.44.x	6119.51		DMSO	ROI.44.x	10037.7		DMSO	ROI.44.x	0.609652		DMSO	ROI.3.y	3077.96		DMSO	ROI.3.y	7036.03		DMSO	ROI.3.y	0.437457
								DMSO	ROI.45	3111.41		DMSO	ROI.45	6065.72		DMSO	ROI.45	0.512949		DMSO	ROI.4.y	6442.81		DMSO	ROI.4.y	8416.61		DMSO	ROI.4.y	0.765488
								DMSO	ROI.46	2980.26		DMSO	ROI.46	6021.71		DMSO	ROI.46	0.49492		DMSO	ROI.5.y	9061.29		DMSO	ROI.5.y	8908.38		DMSO	ROI.5.y	1.01716
								DMSO	ROI.47	5145.74		DMSO	ROI.47	8851.68		DMSO	ROI.47	0.581329		DMSO	ROI.6.y	2611.4		DMSO	ROI.6.y	2622.05		DMSO	ROI.6.y	0.995939
								DMSO	ROI.48	3129.52		DMSO	ROI.48	4041.2		DMSO	ROI.48	0.774405		DMSO	ROI.7.y	2003.37		DMSO	ROI.7.y	3056.69		DMSO	ROI.7.y	0.655404
								DMSO	ROI.49	2327.43		DMSO	ROI.49	4481.85		DMSO	ROI.49	0.519301		DMSO	ROI.8.y	2082.46		DMSO	ROI.8.y	2673.31		DMSO	ROI.8.y	0.778984
								DMSO	ROI.50	2961.25		DMSO	ROI.50	4669.76		DMSO	ROI.50	0.634133		DMSO	ROI.9.y	13497.4		DMSO	ROI.9.y	10989.4		DMSO	ROI.9.y	1.22822
								DMSO	ROI.51	3018.38		DMSO	ROI.51	5586.92		DMSO	ROI.51	0.540258		DMSO	ROI.10.y	5648.25		DMSO	ROI.10.y	5969.36		DMSO	ROI.10.y	0.946207
								DMSO	ROI.1.y	2652.41		DMSO	ROI.1.y	3782.38		DMSO	ROI.1.y	0.701255		DMSO	ROI.11.y	2568.26		DMSO	ROI.11.y	4771.49		DMSO	ROI.11.y	0.538252
								DMSO	ROI.2.y	3937.23		DMSO	ROI.2.y	5129.28		DMSO	ROI.2.y	0.767598		DMSO	ROI.12.y	3832.19		DMSO	ROI.12.y	8450.71		DMSO	ROI.12.y	0.453476
								DMSO	ROI.3.y	4822.34		DMSO	ROI.3.y	5474.97		DMSO	ROI.3.y	0.880796		DMSO	ROI.13.y	1595.83		DMSO	ROI.13.y	1455.21		DMSO	ROI.13.y	1.09663
								DMSO	ROI.4.y	2237.15		DMSO	ROI.4.y	2523.34		DMSO	ROI.4.y	0.886581		DMSO	ROI.14.y	2441.16		DMSO	ROI.14.y	3562.97		DMSO	ROI.14.y	0.685147
								DMSO	ROI.5.y	2495.01		DMSO	ROI.5.y	2937.79		DMSO	ROI.5.y	0.849283		DMSO	ROI.15.y	6634.77		DMSO	ROI.15.y	11130.4		DMSO	ROI.15.y	0.596094
								DMSO	ROI.6.y	6635.13		DMSO	ROI.6.y	9123.1		DMSO	ROI.6.y	0.727289		DMSO	ROI.16.y	14225.3		DMSO	ROI.16.y	14569.5		DMSO	ROI.16.y	0.976381
								DMSO	ROI.7.y	7980.06		DMSO	ROI.7.y	10501.6		DMSO	ROI.7.y	0.759889		DMSO	ROI.17.y	2038.5		DMSO	ROI.17.y	2015.84		DMSO	ROI.17.y	1.01124
								DMSO	ROI.8.y	4929.71		DMSO	ROI.8.y	6831.94		DMSO	ROI.8.y	0.721568		DMSO	ROI.18.y	5840.08		DMSO	ROI.18.y	8572.29		DMSO	ROI.18.y	0.681274
								DMSO	ROI.9.y	3740.6		DMSO	ROI.9.y	4713.21		DMSO	ROI.9.y	0.793641		DMSO	ROI.19.y	3724.83		DMSO	ROI.19.y	6570.03		DMSO	ROI.19.y	0.566943
								DMSO	ROI.10.y	3689.52		DMSO	ROI.10.y	4353.84		DMSO	ROI.10.y	0.847419		DMSO	ROI.20.y	4149.56		DMSO	ROI.20.y	5087.89		DMSO	ROI.20.y	0.815575
								DMSO	ROI.11.y	3310.6		DMSO	ROI.11.y	4555.31		DMSO	ROI.11.y	0.726757		DMSO	ROI.21.y	3272.58		DMSO	ROI.21.y	7116.43		DMSO	ROI.21.y	0.459862
								DMSO	ROI.12.y	2968.64		DMSO	ROI.12.y	3635.16		DMSO	ROI.12.y	0.816646		DMSO	ROI.22.y	3453.83		DMSO	ROI.22.y	2600.44		DMSO	ROI.22.y	1.32817
								DMSO	ROI.13.y	1460.8		DMSO	ROI.13.y	2572.54		DMSO	ROI.13.y	0.567842		DMSO	ROI.23.y	1884.46		DMSO	ROI.23.y	3060.48		DMSO	ROI.23.y	0.615741
								DMSO	ROI.14.y	4611.07		DMSO	ROI.14.y	7237.99		DMSO	ROI.14.y	0.637065		DMSO	ROI.24.y	4164.92		DMSO	ROI.24.y	4922.76		DMSO	ROI.24.y	0.846054
								DMSO	ROI.15.y	4073.01		DMSO	ROI.15.y	7185.69		DMSO	ROI.15.y	0.566823		DMSO	ROI.25.y	1808.67		DMSO	ROI.25.y	2676.59		DMSO	ROI.25.y	0.675739
								DMSO	ROI.16.y	6765.01		DMSO	ROI.16.y	8357.5		DMSO	ROI.16.y	0.809454		DMSO	ROI.26.y	4124.42		DMSO	ROI.26.y	9216.88		DMSO	ROI.26.y	0.447485
								DMSO	ROI.17.y	2938.55		DMSO	ROI.17.y	4237.44		DMSO	ROI.17.y	0.693473		DMSO	ROI.27.y	3142.94		DMSO	ROI.27.y	5160.8		DMSO	ROI.27.y	0.609001
								DMSO	ROI.18.y	2604.2		DMSO	ROI.18.y	3464.2		DMSO	ROI.18.y	0.751745		DMSO	ROI.28.y	4763.49		DMSO	ROI.28.y	11745.1		DMSO	ROI.28.y	0.405573
								DMSO	ROI.19.y	2996.52		DMSO	ROI.19.y	3908.25		DMSO	ROI.19.y	0.766716		DMSO	ROI.29.y	4065.33		DMSO	ROI.29.y	7232.66		DMSO	ROI.29.y	0.562079
								DMSO	ROI.20.y	2150.46		DMSO	ROI.20.y	2917.22		DMSO	ROI.20.y	0.737162		DMSO	ROI.30.y	1334.66		DMSO	ROI.30.y	1692.1		DMSO	ROI.30.y	0.788761
								DMSO	ROI.21.y	1938.01		DMSO	ROI.21.y	2724.47		DMSO	ROI.21.y	0.711333		DMSO	ROI.31.y	5906.1		DMSO	ROI.31.y	10064.8		DMSO	ROI.31.y	0.586807
								DMSO	ROI.22.y	3189.33		DMSO	ROI.22.y	4498.26		DMSO	ROI.22.y	0.709015		DMSO	ROI.32.y	1831.94		DMSO	ROI.32.y	3325.9		DMSO	ROI.32.y	0.550809
								DMSO	ROI.23.y	3752.76		DMSO	ROI.23.y	4099.38		DMSO	ROI.23.y	0.915446		DMSO	ROI.33.y	3873.51		DMSO	ROI.33.y	6458.12		DMSO	ROI.33.y	0.59979
								DMSO	ROI.24.y	4323.74		DMSO	ROI.24.y	5244.63		DMSO	ROI.24.y	0.824412		DMSO	ROI.34.y	4936.4		DMSO	ROI.34.y	8858.63		DMSO	ROI.34.y	0.557242
								DMSO	ROI.25.y	5909.1		DMSO	ROI.25.y	6560.56		DMSO	ROI.25.y	0.900701		DMSO	ROI.35.y	15877.9		DMSO	ROI.35.y	12791.5		DMSO	ROI.35.y	1.24129
								DMSO	ROI.26.y	4175.95		DMSO	ROI.26.y	5788.43		DMSO	ROI.26.y	0.721431		DMSO	ROI.1	4030.34		DMSO	ROI.1	3663.99		DMSO	ROI.1	1.09999
								DMSO	ROI.27.y	3462.94		DMSO	ROI.27.y	5025.34		DMSO	ROI.27.y	0.689095		DMSO	ROI.2	1411.78		DMSO	ROI.2	1898.92		DMSO	ROI.2	0.743465
								DMSO	ROI.28.y	3506.48		DMSO	ROI.28.y	4726.43		DMSO	ROI.28.y	0.741886		DMSO	ROI.3	5137.47		DMSO	ROI.3	3637.88		DMSO	ROI.3	1.41221
								DMSO	ROI.29.y	7121.12		DMSO	ROI.29.y	6321.54		DMSO	ROI.29.y	1.12648		DMSO	ROI.4	3466.93		DMSO	ROI.4	3269.06		DMSO	ROI.4	1.06053
								DMSO	ROI.30.y	2722.06		DMSO	ROI.30.y	3663.49		DMSO	ROI.30.y	0.743023		DMSO	ROI.5	1195		DMSO	ROI.5	607.495		DMSO	ROI.5	1.96709
								DMSO	ROI.31.y	3832.85		DMSO	ROI.31.y	6133.75		DMSO	ROI.31.y	0.624879		DMSO	ROI.6	2244.96		DMSO	ROI.6	2152.93		DMSO	ROI.6	1.04274
								DMSO	ROI.32.y	2105.22		DMSO	ROI.32.y	2369.95		DMSO	ROI.32.y	0.888296		DMSO	ROI.7	1419.96		DMSO	ROI.7	2030.08		DMSO	ROI.7	0.699458
								DMSO	ROI.33.y	2638.04		DMSO	ROI.33.y	2392.85		DMSO	ROI.33.y	1.10246		DMSO	ROI.8	3704.68		DMSO	ROI.8	4662.66		DMSO	ROI.8	0.794542
								DMSO	ROI.34.y	4970.13		DMSO	ROI.34.y	5781.43		DMSO	ROI.34.y	0.859671		DMSO	ROI.9	3592.48		DMSO	ROI.9	6890.82		DMSO	ROI.9	0.521343
								DMSO	ROI.35.y	7749.97		DMSO	ROI.35.y	10522.9		DMSO	ROI.35.y	0.736483		DMSO	ROI.10	1025.68		DMSO	ROI.10	911.283		DMSO	ROI.10	1.12554
								DMSO	ROI.36.y	11786.4		DMSO	ROI.36.y	19202.4		DMSO	ROI.36.y	0.613797		DMSO	ROI.11	8211.92		DMSO	ROI.11	8439.37		DMSO	ROI.11	0.973049
								DMSO	ROI.37.y	1832.18		DMSO	ROI.37.y	2200.92		DMSO	ROI.37.y	0.83246		DMSO	ROI.12	2623.31		DMSO	ROI.12	4324.68		DMSO	ROI.12	0.60659
								DMSO	ROI.38.y	7013.79		DMSO	ROI.38.y	7722.76		DMSO	ROI.38.y	0.908197		DMSO	ROI.13	4164.35		DMSO	ROI.13	5453.05		DMSO	ROI.13	0.763673
								DMSO	ROI.39.y	3099.18		DMSO	ROI.39.y	2981.18		DMSO	ROI.39.y	1.03958		DMSO	ROI.14	3502.16		DMSO	ROI.14	5377.36		DMSO	ROI.14	0.651279
								DMSO	ROI.40.y	3512.09		DMSO	ROI.40.y	4509.36		DMSO	ROI.40.y	0.778844		DMSO	ROI.15	1335.23		DMSO	ROI.15	1436.15		DMSO	ROI.15	0.929729
								DMSO	ROI.41.y	3437.08		DMSO	ROI.41.y	6592.46		DMSO	ROI.41.y	0.521366		DMSO	ROI.16	1886.89		DMSO	ROI.16	2261.89		DMSO	ROI.16	0.834212
								DMSO	ROI.42.y	2715.41		DMSO	ROI.42.y	2931.49		DMSO	ROI.42.y	0.926287		DMSO	ROI.17	1689.43		DMSO	ROI.17	1788		DMSO	ROI.17	0.94487
								DMSO	ROI.43.y	2462.85		DMSO	ROI.43.y	3941.95		DMSO	ROI.43.y	0.62478		DMSO	ROI.18	3115.69		DMSO	ROI.18	6314.19		DMSO	ROI.18	0.493443
								DMSO	ROI.44.y	8474.46		DMSO	ROI.44.y	8886.12		DMSO	ROI.44.y	0.953674		DMSO	ROI.19	3060.51		DMSO	ROI.19	6964.51		DMSO	ROI.19	0.439443
								DMSO	ROI.1	6676.37		DMSO	ROI.1	9480.38		DMSO	ROI.1	0.70423		DMSO	ROI.20	2461.22		DMSO	ROI.20	5940.6		DMSO	ROI.20	0.414306
								DMSO	ROI.2	2019.98		DMSO	ROI.2	3452.98		DMSO	ROI.2	0.584995		DMSO	ROI.21	3834.84		DMSO	ROI.21	7292.31		DMSO	ROI.21	0.525875
								DMSO	ROI.3	1312.16		DMSO	ROI.3	2366.09		DMSO	ROI.3	0.554571		DMSO	ROI.22	3928.68		DMSO	ROI.22	7669.82		DMSO	ROI.22	0.512227
								DMSO	ROI.4	2551.41		DMSO	ROI.4	3897		DMSO	ROI.4	0.654712		DMSO	ROI.23	2052.77		DMSO	ROI.23	2615.35		DMSO	ROI.23	0.784895
								DMSO	ROI.5	3874.45		DMSO	ROI.5	3178.07		DMSO	ROI.5	1.21912		DMSO	ROI.24	1757.15		DMSO	ROI.24	3053.42		DMSO	ROI.24	0.575469
								DMSO	ROI.6	8228.82		DMSO	ROI.6	8340.49		DMSO	ROI.6	0.986611		DMSO	ROI.25	2658.01		DMSO	ROI.25	3889.02		DMSO	ROI.25	0.683466
								DMSO	ROI.7	5108.96		DMSO	ROI.7	5498.85		DMSO	ROI.7	0.929095		DMSO	ROI.26	1933.45		DMSO	ROI.26	2799.98		DMSO	ROI.26	0.690523
								DMSO	ROI.8	3952.22		DMSO	ROI.8	6154.36		DMSO	ROI.8	0.642182		DMSO	ROI.27	2050.39		DMSO	ROI.27	2881.86		DMSO	ROI.27	0.711482
								DMSO	ROI.9	2038.69		DMSO	ROI.9	2821.13		DMSO	ROI.9	0.722651		DMSO	ROI.28	5212.23		DMSO	ROI.28	8171.88		DMSO	ROI.28	0.637824
								DMSO	ROI.10	2284.58		DMSO	ROI.10	4077.4		DMSO	ROI.10	0.560303		DMSO	ROI.29	4491.51		DMSO	ROI.29	8805.99		DMSO	ROI.29	0.510052
								DMSO	ROI.11	2105.02		DMSO	ROI.11	2145.71		DMSO	ROI.11	0.981037		DMSO	ROI.30	2328.82		DMSO	ROI.30	6277.77		DMSO	ROI.30	0.370963
								DMSO	ROI.12	2650.73		DMSO	ROI.12	4805.94		DMSO	ROI.12	0.551553		DMSO	ROI.31	3329.02		DMSO	ROI.31	5944.25		DMSO	ROI.31	0.56004
								DMSO	ROI.13	1946.55		DMSO	ROI.13	4075.71		DMSO	ROI.13	0.477598		DMSO	ROI.32	5924.34		DMSO	ROI.32	10959.9		DMSO	ROI.32	0.540545
								DMSO	ROI.14	2377.71		DMSO	ROI.14	3597.67		DMSO	ROI.14	0.660904		DMSO	ROI.33	3014.3		DMSO	ROI.33	4603.04		DMSO	ROI.33	0.65485
								DMSO	ROI.15	2944.75		DMSO	ROI.15	3249.09		DMSO	ROI.15	0.906332		DMSO	ROI.34	4802.11		DMSO	ROI.34	9233.24		DMSO	ROI.34	0.52009
								DMSO	ROI.16	2155.84		DMSO	ROI.16	2723.28		DMSO	ROI.16	0.791634		DMSO	ROI.35	4105.37		DMSO	ROI.35	5786.94		DMSO	ROI.35	0.70942
								DMSO	ROI.17	2559.32		DMSO	ROI.17	3907.46		DMSO	ROI.17	0.654983		DMSO	ROI.36.y	5002.61		DMSO	ROI.36.y	8516.41		DMSO	ROI.36.y	0.587409
								DMSO	ROI.18	3903.55		DMSO	ROI.18	5675.47		DMSO	ROI.18	0.687793		DMSO	ROI.37.y	2419.78		DMSO	ROI.37.y	3701.15		DMSO	ROI.37.y	0.653792
								DMSO	ROI.19	4837.97		DMSO	ROI.19	6166.37		DMSO	ROI.19	0.784574		DMSO	ROI.38.y	2647.17		DMSO	ROI.38.y	5869.54		DMSO	ROI.38.y	0.451001
								DMSO	ROI.20	4621.34		DMSO	ROI.20	5837.23		DMSO	ROI.20	0.7917		DMSO	ROI.39.y	2660.81		DMSO	ROI.39.y	5202.41		DMSO	ROI.39.y	0.511458
								DMSO	ROI.21	4782.33		DMSO	ROI.21	5782.94		DMSO	ROI.21	0.826973		DMSO	ROI.40.y	2788.91		DMSO	ROI.40.y	5537.78		DMSO	ROI.40.y	0.503616
								DMSO	ROI.22	1980.91		DMSO	ROI.22	3647.48		DMSO	ROI.22	0.543091		DMSO	ROI.41.y	3398.31		DMSO	ROI.41.y	5530.86		DMSO	ROI.41.y	0.614427
								DMSO	ROI.23	2445.38		DMSO	ROI.23	1889.9		DMSO	ROI.23	1.29392		DMSO	ROI.42	6964.72		DMSO	ROI.42	9788.88		DMSO	ROI.42	0.711493
								DMSO	ROI.24	1551.11		DMSO	ROI.24	1883.7		DMSO	ROI.24	0.823435		DMSO	ROI.43	3398.74		DMSO	ROI.43	5301.57		DMSO	ROI.43	0.641081
								DMSO	ROI.25	2261.57		DMSO	ROI.25	2875.32		DMSO	ROI.25	0.786544		DMSO	ROI.44	4315.69		DMSO	ROI.44	9130.83		DMSO	ROI.44	0.472651
								DMSO	ROI.26	2908.73		DMSO	ROI.26	3483.43		DMSO	ROI.26	0.835019		DMSO	ROI.45	2555.91		DMSO	ROI.45	7702.09		DMSO	ROI.45	0.331847
								DMSO	ROI.27	3826.51		DMSO	ROI.27	4974.82		DMSO	ROI.27	0.769176		Dox DMSO	ROI.1.x	1278.88		Dox DMSO	ROI.1.x	2660.3		Dox DMSO	ROI.1.x	0.480727
								DMSO	ROI.28	4100.73		DMSO	ROI.28	4305.42		DMSO	ROI.28	0.952459		Dox DMSO	ROI.2.x	1804.22		Dox DMSO	ROI.2.x	4652.17		Dox DMSO	ROI.2.x	0.387824
								DMSO	ROI.29	3293.11		DMSO	ROI.29	8964.84		DMSO	ROI.29	0.367336		Dox DMSO	ROI.3.x	4219.08		Dox DMSO	ROI.3.x	8506.45		Dox DMSO	ROI.3.x	0.495986
								DMSO	ROI.30	3632.1		DMSO	ROI.30	3099.75		DMSO	ROI.30	1.17174		Dox DMSO	ROI.4.x	2553.4		Dox DMSO	ROI.4.x	3462.76		Dox DMSO	ROI.4.x	0.737388
								DMSO	ROI.31	2113.32		DMSO	ROI.31	2276.79		DMSO	ROI.31	0.928199		Dox DMSO	ROI.5.x	3561.46		Dox DMSO	ROI.5.x	6996.1		Dox DMSO	ROI.5.x	0.509063
								DMSO	ROI.32	6946.92		DMSO	ROI.32	9786.29		DMSO	ROI.32	0.709863		Dox DMSO	ROI.6.x	2272.45		Dox DMSO	ROI.6.x	5059.34		Dox DMSO	ROI.6.x	0.44916
								DMSO	ROI.33	3654.61		DMSO	ROI.33	4457.4		DMSO	ROI.33	0.819897		Dox DMSO	ROI.7.x	3570.95		Dox DMSO	ROI.7.x	5899.14		Dox DMSO	ROI.7.x	0.605333
								DMSO	ROI.34	2694.31		DMSO	ROI.34	4732.5		DMSO	ROI.34	0.569321		Dox DMSO	ROI.8.x	4724.35		Dox DMSO	ROI.8.x	7804.79		Dox DMSO	ROI.8.x	0.605314
								DMSO	ROI.35	1700		DMSO	ROI.35	1646.46		DMSO	ROI.35	1.03252		Dox DMSO	ROI.9.x	1126.37		Dox DMSO	ROI.9.x	1399.19		Dox DMSO	ROI.9.x	0.805016
								DMSO	ROI.36	3646.34		DMSO	ROI.36	4775.17		DMSO	ROI.36	0.763605		Dox DMSO	ROI.10.x	2192.04		Dox DMSO	ROI.10.x	3457.28		Dox DMSO	ROI.10.x	0.634036
								DMSO	ROI.37	2791.01		DMSO	ROI.37	5865.74		DMSO	ROI.37	0.475816		Dox DMSO	ROI.11.x	3732.17		Dox DMSO	ROI.11.x	5089.31		Dox DMSO	ROI.11.x	0.733335
								Dox DMSO	ROI.1.x	1413.64		Dox DMSO	ROI.1.x	3023.6		Dox DMSO	ROI.1.x	0.467534		Dox DMSO	ROI.12.x	4301.35		Dox DMSO	ROI.12.x	7896.97		Dox DMSO	ROI.12.x	0.544684
								Dox DMSO	ROI.2.x	1830.36		Dox DMSO	ROI.2.x	4898.68		Dox DMSO	ROI.2.x	0.373644		Dox DMSO	ROI.13.x	3107.58		Dox DMSO	ROI.13.x	5266.32		Dox DMSO	ROI.13.x	0.590085
								Dox DMSO	ROI.3.x	1476.37		Dox DMSO	ROI.3.x	3194.06		Dox DMSO	ROI.3.x	0.462222		Dox DMSO	ROI.14.x	4555.58		Dox DMSO	ROI.14.x	8517.48		Dox DMSO	ROI.14.x	0.534851
								Dox DMSO	ROI.4.x	5542.53		Dox DMSO	ROI.4.x	3619.97		Dox DMSO	ROI.4.x	1.5311		Dox DMSO	ROI.15.x	1850.13		Dox DMSO	ROI.15.x	3535.31		Dox DMSO	ROI.15.x	0.523329
								Dox DMSO	ROI.5.x	1937.2		Dox DMSO	ROI.5.x	2867.17		Dox DMSO	ROI.5.x	0.67565		Dox DMSO	ROI.16.x	4192.63		Dox DMSO	ROI.16.x	8533.01		Dox DMSO	ROI.16.x	0.491342
								Dox DMSO	ROI.6.x	2390.51		Dox DMSO	ROI.6.x	4135.64		Dox DMSO	ROI.6.x	0.578025		Dox DMSO	ROI.17.x	1735.83		Dox DMSO	ROI.17.x	4301.72		Dox DMSO	ROI.17.x	0.403521
								Dox DMSO	ROI.7.x	4160.06		Dox DMSO	ROI.7.x	6379.27		Dox DMSO	ROI.7.x	0.652122		Dox DMSO	ROI.18.x	3997.13		Dox DMSO	ROI.18.x	8420.7		Dox DMSO	ROI.18.x	0.474679
								Dox DMSO	ROI.8.x	2947.48		Dox DMSO	ROI.8.x	4203.23		Dox DMSO	ROI.8.x	0.701242		Dox DMSO	ROI.19.x	2065.59		Dox DMSO	ROI.19.x	4687.48		Dox DMSO	ROI.19.x	0.440662
								Dox DMSO	ROI.9.x	2058.81		Dox DMSO	ROI.9.x	3023.27		Dox DMSO	ROI.9.x	0.68099		Dox DMSO	ROI.20.x	1372.39		Dox DMSO	ROI.20.x	1192.66		Dox DMSO	ROI.20.x	1.15069
								Dox DMSO	ROI.10.x	1882.3		Dox DMSO	ROI.10.x	2728.61		Dox DMSO	ROI.10.x	0.689839		Dox DMSO	ROI.21.x	1560.98		Dox DMSO	ROI.21.x	4847.77		Dox DMSO	ROI.21.x	0.322
								Dox DMSO	ROI.11.x	2081.17		Dox DMSO	ROI.11.x	3592.69		Dox DMSO	ROI.11.x	0.579279		Dox DMSO	ROI.22.x	10804.2		Dox DMSO	ROI.22.x	9290.25		Dox DMSO	ROI.22.x	1.16296
								Dox DMSO	ROI.12.x	6586.46		Dox DMSO	ROI.12.x	10954.8		Dox DMSO	ROI.12.x	0.601237		Dox DMSO	ROI.23.x	3415.18		Dox DMSO	ROI.23.x	5061.98		Dox DMSO	ROI.23.x	0.674673
								Dox DMSO	ROI.13.x	3148.87		Dox DMSO	ROI.13.x	6038.82		Dox DMSO	ROI.13.x	0.521438		Dox DMSO	ROI.24.x	2756.83		Dox DMSO	ROI.24.x	7505.83		Dox DMSO	ROI.24.x	0.367291
								Dox DMSO	ROI.14.x	4531.37		Dox DMSO	ROI.14.x	8934.46		Dox DMSO	ROI.14.x	0.507179		Dox DMSO	ROI.25.x	8952.05		Dox DMSO	ROI.25.x	22124.6		Dox DMSO	ROI.25.x	0.404619
								Dox DMSO	ROI.15.x	3790.29		Dox DMSO	ROI.15.x	6574.76		Dox DMSO	ROI.15.x	0.576492		Dox DMSO	ROI.26.x	5208.6		Dox DMSO	ROI.26.x	11193.8		Dox DMSO	ROI.26.x	0.465313
								Dox DMSO	ROI.16.x	1874.32		Dox DMSO	ROI.16.x	2994.1		Dox DMSO	ROI.16.x	0.626005		Dox DMSO	ROI.27.x	2678.5		Dox DMSO	ROI.27.x	5936.14		Dox DMSO	ROI.27.x	0.45122
								Dox DMSO	ROI.17.x	1041.12		Dox DMSO	ROI.17.x	1742.5		Dox DMSO	ROI.17.x	0.597486		Dox DMSO	ROI.28.x	3051.44		Dox DMSO	ROI.28.x	6582.53		Dox DMSO	ROI.28.x	0.463567
								Dox DMSO	ROI.18.x	2394.02		Dox DMSO	ROI.18.x	3403.05		Dox DMSO	ROI.18.x	0.703494		Dox DMSO	ROI.29.x	3001.36		Dox DMSO	ROI.29.x	6120.25		Dox DMSO	ROI.29.x	0.490399
								Dox DMSO	ROI.19.x	1759.42		Dox DMSO	ROI.19.x	1294.08		Dox DMSO	ROI.19.x	1.35959		Dox DMSO	ROI.30.x	6824.81		Dox DMSO	ROI.30.x	14576.3		Dox DMSO	ROI.30.x	0.468211
								Dox DMSO	ROI.20.x	1219.61		Dox DMSO	ROI.20.x	3905.04		Dox DMSO	ROI.20.x	0.312318		Dox DMSO	ROI.31.x	2263.2		Dox DMSO	ROI.31.x	5077.27		Dox DMSO	ROI.31.x	0.445751
								Dox DMSO	ROI.21.x	3796.11		Dox DMSO	ROI.21.x	11246.2		Dox DMSO	ROI.21.x	0.337546		Dox DMSO	ROI.32.x	2573.18		Dox DMSO	ROI.32.x	3644.84		Dox DMSO	ROI.32.x	0.705979
								Dox DMSO	ROI.22.x	2075.09		Dox DMSO	ROI.22.x	5168.12		Dox DMSO	ROI.22.x	0.401517		Dox DMSO	ROI.33.x	3320.59		Dox DMSO	ROI.33.x	5186.14		Dox DMSO	ROI.33.x	0.640281
								Dox DMSO	ROI.23.x	1826.57		Dox DMSO	ROI.23.x	2957.16		Dox DMSO	ROI.23.x	0.617676		Dox DMSO	ROI.34.x	1757.72		Dox DMSO	ROI.34.x	3246.14		Dox DMSO	ROI.34.x	0.541478
								Dox DMSO	ROI.24.x	1427.24		Dox DMSO	ROI.24.x	2811.29		Dox DMSO	ROI.24.x	0.507681		Dox DMSO	ROI.35.x	5155.24		Dox DMSO	ROI.35.x	9066.96		Dox DMSO	ROI.35.x	0.568574
								Dox DMSO	ROI.25.x	1536.2		Dox DMSO	ROI.25.x	2966.61		Dox DMSO	ROI.25.x	0.51783		Dox DMSO	ROI.36.x	2135.57		Dox DMSO	ROI.36.x	3764.7		Dox DMSO	ROI.36.x	0.567263
								Dox DMSO	ROI.26.x	1882.76		Dox DMSO	ROI.26.x	3898.78		Dox DMSO	ROI.26.x	0.48291		Dox DMSO	ROI.37.x	2793.97		Dox DMSO	ROI.37.x	5816.95		Dox DMSO	ROI.37.x	0.480316
								Dox DMSO	ROI.27.x	2582.55		Dox DMSO	ROI.27.x	4884.28		Dox DMSO	ROI.27.x	0.528747		Dox DMSO	ROI.38.x	3530.23		Dox DMSO	ROI.38.x	8682.95		Dox DMSO	ROI.38.x	0.406571
								Dox DMSO	ROI.28.x	2624.61		Dox DMSO	ROI.28.x	3769.26		Dox DMSO	ROI.28.x	0.696321		Dox DMSO	ROI.39.x	7388.32		Dox DMSO	ROI.39.x	16814.9		Dox DMSO	ROI.39.x	0.439392
								Dox DMSO	ROI.29.x	2116.58		Dox DMSO	ROI.29.x	2610.07		Dox DMSO	ROI.29.x	0.810931		Dox DMSO	ROI.40.x	2517.17		Dox DMSO	ROI.40.x	4025.65		Dox DMSO	ROI.40.x	0.625282
								Dox DMSO	ROI.30.x	1825.76		Dox DMSO	ROI.30.x	3224.74		Dox DMSO	ROI.30.x	0.566173		Dox DMSO	ROI.41.x	1831.69		Dox DMSO	ROI.41.x	3175.73		Dox DMSO	ROI.41.x	0.576779
								Dox DMSO	ROI.31.x	1469.84		Dox DMSO	ROI.31.x	3133.38		Dox DMSO	ROI.31.x	0.46909		Dox DMSO	ROI.42.x	3459.15		Dox DMSO	ROI.42.x	6291.28		Dox DMSO	ROI.42.x	0.549832
								Dox DMSO	ROI.32.x	2700.04		Dox DMSO	ROI.32.x	5050.33		Dox DMSO	ROI.32.x	0.534626		Dox DMSO	ROI.43.x	3128.21		Dox DMSO	ROI.43.x	4661.99		Dox DMSO	ROI.43.x	0.671003
								Dox DMSO	ROI.33.x	1606.21		Dox DMSO	ROI.33.x	3787.32		Dox DMSO	ROI.33.x	0.424102		Dox DMSO	ROI.44.x	2936.43		Dox DMSO	ROI.44.x	2748.18		Dox DMSO	ROI.44.x	1.0685
								Dox DMSO	ROI.34.x	2199.66		Dox DMSO	ROI.34.x	5216.8		Dox DMSO	ROI.34.x	0.421649		Dox DMSO	ROI.45.x	2548.6		Dox DMSO	ROI.45.x	1439.01		Dox DMSO	ROI.45.x	1.77109
								Dox DMSO	ROI.35.x	2899.42		Dox DMSO	ROI.35.x	5786.06		Dox DMSO	ROI.35.x	0.501105		Dox DMSO	ROI.1.y	5159.92		Dox DMSO	ROI.1.y	7990.54		Dox DMSO	ROI.1.y	0.645754
								Dox DMSO	ROI.36.x	3826.07		Dox DMSO	ROI.36.x	6099.14		Dox DMSO	ROI.36.x	0.627312		Dox DMSO	ROI.2.y	1818.27		Dox DMSO	ROI.2.y	3235.76		Dox DMSO	ROI.2.y	0.561931
								Dox DMSO	ROI.37.x	1154.12		Dox DMSO	ROI.37.x	2261.13		Dox DMSO	ROI.37.x	0.510415		Dox DMSO	ROI.3.y	4658.65		Dox DMSO	ROI.3.y	7931.52		Dox DMSO	ROI.3.y	0.587359
								Dox DMSO	ROI.38.x	1239.39		Dox DMSO	ROI.38.x	1789.4		Dox DMSO	ROI.38.x	0.692629		Dox DMSO	ROI.4.y	3777.02		Dox DMSO	ROI.4.y	3897.12		Dox DMSO	ROI.4.y	0.969181
								Dox DMSO	ROI.39.x	3203.09		Dox DMSO	ROI.39.x	4891.08		Dox DMSO	ROI.39.x	0.654885		Dox DMSO	ROI.5.y	1771.88		Dox DMSO	ROI.5.y	2821.42		Dox DMSO	ROI.5.y	0.62801
								Dox DMSO	ROI.40.x	3215.11		Dox DMSO	ROI.40.x	6397.71		Dox DMSO	ROI.40.x	0.502541		Dox DMSO	ROI.6.y	6172.2		Dox DMSO	ROI.6.y	15480.4		Dox DMSO	ROI.6.y	0.39871
								Dox DMSO	ROI.41.x	5150.86		Dox DMSO	ROI.41.x	5061.05		Dox DMSO	ROI.41.x	1.01774		Dox DMSO	ROI.7.y	810.397		Dox DMSO	ROI.7.y	1050.64		Dox DMSO	ROI.7.y	0.771334
								Dox DMSO	ROI.42.x	5291.85		Dox DMSO	ROI.42.x	11085.6		Dox DMSO	ROI.42.x	0.477361		Dox DMSO	ROI.8.y	2826.79		Dox DMSO	ROI.8.y	923.005		Dox DMSO	ROI.8.y	3.06259
								Dox DMSO	ROI.43.x	3075.01		Dox DMSO	ROI.43.x	6054.69		Dox DMSO	ROI.43.x	0.507872		Dox DMSO	ROI.9.y	7400.53		Dox DMSO	ROI.9.y	8332.71		Dox DMSO	ROI.9.y	0.888131
								Dox DMSO	ROI.44.x	4353.42		Dox DMSO	ROI.44.x	9440.09		Dox DMSO	ROI.44.x	0.461163		Dox DMSO	ROI.10.y	1887.08		Dox DMSO	ROI.10.y	3547.65		Dox DMSO	ROI.10.y	0.531923
								Dox DMSO	ROI.45.x	7184.31		Dox DMSO	ROI.45.x	13152.5		Dox DMSO	ROI.45.x	0.546232		Dox DMSO	ROI.11.y	3533.18		Dox DMSO	ROI.11.y	7808		Dox DMSO	ROI.11.y	0.452508
								Dox DMSO	ROI.46.x	3056.65		Dox DMSO	ROI.46.x	5904.73		Dox DMSO	ROI.46.x	0.517662		Dox DMSO	ROI.12.y	2607.98		Dox DMSO	ROI.12.y	6426.2		Dox DMSO	ROI.12.y	0.405835
								Dox DMSO	ROI.47	3318.25		Dox DMSO	ROI.47	5670.38		Dox DMSO	ROI.47	0.585189		Dox DMSO	ROI.13.y	2037.09		Dox DMSO	ROI.13.y	4586.46		Dox DMSO	ROI.13.y	0.444154
								Dox DMSO	ROI.48	2962.66		Dox DMSO	ROI.48	5159.65		Dox DMSO	ROI.48	0.574198		Dox DMSO	ROI.14.y	2024.82		Dox DMSO	ROI.14.y	5225.69		Dox DMSO	ROI.14.y	0.387474
								Dox DMSO	ROI.49	7950.76		Dox DMSO	ROI.49	15821.4		Dox DMSO	ROI.49	0.502531		Dox DMSO	ROI.15.y	1688.67		Dox DMSO	ROI.15.y	4967.05		Dox DMSO	ROI.15.y	0.339975
								Dox DMSO	ROI.1.y	4261.63		Dox DMSO	ROI.1.y	5044.75		Dox DMSO	ROI.1.y	0.844765		Dox DMSO	ROI.16.y	2687.2		Dox DMSO	ROI.16.y	6054.83		Dox DMSO	ROI.16.y	0.443811
								Dox DMSO	ROI.2.y	904.087		Dox DMSO	ROI.2.y	1570.87		Dox DMSO	ROI.2.y	0.575534		Dox DMSO	ROI.17.y	2516.8		Dox DMSO	ROI.17.y	5300.53		Dox DMSO	ROI.17.y	0.47482
								Dox DMSO	ROI.3.y	2185.58		Dox DMSO	ROI.3.y	5493.34		Dox DMSO	ROI.3.y	0.39786		Dox DMSO	ROI.18.y	1807.66		Dox DMSO	ROI.18.y	2507.74		Dox DMSO	ROI.18.y	0.720831
								Dox DMSO	ROI.4.y	1482.84		Dox DMSO	ROI.4.y	2010.93		Dox DMSO	ROI.4.y	0.737391		Dox DMSO	ROI.19.y	5088.71		Dox DMSO	ROI.19.y	10834.6		Dox DMSO	ROI.19.y	0.46967
								Dox DMSO	ROI.5.y	1142.48		Dox DMSO	ROI.5.y	1940.13		Dox DMSO	ROI.5.y	0.588866		Dox DMSO	ROI.20.y	3561.08		Dox DMSO	ROI.20.y	4189.96		Dox DMSO	ROI.20.y	0.849909
								Dox DMSO	ROI.6.y	1853.41		Dox DMSO	ROI.6.y	3603.03		Dox DMSO	ROI.6.y	0.514403		Dox DMSO	ROI.21.y	2102.49		Dox DMSO	ROI.21.y	6087.33		Dox DMSO	ROI.21.y	0.345388
								Dox DMSO	ROI.7.y	4179.68		Dox DMSO	ROI.7.y	7459.43		Dox DMSO	ROI.7.y	0.560322		Dox DMSO	ROI.22.y	2425.08		Dox DMSO	ROI.22.y	4489.84		Dox DMSO	ROI.22.y	0.540127
								Dox DMSO	ROI.8.y	1847.62		Dox DMSO	ROI.8.y	2665.64		Dox DMSO	ROI.8.y	0.693124		Dox DMSO	ROI.23.y	1433.58		Dox DMSO	ROI.23.y	2278.92		Dox DMSO	ROI.23.y	0.629061
								Dox DMSO	ROI.9.y	3347.03		Dox DMSO	ROI.9.y	7032.18		Dox DMSO	ROI.9.y	0.475959		Dox DMSO	ROI.24.y	2095.79		Dox DMSO	ROI.24.y	1957.94		Dox DMSO	ROI.24.y	1.07041
								Dox DMSO	ROI.10.y	3199.15		Dox DMSO	ROI.10.y	5173.3		Dox DMSO	ROI.10.y	0.618395		Dox DMSO	ROI.25.y	3336.83		Dox DMSO	ROI.25.y	6099.22		Dox DMSO	ROI.25.y	0.547091
								Dox DMSO	ROI.11.y	1376.4		Dox DMSO	ROI.11.y	2689.08		Dox DMSO	ROI.11.y	0.511849		Dox DMSO	ROI.26.y	1313.7		Dox DMSO	ROI.26.y	2231.23		Dox DMSO	ROI.26.y	0.588781
								Dox DMSO	ROI.12.y	960.015		Dox DMSO	ROI.12.y	1414.64		Dox DMSO	ROI.12.y	0.678626		Dox DMSO	ROI.27.y	987.347		Dox DMSO	ROI.27.y	1818.58		Dox DMSO	ROI.27.y	0.542921
								Dox DMSO	ROI.13.y	1615.02		Dox DMSO	ROI.13.y	3627.25		Dox DMSO	ROI.13.y	0.445246		Dox DMSO	ROI.28.y	2518.79		Dox DMSO	ROI.28.y	4998.9		Dox DMSO	ROI.28.y	0.503869
								Dox DMSO	ROI.14.y	1979.28		Dox DMSO	ROI.14.y	2704.24		Dox DMSO	ROI.14.y	0.731918		Dox DMSO	ROI.29.y	5908.31		Dox DMSO	ROI.29.y	7359.82		Dox DMSO	ROI.29.y	0.802779
								Dox DMSO	ROI.15.y	4275.23		Dox DMSO	ROI.15.y	7215.98		Dox DMSO	ROI.15.y	0.592467		Dox DMSO	ROI.30.y	1037.31		Dox DMSO	ROI.30.y	1486.12		Dox DMSO	ROI.30.y	0.697998
								Dox DMSO	ROI.16.y	1634.31		Dox DMSO	ROI.16.y	4399.93		Dox DMSO	ROI.16.y	0.371439		Dox DMSO	ROI.31.y	4603.68		Dox DMSO	ROI.31.y	11696.9		Dox DMSO	ROI.31.y	0.393581
								Dox DMSO	ROI.17.y	1261.58		Dox DMSO	ROI.17.y	3105.78		Dox DMSO	ROI.17.y	0.406204		Dox DMSO	ROI.32.y	7166.65		Dox DMSO	ROI.32.y	13356.3		Dox DMSO	ROI.32.y	0.536574
								Dox DMSO	ROI.18.y	1118.67		Dox DMSO	ROI.18.y	2430.02		Dox DMSO	ROI.18.y	0.460353		Dox DMSO	ROI.33.y	2721.95		Dox DMSO	ROI.33.y	9193.6		Dox DMSO	ROI.33.y	0.29607
								Dox DMSO	ROI.19.y	1509.87		Dox DMSO	ROI.19.y	1073.38		Dox DMSO	ROI.19.y	1.40665		Dox DMSO	ROI.34.y	1331.33		Dox DMSO	ROI.34.y	3871.17		Dox DMSO	ROI.34.y	0.343911
								Dox DMSO	ROI.20.y	1578.4		Dox DMSO	ROI.20.y	2987.8		Dox DMSO	ROI.20.y	0.528281		Dox DMSO	ROI.35.y	1325.12		Dox DMSO	ROI.35.y	2840.68		Dox DMSO	ROI.35.y	0.466481
								Dox DMSO	ROI.21.y	1571.92		Dox DMSO	ROI.21.y	2139.94		Dox DMSO	ROI.21.y	0.734565		Dox DMSO	ROI.1	3707.26		Dox DMSO	ROI.1	5687.83		Dox DMSO	ROI.1	0.651789
								Dox DMSO	ROI.22.y	1302.35		Dox DMSO	ROI.22.y	2140.64		Dox DMSO	ROI.22.y	0.608391		Dox DMSO	ROI.2	3219.15		Dox DMSO	ROI.2	6727.24		Dox DMSO	ROI.2	0.478525
								Dox DMSO	ROI.23.y	1927.71		Dox DMSO	ROI.23.y	5313.25		Dox DMSO	ROI.23.y	0.362811		Dox DMSO	ROI.3	2201.77		Dox DMSO	ROI.3	4449.99		Dox DMSO	ROI.3	0.494782
								Dox DMSO	ROI.24.y	1345.46		Dox DMSO	ROI.24.y	3222.19		Dox DMSO	ROI.24.y	0.417559		Dox DMSO	ROI.4	1604.96		Dox DMSO	ROI.4	3798.37		Dox DMSO	ROI.4	0.422539
								Dox DMSO	ROI.25.y	1127.91		Dox DMSO	ROI.25.y	2066.85		Dox DMSO	ROI.25.y	0.545714		Dox DMSO	ROI.5	1426.26		Dox DMSO	ROI.5	2699.69		Dox DMSO	ROI.5	0.528304
								Dox DMSO	ROI.26.y	2067.01		Dox DMSO	ROI.26.y	3197.16		Dox DMSO	ROI.26.y	0.646514		Dox DMSO	ROI.6	1022.04		Dox DMSO	ROI.6	1938.17		Dox DMSO	ROI.6	0.527322
								Dox DMSO	ROI.27.y	2684.25		Dox DMSO	ROI.27.y	3918.88		Dox DMSO	ROI.27.y	0.684954		Dox DMSO	ROI.7	1206.97		Dox DMSO	ROI.7	2642.45		Dox DMSO	ROI.7	0.456761
								Dox DMSO	ROI.28.y	2744.13		Dox DMSO	ROI.28.y	8136.48		Dox DMSO	ROI.28.y	0.337262		Dox DMSO	ROI.8	7933.69		Dox DMSO	ROI.8	14118.3		Dox DMSO	ROI.8	0.561943
								Dox DMSO	ROI.29.y	2478.5		Dox DMSO	ROI.29.y	4320.95		Dox DMSO	ROI.29.y	0.573601		Dox DMSO	ROI.9	1016.99		Dox DMSO	ROI.9	1436.12		Dox DMSO	ROI.9	0.70815
								Dox DMSO	ROI.30.y	1043.53		Dox DMSO	ROI.30.y	2033.05		Dox DMSO	ROI.30.y	0.513284		Dox DMSO	ROI.10	4205.46		Dox DMSO	ROI.10	8985.44		Dox DMSO	ROI.10	0.46803
								Dox DMSO	ROI.31.y	4171.84		Dox DMSO	ROI.31.y	8781.16		Dox DMSO	ROI.31.y	0.47509		Dox DMSO	ROI.11	4779.51		Dox DMSO	ROI.11	8035.04		Dox DMSO	ROI.11	0.594833
								Dox DMSO	ROI.32.y	3223.91		Dox DMSO	ROI.32.y	7789.65		Dox DMSO	ROI.32.y	0.41387		Dox DMSO	ROI.12	4176.62		Dox DMSO	ROI.12	7006.26		Dox DMSO	ROI.12	0.596127
								Dox DMSO	ROI.33.y	1444.29		Dox DMSO	ROI.33.y	3397.78		Dox DMSO	ROI.33.y	0.425067		Dox DMSO	ROI.13	1450.24		Dox DMSO	ROI.13	2352.61		Dox DMSO	ROI.13	0.616441
								Dox DMSO	ROI.34.y	2437.53		Dox DMSO	ROI.34.y	5251.57		Dox DMSO	ROI.34.y	0.464152		Dox DMSO	ROI.14	4683.27		Dox DMSO	ROI.14	7896.18		Dox DMSO	ROI.14	0.593106
								Dox DMSO	ROI.35.y	9617.39		Dox DMSO	ROI.35.y	9113.39		Dox DMSO	ROI.35.y	1.0553		Dox DMSO	ROI.15	4257.48		Dox DMSO	ROI.15	5756.16		Dox DMSO	ROI.15	0.739639
								Dox DMSO	ROI.36.y	3256.16		Dox DMSO	ROI.36.y	7582.04		Dox DMSO	ROI.36.y	0.429456		Dox DMSO	ROI.16	3065.68		Dox DMSO	ROI.16	5093.08		Dox DMSO	ROI.16	0.60193
								Dox DMSO	ROI.1	2213.26		Dox DMSO	ROI.1	4533.49		Dox DMSO	ROI.1	0.488203		Dox DMSO	ROI.17	1819.53		Dox DMSO	ROI.17	3246.09		Dox DMSO	ROI.17	0.560528
								Dox DMSO	ROI.2	1360.57		Dox DMSO	ROI.2	1894.57		Dox DMSO	ROI.2	0.71814		Dox DMSO	ROI.18	6506.3		Dox DMSO	ROI.18	14421.6		Dox DMSO	ROI.18	0.451151
								Dox DMSO	ROI.3	1593.09		Dox DMSO	ROI.3	2130.33		Dox DMSO	ROI.3	0.747814		Dox DMSO	ROI.19	2301.41		Dox DMSO	ROI.19	5447.06		Dox DMSO	ROI.19	0.422505
								Dox DMSO	ROI.4	993.579		Dox DMSO	ROI.4	1817.7		Dox DMSO	ROI.4	0.546615		Dox DMSO	ROI.20	3172.98		Dox DMSO	ROI.20	6133.32		Dox DMSO	ROI.20	0.517334
								Dox DMSO	ROI.5	856.708		Dox DMSO	ROI.5	1412.05		Dox DMSO	ROI.5	0.606714		Dox DMSO	ROI.21	5079.03		Dox DMSO	ROI.21	9919.59		Dox DMSO	ROI.21	0.512021
								Dox DMSO	ROI.6	1658.95		Dox DMSO	ROI.6	4313.15		Dox DMSO	ROI.6	0.384626		Dox DMSO	ROI.22	2059.31		Dox DMSO	ROI.22	3165.96		Dox DMSO	ROI.22	0.650452
								Dox DMSO	ROI.7	1789.2		Dox DMSO	ROI.7	3005.89		Dox DMSO	ROI.7	0.595231		Dox DMSO	ROI.23	3435.66		Dox DMSO	ROI.23	7442.73		Dox DMSO	ROI.23	0.461613
								Dox DMSO	ROI.8	1402.24		Dox DMSO	ROI.8	3219.02		Dox DMSO	ROI.8	0.435612		Dox DMSO	ROI.24	1394.45		Dox DMSO	ROI.24	2577.88		Dox DMSO	ROI.24	0.540928
								Dox DMSO	ROI.9	1270.04		Dox DMSO	ROI.9	2629.01		Dox DMSO	ROI.9	0.483084		Dox DMSO	ROI.25	3894.45		Dox DMSO	ROI.25	6125.8		Dox DMSO	ROI.25	0.635746
								Dox DMSO	ROI.10	2229.43		Dox DMSO	ROI.10	4026.13		Dox DMSO	ROI.10	0.553739		Dox DMSO	ROI.26	5186.32		Dox DMSO	ROI.26	8085.57		Dox DMSO	ROI.26	0.641429
								Dox DMSO	ROI.11	2774.24		Dox DMSO	ROI.11	4923.41		Dox DMSO	ROI.11	0.563479		Dox DMSO	ROI.27	3015		Dox DMSO	ROI.27	4896.26		Dox DMSO	ROI.27	0.615776
								Dox DMSO	ROI.12	973.312		Dox DMSO	ROI.12	1386.2		Dox DMSO	ROI.12	0.702144		Dox DMSO	ROI.28	3269.7		Dox DMSO	ROI.28	4936.01		Dox DMSO	ROI.28	0.662418
								Dox DMSO	ROI.13	4673.75		Dox DMSO	ROI.13	5023.67		Dox DMSO	ROI.13	0.930345		Dox DMSO	ROI.29	3229.62		Dox DMSO	ROI.29	7252.83		Dox DMSO	ROI.29	0.445291
								Dox DMSO	ROI.14	1741.7		Dox DMSO	ROI.14	3014.5		Dox DMSO	ROI.14	0.577772		Dox DMSO	ROI.30	14150.2		Dox DMSO	ROI.30	11599.4		Dox DMSO	ROI.30	1.21991
								Dox DMSO	ROI.15	1788.87		Dox DMSO	ROI.15	2647.65		Dox DMSO	ROI.15	0.675642		Dox DMSO	ROI.31	4365.9		Dox DMSO	ROI.31	5159.07		Dox DMSO	ROI.31	0.846258
								Dox DMSO	ROI.16	2810.27		Dox DMSO	ROI.16	5306.22		Dox DMSO	ROI.16	0.529618		Dox DMSO	ROI.32	3779.99		Dox DMSO	ROI.32	4512.93		Dox DMSO	ROI.32	0.837592
								Dox DMSO	ROI.17	2833.05		Dox DMSO	ROI.17	6396.7		Dox DMSO	ROI.17	0.442892		Dox DMSO	ROI.33	1675.94		Dox DMSO	ROI.33	3367.3		Dox DMSO	ROI.33	0.497711
								Dox DMSO	ROI.18	2126.96		Dox DMSO	ROI.18	4795.6		Dox DMSO	ROI.18	0.443524		Dox DMSO	ROI.34	4891.82		Dox DMSO	ROI.34	8061.75		Dox DMSO	ROI.34	0.606794
								Dox DMSO	ROI.19	2500.1		Dox DMSO	ROI.19	6726.25		Dox DMSO	ROI.19	0.371693		Dox DMSO	ROI.35	6774.77		Dox DMSO	ROI.35	10230.7		Dox DMSO	ROI.35	0.662202
								Dox DMSO	ROI.20	3340.5		Dox DMSO	ROI.20	2775.78		Dox DMSO	ROI.20	1.20344		Dox DMSO	ROI.36.y	3199.52		Dox DMSO	ROI.36.y	5683.5		Dox DMSO	ROI.36.y	0.562949
								Dox DMSO	ROI.21	2329.93		Dox DMSO	ROI.21	1550.04		Dox DMSO	ROI.21	1.50314		Dox DMSO	ROI.37.y	4967.33		Dox DMSO	ROI.37.y	7811.98		Dox DMSO	ROI.37.y	0.635861
								Dox DMSO	ROI.22	2463.88		Dox DMSO	ROI.22	5035.12		Dox DMSO	ROI.22	0.489338		Dox DMSO	ROI.38.y	2891.47		Dox DMSO	ROI.38.y	4827.16		Dox DMSO	ROI.38.y	0.599
								Dox DMSO	ROI.23	1922.53		Dox DMSO	ROI.23	4564.99		Dox DMSO	ROI.23	0.421147		Dox DMSO	ROI.39.y	2196.56		Dox DMSO	ROI.39.y	3832.75		Dox DMSO	ROI.39.y	0.573105
								Dox DMSO	ROI.24	2009.36		Dox DMSO	ROI.24	4979.65		Dox DMSO	ROI.24	0.403514		Dox DMSO	ROI.40.y	3140.87		Dox DMSO	ROI.40.y	5866.84		Dox DMSO	ROI.40.y	0.535359
								Dox DMSO	ROI.25	3387.49		Dox DMSO	ROI.25	6034.25		Dox DMSO	ROI.25	0.561377		Dox DMSO	ROI.41.y	2607.8		Dox DMSO	ROI.41.y	4007.83		Dox DMSO	ROI.41.y	0.650676
								Dox DMSO	ROI.26	9894.44		Dox DMSO	ROI.26	15910.1		Dox DMSO	ROI.26	0.621898		Dox DMSO	ROI.42.y	4771.05		Dox DMSO	ROI.42.y	5762.56		Dox DMSO	ROI.42.y	0.827938
								Dox DMSO	ROI.27	2556.81		Dox DMSO	ROI.27	5106.37		Dox DMSO	ROI.27	0.500709		Dox DMSO	ROI.43.y	4983.53		Dox DMSO	ROI.43.y	13791.8		Dox DMSO	ROI.43.y	0.361341
								Dox DMSO	ROI.28	3502.14		Dox DMSO	ROI.28	5387.71		Dox DMSO	ROI.28	0.650024		Dox DMSO	ROI.44.y	2952.69		Dox DMSO	ROI.44.y	4756.34		Dox DMSO	ROI.44.y	0.620791
								Dox DMSO	ROI.29	2120.46		Dox DMSO	ROI.29	4234.76		Dox DMSO	ROI.29	0.500727		Dox DMSO	ROI.45.y	3785.44		Dox DMSO	ROI.45.y	6898.99		Dox DMSO	ROI.45.y	0.548695
								Dox DMSO	ROI.30	2777.42		Dox DMSO	ROI.30	4787.91		Dox DMSO	ROI.30	0.58009		Dox DMSO	ROI.46	4669.6		Dox DMSO	ROI.46	10429		Dox DMSO	ROI.46	0.447752
								Dox DMSO	ROI.31	4539.44		Dox DMSO	ROI.31	8501.74		Dox DMSO	ROI.31	0.533943		Dox 1G244	ROI.1.x	6593.29		Dox 1G244	ROI.1.x	5189.94		Dox 1G244	ROI.1.x	1.2704
								Dox DMSO	ROI.32	946.217		Dox DMSO	ROI.32	1479.3		Dox DMSO	ROI.32	0.639637		Dox 1G244	ROI.2.x	5159.91		Dox 1G244	ROI.2.x	2302.77		Dox 1G244	ROI.2.x	2.24074
								Dox DMSO	ROI.33	2419.11		Dox DMSO	ROI.33	3166.22		Dox DMSO	ROI.33	0.764037		Dox 1G244	ROI.3.x	3916.77		Dox 1G244	ROI.3.x	2811.04		Dox 1G244	ROI.3.x	1.39335
								Dox DMSO	ROI.34	4567.09		Dox DMSO	ROI.34	9308.34		Dox DMSO	ROI.34	0.490645		Dox 1G244	ROI.4.x	13535.8		Dox 1G244	ROI.4.x	5755.27		Dox 1G244	ROI.4.x	2.3519
								Dox DMSO	ROI.35	1606.13		Dox DMSO	ROI.35	3402.81		Dox DMSO	ROI.35	0.472002		Dox 1G244	ROI.5.x	11581.5		Dox 1G244	ROI.5.x	7030.74		Dox 1G244	ROI.5.x	1.64727
								Dox DMSO	ROI.36	1337.63		Dox DMSO	ROI.36	2953.98		Dox DMSO	ROI.36	0.452822		Dox 1G244	ROI.6.x	7570.29		Dox 1G244	ROI.6.x	4476.16		Dox 1G244	ROI.6.x	1.69125
								Dox DMSO	ROI.37.y	1279.03		Dox DMSO	ROI.37.y	4153.58		Dox DMSO	ROI.37.y	0.307934		Dox 1G244	ROI.7.x	11034.7		Dox 1G244	ROI.7.x	5673.27		Dox 1G244	ROI.7.x	1.94503
								Dox DMSO	ROI.38.y	2189.01		Dox DMSO	ROI.38.y	3770.22		Dox DMSO	ROI.38.y	0.580606		Dox 1G244	ROI.8.x	8377.2		Dox 1G244	ROI.8.x	5226.5		Dox 1G244	ROI.8.x	1.60283
								Dox DMSO	ROI.39.y	1489.4		Dox DMSO	ROI.39.y	2700.21		Dox DMSO	ROI.39.y	0.551586		Dox 1G244	ROI.9.x	4432.73		Dox 1G244	ROI.9.x	1939.12		Dox 1G244	ROI.9.x	2.28595
								Dox DMSO	ROI.40.y	1658.81		Dox DMSO	ROI.40.y	3968.73		Dox DMSO	ROI.40.y	0.417971		Dox 1G244	ROI.10.x	5043.36		Dox 1G244	ROI.10.x	2925.16		Dox 1G244	ROI.10.x	1.72413
								Dox DMSO	ROI.41.y	2697.39		Dox DMSO	ROI.41.y	4026.31		Dox DMSO	ROI.41.y	0.669941		Dox 1G244	ROI.11.x	6047.25		Dox 1G244	ROI.11.x	4957.29		Dox 1G244	ROI.11.x	1.21987
								Dox DMSO	ROI.42.y	1878.32		Dox DMSO	ROI.42.y	2349.75		Dox DMSO	ROI.42.y	0.799369		Dox 1G244	ROI.12.x	16192		Dox 1G244	ROI.12.x	12009.7		Dox 1G244	ROI.12.x	1.34825
								Dox DMSO	ROI.43.y	2942.73		Dox DMSO	ROI.43.y	3772.21		Dox DMSO	ROI.43.y	0.780108		Dox 1G244	ROI.13.x	11318.8		Dox 1G244	ROI.13.x	10184.5		Dox 1G244	ROI.13.x	1.11138
								Dox DMSO	ROI.44.y	2724.76		Dox DMSO	ROI.44.y	2912.95		Dox DMSO	ROI.44.y	0.935393		Dox 1G244	ROI.14.x	7801.25		Dox 1G244	ROI.14.x	3374.67		Dox 1G244	ROI.14.x	2.31171
								Dox DMSO	ROI.45.y	1768.41		Dox DMSO	ROI.45.y	4718.56		Dox DMSO	ROI.45.y	0.374777		Dox 1G244	ROI.15.x	7237.73		Dox 1G244	ROI.15.x	4417.81		Dox 1G244	ROI.15.x	1.63831
								Dox DMSO	ROI.46.y	3617.74		Dox DMSO	ROI.46.y	7636.12		Dox DMSO	ROI.46.y	0.473767		Dox 1G244	ROI.16.x	8567.6		Dox 1G244	ROI.16.x	4992.88		Dox 1G244	ROI.16.x	1.71596
								Dox 1G244	ROI.1.x	6222.99		Dox 1G244	ROI.1.x	5289.2		Dox 1G244	ROI.1.x	1.17655		Dox 1G244	ROI.17.x	8381.39		Dox 1G244	ROI.17.x	6724.67		Dox 1G244	ROI.17.x	1.24636
								Dox 1G244	ROI.2.x	5174.87		Dox 1G244	ROI.2.x	4174.4		Dox 1G244	ROI.2.x	1.23967		Dox 1G244	ROI.18.x	11516.3		Dox 1G244	ROI.18.x	6773.48		Dox 1G244	ROI.18.x	1.70021
								Dox 1G244	ROI.3.x	3393.86		Dox 1G244	ROI.3.x	1690.86		Dox 1G244	ROI.3.x	2.00719		Dox 1G244	ROI.19.x	4789.38		Dox 1G244	ROI.19.x	3702.26		Dox 1G244	ROI.19.x	1.29364
								Dox 1G244	ROI.4.x	3379.47		Dox 1G244	ROI.4.x	2004.02		Dox 1G244	ROI.4.x	1.68635		Dox 1G244	ROI.20.x	3163.47		Dox 1G244	ROI.20.x	2822.63		Dox 1G244	ROI.20.x	1.12075
								Dox 1G244	ROI.5.x	3200.51		Dox 1G244	ROI.5.x	1433.95		Dox 1G244	ROI.5.x	2.23196		Dox 1G244	ROI.21.x	3992.63		Dox 1G244	ROI.21.x	1446.69		Dox 1G244	ROI.21.x	2.75984
								Dox 1G244	ROI.6.x	4239.74		Dox 1G244	ROI.6.x	2669.75		Dox 1G244	ROI.6.x	1.58807		Dox 1G244	ROI.22.x	7807.93		Dox 1G244	ROI.22.x	3429.94		Dox 1G244	ROI.22.x	2.2764
								Dox 1G244	ROI.7.x	5195.25		Dox 1G244	ROI.7.x	4860.12		Dox 1G244	ROI.7.x	1.06896		Dox 1G244	ROI.23.x	6444.25		Dox 1G244	ROI.23.x	3729		Dox 1G244	ROI.23.x	1.72814
								Dox 1G244	ROI.8.x	8148.47		Dox 1G244	ROI.8.x	4374.36		Dox 1G244	ROI.8.x	1.86278		Dox 1G244	ROI.24.x	11608.7		Dox 1G244	ROI.24.x	5618.45		Dox 1G244	ROI.24.x	2.06617
								Dox 1G244	ROI.9.x	6057.27		Dox 1G244	ROI.9.x	3338.92		Dox 1G244	ROI.9.x	1.81414		Dox 1G244	ROI.25.x	2305.03		Dox 1G244	ROI.25.x	2890.24		Dox 1G244	ROI.25.x	0.797522
								Dox 1G244	ROI.10.x	7666.09		Dox 1G244	ROI.10.x	5621.4		Dox 1G244	ROI.10.x	1.36373		Dox 1G244	ROI.26.x	17784.3		Dox 1G244	ROI.26.x	14463.8		Dox 1G244	ROI.26.x	1.22957
								Dox 1G244	ROI.11.x	3299.64		Dox 1G244	ROI.11.x	1874.76		Dox 1G244	ROI.11.x	1.76003		Dox 1G244	ROI.27.x	5876.29		Dox 1G244	ROI.27.x	2913.33		Dox 1G244	ROI.27.x	2.01704
								Dox 1G244	ROI.12.x	6549.44		Dox 1G244	ROI.12.x	3951.06		Dox 1G244	ROI.12.x	1.65764		Dox 1G244	ROI.28.x	6146.43		Dox 1G244	ROI.28.x	3358.24		Dox 1G244	ROI.28.x	1.83026
								Dox 1G244	ROI.13.x	2780.97		Dox 1G244	ROI.13.x	1339.62		Dox 1G244	ROI.13.x	2.07594		Dox 1G244	ROI.29.x	8006.46		Dox 1G244	ROI.29.x	5693.89		Dox 1G244	ROI.29.x	1.40615
								Dox 1G244	ROI.14.x	4681.17		Dox 1G244	ROI.14.x	2300.16		Dox 1G244	ROI.14.x	2.03515		Dox 1G244	ROI.30.x	4843.18		Dox 1G244	ROI.30.x	2193.02		Dox 1G244	ROI.30.x	2.20846
								Dox 1G244	ROI.15.x	5052.72		Dox 1G244	ROI.15.x	2972.88		Dox 1G244	ROI.15.x	1.6996		Dox 1G244	ROI.31.x	14428.8		Dox 1G244	ROI.31.x	10180.3		Dox 1G244	ROI.31.x	1.41732
								Dox 1G244	ROI.16.x	18114.8		Dox 1G244	ROI.16.x	13489.1		Dox 1G244	ROI.16.x	1.34292		Dox 1G244	ROI.32.x	11743.9		Dox 1G244	ROI.32.x	8318.24		Dox 1G244	ROI.32.x	1.41183
								Dox 1G244	ROI.17.x	6736.59		Dox 1G244	ROI.17.x	3701.66		Dox 1G244	ROI.17.x	1.81988		Dox 1G244	ROI.33.x	5718.44		Dox 1G244	ROI.33.x	5762.39		Dox 1G244	ROI.33.x	0.992373
								Dox 1G244	ROI.18.x	7932.92		Dox 1G244	ROI.18.x	4273.54		Dox 1G244	ROI.18.x	1.85629		Dox 1G244	ROI.34.x	7917.77		Dox 1G244	ROI.34.x	3236.14		Dox 1G244	ROI.34.x	2.44667
								Dox 1G244	ROI.19.x	12959.7		Dox 1G244	ROI.19.x	9075.21		Dox 1G244	ROI.19.x	1.42803		Dox 1G244	ROI.35.x	9605.62		Dox 1G244	ROI.35.x	6305.94		Dox 1G244	ROI.35.x	1.52327
								Dox 1G244	ROI.20.x	10464.4		Dox 1G244	ROI.20.x	6818.59		Dox 1G244	ROI.20.x	1.53469		Dox 1G244	ROI.36.x	4915.77		Dox 1G244	ROI.36.x	2573.62		Dox 1G244	ROI.36.x	1.91006
								Dox 1G244	ROI.21.x	11810.1		Dox 1G244	ROI.21.x	7663.12		Dox 1G244	ROI.21.x	1.54116		Dox 1G244	ROI.37.x	1337.32		Dox 1G244	ROI.37.x	1219.31		Dox 1G244	ROI.37.x	1.09678
								Dox 1G244	ROI.22.x	3391.56		Dox 1G244	ROI.22.x	2048.2		Dox 1G244	ROI.22.x	1.65587		Dox 1G244	ROI.38.x	7821.22		Dox 1G244	ROI.38.x	6285.93		Dox 1G244	ROI.38.x	1.24424
								Dox 1G244	ROI.23.x	12587.7		Dox 1G244	ROI.23.x	8278.39		Dox 1G244	ROI.23.x	1.52055		Dox 1G244	ROI.39.x	7454.47		Dox 1G244	ROI.39.x	2670.69		Dox 1G244	ROI.39.x	2.79122
								Dox 1G244	ROI.24.x	3099.42		Dox 1G244	ROI.24.x	3267.34		Dox 1G244	ROI.24.x	0.948607		Dox 1G244	ROI.40.x	8041.83		Dox 1G244	ROI.40.x	4445.43		Dox 1G244	ROI.40.x	1.80901
								Dox 1G244	ROI.25.x	5016.41		Dox 1G244	ROI.25.x	2717.5		Dox 1G244	ROI.25.x	1.84597		Dox 1G244	ROI.41	1530.97		Dox 1G244	ROI.41	1663.68		Dox 1G244	ROI.41	0.920231
								Dox 1G244	ROI.26.x	2749.97		Dox 1G244	ROI.26.x	2206.82		Dox 1G244	ROI.26.x	1.24613		Dox 1G244	ROI.42	6700.8		Dox 1G244	ROI.42	3200.95		Dox 1G244	ROI.42	2.09338
								Dox 1G244	ROI.27.x	6249.46		Dox 1G244	ROI.27.x	3763.86		Dox 1G244	ROI.27.x	1.66039		Dox 1G244	ROI.43	4550.86		Dox 1G244	ROI.43	2431.85		Dox 1G244	ROI.43	1.87135
								Dox 1G244	ROI.28.x	8218.45		Dox 1G244	ROI.28.x	5172.74		Dox 1G244	ROI.28.x	1.5888		Dox 1G244	ROI.44	4063.9		Dox 1G244	ROI.44	2882.25		Dox 1G244	ROI.44	1.40997
								Dox 1G244	ROI.29.x	9658.67		Dox 1G244	ROI.29.x	6269.67		Dox 1G244	ROI.29.x	1.54054		Dox 1G244	ROI.45	4395.67		Dox 1G244	ROI.45	2834.42		Dox 1G244	ROI.45	1.55082
								Dox 1G244	ROI.30.x	4370.09		Dox 1G244	ROI.30.x	4610.83		Dox 1G244	ROI.30.x	0.947788		Dox 1G244	ROI.46	2876.34		Dox 1G244	ROI.46	2696.55		Dox 1G244	ROI.46	1.06667
								Dox 1G244	ROI.31.x	7767.08		Dox 1G244	ROI.31.x	3041.86		Dox 1G244	ROI.31.x	2.55339		Dox 1G244	ROI.47	12236.6		Dox 1G244	ROI.47	8658.46		Dox 1G244	ROI.47	1.41325
								Dox 1G244	ROI.32.x	5160.71		Dox 1G244	ROI.32.x	2887.41		Dox 1G244	ROI.32.x	1.78731		Dox 1G244	ROI.48	6202.92		Dox 1G244	ROI.48	4115.48		Dox 1G244	ROI.48	1.50722
								Dox 1G244	ROI.33.x	10031.3		Dox 1G244	ROI.33.x	4380.96		Dox 1G244	ROI.33.x	2.28974		Dox 1G244	ROI.49	16098.6		Dox 1G244	ROI.49	13295.4		Dox 1G244	ROI.49	1.21084
								Dox 1G244	ROI.34.x	3555.92		Dox 1G244	ROI.34.x	1996.24		Dox 1G244	ROI.34.x	1.78131		Dox 1G244	ROI.50	8180.31		Dox 1G244	ROI.50	3480.64		Dox 1G244	ROI.50	2.35023
								Dox 1G244	ROI.35.x	4137.46		Dox 1G244	ROI.35.x	2742.2		Dox 1G244	ROI.35.x	1.50881		Dox 1G244	ROI.51	8730.98		Dox 1G244	ROI.51	5348.82		Dox 1G244	ROI.51	1.63232
								Dox 1G244	ROI.36.x	11167.9		Dox 1G244	ROI.36.x	10822.7		Dox 1G244	ROI.36.x	1.0319		Dox 1G244	ROI.52	3391.94		Dox 1G244	ROI.52	2434.35		Dox 1G244	ROI.52	1.39337
								Dox 1G244	ROI.37.x	4261.82		Dox 1G244	ROI.37.x	2739.54		Dox 1G244	ROI.37.x	1.55567		Dox 1G244	ROI.1.y	6906.11		Dox 1G244	ROI.1.y	5224.13		Dox 1G244	ROI.1.y	1.32196
								Dox 1G244	ROI.38.x	4767.74		Dox 1G244	ROI.38.x	2451.76		Dox 1G244	ROI.38.x	1.94462		Dox 1G244	ROI.2.y	10422		Dox 1G244	ROI.2.y	5869.79		Dox 1G244	ROI.2.y	1.77554
								Dox 1G244	ROI.39.x	4666.17		Dox 1G244	ROI.39.x	2020.49		Dox 1G244	ROI.39.x	2.30942		Dox 1G244	ROI.3.y	11716.1		Dox 1G244	ROI.3.y	6220.12		Dox 1G244	ROI.3.y	1.88358
								Dox 1G244	ROI.40.x	3666.21		Dox 1G244	ROI.40.x	2945.83		Dox 1G244	ROI.40.x	1.24454		Dox 1G244	ROI.4.y	6832.73		Dox 1G244	ROI.4.y	6248.06		Dox 1G244	ROI.4.y	1.09358
								Dox 1G244	ROI.41.x	3488.08		Dox 1G244	ROI.41.x	1819.73		Dox 1G244	ROI.41.x	1.91681		Dox 1G244	ROI.5.y	9856		Dox 1G244	ROI.5.y	9582.07		Dox 1G244	ROI.5.y	1.02859
								Dox 1G244	ROI.42.x	18277.2		Dox 1G244	ROI.42.x	8464.99		Dox 1G244	ROI.42.x	2.15916		Dox 1G244	ROI.6.y	4911.95		Dox 1G244	ROI.6.y	3700.93		Dox 1G244	ROI.6.y	1.32722
								Dox 1G244	ROI.43.x	3304.38		Dox 1G244	ROI.43.x	1503.79		Dox 1G244	ROI.43.x	2.19736		Dox 1G244	ROI.7.y	6586.96		Dox 1G244	ROI.7.y	5175.99		Dox 1G244	ROI.7.y	1.2726
								Dox 1G244	ROI.44.x	3638.9		Dox 1G244	ROI.44.x	1770.68		Dox 1G244	ROI.44.x	2.05509		Dox 1G244	ROI.8.y	9601.14		Dox 1G244	ROI.8.y	6412.3		Dox 1G244	ROI.8.y	1.4973
								Dox 1G244	ROI.45.x	5776.99		Dox 1G244	ROI.45.x	2607.6		Dox 1G244	ROI.45.x	2.21544		Dox 1G244	ROI.9.y	6731.37		Dox 1G244	ROI.9.y	6014.08		Dox 1G244	ROI.9.y	1.11927
								Dox 1G244	ROI.46.x	6900.59		Dox 1G244	ROI.46.x	4592.75		Dox 1G244	ROI.46.x	1.5025		Dox 1G244	ROI.10.y	5518.61		Dox 1G244	ROI.10.y	2898.79		Dox 1G244	ROI.10.y	1.90376
								Dox 1G244	ROI.47.x	4583.86		Dox 1G244	ROI.47.x	3335		Dox 1G244	ROI.47.x	1.37447		Dox 1G244	ROI.11.y	12026.4		Dox 1G244	ROI.11.y	6368.17		Dox 1G244	ROI.11.y	1.88852
								Dox 1G244	ROI.48	13492.8		Dox 1G244	ROI.48	14916.3		Dox 1G244	ROI.48	0.904568		Dox 1G244	ROI.12.y	13603.4		Dox 1G244	ROI.12.y	7137.42		Dox 1G244	ROI.12.y	1.90593
								Dox 1G244	ROI.49	7196.1		Dox 1G244	ROI.49	2479.17		Dox 1G244	ROI.49	2.90262		Dox 1G244	ROI.13.y	5667.12		Dox 1G244	ROI.13.y	1497.86		Dox 1G244	ROI.13.y	3.78348
								Dox 1G244	ROI.50	6302.03		Dox 1G244	ROI.50	3665.91		Dox 1G244	ROI.50	1.71909		Dox 1G244	ROI.14.y	11689		Dox 1G244	ROI.14.y	9989.37		Dox 1G244	ROI.14.y	1.17014
								Dox 1G244	ROI.51	3593.1		Dox 1G244	ROI.51	2539.01		Dox 1G244	ROI.51	1.41516		Dox 1G244	ROI.15.y	18221		Dox 1G244	ROI.15.y	14108.3		Dox 1G244	ROI.15.y	1.29151
								Dox 1G244	ROI.52	10934.2		Dox 1G244	ROI.52	6391.02		Dox 1G244	ROI.52	1.71087		Dox 1G244	ROI.16.y	13321.1		Dox 1G244	ROI.16.y	12335.5		Dox 1G244	ROI.16.y	1.0799
								Dox 1G244	ROI.53	10196.7		Dox 1G244	ROI.53	5846.74		Dox 1G244	ROI.53	1.74399		Dox 1G244	ROI.17.y	4326		Dox 1G244	ROI.17.y	3267.95		Dox 1G244	ROI.17.y	1.32377
								Dox 1G244	ROI.54	14749.1		Dox 1G244	ROI.54	12717.7		Dox 1G244	ROI.54	1.15972		Dox 1G244	ROI.18.y	3564.37		Dox 1G244	ROI.18.y	1639.21		Dox 1G244	ROI.18.y	2.17445
								Dox 1G244	ROI.55	2627.17		Dox 1G244	ROI.55	1305.43		Dox 1G244	ROI.55	2.01249		Dox 1G244	ROI.19.y	10565.2		Dox 1G244	ROI.19.y	5800.8		Dox 1G244	ROI.19.y	1.82133
								Dox 1G244	ROI.1.y	3838.2		Dox 1G244	ROI.1.y	2851.28		Dox 1G244	ROI.1.y	1.34613		Dox 1G244	ROI.20.y	11226.6		Dox 1G244	ROI.20.y	6222.51		Dox 1G244	ROI.20.y	1.8042
								Dox 1G244	ROI.2.y	6374.19		Dox 1G244	ROI.2.y	3504.7		Dox 1G244	ROI.2.y	1.81875		Dox 1G244	ROI.21.y	6935.26		Dox 1G244	ROI.21.y	2774.72		Dox 1G244	ROI.21.y	2.49945
								Dox 1G244	ROI.3.y	7038.03		Dox 1G244	ROI.3.y	3568.27		Dox 1G244	ROI.3.y	1.97239		Dox 1G244	ROI.22.y	5156.17		Dox 1G244	ROI.22.y	3857.91		Dox 1G244	ROI.22.y	1.33652
								Dox 1G244	ROI.4.y	13958.2		Dox 1G244	ROI.4.y	6424.42		Dox 1G244	ROI.4.y	2.17268		Dox 1G244	ROI.23.y	8376.43		Dox 1G244	ROI.23.y	3946.11		Dox 1G244	ROI.23.y	2.1227
								Dox 1G244	ROI.5.y	5655.81		Dox 1G244	ROI.5.y	5539.41		Dox 1G244	ROI.5.y	1.02101		Dox 1G244	ROI.24.y	4148.28		Dox 1G244	ROI.24.y	3317.2		Dox 1G244	ROI.24.y	1.25054
								Dox 1G244	ROI.6.y	4492.97		Dox 1G244	ROI.6.y	3803.34		Dox 1G244	ROI.6.y	1.18132		Dox 1G244	ROI.25.y	9977.22		Dox 1G244	ROI.25.y	3735.88		Dox 1G244	ROI.25.y	2.67064
								Dox 1G244	ROI.7.y	5106.88		Dox 1G244	ROI.7.y	3057.48		Dox 1G244	ROI.7.y	1.67029		Dox 1G244	ROI.26.y	12775.3		Dox 1G244	ROI.26.y	10045.6		Dox 1G244	ROI.26.y	1.27173
								Dox 1G244	ROI.8.y	6413.35		Dox 1G244	ROI.8.y	3697.57		Dox 1G244	ROI.8.y	1.73447		Dox 1G244	ROI.27.y	5772.09		Dox 1G244	ROI.27.y	5982.32		Dox 1G244	ROI.27.y	0.964858
								Dox 1G244	ROI.9.y	6581.94		Dox 1G244	ROI.9.y	2800.52		Dox 1G244	ROI.9.y	2.35026		Dox 1G244	ROI.28.y	6454.96		Dox 1G244	ROI.28.y	8569.98		Dox 1G244	ROI.28.y	0.753206
								Dox 1G244	ROI.10.y	7666.87		Dox 1G244	ROI.10.y	4518.72		Dox 1G244	ROI.10.y	1.69669		Dox 1G244	ROI.29.y	11060.5		Dox 1G244	ROI.29.y	6572.08		Dox 1G244	ROI.29.y	1.68295
								Dox 1G244	ROI.11.y	2321.54		Dox 1G244	ROI.11.y	1210.78		Dox 1G244	ROI.11.y	1.9174		Dox 1G244	ROI.30.y	4151.37		Dox 1G244	ROI.30.y	4251.28		Dox 1G244	ROI.30.y	0.976498
								Dox 1G244	ROI.12.y	12759		Dox 1G244	ROI.12.y	6021.61		Dox 1G244	ROI.12.y	2.11886		Dox 1G244	ROI.31.y	2694.96		Dox 1G244	ROI.31.y	1357.97		Dox 1G244	ROI.31.y	1.98455
								Dox 1G244	ROI.13.y	7689.73		Dox 1G244	ROI.13.y	5662.93		Dox 1G244	ROI.13.y	1.35791		Dox 1G244	ROI.32.y	4994.1		Dox 1G244	ROI.32.y	3882.39		Dox 1G244	ROI.32.y	1.28635
								Dox 1G244	ROI.14.y	6044.91		Dox 1G244	ROI.14.y	4045.57		Dox 1G244	ROI.14.y	1.4942		Dox 1G244	ROI.33.y	9239.14		Dox 1G244	ROI.33.y	5649.39		Dox 1G244	ROI.33.y	1.63542
								Dox 1G244	ROI.15.y	5248.83		Dox 1G244	ROI.15.y	3896.79		Dox 1G244	ROI.15.y	1.34696		Dox 1G244	ROI.34.y	7777.9		Dox 1G244	ROI.34.y	6575.78		Dox 1G244	ROI.34.y	1.18281
								Dox 1G244	ROI.16.y	17216.7		Dox 1G244	ROI.16.y	5404.89		Dox 1G244	ROI.16.y	3.18539		Dox 1G244	ROI.35.y	6175.47		Dox 1G244	ROI.35.y	3601.03		Dox 1G244	ROI.35.y	1.71492
								Dox 1G244	ROI.17.y	5553.81		Dox 1G244	ROI.17.y	4483.28		Dox 1G244	ROI.17.y	1.23878		Dox 1G244	ROI.36.y	7412.11		Dox 1G244	ROI.36.y	3628.62		Dox 1G244	ROI.36.y	2.04268
								Dox 1G244	ROI.18.y	7831.59		Dox 1G244	ROI.18.y	4009.52		Dox 1G244	ROI.18.y	1.95325		Dox 1G244	ROI.37.y	5247.09		Dox 1G244	ROI.37.y	4020.82		Dox 1G244	ROI.37.y	1.30498
								Dox 1G244	ROI.19.y	8957.48		Dox 1G244	ROI.19.y	6428.38		Dox 1G244	ROI.19.y	1.39343		Dox 1G244	ROI.38.y	6024.66		Dox 1G244	ROI.38.y	4392.7		Dox 1G244	ROI.38.y	1.37152
								Dox 1G244	ROI.20.y	5506.99		Dox 1G244	ROI.20.y	5329.58		Dox 1G244	ROI.20.y	1.03329		Dox 1G244	ROI.39.y	4475.05		Dox 1G244	ROI.39.y	2821.46		Dox 1G244	ROI.39.y	1.58608
								Dox 1G244	ROI.21.y	7025.17		Dox 1G244	ROI.21.y	6643.45		Dox 1G244	ROI.21.y	1.05746		Dox 1G244	ROI.40.y	11709.8		Dox 1G244	ROI.40.y	10677		Dox 1G244	ROI.40.y	1.09672
								Dox 1G244	ROI.22.y	10694.6		Dox 1G244	ROI.22.y	10907.8		Dox 1G244	ROI.22.y	0.980457		Dox 1G244	ROI.1	3619.18		Dox 1G244	ROI.1	2096.7		Dox 1G244	ROI.1	1.72613
								Dox 1G244	ROI.23.y	14414		Dox 1G244	ROI.23.y	12383.4		Dox 1G244	ROI.23.y	1.16398		Dox 1G244	ROI.2	2344.68		Dox 1G244	ROI.2	1135.5		Dox 1G244	ROI.2	2.06488
								Dox 1G244	ROI.24.y	5076.32		Dox 1G244	ROI.24.y	3290.02		Dox 1G244	ROI.24.y	1.54294		Dox 1G244	ROI.3	3330.19		Dox 1G244	ROI.3	1759.44		Dox 1G244	ROI.3	1.89275
								Dox 1G244	ROI.25.y	7847.92		Dox 1G244	ROI.25.y	4950.48		Dox 1G244	ROI.25.y	1.58529		Dox 1G244	ROI.4	5242.46		Dox 1G244	ROI.4	3069.47		Dox 1G244	ROI.4	1.70793
								Dox 1G244	ROI.26.y	4875.51		Dox 1G244	ROI.26.y	3478.23		Dox 1G244	ROI.26.y	1.40172		Dox 1G244	ROI.5	914.488		Dox 1G244	ROI.5	1163.32		Dox 1G244	ROI.5	0.786103
								Dox 1G244	ROI.27.y	9345.08		Dox 1G244	ROI.27.y	5741.19		Dox 1G244	ROI.27.y	1.62773		Dox 1G244	ROI.6	2444.2		Dox 1G244	ROI.6	1991.39		Dox 1G244	ROI.6	1.22739
								Dox 1G244	ROI.28.y	6392.89		Dox 1G244	ROI.28.y	3896.57		Dox 1G244	ROI.28.y	1.64064		Dox 1G244	ROI.7	3052.13		Dox 1G244	ROI.7	2852.54		Dox 1G244	ROI.7	1.06997
								Dox 1G244	ROI.29.y	4681.56		Dox 1G244	ROI.29.y	3150.61		Dox 1G244	ROI.29.y	1.48593		Dox 1G244	ROI.8	5616.16		Dox 1G244	ROI.8	3709.07		Dox 1G244	ROI.8	1.51417
								Dox 1G244	ROI.30.y	5549.82		Dox 1G244	ROI.30.y	3116.75		Dox 1G244	ROI.30.y	1.78064		Dox 1G244	ROI.9	7012.64		Dox 1G244	ROI.9	2862.74		Dox 1G244	ROI.9	2.44963
								Dox 1G244	ROI.31.y	6595.26		Dox 1G244	ROI.31.y	3268.65		Dox 1G244	ROI.31.y	2.01773		Dox 1G244	ROI.10	2449.49		Dox 1G244	ROI.10	942.781		Dox 1G244	ROI.10	2.59815
								Dox 1G244	ROI.32.y	6398.66		Dox 1G244	ROI.32.y	3830.6		Dox 1G244	ROI.32.y	1.67041		Dox 1G244	ROI.11	4110.74		Dox 1G244	ROI.11	2689.84		Dox 1G244	ROI.11	1.52825
								Dox 1G244	ROI.33.y	4977.14		Dox 1G244	ROI.33.y	3190.97		Dox 1G244	ROI.33.y	1.55976		Dox 1G244	ROI.12	12750.5		Dox 1G244	ROI.12	6622.23		Dox 1G244	ROI.12	1.9254
								Dox 1G244	ROI.34.y	2944.45		Dox 1G244	ROI.34.y	1606.08		Dox 1G244	ROI.34.y	1.83332		Dox 1G244	ROI.13	5625.41		Dox 1G244	ROI.13	3410.41		Dox 1G244	ROI.13	1.64948
								Dox 1G244	ROI.35.y	8502.36		Dox 1G244	ROI.35.y	7357.68		Dox 1G244	ROI.35.y	1.15558		Dox 1G244	ROI.14	11658.9		Dox 1G244	ROI.14	6906.17		Dox 1G244	ROI.14	1.68819
								Dox 1G244	ROI.36.y	12498.1		Dox 1G244	ROI.36.y	7643.6		Dox 1G244	ROI.36.y	1.63511		Dox 1G244	ROI.15	3101.84		Dox 1G244	ROI.15	1551.41		Dox 1G244	ROI.15	1.99937
								Dox 1G244	ROI.37.y	11784.8		Dox 1G244	ROI.37.y	7948.7		Dox 1G244	ROI.37.y	1.4826		Dox 1G244	ROI.16	9014.47		Dox 1G244	ROI.16	3427.84		Dox 1G244	ROI.16	2.62978
								Dox 1G244	ROI.38.y	9062.08		Dox 1G244	ROI.38.y	5427.47		Dox 1G244	ROI.38.y	1.66967		Dox 1G244	ROI.17	2809.34		Dox 1G244	ROI.17	2453.11		Dox 1G244	ROI.17	1.14522
								Dox 1G244	ROI.39.y	6985.46		Dox 1G244	ROI.39.y	3863.27		Dox 1G244	ROI.39.y	1.80817		Dox 1G244	ROI.18	2810.37		Dox 1G244	ROI.18	2015.72		Dox 1G244	ROI.18	1.39423
								Dox 1G244	ROI.40.y	6102.18		Dox 1G244	ROI.40.y	4128.3		Dox 1G244	ROI.40.y	1.47813		Dox 1G244	ROI.19	1832.98		Dox 1G244	ROI.19	806.107		Dox 1G244	ROI.19	2.27386
								Dox 1G244	ROI.41.y	4625.37		Dox 1G244	ROI.41.y	2278.35		Dox 1G244	ROI.41.y	2.03014		Dox 1G244	ROI.20	3751.9		Dox 1G244	ROI.20	2032.6		Dox 1G244	ROI.20	1.84586
								Dox 1G244	ROI.42.y	8744.56		Dox 1G244	ROI.42.y	6377.14		Dox 1G244	ROI.42.y	1.37124		Dox 1G244	ROI.21	5492.05		Dox 1G244	ROI.21	2886.71		Dox 1G244	ROI.21	1.90253
								Dox 1G244	ROI.43.y	14564.3		Dox 1G244	ROI.43.y	7853.85		Dox 1G244	ROI.43.y	1.85441		Dox 1G244	ROI.22	6926.63		Dox 1G244	ROI.22	4176.41		Dox 1G244	ROI.22	1.65851
								Dox 1G244	ROI.44.y	16403.1		Dox 1G244	ROI.44.y	17116.8		Dox 1G244	ROI.44.y	0.958306		Dox 1G244	ROI.23	6131.97		Dox 1G244	ROI.23	2757.14		Dox 1G244	ROI.23	2.22403
								Dox 1G244	ROI.45.y	11364.4		Dox 1G244	ROI.45.y	9233.76		Dox 1G244	ROI.45.y	1.23074		Dox 1G244	ROI.24	5417.61		Dox 1G244	ROI.24	3341.93		Dox 1G244	ROI.24	1.6211
								Dox 1G244	ROI.46.y	2598.44		Dox 1G244	ROI.46.y	1223.89		Dox 1G244	ROI.46.y	2.12309		Dox 1G244	ROI.25	7712.58		Dox 1G244	ROI.25	3506.96		Dox 1G244	ROI.25	2.19922
								Dox 1G244	ROI.47.y	7707.59		Dox 1G244	ROI.47.y	6101.34		Dox 1G244	ROI.47.y	1.26326		Dox 1G244	ROI.26	6412.72		Dox 1G244	ROI.26	5407.97		Dox 1G244	ROI.26	1.18579
								Dox 1G244	ROI.1	7383.83		Dox 1G244	ROI.1	2887.58		Dox 1G244	ROI.1	2.5571		Dox 1G244	ROI.27	5706.72		Dox 1G244	ROI.27	3533.25		Dox 1G244	ROI.27	1.61515
								Dox 1G244	ROI.2	9239.95		Dox 1G244	ROI.2	3432.42		Dox 1G244	ROI.2	2.69196		Dox 1G244	ROI.28	4810.52		Dox 1G244	ROI.28	2097.11		Dox 1G244	ROI.28	2.29389
								Dox 1G244	ROI.3	5103.98		Dox 1G244	ROI.3	3379.96		Dox 1G244	ROI.3	1.51007		Dox 1G244	ROI.29	7244.2		Dox 1G244	ROI.29	9201.1		Dox 1G244	ROI.29	0.787319
								Dox 1G244	ROI.4	5378.33		Dox 1G244	ROI.4	1161		Dox 1G244	ROI.4	4.63249		Dox 1G244	ROI.30	10546		Dox 1G244	ROI.30	3524.96		Dox 1G244	ROI.30	2.99181
								Dox 1G244	ROI.5	9775.76		Dox 1G244	ROI.5	4951.87		Dox 1G244	ROI.5	1.97416		Dox 1G244	ROI.31	7803.98		Dox 1G244	ROI.31	6231.6		Dox 1G244	ROI.31	1.25232
								Dox 1G244	ROI.6	10500.2		Dox 1G244	ROI.6	6654.24		Dox 1G244	ROI.6	1.57797		Dox 1G244	ROI.32	12992.3		Dox 1G244	ROI.32	12908.8		Dox 1G244	ROI.32	1.00647
								Dox 1G244	ROI.7	8366.17		Dox 1G244	ROI.7	5497.8		Dox 1G244	ROI.7	1.52173		Dox 1G244	ROI.33	11059		Dox 1G244	ROI.33	8333.23		Dox 1G244	ROI.33	1.3271
								Dox 1G244	ROI.8	9382.17		Dox 1G244	ROI.8	5958.71		Dox 1G244	ROI.8	1.57453		Dox 1G244	ROI.34	7404.21		Dox 1G244	ROI.34	5788.73		Dox 1G244	ROI.34	1.27907
								Dox 1G244	ROI.9	11377.3		Dox 1G244	ROI.9	8771.32		Dox 1G244	ROI.9	1.2971		Dox 1G244	ROI.35	5308.24		Dox 1G244	ROI.35	2914.81		Dox 1G244	ROI.35	1.82113
								Dox 1G244	ROI.10	6362.69		Dox 1G244	ROI.10	4308.36		Dox 1G244	ROI.10	1.47682		Dox 1G244	ROI.36	12303.9		Dox 1G244	ROI.36	5726.35		Dox 1G244	ROI.36	2.14865
								Dox 1G244	ROI.11	9436.37		Dox 1G244	ROI.11	4867.26		Dox 1G244	ROI.11	1.93874		Dox 1G244	ROI.37	7170.13		Dox 1G244	ROI.37	3731.11		Dox 1G244	ROI.37	1.92172
								Dox 1G244	ROI.12	4897.56		Dox 1G244	ROI.12	3350.66		Dox 1G244	ROI.12	1.46167		Dox MG132	ROI.1.x	4551.52		Dox MG132	ROI.1.x	2794.69		Dox MG132	ROI.1.x	1.62863
								Dox 1G244	ROI.13	7045.36		Dox 1G244	ROI.13	4205.25		Dox 1G244	ROI.13	1.67537		Dox MG132	ROI.2.x	6391.88		Dox MG132	ROI.2.x	5894.8		Dox MG132	ROI.2.x	1.08432
								Dox 1G244	ROI.14	6352.78		Dox 1G244	ROI.14	4367.24		Dox 1G244	ROI.14	1.45464		Dox MG132	ROI.3.x	4821.4		Dox MG132	ROI.3.x	2618.7		Dox MG132	ROI.3.x	1.84114
								Dox 1G244	ROI.15	6375.37		Dox 1G244	ROI.15	3273.69		Dox 1G244	ROI.15	1.94746		Dox MG132	ROI.4.x	9523.2		Dox MG132	ROI.4.x	5587.61		Dox MG132	ROI.4.x	1.70434
								Dox 1G244	ROI.16	6745.9		Dox 1G244	ROI.16	4315.32		Dox 1G244	ROI.16	1.56324		Dox MG132	ROI.5.x	5534.32		Dox MG132	ROI.5.x	2908.88		Dox MG132	ROI.5.x	1.90256
								Dox 1G244	ROI.17	9645.6		Dox 1G244	ROI.17	6633.19		Dox 1G244	ROI.17	1.45414		Dox MG132	ROI.6.x	2124.78		Dox MG132	ROI.6.x	1234.04		Dox MG132	ROI.6.x	1.72182
								Dox 1G244	ROI.18	9463.13		Dox 1G244	ROI.18	4580.09		Dox 1G244	ROI.18	2.06615		Dox MG132	ROI.7.x	4329.51		Dox MG132	ROI.7.x	4505.19		Dox MG132	ROI.7.x	0.961004
								Dox 1G244	ROI.19	9181.04		Dox 1G244	ROI.19	4538.25		Dox 1G244	ROI.19	2.02303		Dox MG132	ROI.8.x	3442.09		Dox MG132	ROI.8.x	3394.51		Dox MG132	ROI.8.x	1.01402
								Dox 1G244	ROI.20	5189.01		Dox 1G244	ROI.20	3727.05		Dox 1G244	ROI.20	1.39226		Dox MG132	ROI.9.x	5063.38		Dox MG132	ROI.9.x	2413.46		Dox MG132	ROI.9.x	2.09797
								Dox 1G244	ROI.21	4451.56		Dox 1G244	ROI.21	3146.17		Dox 1G244	ROI.21	1.41492		Dox MG132	ROI.10.x	7903.61		Dox MG132	ROI.10.x	6142.94		Dox MG132	ROI.10.x	1.28662
								Dox 1G244	ROI.22	9374.98		Dox 1G244	ROI.22	5168.19		Dox 1G244	ROI.22	1.81398		Dox MG132	ROI.11.x	1989.21		Dox MG132	ROI.11.x	1349.09		Dox MG132	ROI.11.x	1.47448
								Dox 1G244	ROI.23	5950.14		Dox 1G244	ROI.23	3223.58		Dox 1G244	ROI.23	1.84581		Dox MG132	ROI.12.x	2500.85		Dox MG132	ROI.12.x	1811.15		Dox MG132	ROI.12.x	1.38081
								Dox 1G244	ROI.24	14233.7		Dox 1G244	ROI.24	8644.98		Dox 1G244	ROI.24	1.64647		Dox MG132	ROI.13.x	2605.4		Dox MG132	ROI.13.x	1823.11		Dox MG132	ROI.13.x	1.42909
								Dox 1G244	ROI.25	3901.88		Dox 1G244	ROI.25	2303.37		Dox 1G244	ROI.25	1.69399		Dox MG132	ROI.14.x	9653.89		Dox MG132	ROI.14.x	12559.6		Dox MG132	ROI.14.x	0.768648
								Dox 1G244	ROI.26	2916.76		Dox 1G244	ROI.26	2005.54		Dox 1G244	ROI.26	1.45435		Dox MG132	ROI.15.x	3657.18		Dox MG132	ROI.15.x	4034.67		Dox MG132	ROI.15.x	0.906437
								Dox 1G244	ROI.27	4272.62		Dox 1G244	ROI.27	1505.2		Dox 1G244	ROI.27	2.83858		Dox MG132	ROI.16.x	7415.7		Dox MG132	ROI.16.x	6149.02		Dox MG132	ROI.16.x	1.206
								Dox 1G244	ROI.28	6959.12		Dox 1G244	ROI.28	3084.6		Dox 1G244	ROI.28	2.25608		Dox MG132	ROI.17.x	7842.36		Dox MG132	ROI.17.x	7302.11		Dox MG132	ROI.17.x	1.07399
								Dox 1G244	ROI.29	3389.46		Dox 1G244	ROI.29	1886.63		Dox 1G244	ROI.29	1.79657		Dox MG132	ROI.18.x	4065.19		Dox MG132	ROI.18.x	2102.09		Dox MG132	ROI.18.x	1.93388
								Dox 1G244	ROI.30	5746.12		Dox 1G244	ROI.30	3029.33		Dox 1G244	ROI.30	1.89683		Dox MG132	ROI.19.x	5819.43		Dox MG132	ROI.19.x	7339.43		Dox MG132	ROI.19.x	0.7929
								Dox 1G244	ROI.31	6115.46		Dox 1G244	ROI.31	4490.35		Dox 1G244	ROI.31	1.36191		Dox MG132	ROI.20.x	3385.68		Dox MG132	ROI.20.x	6856.15		Dox MG132	ROI.20.x	0.493817
								Dox 1G244	ROI.32	4737.88		Dox 1G244	ROI.32	2131.32		Dox 1G244	ROI.32	2.22298		Dox MG132	ROI.21.x	7868.55		Dox MG132	ROI.21.x	7165.91		Dox MG132	ROI.21.x	1.09805
								Dox 1G244	ROI.33	9019.54		Dox 1G244	ROI.33	5640.76		Dox 1G244	ROI.33	1.599		Dox MG132	ROI.22.x	8548.84		Dox MG132	ROI.22.x	12149.2		Dox MG132	ROI.22.x	0.703656
								Dox 1G244	ROI.34	4681.34		Dox 1G244	ROI.34	3024.12		Dox 1G244	ROI.34	1.548		Dox MG132	ROI.23.x	2575.09		Dox MG132	ROI.23.x	1878.01		Dox MG132	ROI.23.x	1.37118
								Dox 1G244	ROI.35	6549.64		Dox 1G244	ROI.35	3347.25		Dox 1G244	ROI.35	1.95672		Dox MG132	ROI.24.x	5571.5		Dox MG132	ROI.24.x	4078.22		Dox MG132	ROI.24.x	1.36616
								Dox 1G244	ROI.36	10800.5		Dox 1G244	ROI.36	7320.11		Dox 1G244	ROI.36	1.47545		Dox MG132	ROI.25.x	6640.59		Dox MG132	ROI.25.x	5164.35		Dox MG132	ROI.25.x	1.28585
								Dox 1G244	ROI.37	4830.43		Dox 1G244	ROI.37	2719.01		Dox 1G244	ROI.37	1.77654		Dox MG132	ROI.26.x	5040.19		Dox MG132	ROI.26.x	4029.09		Dox MG132	ROI.26.x	1.25095
								Dox 1G244	ROI.38	3900.91		Dox 1G244	ROI.38	2174.39		Dox 1G244	ROI.38	1.79403		Dox MG132	ROI.27.x	6207.12		Dox MG132	ROI.27.x	3936.23		Dox MG132	ROI.27.x	1.57692
								Dox 1G244	ROI.39	9815.75		Dox 1G244	ROI.39	8626.25		Dox 1G244	ROI.39	1.13789		Dox MG132	ROI.28.x	5162.16		Dox MG132	ROI.28.x	2858.76		Dox MG132	ROI.28.x	1.80574
								Dox 1G244	ROI.40	7319.75		Dox 1G244	ROI.40	5263.6		Dox 1G244	ROI.40	1.39064		Dox MG132	ROI.29.x	5868.3		Dox MG132	ROI.29.x	4145.96		Dox MG132	ROI.29.x	1.41542
								Dox 1G244	ROI.41	4693.33		Dox 1G244	ROI.41	3689.55		Dox 1G244	ROI.41	1.27206		Dox MG132	ROI.30.x	3743.33		Dox MG132	ROI.30.x	2801.86		Dox MG132	ROI.30.x	1.33602
								Dox 1G244	ROI.42	3680.32		Dox 1G244	ROI.42	2145.57		Dox 1G244	ROI.42	1.71531		Dox MG132	ROI.31.x	6955.57		Dox MG132	ROI.31.x	5611.55		Dox MG132	ROI.31.x	1.23951
								Dox 1G244	ROI.43	5047.42		Dox 1G244	ROI.43	2668.07		Dox 1G244	ROI.43	1.89179		Dox MG132	ROI.32.x	7131.64		Dox MG132	ROI.32.x	6299.99		Dox MG132	ROI.32.x	1.13201
								Dox 1G244	ROI.44	6768.16		Dox 1G244	ROI.44	3970.49		Dox 1G244	ROI.44	1.70461		Dox MG132	ROI.33.x	3591.85		Dox MG132	ROI.33.x	2915.34		Dox MG132	ROI.33.x	1.23205
								Dox MG132	ROI.1.x	5988.77		Dox MG132	ROI.1.x	5025.1		Dox MG132	ROI.1.x	1.19177		Dox MG132	ROI.34.x	3827.67		Dox MG132	ROI.34.x	1944.45		Dox MG132	ROI.34.x	1.96851
								Dox MG132	ROI.2.x	6881.44		Dox MG132	ROI.2.x	5959.09		Dox MG132	ROI.2.x	1.15478		Dox MG132	ROI.35.x	4934.96		Dox MG132	ROI.35.x	3722.02		Dox MG132	ROI.35.x	1.32588
								Dox MG132	ROI.3.x	4022.31		Dox MG132	ROI.3.x	3109.04		Dox MG132	ROI.3.x	1.29375		Dox MG132	ROI.36.x	4878.12		Dox MG132	ROI.36.x	3914.22		Dox MG132	ROI.36.x	1.24626
								Dox MG132	ROI.4.x	2352.12		Dox MG132	ROI.4.x	1753.48		Dox MG132	ROI.4.x	1.34141		Dox MG132	ROI.37.x	3634		Dox MG132	ROI.37.x	2387.47		Dox MG132	ROI.37.x	1.52211
								Dox MG132	ROI.5.x	3470.56		Dox MG132	ROI.5.x	2674.65		Dox MG132	ROI.5.x	1.29758		Dox MG132	ROI.38.x	3773.01		Dox MG132	ROI.38.x	3385.93		Dox MG132	ROI.38.x	1.11432
								Dox MG132	ROI.6.x	6067.52		Dox MG132	ROI.6.x	4701.66		Dox MG132	ROI.6.x	1.29051		Dox MG132	ROI.39.x	11161.5		Dox MG132	ROI.39.x	11879.7		Dox MG132	ROI.39.x	0.939544
								Dox MG132	ROI.7.x	8252.04		Dox MG132	ROI.7.x	6759.51		Dox MG132	ROI.7.x	1.22081		Dox MG132	ROI.40.x	5635.81		Dox MG132	ROI.40.x	7512.3		Dox MG132	ROI.40.x	0.750211
								Dox MG132	ROI.8.x	1846		Dox MG132	ROI.8.x	1074.62		Dox MG132	ROI.8.x	1.71781		Dox MG132	ROI.41.x	2772.91		Dox MG132	ROI.41.x	3655.07		Dox MG132	ROI.41.x	0.758649
								Dox MG132	ROI.9.x	6950.2		Dox MG132	ROI.9.x	6707.54		Dox MG132	ROI.9.x	1.03618		Dox MG132	ROI.42.x	4634.19		Dox MG132	ROI.42.x	3301.14		Dox MG132	ROI.42.x	1.40381
								Dox MG132	ROI.10.x	6492.23		Dox MG132	ROI.10.x	7148.12		Dox MG132	ROI.10.x	0.908243		Dox MG132	ROI.43.x	6534.75		Dox MG132	ROI.43.x	4174.55		Dox MG132	ROI.43.x	1.56538
								Dox MG132	ROI.11.x	4092.14		Dox MG132	ROI.11.x	3815.97		Dox MG132	ROI.11.x	1.07237		Dox MG132	ROI.44.x	4240.79		Dox MG132	ROI.44.x	3711.93		Dox MG132	ROI.44.x	1.14248
								Dox MG132	ROI.12.x	2670.41		Dox MG132	ROI.12.x	2395.78		Dox MG132	ROI.12.x	1.11463		Dox MG132	ROI.45.x	5099.62		Dox MG132	ROI.45.x	2801.67		Dox MG132	ROI.45.x	1.82021
								Dox MG132	ROI.13.x	3202.48		Dox MG132	ROI.13.x	2969.79		Dox MG132	ROI.13.x	1.07835		Dox MG132	ROI.46.x	4526.25		Dox MG132	ROI.46.x	3515.21		Dox MG132	ROI.46.x	1.28762
								Dox MG132	ROI.14.x	4365.25		Dox MG132	ROI.14.x	3995.52		Dox MG132	ROI.14.x	1.09253		Dox MG132	ROI.1.y	4651.11		Dox MG132	ROI.1.y	3995.67		Dox MG132	ROI.1.y	1.16404
								Dox MG132	ROI.15.x	4841.88		Dox MG132	ROI.15.x	4696.15		Dox MG132	ROI.15.x	1.03103		Dox MG132	ROI.2.y	4589.17		Dox MG132	ROI.2.y	2833		Dox MG132	ROI.2.y	1.6199
								Dox MG132	ROI.16.x	4406.9		Dox MG132	ROI.16.x	3990.83		Dox MG132	ROI.16.x	1.10426		Dox MG132	ROI.3.y	2545.66		Dox MG132	ROI.3.y	1428.29		Dox MG132	ROI.3.y	1.78232
								Dox MG132	ROI.17.x	7866.41		Dox MG132	ROI.17.x	7395.52		Dox MG132	ROI.17.x	1.06367		Dox MG132	ROI.4.y	5706.7		Dox MG132	ROI.4.y	4916.23		Dox MG132	ROI.4.y	1.16079
								Dox MG132	ROI.18.x	2271.88		Dox MG132	ROI.18.x	1467.95		Dox MG132	ROI.18.x	1.54766		Dox MG132	ROI.5.y	7923.17		Dox MG132	ROI.5.y	6784.48		Dox MG132	ROI.5.y	1.16784
								Dox MG132	ROI.19.x	2654.89		Dox MG132	ROI.19.x	2225.46		Dox MG132	ROI.19.x	1.19296		Dox MG132	ROI.6.y	4898.51		Dox MG132	ROI.6.y	3254.94		Dox MG132	ROI.6.y	1.50495
								Dox MG132	ROI.20.x	3419.75		Dox MG132	ROI.20.x	2587.9		Dox MG132	ROI.20.x	1.32144		Dox MG132	ROI.7.y	9801.06		Dox MG132	ROI.7.y	4572.05		Dox MG132	ROI.7.y	2.14369
								Dox MG132	ROI.21.x	2198.52		Dox MG132	ROI.21.x	1868.8		Dox MG132	ROI.21.x	1.17644		Dox MG132	ROI.8.y	6547.12		Dox MG132	ROI.8.y	5066.66		Dox MG132	ROI.8.y	1.2922
								Dox MG132	ROI.22.x	7363.08		Dox MG132	ROI.22.x	4938.24		Dox MG132	ROI.22.x	1.49103		Dox MG132	ROI.9.y	10750.3		Dox MG132	ROI.9.y	7213.85		Dox MG132	ROI.9.y	1.49023
								Dox MG132	ROI.23.x	6894.58		Dox MG132	ROI.23.x	4413.2		Dox MG132	ROI.23.x	1.56226		Dox MG132	ROI.10.y	6029.38		Dox MG132	ROI.10.y	4737.83		Dox MG132	ROI.10.y	1.2726
								Dox MG132	ROI.24.x	6462.48		Dox MG132	ROI.24.x	4844.64		Dox MG132	ROI.24.x	1.33394		Dox MG132	ROI.11.y	6957.6		Dox MG132	ROI.11.y	4558.46		Dox MG132	ROI.11.y	1.52631
								Dox MG132	ROI.25.x	3517.28		Dox MG132	ROI.25.x	2459.21		Dox MG132	ROI.25.x	1.43025		Dox MG132	ROI.12.y	2944.21		Dox MG132	ROI.12.y	2852.46		Dox MG132	ROI.12.y	1.03216
								Dox MG132	ROI.26.x	2291.92		Dox MG132	ROI.26.x	1226.11		Dox MG132	ROI.26.x	1.86926		Dox MG132	ROI.13.y	2692.18		Dox MG132	ROI.13.y	1639.38		Dox MG132	ROI.13.y	1.64219
								Dox MG132	ROI.27.x	5880.76		Dox MG132	ROI.27.x	4826.65		Dox MG132	ROI.27.x	1.21839		Dox MG132	ROI.14.y	9129.22		Dox MG132	ROI.14.y	5503.72		Dox MG132	ROI.14.y	1.65874
								Dox MG132	ROI.28.x	6620.94		Dox MG132	ROI.28.x	3932.09		Dox MG132	ROI.28.x	1.68382		Dox MG132	ROI.15.y	3761.6		Dox MG132	ROI.15.y	2519.16		Dox MG132	ROI.15.y	1.49319
								Dox MG132	ROI.29.x	5991.2		Dox MG132	ROI.29.x	4129.78		Dox MG132	ROI.29.x	1.45073		Dox MG132	ROI.16.y	2495.85		Dox MG132	ROI.16.y	1609.85		Dox MG132	ROI.16.y	1.55036
								Dox MG132	ROI.30.x	1612.56		Dox MG132	ROI.30.x	749.936		Dox MG132	ROI.30.x	2.15026		Dox MG132	ROI.17.y	4298.02		Dox MG132	ROI.17.y	6510.29		Dox MG132	ROI.17.y	0.660188
								Dox MG132	ROI.31.x	2365.23		Dox MG132	ROI.31.x	1044.77		Dox MG132	ROI.31.x	2.26389		Dox MG132	ROI.18.y	6050.81		Dox MG132	ROI.18.y	3913.91		Dox MG132	ROI.18.y	1.54598
								Dox MG132	ROI.32.x	2870.75		Dox MG132	ROI.32.x	2465.94		Dox MG132	ROI.32.x	1.16416		Dox MG132	ROI.19.y	4823.4		Dox MG132	ROI.19.y	3563.69		Dox MG132	ROI.19.y	1.35349
								Dox MG132	ROI.33.x	3469.67		Dox MG132	ROI.33.x	2623.48		Dox MG132	ROI.33.x	1.32255		Dox MG132	ROI.20.y	7873.87		Dox MG132	ROI.20.y	7049.82		Dox MG132	ROI.20.y	1.11689
								Dox MG132	ROI.34.x	3255.86		Dox MG132	ROI.34.x	2577.7		Dox MG132	ROI.34.x	1.26309		Dox MG132	ROI.21.y	6420.37		Dox MG132	ROI.21.y	5025.56		Dox MG132	ROI.21.y	1.27754
								Dox MG132	ROI.35.x	4673.23		Dox MG132	ROI.35.x	3367.74		Dox MG132	ROI.35.x	1.38765		Dox MG132	ROI.22.y	5262.28		Dox MG132	ROI.22.y	3738.11		Dox MG132	ROI.22.y	1.40774
								Dox MG132	ROI.36.x	4532.48		Dox MG132	ROI.36.x	3388.17		Dox MG132	ROI.36.x	1.33774		Dox MG132	ROI.23.y	5455.22		Dox MG132	ROI.23.y	4059.44		Dox MG132	ROI.23.y	1.34384
								Dox MG132	ROI.37.x	2783.77		Dox MG132	ROI.37.x	1619.24		Dox MG132	ROI.37.x	1.71918		Dox MG132	ROI.24.y	9187.9		Dox MG132	ROI.24.y	7581.33		Dox MG132	ROI.24.y	1.21191
								Dox MG132	ROI.38.x	7104.21		Dox MG132	ROI.38.x	4996.07		Dox MG132	ROI.38.x	1.42196		Dox MG132	ROI.25.y	5645.95		Dox MG132	ROI.25.y	5224.57		Dox MG132	ROI.25.y	1.08065
								Dox MG132	ROI.39.x	9070.07		Dox MG132	ROI.39.x	5544.13		Dox MG132	ROI.39.x	1.63598		Dox MG132	ROI.26.y	3136.92		Dox MG132	ROI.26.y	2377.74		Dox MG132	ROI.26.y	1.31929
								Dox MG132	ROI.40.x	3000.21		Dox MG132	ROI.40.x	1787.08		Dox MG132	ROI.40.x	1.67884		Dox MG132	ROI.27.y	8686.58		Dox MG132	ROI.27.y	9523.58		Dox MG132	ROI.27.y	0.912113
								Dox MG132	ROI.41.x	3309.7		Dox MG132	ROI.41.x	2583.06		Dox MG132	ROI.41.x	1.28131		Dox MG132	ROI.28.y	4167.99		Dox MG132	ROI.28.y	3278.76		Dox MG132	ROI.28.y	1.27121
								Dox MG132	ROI.42	5658.83		Dox MG132	ROI.42	4930.56		Dox MG132	ROI.42	1.1477		Dox MG132	ROI.29.y	3740.81		Dox MG132	ROI.29.y	3039.86		Dox MG132	ROI.29.y	1.23059
								Dox MG132	ROI.43	5022.34		Dox MG132	ROI.43	4419.55		Dox MG132	ROI.43	1.13639		Dox MG132	ROI.30.y	4715.07		Dox MG132	ROI.30.y	5045.62		Dox MG132	ROI.30.y	0.934487
								Dox MG132	ROI.44	4238.22		Dox MG132	ROI.44	4981.49		Dox MG132	ROI.44	0.850793		Dox MG132	ROI.31.y	8441.77		Dox MG132	ROI.31.y	9732.18		Dox MG132	ROI.31.y	0.867408
								Dox MG132	ROI.45	8842.84		Dox MG132	ROI.45	8042.44		Dox MG132	ROI.45	1.09952		Dox MG132	ROI.32.y	4088.09		Dox MG132	ROI.32.y	3016.94		Dox MG132	ROI.32.y	1.35504
								Dox MG132	ROI.46	7807.57		Dox MG132	ROI.46	5925.46		Dox MG132	ROI.46	1.31763		Dox MG132	ROI.33.y	3494.41		Dox MG132	ROI.33.y	4547.65		Dox MG132	ROI.33.y	0.7684
								Dox MG132	ROI.47	5402.41		Dox MG132	ROI.47	5009.12		Dox MG132	ROI.47	1.07852		Dox MG132	ROI.34.y	6079.99		Dox MG132	ROI.34.y	7895.44		Dox MG132	ROI.34.y	0.770063
								Dox MG132	ROI.48	8382.14		Dox MG132	ROI.48	6361.28		Dox MG132	ROI.48	1.31768		Dox MG132	ROI.35.y	4754.04		Dox MG132	ROI.35.y	4456.39		Dox MG132	ROI.35.y	1.06679
								Dox MG132	ROI.49	3939.32		Dox MG132	ROI.49	3604.83		Dox MG132	ROI.49	1.09279		Dox MG132	ROI.36.y	6308.92		Dox MG132	ROI.36.y	6011.91		Dox MG132	ROI.36.y	1.0494
								Dox MG132	ROI.50	2745.08		Dox MG132	ROI.50	1196.72		Dox MG132	ROI.50	2.29384		Dox MG132	ROI.37.y	2260.47		Dox MG132	ROI.37.y	3919.26		Dox MG132	ROI.37.y	0.576759
								Dox MG132	ROI.1.y	4973.98		Dox MG132	ROI.1.y	3884.17		Dox MG132	ROI.1.y	1.28058		Dox MG132	ROI.38.y	4409.72		Dox MG132	ROI.38.y	4909.61		Dox MG132	ROI.38.y	0.898182
								Dox MG132	ROI.2.y	7710.82		Dox MG132	ROI.2.y	6124.22		Dox MG132	ROI.2.y	1.25907		Dox MG132	ROI.39.y	3814.86		Dox MG132	ROI.39.y	6672.72		Dox MG132	ROI.39.y	0.57171
								Dox MG132	ROI.3.y	4671.74		Dox MG132	ROI.3.y	4117.6		Dox MG132	ROI.3.y	1.13458		Dox MG132	ROI.1	2726.91		Dox MG132	ROI.1	1328.89		Dox MG132	ROI.1	2.05203
								Dox MG132	ROI.4.y	7641.6		Dox MG132	ROI.4.y	4454.86		Dox MG132	ROI.4.y	1.71534		Dox MG132	ROI.2	3514.8		Dox MG132	ROI.2	2114.98		Dox MG132	ROI.2	1.66186
								Dox MG132	ROI.5.y	5437.24		Dox MG132	ROI.5.y	5531.6		Dox MG132	ROI.5.y	0.982942		Dox MG132	ROI.3	3606.16		Dox MG132	ROI.3	3295.18		Dox MG132	ROI.3	1.09438
								Dox MG132	ROI.6.y	3543.27		Dox MG132	ROI.6.y	3180.45		Dox MG132	ROI.6.y	1.11408		Dox MG132	ROI.4	2678.86		Dox MG132	ROI.4	2780.02		Dox MG132	ROI.4	0.963613
								Dox MG132	ROI.7.y	2878.5		Dox MG132	ROI.7.y	2694.79		Dox MG132	ROI.7.y	1.06817		Dox MG132	ROI.5	3818.58		Dox MG132	ROI.5	2436.25		Dox MG132	ROI.5	1.5674
								Dox MG132	ROI.8.y	4970.77		Dox MG132	ROI.8.y	3940.61		Dox MG132	ROI.8.y	1.26142		Dox MG132	ROI.6	9895.18		Dox MG132	ROI.6	8040.48		Dox MG132	ROI.6	1.23067
								Dox MG132	ROI.9.y	8305.71		Dox MG132	ROI.9.y	4355.29		Dox MG132	ROI.9.y	1.90704		Dox MG132	ROI.7	7864.73		Dox MG132	ROI.7	3747.25		Dox MG132	ROI.7	2.0988
								Dox MG132	ROI.10.y	2707.34		Dox MG132	ROI.10.y	1836.02		Dox MG132	ROI.10.y	1.47457		Dox MG132	ROI.8	12407		Dox MG132	ROI.8	6479.16		Dox MG132	ROI.8	1.9149
								Dox MG132	ROI.11.y	4265.73		Dox MG132	ROI.11.y	2567.82		Dox MG132	ROI.11.y	1.66123		Dox MG132	ROI.9	3833.82		Dox MG132	ROI.9	2753.66		Dox MG132	ROI.9	1.39227
								Dox MG132	ROI.12.y	5144.45		Dox MG132	ROI.12.y	4270.44		Dox MG132	ROI.12.y	1.20467		Dox MG132	ROI.10	7419.04		Dox MG132	ROI.10	4042.03		Dox MG132	ROI.10	1.83548
								Dox MG132	ROI.13.y	11735.5		Dox MG132	ROI.13.y	6887.49		Dox MG132	ROI.13.y	1.70389		Dox MG132	ROI.11	5897.84		Dox MG132	ROI.11	2828.94		Dox MG132	ROI.11	2.08483
								Dox MG132	ROI.14.y	6612.48		Dox MG132	ROI.14.y	6646		Dox MG132	ROI.14.y	0.994957		Dox MG132	ROI.12	7395.69		Dox MG132	ROI.12	6711.52		Dox MG132	ROI.12	1.10194
								Dox MG132	ROI.15.y	5847.82		Dox MG132	ROI.15.y	5374.05		Dox MG132	ROI.15.y	1.08816		Dox MG132	ROI.13	4327.63		Dox MG132	ROI.13	3067.32		Dox MG132	ROI.13	1.41088
								Dox MG132	ROI.16.y	9697.94		Dox MG132	ROI.16.y	6102.47		Dox MG132	ROI.16.y	1.58918		Dox MG132	ROI.14	9483.59		Dox MG132	ROI.14	9850.75		Dox MG132	ROI.14	0.962728
								Dox MG132	ROI.17.y	8422.72		Dox MG132	ROI.17.y	5149.7		Dox MG132	ROI.17.y	1.63557		Dox MG132	ROI.15	4507.87		Dox MG132	ROI.15	4949.21		Dox MG132	ROI.15	0.910828
								Dox MG132	ROI.18.y	5536.76		Dox MG132	ROI.18.y	4926.98		Dox MG132	ROI.18.y	1.12376		Dox MG132	ROI.16	7277.76		Dox MG132	ROI.16	4186.57		Dox MG132	ROI.16	1.73836
								Dox MG132	ROI.19.y	10686.3		Dox MG132	ROI.19.y	6468.82		Dox MG132	ROI.19.y	1.65197		Dox MG132	ROI.17	5132.02		Dox MG132	ROI.17	3967.42		Dox MG132	ROI.17	1.29354
								Dox MG132	ROI.20.y	7160.88		Dox MG132	ROI.20.y	3962.5		Dox MG132	ROI.20.y	1.80716		Dox MG132	ROI.18	6265.19		Dox MG132	ROI.18	4587.15		Dox MG132	ROI.18	1.36581
								Dox MG132	ROI.21.y	7138.1		Dox MG132	ROI.21.y	6073.87		Dox MG132	ROI.21.y	1.17521		Dox MG132	ROI.19	4100.46		Dox MG132	ROI.19	1794.63		Dox MG132	ROI.19	2.28485
								Dox MG132	ROI.22.y	3694.14		Dox MG132	ROI.22.y	2990.78		Dox MG132	ROI.22.y	1.23518		Dox MG132	ROI.20	5023.16		Dox MG132	ROI.20	3439.43		Dox MG132	ROI.20	1.46046
								Dox MG132	ROI.23.y	2375.59		Dox MG132	ROI.23.y	3057.43		Dox MG132	ROI.23.y	0.77699		Dox MG132	ROI.21	3762.91		Dox MG132	ROI.21	2291.69		Dox MG132	ROI.21	1.64198
								Dox MG132	ROI.24.y	2961.64		Dox MG132	ROI.24.y	2889.62		Dox MG132	ROI.24.y	1.02492		Dox MG132	ROI.22	11051.7		Dox MG132	ROI.22	4996.91		Dox MG132	ROI.22	2.2117
								Dox MG132	ROI.25.y	2866.48		Dox MG132	ROI.25.y	2560.38		Dox MG132	ROI.25.y	1.11955		Dox MG132	ROI.23	3990.72		Dox MG132	ROI.23	2882.58		Dox MG132	ROI.23	1.38443
								Dox MG132	ROI.26.y	8990.86		Dox MG132	ROI.26.y	6732.73		Dox MG132	ROI.26.y	1.3354		Dox MG132	ROI.24	17045.6		Dox MG132	ROI.24	15362.6		Dox MG132	ROI.24	1.10956
								Dox MG132	ROI.27.y	5214.5		Dox MG132	ROI.27.y	4794.72		Dox MG132	ROI.27.y	1.08755		Dox MG132	ROI.25	6888.58		Dox MG132	ROI.25	4673.19		Dox MG132	ROI.25	1.47406
								Dox MG132	ROI.28.y	3350.97		Dox MG132	ROI.28.y	2770.64		Dox MG132	ROI.28.y	1.20946		Dox MG132	ROI.26	4284.37		Dox MG132	ROI.26	3043.34		Dox MG132	ROI.26	1.40778
								Dox MG132	ROI.29.y	2732.5		Dox MG132	ROI.29.y	2927.36		Dox MG132	ROI.29.y	0.933434		Dox MG132	ROI.27	2946.95		Dox MG132	ROI.27	2639.92		Dox MG132	ROI.27	1.1163
								Dox MG132	ROI.30.y	5953		Dox MG132	ROI.30.y	4270.65		Dox MG132	ROI.30.y	1.39393		Dox MG132	ROI.28	5828.09		Dox MG132	ROI.28	5306.13		Dox MG132	ROI.28	1.09837
								Dox MG132	ROI.31.y	6836.78		Dox MG132	ROI.31.y	5322.32		Dox MG132	ROI.31.y	1.28455		Dox MG132	ROI.29	5225		Dox MG132	ROI.29	5242.12		Dox MG132	ROI.29	0.996735
								Dox MG132	ROI.32.y	11629.6		Dox MG132	ROI.32.y	11911.3		Dox MG132	ROI.32.y	0.976351		Dox MG132	ROI.30	9232.51		Dox MG132	ROI.30	6829.98		Dox MG132	ROI.30	1.35176
								Dox MG132	ROI.33.y	6132.78		Dox MG132	ROI.33.y	5883.95		Dox MG132	ROI.33.y	1.04229		Dox MG132	ROI.31	3947.62		Dox MG132	ROI.31	3158.98		Dox MG132	ROI.31	1.24965
								Dox MG132	ROI.34.y	2703.06		Dox MG132	ROI.34.y	3706.66		Dox MG132	ROI.34.y	0.729243		Dox MG132	ROI.32	4863.26		Dox MG132	ROI.32	5218.68		Dox MG132	ROI.32	0.931895
								Dox MG132	ROI.35.y	6297.31		Dox MG132	ROI.35.y	6794.74		Dox MG132	ROI.35.y	0.926791		Dox MG132	ROI.33	4370.12		Dox MG132	ROI.33	1954.15		Dox MG132	ROI.33	2.23633
								Dox MG132	ROI.36.y	8170.77		Dox MG132	ROI.36.y	7696.16		Dox MG132	ROI.36.y	1.06167		Dox MG132	ROI.34	3779.94		Dox MG132	ROI.34	4700.51		Dox MG132	ROI.34	0.804155
								Dox MG132	ROI.37.y	5673.36		Dox MG132	ROI.37.y	3829.69		Dox MG132	ROI.37.y	1.48141		Dox MG132	ROI.35	4394.97		Dox MG132	ROI.35	2586.19		Dox MG132	ROI.35	1.6994
								Dox MG132	ROI.38.y	8307.74		Dox MG132	ROI.38.y	5988.26		Dox MG132	ROI.38.y	1.38734		Dox MG132	ROI.36	3605.19		Dox MG132	ROI.36	2444.45		Dox MG132	ROI.36	1.47484
								Dox MG132	ROI.1	5456.12		Dox MG132	ROI.1	2681.03		Dox MG132	ROI.1	2.03508		Dox MG132	ROI.37	3302.68		Dox MG132	ROI.37	2259.35		Dox MG132	ROI.37	1.46179
								Dox MG132	ROI.2	8163.9		Dox MG132	ROI.2	5604.61		Dox MG132	ROI.2	1.45664		Dox MG132	ROI.38	2779.38		Dox MG132	ROI.38	2320.74		Dox MG132	ROI.38	1.19763
								Dox MG132	ROI.3	4550.98		Dox MG132	ROI.3	2891.9		Dox MG132	ROI.3	1.5737		Dox MG132	ROI.39	2948.64		Dox MG132	ROI.39	2373.38		Dox MG132	ROI.39	1.24238
								Dox MG132	ROI.4	2823.93		Dox MG132	ROI.4	1182.82		Dox MG132	ROI.4	2.38746		Dox MG132	ROI.40.y	6401.8		Dox MG132	ROI.40.y	11476.8		Dox MG132	ROI.40.y	0.557803
								Dox MG132	ROI.5	2717.36		Dox MG132	ROI.5	1827.28		Dox MG132	ROI.5	1.48711		Dox MG132	ROI.41.y	6839.54		Dox MG132	ROI.41.y	4693.14		Dox MG132	ROI.41.y	1.45735
								Dox MG132	ROI.6	2931.15		Dox MG132	ROI.6	1838.5		Dox MG132	ROI.6	1.59432		Dox MG132	ROI.42.y	6845.45		Dox MG132	ROI.42.y	3728.53		Dox MG132	ROI.42.y	1.83596
								Dox MG132	ROI.7	4721.01		Dox MG132	ROI.7	2916.9		Dox MG132	ROI.7	1.6185		Dox MG132	ROI.43.y	12100.3		Dox MG132	ROI.43.y	10423.8		Dox MG132	ROI.43.y	1.16084
								Dox MG132	ROI.8	3617.01		Dox MG132	ROI.8	2933.96		Dox MG132	ROI.8	1.23281		Dox MG132	ROI.44.y	6756.04		Dox MG132	ROI.44.y	5276.71		Dox MG132	ROI.44.y	1.28035
								Dox MG132	ROI.9	5321.52		Dox MG132	ROI.9	3339.08		Dox MG132	ROI.9	1.59371		Dox MG132	ROI.45.y	5900.09		Dox MG132	ROI.45.y	4240.27		Dox MG132	ROI.45.y	1.39144
								Dox MG132	ROI.10	12361.5		Dox MG132	ROI.10	6870.65		Dox MG132	ROI.10	1.79918		Dox MG132	ROI.46.y	4746.3		Dox MG132	ROI.46.y	7301.12		Dox MG132	ROI.46.y	0.650078
								Dox MG132	ROI.11	4650.48		Dox MG132	ROI.11	4275.53		Dox MG132	ROI.11	1.0877		Dox MG132	ROI.47	5135.83		Dox MG132	ROI.47	7264.77		Dox MG132	ROI.47	0.70695
								Dox MG132	ROI.12	7545.18		Dox MG132	ROI.12	4612.22		Dox MG132	ROI.12	1.63591		Dox MG132	ROI.48	6322.5		Dox MG132	ROI.48	6706.03		Dox MG132	ROI.48	0.942807
								Dox MG132	ROI.13	2845.58		Dox MG132	ROI.13	1772		Dox MG132	ROI.13	1.60586		Dox MG132	ROI.49	7418.94		Dox MG132	ROI.49	5833.51		Dox MG132	ROI.49	1.27178
								Dox MG132	ROI.14	4880.9		Dox MG132	ROI.14	2811.43		Dox MG132	ROI.14	1.73609		Dox MG132	ROI.50	8026.51		Dox MG132	ROI.50	6444.77		Dox MG132	ROI.50	1.24543
								Dox MG132	ROI.15	3449.35		Dox MG132	ROI.15	2303.5		Dox MG132	ROI.15	1.49744
								Dox MG132	ROI.16	4505.37		Dox MG132	ROI.16	3204.21		Dox MG132	ROI.16	1.40608
								Dox MG132	ROI.17	6981.31		Dox MG132	ROI.17	3907.96		Dox MG132	ROI.17	1.78643
								Dox MG132	ROI.18	2851.86		Dox MG132	ROI.18	2691.98		Dox MG132	ROI.18	1.05939
								Dox MG132	ROI.19	5101.97		Dox MG132	ROI.19	4328.6		Dox MG132	ROI.19	1.17867
								Dox MG132	ROI.20	13504.3		Dox MG132	ROI.20	9972.25		Dox MG132	ROI.20	1.35419
								Dox MG132	ROI.21	9489.19		Dox MG132	ROI.21	7163.54		Dox MG132	ROI.21	1.32465
								Dox MG132	ROI.22	4378.93		Dox MG132	ROI.22	2699.88		Dox MG132	ROI.22	1.6219
								Dox MG132	ROI.23	10886.4		Dox MG132	ROI.23	9733.04		Dox MG132	ROI.23	1.1185
								Dox MG132	ROI.24	2975.33		Dox MG132	ROI.24	3272.95		Dox MG132	ROI.24	0.909069
								Dox MG132	ROI.25	5887.87		Dox MG132	ROI.25	5131.94		Dox MG132	ROI.25	1.1473
								Dox MG132	ROI.26	6065.34		Dox MG132	ROI.26	5143.31		Dox MG132	ROI.26	1.17927
								Dox MG132	ROI.27	8214.35		Dox MG132	ROI.27	5664.61		Dox MG132	ROI.27	1.45012
								Dox MG132	ROI.28	3081.74		Dox MG132	ROI.28	2161.58		Dox MG132	ROI.28	1.42569
								Dox MG132	ROI.29	5775.25		Dox MG132	ROI.29	4020.69		Dox MG132	ROI.29	1.43638
								Dox MG132	ROI.30	10304.5		Dox MG132	ROI.30	8155.12		Dox MG132	ROI.30	1.26356
								Dox MG132	ROI.31	12042.4		Dox MG132	ROI.31	9395.42		Dox MG132	ROI.31	1.28173
								Dox MG132	ROI.32	3885.95		Dox MG132	ROI.32	3981.34		Dox MG132	ROI.32	0.976042
								Dox MG132	ROI.33	8908.34		Dox MG132	ROI.33	8544.36		Dox MG132	ROI.33	1.0426
								Dox MG132	ROI.34	3257.53		Dox MG132	ROI.34	2784.85		Dox MG132	ROI.34	1.16973
								Dox MG132	ROI.35	3982.1		Dox MG132	ROI.35	3552.2		Dox MG132	ROI.35	1.12102
								Dox MG132	ROI.36	3887.89		Dox MG132	ROI.36	3911.35		Dox MG132	ROI.36	0.994001
								Dox MG132	ROI.37	5836.4		Dox MG132	ROI.37	7268.39		Dox MG132	ROI.37	0.802983
								Dox MG132	ROI.38	15703.4		Dox MG132	ROI.38	10736.4		Dox MG132	ROI.38	1.46263
								Dox MG132	ROI.39.y	10206.6		Dox MG132	ROI.39.y	7810.26		Dox MG132	ROI.39.y	1.30682
								Dox MG132	ROI.40.y	5972.82		Dox MG132	ROI.40.y	3335.6		Dox MG132	ROI.40.y	1.79063
								Dox MG132	ROI.41.y	12921.7		Dox MG132	ROI.41.y	9146		Dox MG132	ROI.41.y	1.41283

## Sheet: S5E
Mean DiPAK ratio (from Figure S5D)
	DPP9-S	DPP9-L
DMSO	0.798684	0.736486
Dox + DMSO	0.591577	0.606791
Dox + 1G244	1.69485	1.65733
Dox + MG132	1.33684	1.31459
Mean fold-change compared to DMSO
	DPP9-S	DPP9-L
DMSO	1	1
Dox + DMSO	0.740689	0.823901
Dox + 1G244	2.12206	2.25032
Dox + MG132	1.67381	1.78495
