# Supplementary material for: A fluorescent sensor for real-time monitoring of DPP8/9 reveals crucial roles in immunity and cancer
Source: Life Sci Alliance. 2025 May 12;8(8):e202403076. doi: 10.26508/lsa.202403076 (PMC12069513; doi:10.26508/lsa.202403076)
Supplement: Supplementary file 1 [file LSA-2024-03076_SdataF1_F2_F3_F4_F5_F6_FS1_FS2_FS3_FS4_FS5_FS6_FS7_FS8_FS9.zip › Source Data/FigS6/FigS6B_source-data.xlsx]

## Sheet: Sheet1
Quantification of Western Blot
DPP8 signal and DPP9 signal were normalized to a-Tubulin signal and compared to WM1366.
Values highlighted in yellow were plotted in Figure S6B.
DPP9
	Volume (Int)	normalized to a-Tubulin	compared to WM1366
WM1366	1158690	1158690	1
WM3734a	459780	895518	0.772871
DPP8
	Volume (Int)	normalized to a-Tubulin	compared to WM1366
WM1366	411597	411597	1
WM3734a	774996	1.50947e+06	3.66734
a-Tubulin
	Volume (Int)	normalized to a-Tubulin
WM1366	4238463	1
WM3734a	2176127	0.513424
