# Supplementary material for: A fluorescent sensor for real-time monitoring of DPP8/9 reveals crucial roles in immunity and cancer
Source: Life Sci Alliance. 2025 May 12;8(8):e202403076. doi: 10.26508/lsa.202403076 (PMC12069513; doi:10.26508/lsa.202403076)
Supplement: Supplementary file 1 [file LSA-2024-03076_SdataF1_F2_F3_F4_F5_F6_FS1_FS2_FS3_FS4_FS5_FS6_FS7_FS8_FS9.zip › Source Data/FigS6/FigS6C_source-data.xlsx]

## Sheet: Combined
	Viability [% of DMSO control]
	WM1366			WM3734a
Time [h]	DMSO	1 µM 1G244	10 µM 1G244	DMSO	1 µM 1G244	10 µM 1G244
4	100	104.285	100.865	n.d.	n.d.	n.d.
16	100	95.687	99.7248	n.d.	n.d.	n.d.
24	100	95.7561	95.4589	n.d.	n.d.	n.d.
48	100	97.9976	95.3125	n.d.	n.d.	n.d.
72	100	100.944	99.3089	100	89.9464	85.9327
	Standard Deviation
	WM1366			WM3734a
Time [h]	DMSO	1 µM 1G244	10 µM 1G244	DMSO	1 µM 1G244	10 µM 1G244
4	10.2147	9.3122	8.11572	n.d.	n.d.	n.d.
16	9.66413	14.5531	10.0219	n.d.	n.d.	n.d.
24	7.72025	6.64593	8.93965	n.d.	n.d.	n.d.
48	4.00691	6.29147	8.87885	n.d.	n.d.	n.d.
72	6.33778	15.4296	13.6723	11.8736	10.9895	9.18189
4h
WM1366 DMSO vs 1 µM 1G244					WM1366 DMSO vs 10 µM 1G244
t-Test: Two-Sample Assuming Unequal Variances					t-Test: Two-Sample Assuming Unequal Variances
	DMSO	1 µM 1G244				DMSO	10 µM 1G244
Mean	161268	167132			Mean	161268	162452
Variance	9.77259e+07	5.61573e+07			Variance	9.77259e+07	2.39505e+07
Observations	6	5			Observations	6	6
Hypothesized Mean Difference	0				Hypothesized Mean Difference	0
df	9				df	7
t Stat	-1.11787				t Stat	-0.262994
P(T<=t) one-tail	0.146286				P(T<=t) one-tail	0.400064
t Critical one-tail	1.83311				t Critical one-tail	1.89458
P(T<=t) two-tail	0.292572				P(T<=t) two-tail	0.800128
t Critical two-tail	2.26216				t Critical two-tail	2.36462
16h
WM1366 DMSO vs 1 µM 1G244					WM1366 DMSO vs 10 µM 1G244
t-Test: Two-Sample Assuming Unequal Variances					t-Test: Two-Sample Assuming Unequal Variances
	DMSO	1 µM 1G244				DMSO	10 µM 1G244
Mean	159622	153653			Mean	159622	159241
Variance	8.94213e+07	3.23716e+08			Variance	8.94213e+07	1.03401e+08
Observations	6	5			Observations	6	5
Hypothesized Mean Difference	0				Hypothesized Mean Difference	0
df	6				df	8
t Stat	0.668799				t Stat	0.0638535
P(T<=t) one-tail	0.264251				P(T<=t) one-tail	0.475327
t Critical one-tail	1.94318				t Critical one-tail	1.85955
P(T<=t) two-tail	0.528501				P(T<=t) two-tail	0.950654
t Critical two-tail	2.44691				t Critical two-tail	2.306
24h
WM1366 DMSO vs 1 µM 1G244					WM1366 DMSO vs 10 µM 1G244
t-Test: Two-Sample Assuming Unequal Variances					t-Test: Two-Sample Assuming Unequal Variances
	DMSO	1 µM 1G244				DMSO	10 µM 1G244
Mean	173212	166767			Mean	173212	166316
Variance	6.84316e+07	3.85494e+07			Variance	6.84316e+07	1.2138e+08
Observations	7	7			Observations	7	6
Hypothesized Mean Difference	0				Hypothesized Mean Difference	0
df	11				df	9
t Stat	1.64854				t Stat	1.25892
P(T<=t) one-tail	0.0637397				P(T<=t) one-tail	0.119866
t Critical one-tail	1.79588				t Critical one-tail	1.83311
P(T<=t) two-tail	0.127479				P(T<=t) two-tail	0.239733
t Critical two-tail	2.20099				t Critical two-tail	2.26216
48h
WM1366 DMSO vs 1 µM 1G244					WM1366 DMSO vs 10 µM 1G244
t-Test: Two-Sample Assuming Unequal Variances					t-Test: Two-Sample Assuming Unequal Variances
	DMSO	1 µM 1G244				DMSO	10 µM 1G244
Mean	166747	163843			Mean	166747	159949
Variance	1.68731e+07	67026387			Variance	1.68731e+07	1.50459e+08
Observations	6	5			Observations	6	6
Hypothesized Mean Difference	0				Hypothesized Mean Difference	0
df	6				df	6
t Stat	0.721116				t Stat	1.2873
P(T<=t) one-tail	0.248981				P(T<=t) one-tail	0.122708
t Critical one-tail	1.94318				t Critical one-tail	1.94318
P(T<=t) two-tail	0.497961				P(T<=t) two-tail	0.245416
t Critical two-tail	2.44691				t Critical two-tail	2.44691
72h
WM1366 DMSO vs 1 µM 1G244					WM1366 DMSO vs 10 µM 1G244					WM3734a DMSO vs 1 µM 1G244					WM3734a DMSO vs 10 µM 1G244
t-Test: Two-Sample Assuming Unequal Variances					t-Test: Two-Sample Assuming Unequal Variances					t-Test: Two-Sample Assuming Unequal Variances					t-Test: Two-Sample Assuming Unequal Variances
	DMSO	1 µM 1G244				DMSO	10 µM 1G244				DMSO	1 µM 1G244				DMSO	10 µM 1G244
Mean	161275	162585			Mean	161275	160317			Mean	105342	97019.8			Mean	105342	93697.4
Variance	3.86355e+07	4.18683e+08			Variance	3.86355e+07	3.21547e+08			Variance	4.82933e+07	4.36678e+07			Variance	4.82933e+07	2.20934e+07
Observations	5	6			Observations	5	7			Observations	5	5			Observations	5	5
Hypothesized Mean Difference	0				Hypothesized Mean Difference	0				Hypothesized Mean Difference	0				Hypothesized Mean Difference	0
df	6				df	8				df	8				df	7
t Stat	-0.148772				t Stat	0.13087				t Stat	1.94049				t Stat	3.10354
P(T<=t) one-tail	0.443304				P(T<=t) one-tail	0.449555				P(T<=t) one-tail	0.04414				P(T<=t) one-tail	0.0086183
t Critical one-tail	1.94318				t Critical one-tail	1.85955				t Critical one-tail	1.85955				t Critical one-tail	1.89458
P(T<=t) two-tail	0.886608				P(T<=t) two-tail	0.899109				P(T<=t) two-tail	0.0882799				P(T<=t) two-tail	0.0172366
t Critical two-tail	2.44691				t Critical two-tail	2.306				t Critical two-tail	2.306				t Critical two-tail	2.36462
