# Supplementary material for: A fluorescent sensor for real-time monitoring of DPP8/9 reveals crucial roles in immunity and cancer
Source: Life Sci Alliance. 2025 May 12;8(8):e202403076. doi: 10.26508/lsa.202403076 (PMC12069513; doi:10.26508/lsa.202403076)
Supplement: Supplementary file 1 [file LSA-2024-03076_SdataF1_F2_F3_F4_F5_F6_FS1_FS2_FS3_FS4_FS5_FS6_FS7_FS8_FS9.zip › Source Data/FigS7/FigS7A_Source-data.xlsx]

## Sheet: Tabelle1
	LPS	2 µM 1G244	4 µM 1G244	6 µM 1G244	8 µM 1G244
G1	34.77	32.77	27.9	22.3	19.51
G2	15.04	13.87	11.56	9.22	7.3
S	28.25	18	13.92	10.8	8.99
SubG1	15.54	28.93	41.25	52.66	59.25
