# Supplementary material for: A fluorescent sensor for real-time monitoring of DPP8/9 reveals crucial roles in immunity and cancer
Source: Life Sci Alliance. 2025 May 12;8(8):e202403076. doi: 10.26508/lsa.202403076 (PMC12069513; doi:10.26508/lsa.202403076)
Supplement: Supplementary file 1 [file LSA-2024-03076_SdataF1_F2_F3_F4_F5_F6_FS1_FS2_FS3_FS4_FS5_FS6_FS7_FS8_FS9.zip › Source Data/FigS7/FigS7B_Source-data.xlsx]

## Sheet: Seahorse
Oxygen consumption rate of LPS activated B cells measured in three biological replicates. Replicate #3 is displayed as example in Figure 6C.
	Biological replicates												Mean				SD
	untreated			2 µM 1G244			4 µM 1G244			6 µM 1G244			untreated	2 µM 1G244	4 µM 1G244	6 µM 1G244	untreated	2 µM 1G244	4 µM 1G244	6 µM 1G244
Replicate #	1	2	3	1	2	3	1	2	3	1	2	3
Basal Respiration	180.53	151.342	262.61	82.1567	76.3035	108.529	77.7192	61.3402	75.6625	34.7994	41.3129	51.9665	198.161	88.9965	71.574	42.6929	57.6914	17.1672	8.92215	8.66634
Proton Leak	50.8456	39.4933	71.1103	27.6483	23.8149	34.4559	28.2738	19.7809	25.8518	12.2592	19.5945	17.0573	53.8164	28.6397	24.6355	16.3037	16.0165	5.38932	4.37512	3.7253
Maximal Respiration	286.014	282.34	509.481	186.617	193.844	309	191.007	166.702	236.086	87.3943	101.132	167.3	359.278	229.82	197.932	118.609	130.092	68.6667	35.2064	42.7239
Spare Respiratory Capacity	105.484	130.998	246.871	104.46	117.54	200.47	113.288	105.362	160.424	52.5949	59.8187	115.334	161.118	140.823	126.358	75.9158	75.3519	52.0681	29.7667	34.3275
Non-mitochondrial Oxygen Consumption	28.5961	22.356	47.6225	21.3064	19.3514	27.1188	16.645	20.4635	20.0936	15.0705	11.6361	20.9223	32.8582	22.5922	19.0674	15.8763	13.1614	4.04022	2.10596	4.69526
ATP Production	129.684	111.848	191.5	54.5084	52.4885	74.0734	49.4454	41.5593	49.8107	22.5403	21.7183	34.9092	144.344	60.3568	46.9385	26.3893	41.8004	11.9218	4.66208	7.38993
