# Supplementary material for: A fluorescent sensor for real-time monitoring of DPP8/9 reveals crucial roles in immunity and cancer
Source: Life Sci Alliance. 2025 May 12;8(8):e202403076. doi: 10.26508/lsa.202403076 (PMC12069513; doi:10.26508/lsa.202403076)
Supplement: Supplementary file 1 [file LSA-2024-03076_SdataF1_F2_F3_F4_F5_F6_FS1_FS2_FS3_FS4_FS5_FS6_FS7_FS8_FS9.zip › Source Data/FigS8/FigS8B_C_Source-data.xlsx]

## Sheet: S8B
		viable				nec.				sec. nec.				apo.
		mouse 1	mouse 2	mouse 3	mouse 4	mouse 1	mouse 2	mouse 3	mouse 4	mouse 1	mouse 2	mouse 3	mouse 4	mouse 1	mouse 2	mouse 3	mouse 4
gated cells [%]	unst.	26,45	18,23	21,57	21,35	44,06	52,34	64,15	67,21	28,73	28,61	13,96	11,14	0,75	0,82	0,32	0,29
	unst., 1G244	8,92	7,16	7,72	6,71	37,4	44,94	62,06	69,49	53,04	47,43	29,89	23,62	0,64	0,47	0,33	0,18
	LPS, DMSO	86,32	86,23	85,34	87,82	5,67	6,55	7,54	7,51	3,66	4,05	4,17	2,47	4,35	3,16	2,95	2,2
	LPS, 1G244	73,76	69,83	66,75	73,53	10,49	16,36	19,6	16,37	12,13	11,83	11,68	8,53	3,62	1,98	1,97	1,57
	LPS, PT-100	86,15	88,28	87,72	87,99	6,41	6,42	6,94	7,87	3,46	3,26	3,35	2,33	3,99	2,04	1,99	1,81
	LPS, VX765	87,98	86,63	83,88	88,02	6,89	7,82	8,02	7,93	3,16	3,83	5,43	2,89	1,96	1,72	2,67	1,16
	LPS, 1G244, VX765	74,09	71,2	73,74	67,26	14,51	15,5	24,79	26,7	9,93	11,78	1,14	5,58	1,48	1,53	0,32	0,46

## Sheet: S8C
		viable				nec.				sec. nec.				apo.
		mouse 1	mouse 2	mouse 3	mouse 4	mouse 1	mouse 2	mouse 3	mouse 4	mouse 1	mouse 2	mouse 3	mouse 4	mouse 1	mouse 2	mouse 3	mouse 4
gated cells [%]	unst.	33,41	31,79	24,71	34,08	20,8	18,68	21,67	23,04	44,35	47,39	52,33	41,73	1,44	2,14	1,29	1,15
	unst., 1G244	18,43	14,68	12,11	13,35	17,04	20,45	21,87	23,38	62,16	63,65	65,53	61,94	2,37	1,23	0,5	1,33
	LPS, DMSO	79,93	83,18	82,42	83,92	1,28	1,81	2,01	2,02	15,4	10,89	11,21	11,38	3,39	4,12	4,36	2,69
	LPS, 1G244	74,71	75,23	71,37	70,48	3,98	4,18	4,15	5,63	16,13	14,63	18,49	19,19	5,18	5,96	5,98	4,7
	LPS, PT-100	79,95	84,26	79	81,65	2,03	2,03	2,21	3,04	13,14	9,51	14,02	12,72	4,89	4,2	4,77	2,59
	LPS, VX765	83,37	86,78	81,45	85,44	2,04	1,29	2,34	2,46	10,67	8,26	12,71	9,63	3,91	3,67	3,49	2,46
	LPS, 1G244, VX765	80,15	78	74,19	70,05	3,52	3,31	3,91	7,18	11,15	14,09	16,5	20,12	5,19	4,61	5,39	2,64
