# Supplementary material for: A fluorescent sensor for real-time monitoring of DPP8/9 reveals crucial roles in immunity and cancer
Source: Life Sci Alliance. 2025 May 12;8(8):e202403076. doi: 10.26508/lsa.202403076 (PMC12069513; doi:10.26508/lsa.202403076)
Supplement: Supplementary file 1 [file LSA-2024-03076_SdataF1_F2_F3_F4_F5_F6_FS1_FS2_FS3_FS4_FS5_FS6_FS7_FS8_FS9.zip › Source Data/FigS8/FigS8E_F_Source-data.xlsx]

## Sheet: S8E
		SubG1				G1				S				G2
		mouse 1	mouse 2	mouse 3	mouse 4	mouse 1	mouse 2	mouse 3	mouse 4	mouse 1	mouse 2	mouse 3	mouse 4	mouse 1	mouse 2	mouse 3	mouse 4
gated cells [%]	unst.	84,22	85,2	83,77	86,92	14,79	13,92	15,22	12,6	0,33	0,44	0,46	0,29	0,66	0,44	0,55	0,19
	unst., 1G244	92,67	92,78	93,65	96,37	6,98	6,83	6,07	3,41	0,22	0,24	0,16	0,11	0,13	0,14	0,11	0,11
	LPS, DMSO	16,25	21,97	25,78	26,82	47,22	43,93	44,1	38,34	13,83	12,9	11,73	14,1	22,7	21,3	18,38	20,74
	LPS, 1G244	43,12	46,38	38,2	57,02	35,35	36,7	42,04	26,19	9,96	7,46	8,68	7,36	11,57	9,46	11,08	9,42
	LPS, PT-100	25,58	20,42	26,37	29,97	36,74	46,83	42,62	35,23	17,83	12,52	13,92	14,77	19,85	20,23	17,09	20,03
	LPS, VX765	31,9	35,96	27,45	31,74	35,18	33,48	40,3	35,6	15,35	12,7	14,04	14,53	17,56	17,87	18,22	18,13
	LPS, 1G244, VX765	52,92	66,37	57,68	63,02	31,15	23,64	31,62	25,81	7,68	4,53	5,19	5,24	8,24	5,46	5,51	5,93

## Sheet: S8F
		SubG1				G1				S				G2
		mouse 1	mouse 2	mouse 3	mouse 4	mouse 1	mouse 2	mouse 3	mouse 4	mouse 1	mouse 2	mouse 3	mouse 4	mouse 1	mouse 2	mouse 3	mouse 4
gated cells [%]	unst.	91,75	91,39	92,44	91,77	7,67	8,03	6,82	7,44	0,34	0,32	0,44	0,42	0,24	0,26	0,3	0,37
	unst., 1G244	97,17	96,94	96,83	97,91	2,55	2,75	2,87	1,9	0,2	0,19	0,2	0,12	0,09	0,12	0,09	0,07
	LPS, DMSO	31,98	32,38	28,41	34,23	47,84	43,67	46,46	46,92	9,24	10,6	10,88	8,08	10,94	13,35	14,25	10,78
	LPS, 1G244	53,28	58,61	58,12	57,71	31,16	26,27	26,99	28,28	7,32	6,52	6,71	6,44	8,24	8,6	8,18	7,57
	LPS, PT-100	28,82	25,88	31,33	31,73	51,6	49,31	47,7	49,12	8,41	10,72	8,97	8,03	11,16	14,09	12	11,12
	LPS, VX765	29,11	28,51	30,55	31,67	48,65	44,36	42,72	46,42	9,58	11,46	11,26	9,34	12,66	15,67	15,47	12,57
	LPS, 1G244, VX765	56,67	65,91	63,65	63,54	29,43	22,16	23,28	23,6	6,6	5,4	5,86	5,67	7,3	6,53	7,21	7,19
