# Supplementary material for: A fluorescent sensor for real-time monitoring of DPP8/9 reveals crucial roles in immunity and cancer
Source: Life Sci Alliance. 2025 May 12;8(8):e202403076. doi: 10.26508/lsa.202403076 (PMC12069513; doi:10.26508/lsa.202403076)
Supplement: Supplementary file 1 [file LSA-2024-03076_SdataF1_F2_F3_F4_F5_F6_FS1_FS2_FS3_FS4_FS5_FS6_FS7_FS8_FS9.zip › Source Data/FigS9/FigS9A_Source-data.xlsx]

## Sheet: S9A
		Activated B-cells				Plasmablasts/ plasma cells
		mouse 1	mouse 2	mouse 3	mouse 4	mouse 1	mouse 2	mouse 3	mouse 4
absolute cell numbers	LPS, DMSO	2.13352e+06	1.10417e+06	1.4994e+06	1.91163e+06	64984.8	20428.4	22445.8	34462.8
	LPS, 1G244	1.15809e+06	516657	384398	814526	31123.7	7397.28	7159.52	13658.2
	LPS, PT-100	2.07264e+06	1.10979e+06	1.25514e+06	1.73734e+06	69234.6	19834.8	21290.4	33713.7
	LPS, VX765	1.86448e+06	1.14383e+06	1.60645e+06	1.64842e+06	47688.6	21118.7	30283.5	28536.4
	LPS, 1G244, VX765	798128	472616	533587	454246	19472.8	8271.96	5823.83	12218.1
