# Supplementary material for: A fluorescent sensor for real-time monitoring of DPP8/9 reveals crucial roles in immunity and cancer
Source: Life Sci Alliance. 2025 May 12;8(8):e202403076. doi: 10.26508/lsa.202403076 (PMC12069513; doi:10.26508/lsa.202403076)
Supplement: Supplementary file 1 [file LSA-2024-03076_SdataF1_F2_F3_F4_F5_F6_FS1_FS2_FS3_FS4_FS5_FS6_FS7_FS8_FS9.zip › Source Data/FigS9/FigS9B_Source-data.xlsx]

## Sheet: S9B
		Activated B-cells				Plasmablasts/ plasma cells
		mouse 1	mouse 2	mouse 3	mouse 4	mouse 1	mouse 2	mouse 3	mouse 4
absolute cell numbers	LPS, DMSO	4.65296e+06	3.16324e+06	2.83776e+06	3.75819e+06	372617	241039	92109.5	329295
	LPS, 1G244	1.41086e+06	731700	920266	917984	117060	41492.8	62958.3	73868.3
	LPS, PT-100	4.34425e+06	2.8775e+06	2.49922e+06	2.42502e+06	628308	318558	292180	264760
	LPS, VX765	4.35392e+06	3.19168e+06	2.77601e+06	2.60462e+06	407515	239413	277138	224015
	LPS, 1G244, VX765	1.085e+06	549254	470822	497531	51068.8	26719.9	24375.6	44828
